# Supplementary material for: Genetic variation influences food-sharing sociability in honey bees
Source: PLoS Biol. 2025 Sep 16;23(9):e3003367. doi: 10.1371/journal.pbio.3003367 (PMC12440162; doi:10.1371/journal.pbio.3003367)
Supplement: S1 Table — (XLSX) [file pbio.3003367.s004.xlsx]

## Sheet: Sheet1
seqnames	start	end	width	strand	ID	out.freq	out.MAC	out.Score	out.Score.SE	out.Score.Stat	out.Score.pval	out.Est	out.Est.SE	out.PVE	hit	honeybee_Name	honeybee_ID	honeybee_gene.name	dmel.flybase.name	dmel.flybase.gene	notes
NC_037638.1	11028608	11028608	1	*	159138	0.896359	74	-1.11134	0.190036	-5.84806	4.97333e-09	-30.7734	5.26216	0.0963375	none	none	#N/A	#N/A	#N/A	#N/A
NC_037638.1	24894468	24894468	1	*	320254	0.603641	283	1.11134	0.190036	5.84806	4.97333e-09	30.7734	5.26216	0.0963375	intron	LOC410779	gene1413	neuroligin-2	Neuroligin 2	FBgn0031866
NC_037638.1	24894501	24894501	1	*	320255	0.605042	282	1.28648	0.214003	6.01151	1.83803e-09	28.0907	4.67282	0.101798	intron	LOC410779	gene1413	neuroligin-2	Neuroligin 2	FBgn0031866
NC_037639.1	3135282	3135282	1	*	381857	0.603641	283	1.11134	0.190036	5.84806	4.97333e-09	30.7734	5.26216	0.0963375	intron	LOC102655706	gene1678	uncharacterized LOC102655706	tartan	FBgn0010452
NC_037639.1	7819141	7819141	1	*	449891	0.603641	283	1.11134	0.190036	5.84806	4.97333e-09	30.7734	5.26216	0.0963375	intron	LOC100577268	gene1854	uncharacterized LOC100577268	#N/A	#N/A
NC_037639.1	14056654	14056654	1	*	527898	0.603641	283	1.11134	0.190036	5.84806	4.97333e-09	30.7734	5.26216	0.0963375	none	none	#N/A	#N/A	#N/A	#N/A
NC_037639.1	14173462	14173462	1	*	529493	0.603641	283	1.11134	0.190036	5.84806	4.97333e-09	30.7734	5.26216	0.0963375	none	none	#N/A	#N/A	#N/A	#N/A
NC_037641.1	4797105	4797105	1	*	790864	0.603641	283	1.11134	0.190036	5.84806	4.97333e-09	30.7734	5.26216	0.0963375	none	none	#N/A	#N/A	#N/A	#N/A
NC_037642.1	1915427	1915427	1	*	928195	0.603641	283	1.11134	0.190036	5.84806	4.97333e-09	30.7734	5.26216	0.0963375	intron	LOC411059	gene4043	angiogenic factor with G patch and FHA domains 1	-	FBgn0034002
NC_037642.1	4496478	4496478	1	*	964386	0.896359	74	-1.11134	0.190036	-5.84806	4.97333e-09	-30.7734	5.26216	0.0963375	intron	LOC408824	gene4116	nephrin	sidestep VIII	FBgn0086604
NC_037643.1	3770898	3770898	1	*	1119689	0.603641	283	1.11134	0.190036	5.84806	4.97333e-09	30.7734	5.26216	0.0963375	none	none	#N/A	#N/A	#N/A	#N/A	open chromatin region, upstream of LOC725479
NC_037644.1	7343724	7343724	1	*	1395763	0.603641	283	1.11134	0.190036	5.84806	4.97333e-09	30.7734	5.26216	0.0963375	intron	LOC113218567	gene5928	CCR4-NOT transcription complex subunit 6-like	#N/A	#N/A
NC_037644.1	11442164	11442164	1	*	1465693	0.603641	283	1.11134	0.190036	5.84806	4.97333e-09	30.7734	5.26216	0.0963375	intron	LOC411213	gene6091	discoidin domain-containing receptor 2	#N/A	#N/A
NC_037644.1	13271640	13271640	1	*	1489385	0.603641	283	1.11134	0.190036	5.84806	4.97333e-09	30.7734	5.26216	0.0963375	intron	LOC412818	gene6176	NMDA receptor 2	NMDA receptor 2	FBgn0053513
NC_037644.1	13271695	13271695	1	*	1489387	0.603641	283	1.11134	0.190036	5.84806	4.97333e-09	30.7734	5.26216	0.0963375	intron	LOC412818	gene6176	NMDA receptor 2	NMDA receptor 2	FBgn0053513
NC_037648.1	14105713	14105713	1	*	2089727	0.603641	283	1.11134	0.190036	5.84806	4.97333e-09	30.7734	5.26216	0.0963375	intron	LOC410259	gene9206	nuclear factor 1	Nuclear factor I	FBgn0042696
NC_037649.1	4602768	4602768	1	*	2171663	0.396359	283	-1.11134	0.190036	-5.84806	4.97333e-09	-30.7734	5.26216	0.0963375	lncRNA	LOC113219153	gene9722	#N/A	#N/A	#N/A
NC_037652.1	4561518	4561518	1	*	2582105	0.603641	283	1.11134	0.190036	5.84806	4.97333e-09	30.7734	5.26216	0.0963375	none	none	#N/A	#N/A	#N/A	#N/A
