# Supplementary material for: Genetic variation influences food-sharing sociability in honey bees
Source: PLoS Biol. 2025 Sep 16;23(9):e3003367. doi: 10.1371/journal.pbio.3003367 (PMC12440162; doi:10.1371/journal.pbio.3003367)
Supplement: S2 Table — (CSV) [file pbio.3003367.s005.csv]

	ID	Name	Protein.name	dmel.flybase.gene	dmel.flybase.name	dmel.flybase.symbol	baseMean	log2FoldChange	lfcSE	stat	pvalue	padj
331	gene2753	LOC412843	phosphoenolpyruvate carboxykinase	FBgn0034356	Phosphoenolpyruvate carboxykinase 2	Pepck2	7.8393017924721	3.83042674469125	0.484561653855476	7.90493163091625	0.00000000000000268080694647172	0.0000000000289285877593763
860	gene8659	Y-e3	yellow-e3 isoform X1	FBgn0034856	yellow-d2	yellow-d2	17.7422839032062	3.57204059997868	0.520919935065324	6.85717777249347	0.00000000000702342105398956	0.0000000102594877032789
189	gene122	LOC102654804	uncharacterized protein LOC102654804	#N/A	#N/A	#N/A	4.49898950379136	3.47607364212349	0.733916697028652	4.73633268761535	0.00000217620241592168	0.000234834002702108
280	gene2201	LOC724114	uncharacterized protein LOC724114 isoform X2	#N/A	#N/A	#N/A	137.219555261892	3.34152898894337	0.446996151321843	7.4755207154735	0.000000000000076898743206962	0.000000000414907168973163
861	gene8660	Mrjp3	major royal jelly protein 3 precursor	#N/A	#N/A	#N/A	56862.8501405644	3.16049448227006	0.524789447291165	6.02240479221479	0.00000000171844457470368	0.00000109080796503691
119	gene11459	LOC107965583	#N/A	#N/A	#N/A	#N/A	2.2506203044963	2.9466721907652	0.488282729250581	6.0347663643311	0.00000000159192840700333	0.00000107365621499831
521	gene4748	LOC725215	venom acid phosphatase Acph-1	#N/A	#N/A	#N/A	246.778968680119	2.94099609818602	0.514868354955775	5.71213217879478	0.0000000111569374788647	0.00000364831855558875
937	gene9406	LOC100577073	pigment-dispersing hormone peptides	FBgn0023178	Pigment-dispersing factor	Pdf	17.1279538553918	2.87510995646584	0.512949236562464	5.60505748236107	0.0000000208185860600653	0.00000624037117150458
863	gene8662	Mrjp4	major royal jelly protein 4 isoform X1	#N/A	#N/A	#N/A	7938.79645146698	2.75881537391682	0.499101965525254	5.52755862424514	0.0000000324717737003184	0.0000092211292105299
502	gene4620	LOC551044	glucose dehydrogenase	#N/A	#N/A	#N/A	439.06992394108	2.53886765065746	0.378129985626496	6.71427220047359	0.000000000018900719570945	0.0000000203957664890068
866	gene8667	Mrjp2	major royal jelly protein 2 precursor	#N/A	#N/A	#N/A	56926.2862852218	2.50201421154188	0.500610717561114	4.99792378343646	0.000000579508797648465	0.000091962932873891
867	gene8668	Mrjp7	major royal jelly protein 7 precursor	#N/A	#N/A	#N/A	6991.62555617283	2.48986085602817	0.427026612393941	5.83069247621323	0.00000000551978283272618	0.00000241634326473644
50	gene10593	LOC102655131	zinc finger protein 300-like	FBgn0002573	senseless	sens	21.6709392078437	2.41470568234107	0.496088711844522	4.86748765833209	0.00000113025887740902	0.000143489688777892
862	gene8661	Mrjp1	major royal jelly protein 1 precursor	#N/A	#N/A	#N/A	150607.829858413	2.41004594522168	0.487826571963225	4.94037447677893	0.000000779726752610223	0.000113703126856985
367	gene314	LOC102654581	#N/A	#N/A	#N/A	#N/A	6.58998596767719	2.39210741025545	0.439696483539073	5.44036056645625	0.0000000531728426429643	0.0000143447036240057
857	gene863	LOC102654418	#N/A	#N/A	#N/A	#N/A	6.24322180525036	2.25977992189615	0.526855749306627	4.2891814787447	0.0000179332798022711	0.00104041947498015
102	gene11241	Obp17	odorant binding protein 17 precursor	#N/A	#N/A	#N/A	13.1288241210186	2.25610586254316	0.609572765569784	3.70112641176532	0.000214644503562087	0.00646991295513542
596	gene5709	LOC411186	synaptic vesicle glycoprotein 2C isoform X2	FBgn0040350	-	CG3690	117.843052944146	2.17909093931201	0.363863735030959	5.98875548596951	0.00000000211452776831201	0.00000120094048146605
544	gene5068	LOC724309	uncharacterized protein LOC724309	FBgn0038000	-	CG10014	4.7827805764702	2.17682738944645	0.463041734745598	4.70114727486159	0.00000258703836551064	0.000260904028058181
809	gene816	LOC409096	uncharacterized protein LOC409096	#N/A	#N/A	#N/A	72.5381275952679	2.15041609743174	0.694218559026515	3.09760675434435	0.00195090116061997	0.0294848381292018
735	gene7392	LOC727028	uncharacterized protein LOC727028	#N/A	#N/A	#N/A	148.220949840077	2.10017077987578	0.306783211447697	6.84578132540292	0.00000000000760595881996394	0.0000000102594877032789
563	gene5327	LOC102654772	#N/A	#N/A	#N/A	#N/A	0.861628464808107	2.07389549703099	0.621722904597406	3.33572316814342	0.000850778372940853	0.016846026459109
338	gene2829	Mir375	#N/A	#N/A	#N/A	#N/A	0.949171072381346	2.06387250482381	0.527988020057107	3.90893813196857	0.0000927026989277783	0.00344124896051572
103	gene11244	Obp21	odorant binding protein 21 precursor	#N/A	#N/A	#N/A	21.4356676875091	2.01545175697337	0.586376264018405	3.43713052633064	0.000587912211796979	0.0130807436649509
868	gene8671	Mrjp9	major royal jelly protein 9 precursor	#N/A	#N/A	#N/A	5.61913979760001	1.93875056552657	0.566193623391612	3.42418297456808	0.000616650864361572	0.0134975242947783
123	gene11514	LOC725202	chymotrypsin inhibitor	FBgn0036495	-	CG33259	27.5570187964449	1.88032279440146	0.485483955239248	3.87308946899148	0.000107464354635311	0.00390537971559818
864	gene8664	Mrjp5	major royal jelly protein 5 isoform X1	#N/A	#N/A	#N/A	9846.6704172727	1.8720046695853	0.487647091945253	3.83885129329443	0.000123611264065226	0.00425131160433186
569	gene5427	LOC406093	apisimin precursor	#N/A	#N/A	#N/A	18836.907936882	1.86382594513874	0.445978168572493	4.17918650839919	0.0000292553691507348	0.00148912588917726
253	gene188	LOC102655185	uncharacterized protein LOC102655185 isoform X1	#N/A	#N/A	#N/A	1598.00920826911	1.82834980090056	0.519256094854423	3.52109454086071	0.000429769360728333	0.0105161931329239
515	gene4706	LOC724608	transient receptor potential protein	FBgn0003861	transient receptor potential	trp	46.1917397513132	1.82715192811404	0.503683245609841	3.62758131035665	0.000286088693883483	0.00791585409152992
571	gene5430	LOC409709	putative glucosylceramidase 4	#N/A	#N/A	#N/A	250.66190419913	1.78999414076622	0.316394580833822	5.65747408204305	0.0000000153617005478448	0.00000487553266505275
236	gene1667	LOC724471	1-phosphatidylinositol 4,5-bisphosphate phosphodiesterase-like	FBgn0262738	no receptor potential A	norpA	75.2533766667141	1.77652014119131	0.528637540971536	3.36056371994771	0.000777835861195086	0.0159574653577113
205	gene1303	LOC724239	kynurenine/alpha-aminoadipate aminotransferase, mitochondrial	#N/A	#N/A	#N/A	6.74184380318305	1.77504795825708	0.523116419733374	3.39321782168834	0.000690766861520658	0.0146178210572548
392	gene3391	LOC727165	flocculation protein FLO11	#N/A	#N/A	#N/A	1.25320497683373	1.75485236463771	0.539600948294281	3.25212987520673	0.00114543669873258	0.0206695776187679
235	gene1662	LOC726798	sn1-specific diacylglycerol lipase beta isoform X1	#N/A	#N/A	#N/A	11.0598633130399	1.72269939669718	0.318547888602422	5.40797618924819	0.000000063740896030273	0.0000163768573586351
826	gene8310	LOC725350	GATA-binding factor A	FBgn0003117	pannier	pnr	7.59314597545826	1.72135226562723	0.388078224359033	4.43558065766326	0.00000918244421496912	0.000635177920023922
562	gene5326	LOC107964668	#N/A	#N/A	#N/A	#N/A	1.07635546279048	1.70260579874189	0.596494393946318	2.85435339547401	0.00431245304490519	0.0486266257132413
179	gene12104	LOC724252	homeotic protein deformed	FBgn0000439	Deformed	Dfd	69.052017537493	1.69006162698728	0.491884346769042	3.43589227445131	0.000590605761523448	0.0131136353345669
567	gene5414	LOC102654995	#N/A	#N/A	#N/A	#N/A	2.58585411129809	1.67574784657812	0.420350472746173	3.98654921363681	0.0000670412269985697	0.00270952015184107
394	gene3428	Vg	vitellogenin precursor	#N/A	#N/A	#N/A	479.34439258163	1.66962355952923	0.496505976883625	3.36274614458583	0.000771712932623477	0.0158922791143892
736	gene7393	LOC412764	MFS-type transporter SLC18B1	#N/A	#N/A	#N/A	20.3405343705775	1.64016285862901	0.282483785512675	5.80621948142015	0.00000000638991880123644	0.00000265206206862086
661	gene6570	LOC409631	transient-receptor-potential-like protein	FBgn0005614	transient receptor potential-like	trpl	4.75205829387524	1.63169160232718	0.51187598645937	3.18766975886784	0.00143424239927364	0.0244887812192434
141	gene11681	LOC102656186	trypsin-5 isoform X1	#N/A	#N/A	#N/A	16.5828734710777	1.62141407360143	0.337571196289406	4.80317660814686	0.00000156168025397796	0.000189349344052542
407	gene3555	LOC726421	membrane metallo-endopeptidase-like 1 isoform X2	#N/A	#N/A	#N/A	137.647382493379	1.61299832731962	0.339649411923523	4.7490096278536	0.00000204415212050006	0.000225086178901185
2	gene10015	LOC107965318	#N/A	#N/A	#N/A	#N/A	6.35891542246214	1.59901242536797	0.381500963340359	4.19137192044623	0.0000277272700273597	0.00141803303727601
134	gene11637	LOC552836	uncharacterized protein LOC552836	FBgn0037664	-	CG8420	36.6791798205781	1.58302090688932	0.318572662503979	4.9691046759844	0.00000067262753840948	0.000100810052319121
124	gene11516	LOC113218518	chymotrypsin inhibitor-like	#N/A	#N/A	#N/A	811.255196359927	1.57916844473185	0.466701501686931	3.38367980180868	0.000715213601828496	0.014899362890601
623	gene5972	LOC725594	transcription initiation factor TFIID subunit 12 isoform X2	FBgn0264489	-	CG43897	173.746507909801	1.57523761986394	0.271777123811368	5.79606406077525	0.00000000678893399240628	0.00000271331061896504
603	gene576	LOC726505	uncharacterized protein LOC726505	#N/A	#N/A	#N/A	38.6586120288252	1.56238291168279	0.276410910798235	5.65239232840288	0.0000000158229917165186	0.00000487845438894149
79	gene10889	LOC410506	uncharacterized protein LOC410506 isoform X1	FBgn0264272	multiple wing hairs	mwh	28.2360278604707	1.5555562788436	0.308249601854781	5.0464178038953	0.000000450170427035392	0.0000796358865268675
158	gene119	LOC409852	transcription factor SPT20 homolog	FBgn0015766	Msr-110	Msr-110	317.982539780857	1.55526841509674	0.255391543388877	6.08974124381474	0.0000000011309332710598	0.000000919310328253548
532	gene4837	LOC726990	uncharacterized protein LOC726990	FBgn0035865	-	CG7201	10.2571229031033	1.54043678725675	0.223458349977446	6.89361926914895	0.00000000000543904759160414	0.00000000978212709350005
175	gene12034	LOC113219296	#N/A	#N/A	#N/A	#N/A	1.0216690926919	1.51594336771732	0.456830479774875	3.31839365986345	0.000905367886382631	0.0175400805421095
686	gene6837	LOC413627	uncharacterized protein LOC413627	FBgn0038257	Senescence marker protein-30	smp-30	2309.56286656851	1.50760722438869	0.258668252240546	5.82834271825021	0.00000000559805223041525	0.00000241634326473644
570	gene5428	LOC409708	glucosylceramidase-like isoform X1	FBgn0051414	Glucocerebrosidase 1b	Gba1b	1526.44293382784	1.49206268634433	0.247005539961921	6.04060413614349	0.00000000153538252260257	0.00000107365621499831
489	gene4500	LOC724307	paired mesoderm homeobox protein 2-like	FBgn0085396	-	CG34367	2.25208198315305	1.49174784790725	0.480107410354711	3.10711273297181	0.00188924338546349	0.029032633269396
111	gene11351	LOC726228	protein bride of sevenless isoform X1	FBgn0000206	bride of sevenless	boss	23.2858312889513	1.47692755216245	0.475736362865173	3.10450843670535	0.00190595491991498	0.0290496603683651
53	gene10614	LOC100577849	uncharacterized protein LOC100577849	#N/A	#N/A	#N/A	0.924070431682454	1.45232846305529	0.434690852829912	3.34106055740621	0.000834590174511811	0.0167088359427773
336	gene2810	LOC100576901	cGMP-dependent protein kinase 1	#N/A	#N/A	#N/A	4.22606467101563	1.43770770270892	0.313799276974743	4.58161572763801	0.00000461397152176104	0.000371885971558079
692	gene6878	LOC551950	guanine nucleotide-binding protein subunit beta-2	FBgn0004623	G protein beta-subunit 76C	Gbeta76C	26.2656529647402	1.43512764864996	0.442368360193189	3.24419144267737	0.00117784553182478	0.021126076117082
722	gene7239	LOC100576220	homeobox protein rough-like	FBgn0003267	rough	ro	1.47862307768938	1.42017046523848	0.338080910548572	4.20068220632187	0.0000266111904773552	0.00136767393340738
632	gene615	LOC410730	dnaJ homolog subfamily C member 22	FBgn0030805	wurst	wus	102.431864118021	1.41597192479674	0.270752518628583	5.22976455387722	0.000000169726058863435	0.0000389683808764962
290	gene2273	LOC107964028	#N/A	#N/A	#N/A	#N/A	15.5793461610648	1.40344538466936	0.28638098282649	4.90062353588494	0.000000955329636031711	0.000130493191169851
833	gene8395	LOC551587	RNA-binding protein 38 isoform X1	#N/A	#N/A	#N/A	18.4621050090201	1.385338269559	0.341310358297771	4.05888141358541	0.000049308344416903	0.00220782715602822
143	gene11731	LOC726353	uncharacterized protein LOC726353 isoform X2	FBgn0039048	-	CG17111	16.953026536099	1.36067740087891	0.284748515838385	4.77852324136851	0.00000176587354085682	0.000209401553619625
708	gene7023	Hex70a	hexamerin 70a precursor	#N/A	#N/A	#N/A	237.32275303755	1.35566301439573	0.463113410334065	2.92728084340687	0.00341939955105097	0.0418211903130554
285	gene2243	LOC725697	protein dead ringer isoform X1	FBgn0004795	retained	retn	26.5948702619489	1.33750345046911	0.303673040468139	4.40441946511691	0.0000106067534721431	0.000702193108698749
865	gene8665	LOC113219122	#N/A	#N/A	#N/A	#N/A	173.684112547125	1.29341892232234	0.349695606464856	3.69869937857605	0.000216707086243783	0.00651388904639739
625	gene6040	LOC551879	phospholipase B1, membrane-associated-like isoform X1	#N/A	#N/A	#N/A	22.4161179764826	1.28957807746255	0.424631886009311	3.03693179893295	0.00238999524610895	0.0331496641397966
8	gene10123	LOC726370	uncharacterized protein LOC726370 isoform X2	FBgn0041156	extra-extra	exex	2.11866467104551	1.26304010158425	0.327265072234683	3.85937947169175	0.00011367530527493	0.00403509940533478
25	gene10303	LOC113218576	lysozyme-like	#N/A	#N/A	#N/A	18.7000695030059	1.25871803852296	0.251058588066965	5.0136426250721	0.000000534091446286117	0.0000892985985097446
86	gene10962	LOC410521	carotenoid isomerooxygenase isoform X1	FBgn0002937	neither inactivation nor afterpotential B	ninaB	13.9990971660228	1.23380798002535	0.375204868418551	3.2883581314542	0.0010077355911861	0.0190113195183377
945	gene9516	LOC410282	uncharacterized protein LOC410282 isoform X1	FBgn0035880	CUB and LDLa domain	Culd	27.5686614476713	1.21670325262421	0.395818668979597	3.07389051597999	0.0021128695656945	0.0308524702075904
827	gene8313	LOC725422	box A-binding factor isoform X1	FBgn0003507	serpent	srp	61.9647706308165	1.21617343973555	0.275476094210942	4.41480573194232	0.0000101100739916701	0.000676221943737835
167	gene11977	LOC726935	cardioacceleratory peptide receptor isoform X1	FBgn0039396	Crustacean cardioactive peptide receptor	CCAP-R	88.5077159441553	1.20974288773511	0.21769130707373	5.55714834917766	0.0000000274217691358511	0.0000079975219120262
210	gene1375	LOC725154	serine protease snake isoform X1	FBgn0030051	Serine Protease Immune Response Integrator	spirit	28.7206900444144	1.20731080491781	0.262986487932894	4.59077123850514	0.00000441611150013895	0.000364347124958272
737	gene7394	LOC412763	cardiomyopathy-associated protein 5 isoform X1	#N/A	#N/A	#N/A	125.310297723395	1.206381027999	0.235070757630031	5.13199106584614	0.000000286693110801043	0.0000594943338202704
139	gene1166	LOC409937	neither inactivation nor afterpotential protein C isoform X3	FBgn0002938	neither inactivation nor afterpotential C	ninaC	27.9712557698246	1.1554081610699	0.370108960101014	3.12180542928372	0.00179745690505898	0.0282334169759701
595	gene5706	LOC551544	peroxidase	FBgn0004577	Peroxidase	Pxd	7.15886521292188	1.14934455093575	0.250291920794663	4.5920161836892	0.0000043898431736593	0.000364347124958272
610	gene5801	LOC100577781	#N/A	#N/A	#N/A	#N/A	34.3468724166293	1.13792533508101	0.245729156074811	4.63081122833698	0.00000364235837894472	0.000333090587010106
552	gene5176	Def1	defensin-1 preproprotein	#N/A	#N/A	#N/A	414.455195695192	1.13374795618654	0.39196690869152	2.89245834545386	0.00382239864164744	0.0448211293621003
56	gene10639	LOC551582	maternal protein exuperantia	FBgn0000615	exuperantia	exu	14.8367547744271	1.13336099573409	0.232491619346363	4.87484666724966	0.00000108893001961631	0.000140428158798914
627	gene6064	LOC107964771	#N/A	#N/A	#N/A	#N/A	2.72031403305696	1.12123055081308	0.306417412850212	3.6591606866715	0.000253042644953193	0.00722376503092569
140	gene11666	Lop2	long wavelength sensitive opsin 2	FBgn0003248	Rhodopsin 2	Rh2	46.4542184372923	1.11541191887683	0.383108871737951	2.91147504315634	0.00359726643368138	0.0431792014303179
221	gene1474	LOC412220	sialin isoform X1	FBgn0038799	Major Facilitator Superfamily Transporter 9	MFS9	22.7586853393112	1.1101328943949	0.221612586084523	5.00934046214998	0.000000546168798224737	0.0000892985985097446
203	gene1286	LOC408570	uncharacterized protein LOC408570	#N/A	#N/A	#N/A	152.919145826966	1.09910195602919	0.235840436406408	4.6603626281253	0.00000315652772496278	0.000300027882295503
955	gene9640	LOC726929	sonic hedgehog protein A, partial	FBgn0004644	hedgehog	hh	3.50130415159151	1.06772509689904	0.264048340436678	4.04367281814102	0.0000526203372922834	0.00227130423888412
903	gene9139	Hex110	hexamerin 110 isoform X1	#N/A	#N/A	#N/A	351.56045124373	1.06631031814698	0.372030461695994	2.86619088470858	0.004154436610177	0.0474764867042877
905	gene9156	LOC725462	vesicular glutamate transporter 2.1 isoform X2	#N/A	#N/A	#N/A	39.3601174674578	1.0630657261273	0.254589363698217	4.17560934473062	0.0000297189456753011	0.00149858477935595
230	gene1619	LOC113218599	uncharacterized protein LOC113218599 isoform X3	FBgn0052036	-	CG32036	1.29584791319362	1.0603700590752	0.323388076485319	3.2789398749627	0.00104197833486213	0.0194426196995869
815	gene8224	LOC550791	arrestin homolog	FBgn0000121	Arrestin 2	Arr2	277.395458139526	1.05076876789644	0.353323719708924	2.97395478787015	0.00293988389025458	0.0378120227172076
424	gene377	LOC102653822	#N/A	#N/A	#N/A	#N/A	5.04585288314265	1.04948527060517	0.270873939998098	3.87444163367114	0.000106869452285766	0.00390537971559818
416	gene3704	LOC413590	alkylglycerol monooxygenase	#N/A	#N/A	#N/A	8.84866511016512	1.03655311878438	0.248827973279637	4.16574191849194	0.0000310341629471755	0.00153632497225302
704	gene6994	LOC551263	monocarboxylate transporter 13 isoform X1	#N/A	#N/A	#N/A	31.9427577845059	1.03334128231833	0.239440853162352	4.31564316895278	0.0000159138869872686	0.000943553596041846
3	gene10023	CYP6AQ1	cytochrome P450 6AQ1	FBgn0033696	Cyp6g2	Cyp6g2	8.29248894422414	1.02404939825071	0.353708335129543	2.89518028427477	0.00378940827769303	0.0446566527908015
951	gene9600	LOC410149	carboxypeptidase Q	#N/A	#N/A	#N/A	68.6344479679955	1.01556087681031	0.304329254962914	3.33704650554895	0.000846737787231244	0.0168271592302253
611	gene5828	LOC100577571	#N/A	#N/A	#N/A	#N/A	20.1747790385421	1.01210202030736	0.272205468887471	3.71815461476182	0.000200683434163498	0.00615220152857472
926	gene9344	LOC100578745	uncharacterized protein LOC100578745 isoform X1	#N/A	#N/A	#N/A	3.64979969925244	0.982326925119963	0.254338569400727	3.86228061058346	0.000112333430286598	0.00400062721525635
281	gene221	LOC107964158	#N/A	#N/A	#N/A	#N/A	24.2428192102617	0.969987867646617	0.213934891924011	4.53403303651447	0.00000578679719985592	0.000433648115164203
78	gene1088	LOC100577365	homeobox protein invected isoform X1	#N/A	#N/A	#N/A	3.11345970965452	0.952469740486234	0.289520925690209	3.28981312219686	0.00100253941918816	0.0189464148379325
377	gene3253	LOC412013	chorion peroxidase isoform X1	FBgn0038511	Curly Su	cysu	12.1471475416431	0.950471978740848	0.206861340607115	4.59472986083973	0.00000433310245422149	0.000364347124958272
693	gene6885	LOC100576215	pancreas transcription factor 1 subunit alpha isoform X1	FBgn0037475	48 related 1	Fer1	6.58757020277451	0.916666038233617	0.322406405711179	2.84320045134213	0.00446629708083929	0.0494316018454736
409	gene3642	LOC413117	proton-coupled amino acid transporter-like protein pathetic	FBgn0033760	-	CG8785	101.141994500608	0.904378600083824	0.176695433773276	5.11829072642739	0.000000308317089186497	0.0000627745228190848
870	gene8676	LOC724335	uncharacterized protein LOC724335 isoform X1	FBgn0034069	-	CG8401	2.87262036370256	0.903549890598492	0.254394563989961	3.55176571553686	0.000382655411169075	0.00971584598100116
790	gene7947	LOC409057	uncharacterized protein LOC409057 isoform X2	FBgn0030396	-	CG2556	53.9159097926773	0.901629196857608	0.177801308082558	5.07099304600706	0.000000395745234678622	0.0000736290832313277
822	gene825	LOC413000	proton-coupled amino acid transporter-like protein pathetic	FBgn0036007	pathetic	path	44.0953665307923	0.893696952390914	0.212643720440586	4.20279023777059	0.0000263644879671693	0.00136767393340738
70	gene10795	LOC725420	sodium-dependent nutrient amino acid transporter 1 isoform X2	#N/A	#N/A	#N/A	33.3665371148314	0.868344863667962	0.162036000410309	5.35896258528431	0.0000000837011852462347	0.0000196352063041765
48	gene10580	LOC100578307	multiple inositol polyphosphate phosphatase 1	#N/A	#N/A	#N/A	2.13859287156804	0.854796201659506	0.257454209226957	3.32018732273266	0.000899570655258912	0.0174905710646827
67	gene10751	LOC410489	myosin-IIIb isoform X2	#N/A	#N/A	#N/A	465.889887406185	0.820755627852984	0.229189218537299	3.58112669126017	0.000342115700388604	0.00904845716395448
16	gene10224	LOC725426	uncharacterized protein LOC725426 isoform X1	FBgn0259238	-	CG42336	83.6547991225474	0.817998668196549	0.15181343441608	5.38818366992893	0.0000000711732977494449	0.0000178611873491688
321	gene2655	LOC725590	homeobox protein B-H2-like	FBgn0011758	BarH1	B-H1	95.1117565379777	0.811044070263382	0.214663709065517	3.7782076616213	0.000157961137813133	0.00513421276548651
675	gene673	LOC408592	uncharacterized protein LOC408592 isoform X1	FBgn0086367	tan	t	53.4468448247725	0.792380766096051	0.246891573758967	3.20942814706843	0.0013299928385593	0.0230595282570825
859	gene8643	LOC412840	homeobox protein caupolican isoform X1	FBgn0015904	araucan	ara	14.5359297074414	0.787712865572462	0.253066957982088	3.11266580138928	0.00185405837742956	0.0288301282391681
174	gene12033	LOC102655025	#N/A	#N/A	#N/A	#N/A	6.40328979184059	0.769026061709444	0.238277358776201	3.22744076759614	0.00124902897630669	0.0219873926318524
159	gene11907	LOC726251	uncharacterized protein LOC726251	#N/A	#N/A	#N/A	59.3574019663137	0.765243777439822	0.190162842225097	4.02414987326492	0.0000571814951797021	0.00239164928094638
597	gene5712	LOC107964008	#N/A	#N/A	#N/A	#N/A	2.61276085044636	0.763392721763837	0.268618860993498	2.84191779735942	0.00448430523347052	0.0495800591950618
329	gene2748	LOC100577174	ras-responsive element-binding protein 1 isoform X1	FBgn0003053	pebbled	peb	45.5327031901641	0.7608018542918	0.201680100859075	3.77231988208601	0.000161736716753531	0.00522545182780644
817	gene8232	LOC410204	titin isoform X7	FBgn0265991	Z band alternatively spliced PDZ-motif protein 52	Zasp52	128.960538139775	0.757192443826379	0.218673385859598	3.46266392158277	0.000534856006528185	0.0123062498218457
733	gene7381	LOC409602	circadian clock-controlled protein	FBgn0027586	-	CG5867	12.6140322852257	0.743039498284066	0.23922070874531	3.10608350832684	0.00189583167732581	0.029032633269396
36	gene10484	LOC113218532	protein bowel-like	FBgn0004893	brother of odd with entrails limited	bowl	13.5605895478771	0.737144346720656	0.240688486965974	3.06264897009746	0.00219387246858445	0.0315234058701661
568	gene5415	LOC102655870	#N/A	#N/A	#N/A	#N/A	44.169171396933	0.715431787749236	0.206834164098726	3.45896332391078	0.000542258738102961	0.0124235966939895
783	gene7870	LOC100577149	15-hydroxyprostaglandin dehydrogenase	#N/A	#N/A	#N/A	21.3918855871875	0.71145977085842	0.24813801530681	2.86719376706038	0.00414129373251842	0.0474764867042877
899	gene9086	LOC727007	alpha-tocopherol transfer protein isoform X1	#N/A	#N/A	#N/A	18.8755517636325	0.699203959364698	0.191818640740248	3.64513040373134	0.000267256250462839	0.00754963926372903
583	gene5526	LOC724480	asparagine synthetase	FBgn0270926	Asparagine synthetase	AsnS	280.285057742222	0.687382520581681	0.115302435910861	5.96156113399973	0.00000000249839410989356	0.00000134800854199307
333	gene2788	LOC410960	myosin-IB isoform X1	FBgn0010246	Myosin 61F	Myo61F	148.603210476904	0.676322256031238	0.188741677810081	3.58332226288556	0.000339251633410402	0.00899475276690823
979	gene9973	LOC107963967	serine protease inhibitor 3	#N/A	#N/A	#N/A	6.17279475364275	0.6595185504238	0.21803659442953	3.02480669425865	0.00248792084023211	0.0339407940536986
748	gene7461	LOC100579026	uncharacterized protein LOC100579026	FBgn0028878	-	CG15269	5.08110680579015	0.650837030491815	0.203512838313824	3.19801461118733	0.00138377268953419	0.0237660311745101
21	gene10245	LOC102655078	LOW QUALITY PROTEIN: zonadhesin	#N/A	#N/A	#N/A	9.54821465933727	0.642387136215731	0.210540560622973	3.05113244837459	0.00227979983060729	0.0322428833185888
697	gene6926	LOC551553	facilitated trehalose transporter Tret1	FBgn0051100	-	CG31100	263.482748244621	0.626334626596709	0.115054129576959	5.44382569230388	0.0000000521482514886864	0.0000143447036240057
842	gene8457	LOC100578719	protein spaetzle 4	FBgn0032362	spatzle 4	spz4	3.47277290411736	0.62583599839526	0.21610636870203	2.89596277126922	0.003779972402816	0.0446358022686639
97	gene11172	LOC724865	ABC transporter G family member 20	FBgn0053970	-	CG33970	77.7943067812211	0.623921170067673	0.193699629458407	3.22107570268557	0.00127710409234595	0.0223721270462746
391	gene3383	LOC113218711	#N/A	#N/A	#N/A	#N/A	10.7096896862201	0.623077883846087	0.170011045334864	3.66492590301316	0.000247410202103176	0.0070817068724015
848	gene8529	LOC100577693	uncharacterized protein LOC100577693	FBgn0034047	-	CG12970	40.9992402822179	0.620615773805294	0.122219366381625	5.0778840717227	0.00000038166144067313	0.0000722545369526974
261	gene2040	LOC726987	uncharacterized protein LOC726987	FBgn0020300	geko	geko	16.4903040796839	0.612460722747105	0.199642008423344	3.06779483728881	0.00215644613978372	0.0312351816032297
659	gene6559	CPR6	cuticular protein 6 precursor	FBgn0035281	Cuticular protein 62Bc	Cpr62Bc	203.773677505372	0.609884827007615	0.0899010996437813	6.78395291519444	0.0000000000116931452069304	0.0000000140200811031095
557	gene5239	LOC550677	protein mab-21	FBgn0029003	mab-21	mab-21	133.882677402575	0.604407730557592	0.149310473939221	4.04799284746511	0.0000516587246691489	0.00226693605646143
312	gene2468	LOC551465	homogentisate 1,2-dioxygenase	FBgn0040211	homogentisate 1,2-dioxygenase	hgo	6.09667068677301	0.596482697131254	0.181770968491819	3.28150695394518	0.00103253978406013	0.0193439875170015
412	gene3667	LOC725646	N-acetylneuraminate lyase	#N/A	#N/A	#N/A	542.052498629839	0.594392154081184	0.119117259195971	4.98997507240568	0.000000603870846922412	0.0000934727593249188
415	gene3701	LOC552249	lysosomal alpha-mannosidase isoform X2	FBgn0027611	Lysosomal alpha-mannosidase II	LManII	605.947234430198	0.583656652062823	0.140304318625042	4.15993361988111	0.0000318340101416097	0.00155439277573805
780	gene7855	LOC107965072	uncharacterized protein LOC107965072 isoform X3	#N/A	#N/A	#N/A	1972.39927592788	0.582344805455966	0.171987168808239	3.38597820692812	0.000709250158882937	0.0148901137441746
57	gene10650	LOC408444	unconventional myosin-XV isoform X4	FBgn0263705	Myosin 10A	Myo10A	376.438857969901	0.58228582849247	0.135950071013945	4.28308587225926	0.0000184318993720577	0.00104773965614916
31	gene1040	LOC725344	histone H2B	#N/A	#N/A	#N/A	39.8955494925876	0.581199952904026	0.202849017092749	2.86518495989697	0.0041676573649404	0.0475403706396108
522	gene4751	LOC100577646	#N/A	#N/A	#N/A	#N/A	21.6799088831228	0.575528383059148	0.169202463100987	3.40141846939693	0.000670371218222252	0.0142963948929572
110	gene11350	LOC408544	lysyl oxidase homolog 3 isoform X1	FBgn0034660	Lysyl oxidase-like 2	Loxl2	85.5792062521631	0.574400263049339	0.19755554475449	2.90753804841655	0.00364286025698495	0.0435327851972587
756	gene7596	LOC725710	D-beta-hydroxybutyrate dehydrogenase, mitochondrial	FBgn0261446	-	CG13377	29.0844583018886	0.570431482254513	0.127643458874776	4.46894409853099	0.00000786066688700646	0.000565684396455848
711	gene7052	LOC726625	4-coumarate--CoA ligase 1 isoform X1	#N/A	#N/A	#N/A	66.2186289844934	0.567823169548619	0.128643887726046	4.41391487450869	0.0000101517889802177	0.000676221943737835
715	gene7109	LOC551863	putative inorganic phosphate cotransporter	FBgn0034392	Major Facilitator Superfamily Transporter 15	MFS15	20.2043692406495	0.559185604996092	0.174290438360957	3.20835503229393	0.00133496590768168	0.0230859248554375
523	gene4752	LOC100577107	uncharacterized protein LOC100577107	#N/A	#N/A	#N/A	25.2491629262212	0.551598044486554	0.179693847551841	3.0696545930846	0.00214306461996541	0.031083078379095
410	gene3654	LOC413113	probable serine/threonine-protein kinase samkC isoform X2	#N/A	#N/A	#N/A	29.4968641443725	0.550133773246207	0.153066888082874	3.59407433009516	0.000325546897666759	0.00872888154226617
725	gene7316	LOC552401	protein cueball	FBgn0011204	cueball	cue	116.62335642381	0.54809966789449	0.102232222715449	5.36132007439628	0.0000000826159842647752	0.0000196352063041765
551	gene5163	LOC725217	uncharacterized protein PFB0145c isoform X2	#N/A	#N/A	#N/A	32.1526763313368	0.511390521614458	0.121143775446984	4.22135202347443	0.000024284134990249	0.00129088719546688
900	gene9088	LOC107964020	alpha-tocopherol transfer protein isoform X2	FBgn0032785	-	CG10026	39.1821812667551	0.508954710203355	0.151699079857232	3.35502832767571	0.000793568577890712	0.0161878989111884
482	gene4419	LOC100576826	LHFPL tetraspan subfamily member 5 protein isoform X2	FBgn0262624	Tetraspan membrane protein in hair cell stereocilia	Tmhs	56.486381845606	0.476501648702776	0.133811321651228	3.56099650480063	0.000369450001956685	0.00949222612170139
247	gene1809	LOC410890	protein seele, partial	FBgn0263260	seele	sel	47.8400689317593	0.467143430830016	0.110259968528193	4.23674554841333	0.000022678288903549	0.00121751948038904
520	gene4745	LOC102656864	#N/A	#N/A	#N/A	#N/A	477.671777915739	0.465686425485803	0.15844518685962	2.93910111575932	0.00329165665964704	0.0410879235079975
762	gene7674	LOC102656274	#N/A	#N/A	#N/A	#N/A	6.22132781251491	0.452087557145025	0.156814484429164	2.88294514878976	0.00393976037072587	0.0459610315248679
166	gene11973	Syt20	synaptotagmin 20 isoform X1	#N/A	#N/A	#N/A	136.003366336453	0.449048953038102	0.148599132900173	3.02188138163476	0.00251208966567797	0.0342272216948623
771	gene7784	LOC551353	translocon-associated protein subunit alpha	FBgn0028327	lethal (1) G0320	l(1)G0320	301.300045893339	0.448582533957162	0.0730339270459777	6.14211164730006	0.000000000814315859676374	0.000000732273536813979
43	gene10538	LOC102656712	#N/A	#N/A	#N/A	#N/A	7.13179286655443	0.44284237582921	0.139252848895613	3.18013153297263	0.00147208217286224	0.0248984933030665
334	gene2789	LOC102655862	#N/A	#N/A	#N/A	#N/A	17.751739280211	0.439004164366133	0.126446813400305	3.47184838083927	0.000516888177177937	0.0119693998281698
202	gene1273	LOC725239	RNA-binding protein 33 isoform X1	FBgn0034022	-	CG12964	61.7595109901338	0.428823323840426	0.119564777660103	3.58653553523496	0.000335100417587089	0.00892856445970933
614	gene5869	LOC102653587	uncharacterized protein LOC102653587 isoform X1	#N/A	#N/A	#N/A	14.6067645284166	0.403431287690122	0.125098276133122	3.22491484423666	0.00126010144237799	0.0221461802356693
823	gene8266	Cry2	cryptochrome 2 isoform X3	FBgn0016054	(6-4)-photolyase	phr6-4	129.272576096332	0.391943801188797	0.0993160671719612	3.94642893490903	0.000079325451635646	0.00307914010287862
766	gene7728	LOC113218997	#N/A	#N/A	#N/A	#N/A	27.174207446234	0.386942677968973	0.120025972296285	3.2238245653516	0.00126490865738837	0.0221945192225658
787	gene7935	LOC412602	polyadenylate-binding protein 1	FBgn0265297	poly(A) binding protein	pAbp	3166.71678988865	0.379622809718225	0.0772600251517826	4.91357346794063	0.000000894311986677946	0.000126980534845286
763	gene768	LOC726722	uncharacterized protein LOC726722	#N/A	#N/A	#N/A	55.4266236267155	0.377090744479612	0.103895595797082	3.6295161655948	0.000283952949243159	0.00789725844145084
545	gene5069	LOC724390	uncharacterized protein LOC724390	#N/A	#N/A	#N/A	141.124444508521	0.374835838811573	0.097575710226746	3.84148716868707	0.000122291129877517	0.00424322695340285
609	gene5788	LOC100576841	#N/A	#N/A	#N/A	#N/A	56.1632076480119	0.373493561356941	0.125243206709367	2.98214626701192	0.00286235210853237	0.037194920031589
974	gene9884	LOC725500	laccase isoform X3	#N/A	#N/A	#N/A	28.7965811796582	0.373228235738885	0.129728637889232	2.876991864029	0.00401485946713135	0.0465352830395429
194	gene12284	LOC725756	beta-galactosidase	FBgn0260746	Ectoderm-expressed 3	Ect3	250.09170503374	0.363465764005698	0.0793345018191061	4.58143374788502	0.00000461798908245599	0.000371885971558079
885	gene8887	LOC107965225	ribulose-phosphate 3-epimerase	FBgn0050499	Ribulose-5-phosphate-3-epimerase	Rpe	46.3266918182776	0.352858848189404	0.0703490142168748	5.01583216364051	0.00000052804410158108	0.0000892985985097446
777	gene7816	LOC410245	urokinase-type plasminogen activator	FBgn0036287	-	CG10663	57.530767265428	0.351908879165257	0.0775453423086874	4.53810465836106	0.0000056762089502414	0.00042833546001437
26	gene10313	LOC725354	uncharacterized protein LOC725354 isoform X1	#N/A	#N/A	#N/A	482.429321097026	0.34773612829979	0.0602086720166727	5.77551566331668	0.00000000767177625237932	0.00000286498467820292
550	gene5141	LOC100576183	#N/A	#N/A	#N/A	#N/A	33.4164579960151	0.34572658202052	0.112333625774546	3.07767669419301	0.0020862111813592	0.0306707150654593
589	gene5611	LOC726754	kynurenine formamidase isoform X1	FBgn0031821	Kynurenine formamidase	KFase	66.3310734946168	0.339153330067968	0.077410557181628	4.38122838041605	0.0000118012094356717	0.000758016970359125
473	gene4321	LOC100576584	leucine-rich repeat-containing protein 74B	#N/A	#N/A	#N/A	11.6173470351181	0.334422975155116	0.11056012062315	3.02480653304472	0.00248792216629372	0.0339407940536986
669	gene6615	LOC411261	molybdenum cofactor sulfurase 1 isoform X2	FBgn0002641	maroon-like	mal	97.5013392071503	0.334172091104146	0.0754693735518757	4.42791658889874	0.00000951476805278001	0.000653973643678657
491	gene4523	LOC725128	uncharacterized protein LOC725128	FBgn0036993	-	CG5910	67.0567436708005	0.329899486746142	0.0877956062348331	3.75758538375755	0.000171560835985036	0.00546110023927588
640	gene6250	LOC408898	uncharacterized protein LOC408898 isoform X2	FBgn0035696	Bestrophin 2	Best2	134.902584766241	0.324921205430188	0.0856168565834632	3.79506114094997	0.000147607076288647	0.00488597533813127
914	gene9234	LOC552295	translocon-associated protein subunit gamma	FBgn0025700	-	CG5885	240.612959227425	0.322832704995522	0.0626489126275502	5.15304562291086	0.00000025628958119122	0.0000542278602085187
344	gene2884	LOC413490	clavesin-2	#N/A	#N/A	#N/A	62.6866220363046	0.320793314334133	0.0949145859470816	3.37981050154912	0.000725358226541751	0.0150525781204078
142	gene11716	LOC726323	uncharacterized protein LOC726323 isoform X1	#N/A	#N/A	#N/A	1250.736498395	0.319984516360493	0.0868950322703671	3.68242588787914	0.000231025041318914	0.00673781411046594
895	gene9055	LOC100577801	zinc finger protein ush isoform X5	FBgn0003963	u-shaped	ush	112.895820880311	0.313542348070817	0.091108625310146	3.44141234711288	0.000578685926329691	0.0130095829812994
875	gene8726	LOC725688	lipopolysaccharide-induced tumor necrosis factor-alpha factor homolog isoform X1	FBgn0050269	-	CG30269	79.6547144422906	0.311504704764864	0.105610816906967	2.94955302769101	0.00318233956296948	0.0401644751157937
28	gene10332	LOC410448	carcinine transporter isoform X1	FBgn0032879	Carcinine transporter	CarT	277.412683655489	0.310297630439796	0.107181283243942	2.8950729180352	0.00379070465724902	0.0446566527908015
347	gene2911	LOC410007	putative phospholipase B-like lamina ancestor isoform X2	FBgn0016031	lamina ancestor	lama	487.123039011922	0.307873120575569	0.090953919083995	3.3849351812015	0.000711950644806597	0.014899362890601
769	gene7756	LOC551604	rh-like protein isoform X2	FBgn0028699	Rh50	Rh50	78.4271576218239	0.307194040033992	0.104370686882895	2.94329805818627	0.00324735605602409	0.0406994415802043
432	gene3866	LOC113218724	#N/A	#N/A	#N/A	#N/A	51.9164539966761	0.306037489063252	0.079034158089012	3.87221799362471	0.000107849425933487	0.00390537971559818
180	gene12121	LOC409777	glutamate receptor ionotropic, kainate 2 isoform X1	FBgn0052704	Ionotropic receptor 8a	Ir8a	31.8096356804823	0.305641387187221	0.0863577231026548	3.53924786580929	0.000401268887866565	0.0100934558717205
765	gene7715	LOC100578770	uncharacterized protein LOC100578770	#N/A	#N/A	#N/A	14.2091667171379	0.303573742313378	0.106999655399028	2.83714691585947	0.00455186615359866	0.0499686547949981
982	gene9985	LOC552712	6-phosphogluconate dehydrogenase, decarboxylating	FBgn0004654	Phosphogluconate dehydrogenase	Pgd	360.613715358538	0.296967020269945	0.0519461138814803	5.71682842238212	0.0000000108530601874945	0.00000364831855558875
796	gene8012	LOC411691	phosphotriesterase-related protein isoform X2	FBgn0037683	-	CG18473	56.9942245576871	0.295986624613018	0.0885896288962389	3.34109791745142	0.000834477876010634	0.0167088359427773
812	gene8208	LOC410211	testin isoform X4	FBgn0261565	Limpet	Lmpt	281.870576253829	0.293563126028323	0.0969758753095561	3.0271768632275	0.00246849480943115	0.0337726040898242
940	gene9463	LOC725540	uncharacterized protein LOC725540	#N/A	#N/A	#N/A	1143.85587497947	0.293243769730759	0.0964280400104369	3.04106326021995	0.00235744294834459	0.0330270073997904
585	gene5566	LOC107964640	uncharacterized protein LOC107964640	#N/A	#N/A	#N/A	71.3316155695288	0.290948415851013	0.0727513721714523	3.99921550847644	0.0000635527907958525	0.00258791760557753
127	gene11552	LOC409666	ABC transporter G family member 20 isoform X2	FBgn0039594	snustorr	snu	361.226968205176	0.287203056386957	0.0992563931477491	2.89354717896547	0.00380917060256474	0.044774405515107
718	gene7158	LOC552066	FAD-dependent oxidoreductase domain-containing protein 1 isoform X1	FBgn0033093	-	CG3270	401.453175110096	0.2769872422568	0.0683417094654947	4.05297503417952	0.0000505704009099228	0.00225498014966519
380	gene3288	LOC409598	uncharacterized protein LOC409598	FBgn0053978	-	CG33978	326.623769901411	0.275075598796388	0.0780083741492697	3.52623166161658	0.000421518080131722	0.0103982749286136
624	gene5988	LOC552157	SET domain-containing protein SmydA-8 isoform X2	FBgn0033917	SET and MYND domain containing, arthropod-specific, member 1	SmydA-1	58.1584452638118	0.271598442160691	0.0880636371625455	3.08411565671972	0.00204158211303061	0.0303022521947203
198	gene12369	ND4	NADH dehydrogenase subunit 4 (mitochondrion)	FBgn0262952	mitochondrial NADH-ubiquinone oxidoreductase chain 4	mt:ND4	149.215591875264	0.266494236353096	0.0849374894375169	3.13753371000139	0.00170375681224871	0.027282355329245
879	gene8771	LOC552407	UNC93-like protein MFSD11	FBgn0038053	-	CG18549	46.6940984337279	0.264863443837653	0.072237491976131	3.66656477948003	0.00024583066506431	0.00705520932635363
372	gene3204	LOC725991	sodium/potassium-transporting ATPase subunit beta-2	#N/A	#N/A	#N/A	56.4546317903911	0.263852568650094	0.0747384832285694	3.53034417146473	0.000415019409134447	0.0102953435493559
148	gene11786	LOC411611	tachykinin-like peptides receptor 99D	FBgn0004622	Tachykinin-like receptor at 99D	TkR99D	189.924714132305	0.258938694136905	0.0689651825391219	3.75462928688714	0.000173598221377041	0.00548787505250602
286	gene2257	LOC410837	microsomal glutathione S-transferase 1	FBgn0025814	Microsomal glutathione S-transferase-like	Mgstl	156.458785472673	0.253519413906796	0.083434746588034	3.03853519395905	0.00237731334734597	0.0330270073997904
752	gene75	LOC100576789	leucine-rich repeat protein SHOC-2 isoform X1	#N/A	#N/A	#N/A	38.5378900964841	0.252672140152228	0.0684558195470674	3.69102498259482	0.000223352196592875	0.00663965166235183
650	gene6414	LOC409165	calreticulin	FBgn0005585	Calreticulin	Calr	4087.50840716493	0.246072804612943	0.0524350167293791	4.69290981412178	0.00000269346249303051	0.000264228670566293
975	gene989	LOC412196	uncharacterized protein LOC412196	FBgn0031538	-	CG3246	86.4255002437572	0.245428070338882	0.0648339037624935	3.78548962959196	0.00015340623187913	0.00500122854443413
439	gene3953	LOC725943	ubiquitin-60S ribosomal protein L40	FBgn0003941	Ribosomal protein L40	RpL40	730.98560825858	0.244911158185965	0.0511671375598039	4.78649324284976	0.00000169720650683426	0.000203495060169428
467	gene4289	LOC726318	UPF0676 protein C1494.01	FBgn0053099	-	CG33099	324.876745205441	0.243823007024527	0.0759775561367778	3.20914516631185	0.00133130257660666	0.0230595282570825
488	gene4497	LOC100577335	protein rolling stone isoform X1	FBgn0264308	-	CG43778	273.044487441102	0.242594730214078	0.0556134899238379	4.36215620609872	0.0000128786863172972	0.000794929825469244
131	gene11588	LOC408526	60S ribosomal protein L4	FBgn0003279	Ribosomal protein L4	RpL4	2740.71822939615	0.242587836213185	0.039891290756296	6.08122303425084	0.00000000119269248406539	0.000000919310328253548
348	gene2932	LOC724921	uncharacterized protein LOC724921 isoform X2	FBgn0034639	-	CG15673	58.7099997527282	0.242215241616785	0.0742811952221672	3.26078815630718	0.00111103013055727	0.0201159834544354
908	gene9172	LOC409260	epidermal retinol dehydrogenase 2 isoform X1	#N/A	#N/A	#N/A	431.582872410904	0.242175404339974	0.0569245553282968	4.25432228575688	0.000020968311376338	0.00115443391868399
223	gene149	LOC725884	60S acidic ribosomal protein P2	FBgn0003274	Ribosomal protein LP2	RpLP2	1246.4921029029	0.241454301666055	0.0671445239550683	3.5960386259888	0.000323099845358989	0.00869468935478516
939	gene9419	LOC409870	minor histocompatibility antigen H13	FBgn0031260	Signal peptide peptidase	Spp	725.487737766572	0.240377776194483	0.0507458592485329	4.73689439402748	0.0000021701817997653	0.000234834002702108
613	gene5861	LOC411226	tubulin epsilon chain isoform X4	#N/A	#N/A	#N/A	29.5194961422168	0.239696407238749	0.0828765867292397	2.8922089663495	0.00382543417129964	0.0448211293621003
773	gene7786	LOC550715	60S ribosomal protein L12	FBgn0034968	Ribosomal protein L12	RpL12	668.966497327528	0.238971054255769	0.0501385773394413	4.7662113074713	0.00000187722383783582	0.00021550130249028
426	gene3792	LOC412072	DNA replication complex GINS protein PSF1	FBgn0035194	Psf1	Psf1	21.5645885829487	0.23844548221319	0.0770583123421147	3.09435121229448	0.00197243840159656	0.0296856105880452
824	gene8285	LOC410172	translocating chain-associated membrane protein 1-like 1	FBgn0040340	TRAM	TRAM	705.424771525286	0.238415520035877	0.0590737747413209	4.03589445705609	0.0000543946662257585	0.00230567043655969
588	gene5608	LOC724832	innexin inx2	FBgn0027108	Innexin 2	Inx2	1224.8742808272	0.237834274961168	0.0414300820965592	5.74061799845963	0.00000000943316639937115	0.00000328365479405207
294	gene2293	LOC724341	endoplasmic reticulum resident protein 29	FBgn0004003	windbeutel	wbl	210.109953747735	0.236557958476006	0.0535056299948019	4.42117882733066	0.00000981638894085848	0.000666217943778641
427	gene3808	LOC102655905	uncharacterized protein LOC102655905	#N/A	#N/A	#N/A	37.3571282325437	0.236336387156993	0.0827505215961556	2.85601084559174	0.00429000479576103	0.0485256202841271
173	gene12017	LOC102655915	#N/A	#N/A	#N/A	#N/A	29.7647507661104	0.235926314726164	0.0821199827221031	2.87294647302286	0.00406663010905827	0.0468970023897914
529	gene4808	Cyp314a1	cytochrome P450 314A1	FBgn0003388	shade	shd	84.7802313265384	0.23471428521903	0.0654933773843174	3.58378655358875	0.000338648858523081	0.00899475276690823
453	gene4091	LOC550749	C-1-tetrahydrofolate synthase, cytoplasmic isoform X1	FBgn0020385	pugilist	pug	219.166877958657	0.23424040140728	0.0781099861615845	2.99885344906747	0.00270997623898874	0.0359233480053953
938	gene9409	LOC726814	solute carrier family 2, facilitated glucose transporter member 1 isoform X1	FBgn0028563	sugar transporter 1	sut1	215.242106509499	0.233364302747307	0.0539737560107465	4.32366246108281	0.0000153460033932575	0.000918678082138787
534	gene4884	LOC552266	40S ribosomal protein S12	FBgn0260441	0	0	614.117007958586	0.232771623619674	0.0522712580633376	4.45314752779859	0.00000846205692851179	0.00059682389748739
516	gene4710	EF1a-F2	elongation factor 1-alpha isoform X1	FBgn0284245	eukaryotic translation elongation factor 1 alpha 1	eEF1alpha1	10443.2798029434	0.232222712168959	0.048665786313333	4.77178588410759	0.00000182599564967803	0.000211874398448125
319	gene2637	LOC551217	high affinity copper uptake protein 1 isoform X1	FBgn0062413	Copper transporter 1A	Ctr1A	195.439985169054	0.231836371566698	0.0630192331050239	3.67881930870746	0.000234316198060485	0.00681538030531185
887	gene8935	RpL32	60S ribosomal protein L32 isoform X1	FBgn0002626	Ribosomal protein L32	RpL32	848.783476952731	0.231215414134066	0.0431020899964286	5.36436665027668	0.0000000812337464725355	0.0000196352063041765
384	gene3310	LOC102654638	#N/A	#N/A	#N/A	#N/A	61.5875872353482	0.231010322997923	0.0647654414208729	3.56687637619454	0.00036126180111048	0.00941636738111882
65	gene10726	LOC409294	60S ribosomal protein L23	FBgn0010078	Ribosomal protein L23	RpL23	834.719308783707	0.22719501360214	0.0480007182991007	4.73315862038665	0.0000022105260375707	0.000236176103677479
200	gene1261	LOC408572	myophilin	FBgn0035499	Chd64	Chd64	388.893190360933	0.227007428780981	0.0605417213023643	3.7496031480049	0.000177114635338209	0.00557214002896389
351	gene296	LOC107965891	electron transfer flavoprotein regulatory factor 1	FBgn0040985	-	CG6115	20.2666165015163	0.226468701115217	0.0795399338560106	2.84723270609187	0.00441011118543521	0.0493596224421758
839	gene8427	LOC410187	esterase E4	FBgn0031327	-	CG5397	221.128825345815	0.225086850170164	0.0707170657521618	3.18292123373746	0.00145797270350371	0.024776351879541
851	gene8550	Ppib	peptidyl-prolyl cis-trans isomerase B precursor	FBgn0034753	-	CG2852	1016.52100891635	0.224010904005169	0.0379976128373405	5.89539413868211	0.00000000373788085245441	0.00000192073677518264
40	gene10501	LOC412209	probable cytochrome P450 6a17	#N/A	#N/A	#N/A	157.582844846771	0.223748282979708	0.0695688428479931	3.21621395182029	0.00129893953622791	0.0226809976301544
936	gene9403	LOC409265	dolichyl-diphosphooligosaccharide--protein glycosyltransferase subunit STT3A	FBgn0031149	Catalytic subunit 3A of the oligosaccharyltransferase complex	Stt3A	532.03599112597	0.223028061507309	0.0467155283793562	4.77417401118096	0.0000018044631157284	0.00021165175523723
376	gene3243	LOC412670	probable phosphoserine aminotransferase	FBgn0014427	-	CG11899	164.924224467694	0.220641610686786	0.0480601155374081	4.59095048398389	0.00000441232016405548	0.000364347124958272
599	gene5738	LOC727239	uncharacterized protein LOC727239	#N/A	#N/A	#N/A	226.986944040772	0.218630318836387	0.0543931359877229	4.01944684501614	0.0000583349406222261	0.00241184806227755
634	gene6186	LOC551461	adenylate cyclase type 2 isoform X2	FBgn0040507	Adenylyl cyclase X D	ACXD	365.79066128396	0.218363179446815	0.0689723064498531	3.16595443427107	0.0015457500521832	0.0256618289432444
418	gene3721	Gr10	gustatory receptor 10 isoform X2	#N/A	#N/A	#N/A	180.436592382801	0.216356617531923	0.0698704987150271	3.09653747305215	0.00195795112969429	0.0295500008958476
740	gene7404	LOC411832	translationally-controlled tumor protein homolog	FBgn0037874	Translationally controlled tumor protein	Tctp	6652.10113990128	0.213466118598436	0.0356073405909268	5.99500313856154	0.0000000020348151249545	0.00000120094048146605
807	gene8139	LOC100577192	very-long-chain (3R)-3-hydroxyacyl-CoA dehydratase hpo-8	FBgn0032394	3-hydroxyacyl-CoA dehydratase 1	Hacd1	64.2212527984538	0.212306430205172	0.0587851647259903	3.61156477479948	0.000304355041236396	0.00833577474614707
670	gene6636	LOC409770	probable tubulin polyglutamylase TTLL1	FBgn0052238	Tubulin tyrosine ligase-like 1B	TTLL1B	43.3597159950572	0.212077232135906	0.0671738802954888	3.15713832821637	0.00159325745649909	0.0261720511208523
307	gene2411	LOC412045	dolichyl-diphosphooligosaccharide--protein glycosyltransferase subunit 2	FBgn0034277	Oligosaccharide transferase Delta subunit	OstDelta	1799.21207032558	0.211806785402857	0.0332978351249969	6.36097766139314	0.000000000200473602116397	0.000000196664603676185
10	gene10146	LOC410408	CAD protein isoform X1	FBgn0003189	rudimentary	r	589.700360804237	0.210983380312458	0.072923214726019	2.8932265411659	0.00381306164482025	0.044774405515107
666	gene6599	LOC408961	apolipophorins	FBgn0087002	apolipophorin	apolpp	22113.3453647803	0.210155480205193	0.065114655961475	3.22746818058182	0.00124890930491709	0.0219873926318524
486	gene446	LOC413868	60S ribosomal protein L10a	FBgn0036213	Ribosomal protein L10Ab	RpL10Ab	818.742383911515	0.210130337853124	0.0549663859240005	3.82288801275132	0.000131897692876183	0.00450413925261676
738	gene7398	LOC409599	60S ribosomal protein L35a	FBgn0037328	Ribosomal protein L35A	RpL35A	1014.73940309232	0.209186904201005	0.0419280757104606	4.98918447022397	0.000000606347247960738	0.0000934727593249188
145	gene11747	LOC408515	60S ribosomal protein L26	FBgn0036825	Ribosomal protein L26	RpL26	765.302719896081	0.208755300485055	0.044857585351422	4.65373467719293	0.00000325976207970108	0.000305879066104821
49	gene10586	LOC413481	probable chitinase 10	FBgn0035398	Chitinase 7	Cht7	494.657225749316	0.206444315304435	0.0513531487385307	4.02009069308614	0.0000581757413834316	0.00241184806227755
761	gene7670	LOC409790	multiple coagulation factor deficiency protein 2 homolog	FBgn0038829	-	CG17271	334.47665765339	0.2048902111735	0.0494199829330499	4.1458980560772	0.0000338484409523975	0.00162585219847877
245	gene1797	LOC102654426	60S ribosomal protein L18	FBgn0035753	Ribosomal protein L18	RpL18	1132.86694344694	0.203844947940086	0.041822183686325	4.87408666818944	0.0000010931299545092	0.000140428158798914
197	gene12335	LOC100577929	#N/A	#N/A	#N/A	#N/A	379.896199772924	0.202820859363318	0.0621947972275451	3.26105829433416	0.00110997218214208	0.0201159834544354
349	gene2942	LOC412111	vigilin	FBgn0027835	Dodeca-satellite-binding protein 1	Dp1	2997.34772580369	0.2026756949018	0.0499290364742591	4.05927510750762	0.0000492252913616188	0.00220782715602822
450	gene4036	LOC412443	regulator of microtubule dynamics protein 1 isoform X2	#N/A	#N/A	#N/A	174.781150853508	0.201038896527229	0.044184942108374	4.54994138125458	0.00000536608622385632	0.000418373289662601
687	gene6838	LOC725571	protein transport protein Sec61 subunit alpha	FBgn0086357	Sec61 alpha subunit	Sec61alpha	949.514330793763	0.198899461572162	0.0418181168051995	4.75629886679717	0.00000197174497833602	0.000219351547022928
791	gene7949	LOC552134	riboflavin kinase	FBgn0014930	-	CG2846	228.39326688558	0.198178192583498	0.0392198722854125	5.05300453661112	0.00000043491356345275	0.0000782192043869772
207	gene1315	LOC551559	translocon-associated protein subunit beta	FBgn0011016	Signal sequence receptor beta	SsRbeta	336.629143024082	0.198008250437267	0.0467280389580875	4.23746116576536	0.0000226061504341392	0.00121751948038904
214	gene1426	LOC726056	60S ribosomal protein L21	FBgn0032987	Ribosomal protein L21	RpL21	797.296641582495	0.197669797911362	0.0550042058218443	3.59372151561653	0.000325988255169425	0.00872888154226617
459	gene420	LOC100579059	#N/A	#N/A	#N/A	#N/A	127.967603473902	0.197380840378516	0.0636628260816586	3.10040965076449	0.00193253161541786	0.0293717586788368
582	gene5515	LOC409528	60S ribosomal protein L7a	FBgn0014026	Ribosomal protein L7A	RpL7A	1432.76230411226	0.194583137541685	0.0465798598307448	4.17740925474514	0.0000294848234916922	0.0014937592971777
757	gene76	LOC113219394	ankyrin repeat domain-containing protein 11-like isoform X2	#N/A	#N/A	#N/A	131.813004385086	0.194575965808856	0.0618718831624303	3.14482048813742	0.0016618877052777	0.0268464524366043
745	gene743	LOC552371	ATP-binding cassette sub-family G member 1 isoform X1	#N/A	#N/A	#N/A	183.061763092082	0.194249063045091	0.0625542699420238	3.10528862738105	0.00190093431832488	0.029032633269396
615	gene587	LOC413470	60S ribosomal protein L17	FBgn0029897	Ribosomal protein L17	RpL17	700.870507076782	0.194121750370269	0.0434568211555665	4.46700299765032	0.0000079323018772785	0.000566870659322598
530	gene4819	LOC409728	40S ribosomal protein S5	FBgn0002590	Ribosomal protein S5a	RpS5a	1521.48442535488	0.193881474705989	0.0440877354008341	4.39762834138043	0.000010944017210864	0.000720102986112401
496	gene4574	LOC552106	uncharacterized protein LOC552106	FBgn0038834	Ribosomal protein S30	RpS30	593.244060762769	0.193710769837077	0.0394699794243616	4.90780012207241	0.000000921036485232459	0.000129076684573292
442	gene3987	LOC551867	40S ribosomal protein S13	FBgn0010265	Ribosomal protein S13	RpS13	624.746795442878	0.193448033748618	0.0471619443062635	4.10178241364248	0.0000409979714695172	0.00190693581951535
894	gene9043	Rpl41	ribosomal protein L41	FBgn0066084	Ribosomal protein L41	RpL41	470.523738088173	0.192047941210655	0.0523195965233873	3.67066938531929	0.00024191609016014	0.00696137741044819
20	gene10237	LOC725925	prolyl 3-hydroxylase OGFOD1	FBgn0265189	sudestada1	sud1	64.7962376078993	0.191915260188321	0.0650480578967098	2.9503611082911	0.00317402717181609	0.0401064721441071
477	gene4377	LOC724369	40S ribosomal protein S25	FBgn0086472	Ribosomal protein S25	RpS25	1377.74209486493	0.191367721458895	0.0406629221513871	4.70619698078847	0.00000252380665550992	0.000256928279430259
55	gene10632	LOC550914	DNA ligase 1	#N/A	#N/A	#N/A	575.846293950887	0.190488231823212	0.048910382817278	3.89463792452512	0.0000983455207000275	0.00363440586943149
913	gene9219	LOC107965253	#N/A	#N/A	#N/A	#N/A	80.5966416182345	0.190458829114291	0.0639876135155743	2.97649527229101	0.00291563577657882	0.0376748766033329
751	gene7479	Rpn1	dolichyl-diphosphooligosaccharide--protein glycosyltransferase subunit 1	FBgn0053303	-	CG33303	738.048122630173	0.189536833889761	0.0373236039642357	5.07820290000341	0.000000381021670414495	0.0000722545369526974
188	gene12193	LOC552564	40S ribosomal protein S7	FBgn0039757	Ribosomal protein S7	RpS7	1063.51267377446	0.188760386497237	0.0464028763023289	4.06785961429213	0.000047446950638052	0.00214714407135666
301	gene2352	LOC550804	transketolase-like protein 2 isoform X2	FBgn0037607	-	CG8036	424.585155363788	0.186155052159439	0.0562873066900536	3.30722969540011	0.000942235970652861	0.0181226145688094
590	gene5614	LOC552272	40S ribosomal protein S23	FBgn0033912	Ribosomal protein S23	RpS23	1561.49496558631	0.18527507245695	0.0480624947395764	3.85487839241078	0.000115787169444257	0.0040965880179442
268	gene2114	LOC724211	cytochrome P450 9e2	#N/A	#N/A	#N/A	7784.21569662548	0.185198287434637	0.0532617869074325	3.4771324468799	0.000506807394822669	0.0117612012850138
786	gene7925	LOC550711	60S acidic ribosomal protein P0	FBgn0000100	Ribosomal protein LP0	RpLP0	2129.19325317231	0.184042453780194	0.0363367199902992	5.06491653152315	0.000000408579333086075	0.0000747284675140988
652	gene6453	LOC552494	60S ribosomal protein L37	FBgn0030616	Ribosomal protein L37a	RpL37a	493.723359456778	0.183917728121498	0.0444067814956699	4.14165859192997	0.0000344803331441627	0.0016319178726257
156	gene11849	LOC413697	uncharacterized protein LOC413697	#N/A	#N/A	#N/A	352.375806552645	0.18386915620233	0.0518693170542096	3.54485400318968	0.000392830607047849	0.00990428757161994
838	gene8426	LOC410188	60S ribosomal protein L8	FBgn0261602	Ribosomal protein L8	RpL8	1651.36043940892	0.183693106295375	0.042065791519849	4.36680494193717	0.0000126077224620266	0.000786415798194966
91	gene11088	LOC727128	60S ribosomal protein L34	FBgn0037686	Ribosomal protein L34b	RpL34b	737.036435906432	0.183256006600957	0.0390352758257757	4.69462563602407	0.00000267095414495712	0.000264228670566293
618	gene5898	LOC412393	cytosolic non-specific dipeptidase	FBgn0259979	-	CG17337	1211.73680143785	0.183231237854766	0.0402790967682693	4.54904038461731	0.00000538911011612469	0.000418373289662601
356	gene3013	LOC551125	40S ribosomal protein S15Aa	FBgn0010198	Ribosomal protein S15Aa	RpS15Aa	1041.18323024425	0.181340968893161	0.0431197302930649	4.20552187271744	0.0000260480394286486	0.00136448734696382
250	gene1844	LOC726295	40S ribosomal protein S27	FBgn0039300	Ribosomal protein S27	RpS27	851.787521207745	0.181150791147377	0.0475366989593842	3.81075663882665	0.000138542102049608	0.00467189944755412
869	gene8675	LOC724286	uncharacterized protein LOC724286	FBgn0038420	-	CG10311	156.788198557249	0.180441038562322	0.055630816733251	3.24354466028306	0.00118052301905295	0.021126076117082
320	gene2649	LOC725432	60S ribosomal protein L37a	FBgn0261608	Ribosomal protein L37A	RpL37A	702.836547692875	0.179830078328617	0.0481348043743638	3.73596778185709	0.00018699461099983	0.00579844496350335
149	gene11789	LOC551593	sphingosine-1-phosphate lyase	FBgn0010591	Sphingosine-1-phosphate lyase	Sply	202.638761496444	0.179449603134705	0.053817511708011	3.33440914378049	0.000854808210161381	0.0168633188223976
767	gene7734	LOC726721	protein transport protein Sec61 subunit gamma isoform X2	FBgn0031049	Sec61 gamma subunit	Sec61gamma	491.236073427488	0.179377475642951	0.0418799154266211	4.28313844036394	0.0000184275433963975	0.00104773965614916
441	gene3977	LOC552227	translocon-associated protein subunit delta	FBgn0021795	Translocon-associated protein delta	Tapdelta	332.960471251856	0.17881506501568	0.05044320001355	3.54487948757507	0.000392792629705333	0.00990428757161994
591	gene5637	LOC725935	claspin-like	FBgn0052251	Claspin	Claspin	95.7486087963483	0.178040971094967	0.0508232312151111	3.50314151301012	0.000459805112844394	0.0110319086370767
371	gene3161	LOC408729	uncharacterized protein LOC408729	FBgn0052447	-	CG32447	162.267974041736	0.177905502112782	0.0517293760835494	3.43915808737848	0.000583526371405224	0.0130369214779167
104	gene11245	LOC726435	signal recognition particle subunit SRP72	FBgn0038810	Signal recognition particle protein 72	Srp72	370.566959899969	0.177741228030684	0.0381458907648606	4.65951179712433	0.00000316960231504841	0.000300027882295503
150	gene1179	otd2	uncharacterized protein LOC551357 isoform X1	#N/A	#N/A	#N/A	127.656123434227	0.177570288888034	0.0521284264212409	3.40640032854856	0.000658255805497831	0.0140937269784268
811	gene8194	LOC410218	probable signal peptidase complex subunit 2	FBgn0030306	Spase 25-subunit	Spase25	339.789402670935	0.177395119979755	0.0477593172428856	3.71435628104964	0.000203721608609852	0.00619256303805328
912	gene9197	LOC552557	lipoamide acyltransferase component of branched-chain alpha-keto acid dehydrogenase complex, mitochondrial	FBgn0030612	-	CG5599	202.383266623828	0.177343849985772	0.0385553235066524	4.59972408103831	0.00000423050906454826	0.000364347124958272
387	gene3327	LOC100576765	uncharacterized protein LOC100576765	FBgn0036121	-	CG6310	95.1997524868108	0.177219607791791	0.0564744483223989	3.13804938438862	0.00170076219513265	0.027282355329245
277	gene2166	LOC551330	40S ribosomal protein S3	FBgn0002622	Ribosomal protein S3	RpS3	1811.04327639865	0.176544769328002	0.0431559152435664	4.09085911703196	0.0000429778159206824	0.0019904446849789
906	gene9161	LOC552738	2-hydroxyacyl-CoA lyase 1-like	FBgn0034488	-	CG11208	125.133606853154	0.174579653679636	0.0533850255367732	3.27019893545579	0.00107471874708854	0.0198291445399771
678	gene6759	LOC552051	dolichyl-diphosphooligosaccharide--protein glycosyltransferase 48 kDa subunit	FBgn0014868	Oligosaccharyltransferase 48kD subunit	Ost48	644.282786618456	0.174574517366629	0.0321916427557633	5.42297635107096	0.0000000586147498957792	0.0000154271162469598
382	gene3300	LOC107964351	60S ribosomal protein L7	FBgn0005593	Ribosomal protein L7	RpL7	2125.09212528502	0.174003225952994	0.036835153861902	4.72383600202531	0.00000231437075360322	0.000242469658273129
172	gene12015	LOC552318	60S ribosomal protein L27a	FBgn0285948	Ribosomal protein L27A	RpL27A	1275.71735419125	0.173037550042556	0.0425432908780921	4.0673287484599	0.0000475551323375259	0.00214714407135666
265	gene210	LOC724233	40S ribosomal protein S17	FBgn0005533	Ribosomal protein S17	RpS17	822.493353467097	0.170963870734783	0.0412045460330589	4.14915069316906	0.0000333711085022558	0.00161483242981095
315	gene2513	LOC552234	surfeit locus protein 4 homolog	FBgn0019925	Surfeit 4	Surf4	522.406338359053	0.170660076828161	0.0396618900515023	4.30287302512696	0.0000168597481959547	0.00099417236493195
199	gene1256	LOC551418	60S ribosomal protein L13a	FBgn0037351	Ribosomal protein L13A	RpL13A	1711.8777832176	0.169559412173314	0.037329192770175	4.54227374315973	0.00000556507114063428	0.000425905550911947
109	gene11341	LOC551847	N-acetyl-D-glucosamine kinase isoform X1	FBgn0038321	-	CG6218	170.896663039156	0.169433230063564	0.0557997982191967	3.03644879499356	0.00239382763966415	0.033160197765874
35	gene10479	LOC550798	protein ERGIC-53	FBgn0035909	ergic53	ergic53	1472.97669509636	0.169384866515764	0.0368994669926169	4.59044209363934	0.00000442308158368396	0.000364347124958272
977	gene9938	LOC551870	60S ribosomal protein L36	FBgn0002579	Ribosomal protein L36	RpL36	558.438257055784	0.168798323254432	0.0393262998306524	4.2922503256425	0.0000176871383331672	0.00103168599866599
425	gene3784	LOC408789	uncharacterized protein LOC408789 isoform X2	#N/A	#N/A	#N/A	964.624989438027	0.168466766416319	0.0493227751236393	3.41559788543968	0.000636421511535239	0.0137329233618678
608	gene5783	LOC551644	40S ribosomal protein S15	FBgn0034138	Ribosomal protein S15	RpS15	664.226725777296	0.168051950280123	0.047873464535794	3.51033608930629	0.000447540633435202	0.0108282757295948
705	gene7	LOC408567	probable medium-chain specific acyl-CoA dehydrogenase, mitochondrial	FBgn0035811	-	CG12262	410.841937075399	0.167955457287695	0.036870452872126	4.55528598659195	0.00000523143543067672	0.000412061457900967
455	gene4157	LOC413527	neuromedin-U receptor 1-like isoform X1	FBgn0033579	-	CG13229	206.342322612803	0.16715008455423	0.0576562744098184	2.89907882993157	0.00374260784969535	0.0443488554713004
785	gene7917	LOC724995	1-acyl-sn-glycerol-3-phosphate acyltransferase alpha	#N/A	#N/A	#N/A	296.00247544083	0.166881462397385	0.0559805149697466	2.98106336620111	0.00287249348816174	0.0372561024408093
62	gene10706	LOC410486	40S ribosomal protein SA	FBgn0003517	stubarista	sta	2218.49920934177	0.165141747833239	0.0319026344380305	5.17642980720039	0.000000226172088085402	0.0000488124600505915
952	gene962	LOC409911	protein disulfide-isomerase A3	FBgn0033663	Endoplasmic reticulum p60	ERp60	2573.16509238954	0.16503241481493	0.028691473229617	5.75196726547225	0.00000000882108824322909	0.0000031729454410895
130	gene11582	LOC102653894	uncharacterized protein LOC102653894	FBgn0039226	Uracil-DNA degrading factor	Ude	161.556111129197	0.164498953670064	0.0576042450770133	2.85567415127373	0.00429455633715602	0.0485262381510477
674	gene6680	LOC727408	slit homolog 1 protein isoform X2	#N/A	#N/A	#N/A	1245.61714517936	0.163317992220853	0.052222535687069	3.12734703652648	0.00176391581030461	0.0279506835668092
877	gene8741	LOC552774	60S ribosomal protein L28	FBgn0035422	Ribosomal protein L28	RpL28	575.261821343189	0.162982754023741	0.0380143040033466	4.28740597248322	0.000018077173605635	0.00104315925336046
309	gene2432	LOC552241	60S ribosomal protein L5	FBgn0064225	Ribosomal protein L5	RpL5	1233.1381420643	0.162781020956724	0.037256393819011	4.36921033601649	0.0000124696619688691	0.000786415798194966
106	gene11265	LOC724186	60S ribosomal protein L19	FBgn0285950	Ribosomal protein L19	RpL19	987.165763692341	0.162503500987722	0.0411149431197371	3.95241945281235	0.0000773649744764946	0.00301388245334243
840	gene845	LOC102656491	signal peptidase complex subunit 1	FBgn0040623	Spase 12-subunit	Spase12	207.219709695295	0.162358240607698	0.0397060844215057	4.08900154656804	0.0000433233964991323	0.00199787509240229
922	gene9320	LOC409329	mannose-1-phosphate guanyltransferase beta	FBgn0037279	-	CG1129	907.618815626683	0.16194914074644	0.0378379415280469	4.2800727049699	0.0000186832268899571	0.00105047737262388
962	gene9746	LOC724142	60S ribosomal protein L24 isoform X1	FBgn0032518	Ribosomal protein L24	RpL24	571.971110550683	0.161607794183026	0.0370495408909594	4.361937835037	0.000012891550315737	0.000794929825469244
681	gene6781	LOC411269	solute carrier family 35 member E1 homolog	FBgn0031183	-	CG14621	450.301004899536	0.160905913988178	0.0505291448534483	3.18441791276817	0.0014504544228353	0.0246926490236342
701	gene6973	LOC551296	UPF0160 protein MYG1, mitochondrial isoform X2	FBgn0037652	-	CG11980	140.493971107492	0.160555585362231	0.0444826255098109	3.60939992912107	0.000306906139475333	0.00834765256558866
82	gene10906	LOC552776	signal recognition particle subunit SRP68	FBgn0035947	Signal recognition particle protein 68	Srp68	379.017170982526	0.160236290750276	0.0332554575471561	4.81834569628343	0.00000144753409253726	0.000177503868097382
744	gene7428	Rps8	40S ribosomal protein S8 isoform X1	FBgn0039713	Ribosomal protein S8	RpS8	2748.86507150756	0.160118507859278	0.0346101087721141	4.62635089977781	0.00000372164562097161	0.000337481326856342
206	gene131	LOC409479	60S ribosomal protein L6	FBgn0039857	Ribosomal protein L6	RpL6	1998.73350095921	0.157193066747916	0.0369937391371634	4.24918027791363	0.0000214554200132108	0.00116932039071999
876	gene8727	LOC409861	nucleoside diphosphate kinase	FBgn0000150	abnormal wing discs	awd	790.727713079508	0.156681020359746	0.0366625719747503	4.27359598414572	0.0000192345426755441	0.00106989664954534
847	gene8515	LOC411380	60S ribosomal protein L30	FBgn0086710	Ribosomal protein L30	RpL30	692.392681028259	0.156044418436309	0.039922485168788	3.90868498733406	0.0000927998746650056	0.00344124896051572
325	gene2716	LOC552551	small integral membrane protein 14	FBgn0035020	-	CG13585	681.249074548373	0.155194361525028	0.034004040236196	4.56399770283265	0.00000501886279938821	0.000400627546790016
972	gene9863	LOC413296	40S ribosomal protein S3a	FBgn0017545	Ribosomal protein S3A	RpS3A	2991.39725615184	0.154213555007141	0.034596712639071	4.45746266750741	0.00000829354748803977	0.000588787308838402
337	gene2821	LOC551479	40S ribosomal protein S21	FBgn0015521	Ribosomal protein S21	RpS21	300.234166546515	0.154111249851361	0.0436013870005354	3.53454925297373	0.000408471301003637	0.0101827004355562
950	gene960	LOC409832	60S ribosomal protein L18a	FBgn0010409	Ribosomal protein L18A	RpL18A	850.558779913216	0.154066505095881	0.0400862817129711	3.84337230873745	0.00012135515352628	0.00423800473042746
45	gene10556	LOC409202	40S ribosomal protein S9	FBgn0010408	Ribosomal protein S9	RpS9	1244.64280025123	0.153052848478807	0.0378369507351967	4.04506297428546	0.0000523090610748676	0.00226693605646143
925	gene9337	LOC413259	neurogenic protein big brain	FBgn0000180	big brain	bib	424.39175844618	0.152531662082275	0.0355019220531392	4.29643391853448	0.0000173567676802438	0.00101791782629082
980	gene9977	LOC724802	protein Asterix	FBgn0035592	-	CG10674	98.9627422898568	0.151775899813438	0.040733703404527	3.72605206813998	0.00019450224274877	0.00599678200429136
747	gene7452	LOC409267	glycogen phosphorylase	FBgn0004507	Glycogen phosphorylase	GlyP	1178.776186562	0.151701207506924	0.0395192816169126	3.83866308546464	0.000123706036860365	0.00425131160433186
381	gene3297	LOC409905	2-acylglycerol O-acyltransferase 1	FBgn0033215	Diacylglycerol O-acyltransferase 2	Dgat2	385.207305830115	0.151148905074905	0.0479968825487667	3.1491400492799	0.00163751698916662	0.0265322009460916
240	gene171	LOC725647	40S ribosomal protein S6	FBgn0261592	Ribosomal protein S6	RpS6	3051.73964387315	0.151099275784523	0.0349541296262382	4.32278753326763	0.0000154070091778155	0.000918678082138787
457	gene4175	LOC724868	40S ribosomal protein S11	FBgn0033699	Ribosomal protein S11	RpS11	1020.17788175809	0.150452168866642	0.0438368200341555	3.43209586711393	0.000598935798959863	0.0132044270538325
707	gene7016	LOC409637	60S ribosomal protein L23a	FBgn0026372	Ribosomal protein L23A	RpL23A	1728.23733740754	0.149882939908586	0.0386846089728938	3.87448507011169	0.000106850393474514	0.00390537971559818
668	gene6607	LOC411255	thioredoxin domain-containing protein	FBgn0039265	-	CG11790	290.560698510016	0.149419450303445	0.0372380900321349	4.01254334404643	0.0000600680451713816	0.00246461701689878
525	gene4785	LOC408866	uncharacterized aarF domain-containing protein kinase 1	FBgn0035039	aarF domain containing kinase	Adck	226.727206107925	0.148984624825777	0.0292612219007915	5.0915380543882	0.000000355170568816696	0.000070326958318911
884	gene8855	LOC411796	serine hydroxymethyltransferase, cytosolic isoform X1	FBgn0029823	Serine hydroxymethyl transferase	Shmt	199.040945177967	0.148366983179772	0.0462698118965347	3.20656119180989	0.00134331731649391	0.0231931794596572
930	gene9364	LOC551211	elongation factor 1-gamma	FBgn0029176	eukaryotic translation elongation factor 1 gamma	eEF1gamma	1528.24815301478	0.148051904406357	0.0321304796091388	4.60783362736506	0.00000406886018066978	0.000357193664213589
713	gene7086	LOC552223	dnaJ homolog shv	FBgn0031256	shriveled	shv	631.696787863274	0.14752008747879	0.0431157873074751	3.42148657582821	0.000622797994360694	0.0135588103091391
845	gene8497	LOC725539	phosphoacetylglucosamine mutase	FBgn0036298	nesthocker	nst	100.70161701549	0.147366012764733	0.0515221671023786	2.86024484319351	0.00423314045184727	0.048185462674983
651	gene6429	LOC100577452	protein brambleberry	#N/A	#N/A	#N/A	124.522009287433	0.147227158541349	0.0504368087784606	2.91904190822285	0.0035110901781523	0.0427149651774989
655	gene6512	LOC726013	40S ribosomal protein S20	FBgn0019936	Ribosomal protein S20	RpS20	679.829228758594	0.146158937830472	0.0460110306757414	3.1766064720548	0.00149009081206789	0.0250460591168608
957	gene966	LOC411704	guanine nucleotide-binding protein G(i) subunit alpha	FBgn0001104	G protein alpha i subunit	Galphai	136.812915113647	0.145754746660748	0.0415072946424032	3.51154532995863	0.00044550947784829	0.0108033545515975
739	gene740	LOC551107	60S ribosomal protein L9	FBgn0015756	Ribosomal protein L9	RpL9	1931.15556707095	0.145238445184099	0.0314881797156178	4.61247510957461	0.00000397902205097959	0.000354856421091907
345	gene2896	LOC724188	protein transport protein Sec61 subunit beta	FBgn0010638	Sec61 beta subunit	Sec61beta	467.323620094409	0.145096281892675	0.0433511479993379	3.34699975868901	0.000816912814891947	0.0165080640177884
1	gene10010	LOC725642	probable ATP-dependent RNA helicase DDX10	FBgn0030855	-	CG5800	248.512695346581	0.144266647006812	0.0384285334313792	3.75415437761696	0.000173927649704111	0.00548787505250602
47	gene10564	LOC552726	40S ribosomal protein S18	FBgn0010411	Ribosomal protein S18	RpS18	1549.23967475119	0.143614004121533	0.0352180081243139	4.07785708988988	0.0000454526889794443	0.00207830494397112
428	gene3812	LOC413137	60S ribosomal protein L15	FBgn0028697	Ribosomal protein L15	RpL15	1335.87590082293	0.142337477663808	0.0374599860101864	3.79972052379043	0.000144859358970949	0.0048246214279491
699	gene6939	LOC413875	60S ribosomal protein L31	FBgn0285949	Ribosomal protein L31	RpL31	1165.92924704765	0.142083537056998	0.0475389183914411	2.98878354545354	0.00280090479579956	0.0366802956935352
481	gene4416	LOC412543	uncharacterized protein LOC412543 isoform X5	FBgn0034583	-	CG10527	2942.89135773869	0.141535673085	0.0383407146269745	3.69152412682008	0.000222914246386059	0.00663965166235183
831	gene8338	RpLP1	60S acidic ribosomal protein P1	FBgn0002593	Ribosomal protein LP1	RpLP1	1241.45927878456	0.141511195242301	0.040082890242039	3.53046385596925	0.000414831690008518	0.0102953435493559
717	gene7136	LOC727568	dolichyl-diphosphooligosaccharide--protein glycosyltransferase subunit DAD1	FBgn0263852	Defender against apoptotic cell death 1	Dad1	155.009323050725	0.141157551707732	0.0472949284846377	2.98462343068311	0.00283927623599215	0.0370031761625498
500	gene4598	LOC411385	ester hydrolase C11orf54 homolog	FBgn0035189	-	CG9119	213.565619342335	0.141079756275433	0.0470339187416774	2.99953225352707	0.00270394493628573	0.0359233480053953
357	gene3022	LOC412266	60S ribosomal protein L27	FBgn0039359	Ribosomal protein L27	RpL27	1416.6880025481	0.140835612715839	0.034241414359487	4.11301972626663	0.0000390517001857772	0.00183220389871618
422	gene3750	LOC411515	60S ribosomal protein L44	FBgn0031980	Ribosomal protein L36A	RpL36A	1275.72754142222	0.14044826301726	0.0356928657589696	3.93491136199858	0.0000832274060843722	0.00317352275284969
7	gene1009	LOC551205	neutral alpha-glucosidase AB isoform X1	FBgn0027588	Glucosidase 2 alpha subunit	GCS2alpha	1673.99445520316	0.139157544428838	0.027979504006766	4.97355294058062	0.000000657368107407196	0.0000999106936201557
743	gene742	LOC411997	ATP-binding cassette sub-family G member 4 isoform X2	#N/A	#N/A	#N/A	141.254752641577	0.138969976904809	0.0489714308259021	2.83777652727484	0.00454289766576699	0.0499209864677104
209	gene1366	LOC551960	eukaryotic translation initiation factor 3 subunit K	FBgn0034654	eukaryotic translation initiation factor 3 subunit k	eIF3k	240.85052795391	0.138832589549231	0.0369559187831884	3.75670783247817	0.000172163297881769	0.00546415925718284
816	gene8229	LOC550651	40S ribosomal protein S4	FBgn0011284	Ribosomal protein S4	RpS4	2359.15375536566	0.13789782418911	0.0385458127054989	3.57750464992628	0.000346890050294459	0.00914608744420141
478	gene4382	LOC411091	RNA-binding protein 34	FBgn0032620	-	CG12288	550.596308318997	0.137675347800308	0.0349055682759847	3.94422307385924	0.0000800591085127243	0.00309647971312118
814	gene8218	LOC409552	40S ribosomal protein S10	FBgn0285947	Ribosomal protein S10b	RpS10b	1161.24149972376	0.137420577863848	0.0354818917060506	3.8729777713744	0.00010751363691582	0.00390537971559818
578	gene5482	LOC725761	uncharacterized abhydrolase domain-containing protein DDB_G0269086	FBgn0260991	Inner centromere protein	Incenp	258.887046710807	0.137169436411942	0.0431922678870838	3.17578685079791	0.00149430703057277	0.025049052731801
682	gene6792	LOC409368	LOW QUALITY PROTEIN: interferon-related developmental regulator 1-like	FBgn0051694	-	CG31694	670.587159909858	0.135744992916501	0.034168805535895	3.97277548300301	0.0000710400025789112	0.00280803175028949
346	gene2898	LOC409643	failed axon connections isoform X2	FBgn0014163	failed axon connections	fax	4976.99540723342	0.134830581315028	0.0288383349103053	4.67539411461814	0.00000293389626291079	0.000282675665830985
170	gene12007	LOC409638	elongation of very long chain fatty acids protein AAEL008004 isoform X1	FBgn0051522	-	CG31522	336.818082506894	0.134401336480148	0.0461798032639634	2.91039214073544	0.00360975535511935	0.04323293011886
828	gene832	LOC552095	poly	FBgn0010247	Poly-(ADP-ribose) polymerase	Parp	217.743028902433	0.134223337532255	0.0387144759035192	3.46700644654868	0.000526289267797938	0.0121610010466971
917	gene9250	LOC408317	uncharacterized protein LOC408317	FBgn0035056	spatzle 6	spz6	125.364134373289	0.134056741818436	0.0446349099680642	3.0034056731458	0.0026697629529121	0.0357436873757748
234	gene1639	LOC726171	60S ribosomal protein L11	FBgn0013325	Ribosomal protein L11	RpL11	1694.68778693916	0.13383063531191	0.0383238524411634	3.49209765686717	0.000479242995968067	0.0113410332664285
366	gene3136	LOC551235	ATP-binding cassette sub-family E member 1	FBgn0086706	pixie	pix	444.887301033767	0.133520350187526	0.0322167904595586	4.14443364105846	0.0000340654581394341	0.00162585219847877
93	gene11124	LOC727294	protein chibby homolog 1	FBgn0067317	Chibby	Cby	135.75603011024	0.133509092643136	0.0408611977692461	3.26738078989014	0.00108547570309714	0.019853166630714
709	gene7033	LOC409511	tetraspanin-1 isoform X2	FBgn0035936	Tetraspanin 66E	Tsp66E	411.794030503604	0.132865299831194	0.0439837038159709	3.02078470669742	0.00252120556866722	0.0343081075554703
241	gene1718	LOC551273	lysosomal Pro-X carboxypeptidase	FBgn0032864	-	CG2493	283.160537136197	0.132703266566052	0.0467251641888257	2.84008133240093	0.0045102032960417	0.0497644210302515
647	gene6389	RpL35	ribosomal protein L35	FBgn0029785	Ribosomal protein L35	RpL35	1100.04742066002	0.132280582245879	0.0350189719827698	3.7773976435106	0.000158475601233143	0.00513546610482535
616	gene5875	LOC724631	60S ribosomal protein L29	FBgn0016726	Ribosomal protein L29	RpL29	493.108269171738	0.131245693002062	0.0420093000645387	3.1242056592333	0.00178285796747493	0.028085869090543
909	gene9174	LOC552683	chitinase domain-containing protein 1	FBgn0031996	-	CG8460	243.444932804682	0.130805690633879	0.0404007903897941	3.23770127692657	0.00120496907282587	0.0214568007671023
753	gene7515	LOC100577409	solute carrier organic anion transporter family member 3A1	FBgn0036732	Organic anion transporting polypeptide 74D	Oatp74D	2373.31973504718	0.130798181701321	0.0285303990563122	4.58451988151853	0.0000045503079154791	0.000371885971558079
883	gene8849	LOC102655272	NHP2-like protein 1	FBgn0015393	hoi-polloi	hoip	162.377102321617	0.130791134695141	0.0412112777598867	3.17367336817806	0.00150522977324923	0.0251828441598953
641	gene6268	LOC409397	signal peptidase complex catalytic subunit SEC11A	FBgn0262801	twisted bristles roughened eye	twr	390.063667357083	0.130725963498195	0.0341938938330883	3.82307917712769	0.000131795435203489	0.00450413925261676
805	gene8136	LOC551516	uncharacterized protein LOC551516	FBgn0010894	sinuous	sinu	193.294908091638	0.130162472593297	0.0343075522276865	3.79398890744104	0.000148246299452075	0.00489212788191847
299	gene2340	LOC551535	ero1-like protein	FBgn0261274	Endoplasmic reticulum oxidoreductin-1-like	Ero1L	663.982962844128	0.129939085630438	0.0367633696343084	3.53447159286444	0.000408591352849209	0.0101827004355562
630	gene6143	Arp1	actin related protein 1	FBgn0000042	Actin 5C	Act5C	8089.27306088874	0.12947466118817	0.0296134619015577	4.37215552908252	0.0000123025831831656	0.000785545414967689
690	gene686	LOC413025	peroxidasin	FBgn0011828	Peroxidasin	Pxn	642.400136941771	0.128887938200726	0.0365176486297499	3.52946980534022	0.000416393217254919	0.0103057321270593
507	gene4650	LOC411647	calumenin	FBgn0025682	supercoiling factor	scf	983.743503126594	0.128725255927237	0.0294727617633687	4.36760073456121	0.0000125618863286989	0.000786415798194966
449	gene4033	LOC726806	uncharacterized protein LOC726806 isoform X2	FBgn0034266	-	CG4975	156.236548627385	0.128121492666231	0.0437243911948504	2.93020644004576	0.00338736883214215	0.0417694108867135
396	gene3439	Rps14	40S ribosomal protein S14	FBgn0004403	Ribosomal protein S14a	RpS14a	1031.10443624506	0.127982411148625	0.0372628893749693	3.43458098111401	0.000593470718365774	0.0131501899833369
509	gene4665	LOC408860	haloacid dehalogenase-like hydrolase domain-containing protein 2	FBgn0032032	-	CG17294	333.368604210181	0.12744746033215	0.0335272033089931	3.80131498465798	0.000143930191777203	0.00481527408084536
577	gene5471	LOC102655284	uncharacterized protein LOC102655284	FBgn0051133	Seryl-tRNA synthetase-like insect mitochondrial protein	Slimp	157.136792399944	0.127144832636745	0.0338297844597073	3.75836957483959	0.000171024146539841	0.00546012297429416
793	gene7987	LOC726270	40S ribosomal protein S19	FBgn0010412	Ribosomal protein S19a	RpS19a	1055.89707084867	0.127098407631475	0.0330786177380985	3.84231314131028	0.000121880197961566	0.00424261037484922
101	gene1123	LOC725458	hydroxylysine kinase	FBgn0086909	-	CG31751	366.22116154041	0.126881171919695	0.0306122489386564	4.14478440228129	0.0000340133574723212	0.00162585219847877
907	gene9167	LOC100576646	dihydrolipoyllysine-residue acetyltransferase component of pyruvate dehydrogenase complex, mitochondrial	FBgn0283658	midline uncoordinated	muc	518.577239045508	0.125915623085199	0.0311896991827856	4.03709001318921	0.0000541183083175476	0.00230567043655969
858	gene8634	LOC410297	sorting nexin-16	FBgn0034265	Sorting nexin 16	Snx16	110.969905986028	0.125473460102352	0.0412880025682077	3.03898111552067	0.00237379733947009	0.0330270073997904
364	gene3130	LOC413805	H/ACA ribonucleoprotein complex subunit 4	FBgn0259937	Nucleolar protein at 60B	Nop60B	236.092707299615	0.125125826328449	0.0403850852366849	3.09831774763194	0.00194622635883403	0.0294798842603337
59	gene10689	LOC552445	60S ribosomal protein L3	FBgn0020910	Ribosomal protein L3	RpL3	3381.88188354998	0.124747309156918	0.0268681136035926	4.64295004098233	0.00000343469424519145	0.000316784492306504
946	gene9521	LOC551624	TOX high mobility group box family member 3 isoform X3	#N/A	#N/A	#N/A	1707.5269064194	0.124536703466539	0.0274016744129551	4.54485742694831	0.00000549724506198144	0.000423719796170298
121	gene11468	LOC412554	transmembrane emp24 domain-containing protein eca	FBgn0069242	eclair	eca	425.550896247348	0.124390675220659	0.0338567843521988	3.67402509129845	0.000238759271271606	0.00692594434487069
843	gene8480	LOC551435	protein disulfide-isomerase	FBgn0014002	Protein disulfide isomerase	Pdi	3307.43386063448	0.123694492218026	0.0360943921415475	3.42697258158404	0.000610350694585771	0.013389486118483
471	gene4315	STT3B	STT3, subunit of the oligosaccharyltransferase complex, homolog B	FBgn0011336	Catalytic subunit 3B of the oligosaccharyltransferase complex	Stt3B	1217.33915499917	0.123464189887298	0.0353137035728556	3.49621187799177	0.000471913823582894	0.0112167887010639
160	gene11910	LOC409854	Y-box factor homolog isoform X2	FBgn0022959	ypsilon schachtel	yps	6586.16123816856	0.123113298198741	0.0248302108016115	4.95820592029571	0.000000711471314439146	0.000105171054165929
295	gene2322	LOC551891	molybdenum cofactor biosynthesis protein 1 isoform X1	FBgn0263241	Molybdenum cofactor synthesis 1	Mocs1	566.241502483963	0.122931144099038	0.0360077976368981	3.41401452370602	0.000640131632936659	0.0137329233618678
648	gene6411	LOC409150	probable enoyl-CoA hydratase, mitochondrial	FBgn0033879	Enoyl-CoA hydratase, short chain 1	Echs1	852.72233794209	0.122909153153786	0.0343849088100378	3.57450862623506	0.000350886244943205	0.00919032395432556
470	gene4310	LOC725147	40S ribosomal protein S29 isoform X2	FBgn0261599	Ribosomal protein S29	RpS29	473.17669657705	0.122770479937774	0.0399141322414623	3.07586493914158	0.00209892897099827	0.0307738349538618
287	gene2263	LOC552747	glucosidase 2 subunit beta	FBgn0032643	Glucosidase 2 beta subunit	GCS2beta	1138.57305598597	0.122737936360146	0.0288604710007598	4.25280434116668	0.0000211110018253904	0.00115638995278065
846	gene8514	LOC551447	mannose-6-phosphate isomerase	FBgn0037744	0	0	372.3687626383	0.122373614506316	0.0401557569694707	3.04747373083649	0.0023077369591199	0.0325526660468795
524	gene4762	LOC409207	synaptic vesicle membrane protein VAT-1 homolog-like isoform X1	#N/A	#N/A	#N/A	3881.67737673735	0.122205744498745	0.0327333995175907	3.73336550128477	0.000188938106821892	0.00584192295333821
95	gene11148	LOC409614	group XIIA secretory phospholipase A2	FBgn0036545	GXIVsPLA2	GXIVsPLA2	182.841942905929	0.122164122358863	0.0370445069046406	3.29776618901518	0.00097457250003491	0.0185805863036691
196	gene12318	LOC551434	selenium-binding protein 1-like isoform X1	FBgn0038115	-	CG7966	962.787803406488	0.121336106544887	0.0310077309465328	3.91309208513546	0.0000911217661061402	0.0034024047683438
461	gene4206	LOC409167	translation elongation factor 2 isoform X2	FBgn0000559	eukaryotic translation elongation factor 2	eEF2	17672.9585795866	0.120804448440831	0.0275619242915794	4.3830193843809	0.0000117045693988974	0.000756437329977183
414	gene3682	LOC408799	40S ribosomal protein S24	FBgn0261596	Ribosomal protein S24	RpS24	1638.42643313032	0.119301248120888	0.037536517827075	3.17827158796378	0.00148155901241517	0.0249804739108939
276	gene216	LOC412319	rhomboid-related protein 2 isoform X1	FBgn0030318	rhomboid-4	rho-4	129.304144907264	0.119300403342138	0.0405193461875397	2.94428253580322	0.00323704342493798	0.0406173669750066
978	gene9954	LOC726789	40S ribosomal protein S26	FBgn0261597	Ribosomal protein S26	RpS26	705.926785209587	0.118324172773546	0.0355830511617089	3.32529586166785	0.000883247536353464	0.0172978659978044
788	gene7943	LOC412526	protein disulfide-isomerase A6 homolog	FBgn0025678	calcium-binding protein 1	CaBP1	1444.14605765426	0.117900051756684	0.0326767728562658	3.60806901817651	0.000308484436118482	0.00834765256558866
304	gene237	LOC409290	60S ribosomal protein L14 isoform X1	FBgn0017579	Ribosomal protein L14	RpL14	1991.51256640099	0.117518233175899	0.0330314270244708	3.55777039511001	0.000374016016330167	0.00951888403825196
343	gene2883	LOC408742	fatty-acid amide hydrolase 2-B	FBgn0033717	-	CG8839	757.188345577659	0.117179837416068	0.0372303939384678	3.14742405384524	0.00164715889145767	0.0266484131899846
403	gene3498	LOC413884	ubiquitin-40S ribosomal protein S27a	FBgn0003942	Ribosomal protein S27A	RpS27A	1212.42198267261	0.11636378864578	0.0383336316748066	3.03555346993789	0.00240094647636015	0.0332161710594903
688	gene6855	LOC411280	GTP-binding protein 128up	FBgn0010339	upstream of RpIII128	128up	212.324446211033	0.116285665794413	0.0355613392603015	3.27000242997672	0.00107546560504763	0.0198291445399771
314	gene250	LOC552602	transmembrane emp24 domain-containing protein	FBgn0029709	CHOp24	CHOp24	519.475592994901	0.116278992516142	0.0313016063279773	3.71479314185267	0.000203369990384322	0.00619256303805328
85	gene10957	LOC552632	60S ribosomal protein L22	FBgn0015288	Ribosomal protein L22	RpL22	1017.0689485055	0.115936947241383	0.0365078754415333	3.17566951895225	0.00149491149655081	0.025049052731801
676	gene6732	LOC552151	dnaJ homolog subfamily C member 1	FBgn0030990	-	CG7556	554.009814453229	0.11563144982183	0.0324963532934922	3.55829002649927	0.000373277019035294	0.00951888403825196
878	gene8756	LOC100578943	transmembrane protein 258	FBgn0036667	kuduk	kud	133.530905843438	0.115494069514413	0.0401260549254036	2.878281199812	0.00399848545233509	0.0464452707385877
587	gene5589	LOC409450	guanine nucleotide-binding protein subunit beta-like protein	FBgn0020618	Receptor of activated protein kinase C 1	Rack1	1564.0666570614	0.115397282567822	0.0383197035381552	3.01143463839484	0.00260016374432913	0.0350770447604474
797	gene8023	DHRS4	dehydrogenase/reductase SDR family member 4 isoform X1	FBgn0035588	-	CG10672	151.77945161124	0.115366162860365	0.0401546662924476	2.87304499108895	0.00406536216548358	0.0468970023897914
677	gene6753	LOC552503	PDZ domain-containing protein GIPC3	FBgn0010504	kermit	kermit	208.72632272372	0.115242906725149	0.0389590081229969	2.95805546078887	0.00309586417792335	0.0393956018207204
923	gene9322	LOC551964	UDP-N-acetylhexosamine pyrophosphorylase	FBgn0259749	mummy	mmy	572.812158397451	0.114954312925429	0.0291789445926815	3.93963231124751	0.0000816065855443011	0.00313386713383827
685	gene6829	LOC411856	U3 small nucleolar ribonucleoprotein protein IMP4	FBgn0039274	-	CG11920	136.584679169603	0.114690524182424	0.0390856208907978	2.93434059811563	0.00334257192773332	0.0413643276056998
328	gene2728	LOC410093	geminin isoform X2	FBgn0033081	geminin	geminin	150.785152641422	0.114241548406525	0.0378921171136152	3.01491595373215	0.00257050474741509	0.0347597954001957
88	gene11036	LOC100576374	protein MMS22-like isoform X2	FBgn0023513	-	CG14803	153.707281411796	0.113938608299734	0.0387799937348825	2.93807701668725	0.00330254970649614	0.0411522100263278
107	gene11312	LOC100578560	28S ribosomal protein S18c, mitochondrial	FBgn0039765	mitochondrial ribosomal protein S18C	mRpS18C	175.409983138501	0.113378302745156	0.0339478761204202	3.33977602436687	0.000838459819252249	0.0167242512191331
29	gene10342	LOC408426	lysosomal thioesterase PPT2 homolog isoform X1	FBgn0032358	Palmitoyl-protein Thioesterase 2	Ppt2	128.261921731607	0.113370265297919	0.0387262309332184	2.92747996812343	0.00341721073236689	0.0418211903130554
703	gene6987	LOC551016	midasin	FBgn0033661	-	CG13185	786.383148813772	0.113313718586824	0.0378755090129556	2.99174114196232	0.00277391363790492	0.0363709624138906
74	gene10848	LOC552517	60S ribosomal protein L13	FBgn0011272	Ribosomal protein L13	RpL13	1310.87983230296	0.112808971901852	0.033930797997314	3.32467783135492	0.000885207601182944	0.0173048464209514
820	gene8239	LOC408291	3-ketoacyl-CoA thiolase, mitochondrial	FBgn0040064	yippee interacting protein 2	yip2	430.978039147469	0.112159510087841	0.0345957000322355	3.24200724319304	0.00118691005767127	0.0212052093250508
400	gene3461	LOC412221	proliferation-associated protein 2G4	FBgn0035630	-	CG10576	661.976289015185	0.111857437359035	0.0261390207004138	4.27932777746583	0.000018745862511659	0.00105047737262388
374	gene3238	LOC412690	palmitoyltransferase ZDHHC6	FBgn0038039	-	CG5196	150.662316915997	0.110558258707079	0.035267714463214	3.13482913168065	0.00171954237351596	0.0274085402549642
440	gene3974	LOC409589	60S ribosomal protein L10	FBgn0024733	Ribosomal protein L10	RpL10	1115.35441812597	0.110249307289873	0.0371716583067229	2.96595073537338	0.00301748820862018	0.0387178540537698
531	gene4832	LOC413011	serine--tRNA ligase, cytoplasmic	FBgn0031497	Seryl-tRNA synthetase	SerRS	638.272580663716	0.11006770887929	0.0315485182123874	3.48883925825944	0.000485122778030977	0.0114533895789768
953	gene9627	LOC411813	NADP-dependent malic enzyme isoform X2	FBgn0002719	Malic enzyme	Men	1185.78966383228	0.109959219162039	0.0350168723972075	3.14017819509227	0.00168845097103636	0.0271941409379901
227	gene1584	LOC550695	carnitine O-palmitoyltransferase 1, liver isoform isoform X3	FBgn0261862	withered	whd	885.743833237958	0.109888772404403	0.0333390845338217	3.29609447712709	0.000980390394666281	0.0186585410032519
69	gene10770	LOC411662	enoyl	FBgn0033883	-	CG16935	410.482928868254	0.109247527869712	0.0263939777166802	4.13910813452991	0.0000348658593228015	0.00164295846267402
469	gene4306	LOC102655112	probable G-protein coupled receptor Mth-like 5	FBgn0037960	methuselah-like 5	mthl5	216.004780581053	0.108951549234708	0.0325776356552261	3.34436637415182	0.000824707477328032	0.0166344268931716
239	gene1687	LOC100578624	delta(3,5)-Delta(2,4)-dienoyl-CoA isomerase, mitochondrial isoform X1	FBgn0031092	-	CG9577	167.591220099646	0.108713591679386	0.0381823930457919	2.84721786685832	0.00441031677722485	0.0493596224421758
466	gene4270	LOC410030	protein SEC13 homolog	FBgn0024509	Secretory 13	Sec13	398.646556696048	0.108633037909397	0.026943744765645	4.03184630994244	0.0000553403741483403	0.00232496090973168
464	gene4225	LOC726439	40S ribosomal protein S16	FBgn0034743	Ribosomal protein S16	RpS16	1937.78599894597	0.108437200586221	0.0314393430619304	3.4490924435863	0.000562474104556271	0.0127782274995089
943	gene9491	LOC409976	transmembrane emp24 domain-containing protein 5	FBgn0061492	logjam	loj	312.433230465553	0.108174481194701	0.0299578441073291	3.61089004960263	0.000305148013255088	0.00833633471148268
475	gene4350	LOC411088	probable maleylacetoacetate isomerase 2	FBgn0037697	Glutathione S transferase Z2	GstZ2	292.523313285682	0.10769154105452	0.0322109211218448	3.34332385736977	0.000827812285958398	0.0166658999585393
89	gene11054	Reck	reversion-inducing-cysteine-rich protein with kazal motifs isoform X1	FBgn0036463	Reversion-inducing-cysteine-rich protein with kazal motifs	Reck	945.647925655835	0.10682295767104	0.0356870580169077	2.99332485239971	0.00275955849368627	0.0363151167138641
446	gene4015	LOC552572	eukaryotic translation initiation factor 5A	FBgn0285952	eukaryotic translation elongation factor 5	eEF5	1172.64107349998	0.106351558382087	0.0326069912109868	3.26161827363735	0.00110778208719784	0.0201159834544354
298	gene2336	CSP2	chemosensory protein 2 precursor	#N/A	#N/A	#N/A	286.796808245759	0.106038750861977	0.0369995690577858	2.8659455653758	0.00415765730104271	0.0474764867042877
249	gene1836	LOC726085	probable prefoldin subunit 2	FBgn0010741	Prefoldin 2	Pfdn2	316.268405324646	0.105300266751556	0.0249148043420587	4.22641355339881	0.0000237445431126835	0.00126845230063845
162	gene11945	LOC102655617	ribonuclease P protein subunit p20 isoform X1	FBgn0066304	Rpp20	Rpp20	105.598411925757	0.104576526812618	0.0361453837187946	2.89321943920161	0.00381314787029778	0.044774405515107
813	gene8217	LOC552189	sorting nexin-17 isoform X2	FBgn0032191	-	CG5734	320.185144165912	0.104541003532418	0.0323154695209165	3.23501422328872	0.00121636671291917	0.0215885085511691
799	gene8061	LOC412094	protein catecholamines up	FBgn0002022	Catecholamines up	Catsup	465.739436952265	0.104458720426051	0.0288557563595256	3.6200305798454	0.000294568200766422	0.00810889146548587
983	gene9987	LOC410059	probable citrate synthase 2, mitochondrial	FBgn0261955	knockdown	kdn	1425.40150597657	0.103945047366975	0.033443430142651	3.10808571141187	0.00188303448109807	0.029032633269396
871	gene8701	LOC550973	myosin regulatory light chain sqh	FBgn0003514	spaghetti squash	sqh	371.434737030854	0.103756968553352	0.031739355999417	3.2690319411414	0.00107916118542393	0.0198385491514644
94	gene11147	LOC727309	glutaredoxin-C4 isoform X1	FBgn0036820	Glutaredoxin 1	Grx1	217.797086930405	0.103455413630472	0.0350357348870008	2.95285410636146	0.00314850727997838	0.0398306471960688
579	gene5488	LOC725881	uncharacterized protein LOC725881	FBgn0031505	NADH dehydrogenase (ubiquinone) B14.5 B subunit	ND-B14.5B	425.130836463087	0.102764913563994	0.0284531027790768	3.61172960158013	0.000304161621748584	0.00833577474614707
383	gene3304	LOC551629	isoleucine--tRNA ligase, cytoplasmic	FBgn0027086	Isoleucyl-tRNA synthetase	IleRS	524.467895348605	0.10252912232771	0.032511724124726	3.15360458689835	0.0016126743064243	0.0262875656202788
352	gene2968	LOC725960	neurofilament heavy polypeptide	#N/A	#N/A	#N/A	46477.218408328	0.102244308872531	0.0348423674096152	2.93448225462187	0.00334104657055	0.0413643276056998
890	gene8941	LOC107963983	pre-rRNA processing protein FTSJ3	FBgn0030720	-	CG8939	345.168213821615	0.101774617503746	0.0255721361325296	3.97990285114591	0.0000689434366542013	0.00276568262057801
458	gene4183	LOC725146	very-long-chain enoyl-CoA reductase isoform X2	FBgn0035471	Sc2	Sc2	344.750029650778	0.101675676302119	0.0348525747066665	2.91730746316056	0.00353067550457023	0.0428080563301925
105	gene11258	LOC409090	uncharacterized protein LOC409090	FBgn0015903	apontic	apt	510.537782213779	0.101436012438244	0.0291224529569884	3.48308614621362	0.00049566883727657	0.0116255402392023
804	gene8131	LOC551666	double-stranded RNA-binding protein Staufen homolog 2 isoform X4	FBgn0003520	staufen	stau	5150.56446470032	0.101179762340766	0.0257213722100256	3.93368446732123	0.0000836535837851575	0.0031785416289635
772	gene7785	LOC727262	derlin-1	FBgn0267972	Derlin-1	Der-1	439.262448899479	0.100943556784731	0.0252255472176265	4.0016399213808	0.0000629049782830672	0.00257124098732037
291	gene2276	LOC409192	probable phospholipid-transporting ATPase VD	FBgn0032120	-	CG33298	3514.35891352467	0.100765848777032	0.0329716473476063	3.05613631356358	0.00224209297981624	0.0319726885249341
542	gene5027	LOC409183	sialin isoform X1	#N/A	#N/A	#N/A	347.103744319915	0.100244805806623	0.0326215178231154	3.07296571392488	0.00211942837107391	0.0308647119463679
929	gene9361	LOC413145	eukaryotic translation initiation factor 3 subunit F	FBgn0037270	eukaryotic translation initiation factor 3 subunit f1	eIF3f1	412.578926806191	0.100239410608128	0.0277774520800543	3.6086610938699	0.000307781371082006	0.00834765256558866
430	gene3838	LOC408782	tubulin beta-1 chain	FBgn0284243	beta-Tubulin at 56D	betaTub56D	10936.1816070531	0.0997467573207986	0.0233651694385377	4.26903633560987	0.0000196319289612803	0.00108640074574962
435	gene3897	LOC552336	UBX domain-containing protein 1	FBgn0035830	-	CG8209	339.31871523147	0.0997270711841199	0.0331880640929537	3.00490775553533	0.00265661405029914	0.035611828840718
716	gene7118	LOC412959	uncharacterized protein LOC412959	FBgn0036333	MICAL-like	MICAL-like	863.668876849916	0.0988813557716017	0.0269273085097342	3.67215890648173	0.000240510047878198	0.00694778888488075
437	gene3907	LOC552428	uncharacterized protein LOC552428	FBgn0051195	-	CG31195	610.798017900528	0.0973989146053586	0.0241581918781531	4.03171375973046	0.0000553716016866873	0.00232496090973168
538	gene4933	LOC410005	beta-1,4-glucuronyltransferase 1	FBgn0041706	-	CG3253	315.387043507388	0.0973252653621645	0.0337722108791863	2.88181504344881	0.00395391749042418	0.0460763754202671
284	gene2238	LOC100576818	dolichyl-phosphate beta-glucosyltransferase isoform X2	FBgn0261020	wollknaeuel	wol	296.644444523642	0.0968780301174644	0.0276779656793365	3.50018607725172	0.00046493349101239	0.0111243842605647
944	gene950	LOC726218	acetyl-CoA acetyltransferase, mitochondrial	FBgn0029969	-	CG10932	450.98600863798	0.0967809368108833	0.0310937127936939	3.11255646609405	0.00185474529146872	0.0288301282391681
635	gene6202	LOC411695	proteasome subunit beta type-1	FBgn0002284	Proteasome beta6 subunit	Prosbeta6	603.918974677052	0.096728024094218	0.0277293227965502	3.48829377492955	0.000486113652782075	0.0114533895789768
825	gene8305	LOC412198	UDP-glucose:glycoprotein glucosyltransferase isoform X1	FBgn0014075	UDP-glucose-glycoprotein glucosyltransferase	Uggt	1331.03947260845	0.0966831119422939	0.0205046651255235	4.71517634403822	0.0000024150149657023	0.000250581023989361
58	gene10676	LOC724247	rRNA methyltransferase 3, mitochondrial	FBgn0036889	-	CG14100	178.834216492674	0.0965343269638224	0.0326620431217777	2.95555077812806	0.00312111315519486	0.0395768884344392
584	gene5536	LOC552159	protein LZIC	#N/A	#N/A	#N/A	248.527488328322	0.0963112315234922	0.0327327356791605	2.9423520376517	0.00325729403400196	0.0407766356391127
969	gene9825	LOC412460	putative cystathionine gamma-lyase 2 isoform X1	FBgn0000566	Ecdysone-induced protein 55E	Eip55E	618.12435499716	0.0962520995001269	0.0304455109690055	3.16145456051352	0.0015698330906908	0.0259419125293177
22	gene10249	LOC408412	protein l(2)37Cc	FBgn0002031	lethal (2) 37Cc	l(2)37Cc	624.557153121669	0.0957900515123844	0.0227842614540427	4.2042201677504	0.0000261983833010307	0.00136573311208417
646	gene6375	LOC409326	40S ribosomal protein S2	FBgn0004867	Ribosomal protein S2	RpS2	4264.36687093535	0.095556264769916	0.0298046490637174	3.20608588833348	0.00134553820403804	0.0231944133542723
378	gene3271	LOC552283	uncharacterized protein LOC552283	FBgn0010226	Glutathione S transferase S1	GstS1	7208.08327974945	0.0953851313689419	0.0291916892553657	3.26754407853973	0.00108484971707082	0.019853166630714
204	gene1294	LOC411927	monoacylglycerol lipase ABHD12 isoform X2	FBgn0034419	-	CG15111	396.548061444864	0.0952477360413804	0.0334082139978015	2.85102747628617	0.00435782036109615	0.0489846244964464
801	gene8087	LOC551844	stromal cell-derived factor 2-like protein 1	FBgn0037312	-	CG11999	715.985815408824	0.0948144198273656	0.0274884811108356	3.44924186407632	0.000562162930842626	0.0127782274995089
326	gene272	LOC412141	tumor suppressor candidate 3	FBgn0032015	Oligosaccharide transferase gamma subunit	Ostgamma	509.848658874621	0.0947612796473523	0.030815168409099	3.07515047100543	0.00210396376899551	0.0308057978714119
911	gene9192	LOC726018	replication factor C subunit 4-like	FBgn0030871	-	CG8142	318.065444517339	0.0947500689689811	0.0238454811228551	3.9735020853979	0.000070823537817763	0.00280803175028949
14	gene10204	LOC100576671	polycomb group protein Psc isoform X1	#N/A	#N/A	#N/A	1766.43065309255	0.0940810611271568	0.0283471304615348	3.31889188060211	0.000903754142194244	0.0175400805421095
872	gene8710	LOC725274	3-hydroxyacyl-CoA dehydrogenase type-2	FBgn0021765	scully	scu	609.422856821081	0.0936450334578183	0.0305937917959474	3.06091621732952	0.00220660830758402	0.0316642423499191
598	gene5730	LOC409410	plasminogen activator inhibitor 1 RNA-binding protein isoform X1	FBgn0024183	vasa intronic gene	vig	2269.92155694403	0.0934418763795627	0.0237852204803229	3.92856885463246	0.0000854528851325861	0.00323551608233592
501	gene4611	LOC412232	dipeptidyl peptidase 3	FBgn0037580	Dipeptidyl aminopeptidase III	DppIII	655.519754779784	0.0931040446416986	0.0244172538234447	3.81304324044431	0.000137266085691421	0.0046433803470098
656	gene6516	LOC726952	ER degradation-enhancing alpha-mannosidase-like protein 2	FBgn0023511	ER degradation enhancer, mannosidase alpha-like 1	Edem1	262.177391858163	0.0929746661445242	0.0322024812340686	2.88718951402297	0.00388700028535756	0.0454930803463052
81	gene10905	LOC408461	uridine 5\'-monophosphate synthase	FBgn0003257	rudimentary-like	r-l	140.398824231693	0.0928261284490685	0.0304659028568214	3.04688585417335	0.00231225497797815	0.0325570860874602
419	gene3724	LOC411206	proteasome subunit beta type-5	FBgn0029134	Proteasome beta5 subunit	Prosbeta5	584.563743997697	0.0927342252897975	0.0227821856403251	4.07047097033813	0.0000469181877090615	0.0021362622935379
574	gene5460	LOC551088	asparagine--tRNA ligase, cytoplasmic	FBgn0086443	Asparaginyl-tRNA synthetase	AsnRS	887.495158468156	0.0926006425754864	0.0282439022728499	3.27860653534766	0.00104320978649438	0.0194426196995869
803	gene812	LOC414004	eukaryotic translation initiation factor 3 subunit A	FBgn0037249	eukaryotic translation initiation factor 3 subunit a	eIF3a	1234.61960245785	0.0925076751099225	0.0221710280064819	4.17245763628448	0.0000301331638728064	0.00150846710727148
919	gene9299	LOC724877	integral membrane protein GPR155 isoform X3	FBgn0036741	-	CG7510	765.845258243241	0.0918838715198622	0.0262765448944328	3.49680187745419	0.000470871398026981	0.011216718004656
153	gene11817	LOC551036	vacuole membrane protein 1 isoform X1	FBgn0052675	Transport and Golgi organization 5	Tango5	459.709062421983	0.0909762667294026	0.0297819978653272	3.05474022061223	0.00225255540921201	0.0319903624039715
181	gene12134	LOC551710	electron transfer flavoprotein subunit alpha, mitochondrial	FBgn0010516	walrus	wal	205.910276737443	0.0909048184823213	0.0303753393554034	2.99271779053064	0.0027650530133243	0.0363431023955938
358	gene3044	LOC413289	LOW QUALITY PROTEIN: neurogenic locus Notch protein	FBgn0004647	Notch	N	945.869334035652	0.0906677838320493	0.0297101058132035	3.05174893694776	0.00227512308064592	0.0322428833185888
75	gene10849	LOC552532	probable leucine--tRNA ligase, mitochondrial isoform X1	FBgn0027085	Leucyl-tRNA synthetase, mitochondrial	LeuRS-m	598.872719659102	0.090180441297725	0.0229603111980693	3.92766633342968	0.0000857740975636076	0.00323632268114996
144	gene11743	LOC408516	protein D2 isoform X3	FBgn0032453	-	CG6180	1292.34101320784	0.0899651763007207	0.0232587629418079	3.86801209186441	0.000109726225047432	0.00394591029952295
514	gene4704	LOC724564	dehydrodolichyl diphosphate synthase complex subunit Nus1	FBgn0031312	Transport and Golgi organization 14	Tango14	177.09456374633	0.0897945997366685	0.0311392068740288	2.8836508296414	0.00393094348923007	0.0459078043206511
770	gene7757	LOC411542	signal recognition particle receptor subunit alpha homolog	FBgn0010391	GTP-binding protein	Gtp-bp	916.00807896313	0.0892233826309114	0.0230468866498612	3.87138549281878	0.000108218491439329	0.00390563793017326
888	gene894	Slc35b1	solute carrier family 35 member B1 isoform X1	FBgn0250820	medial glomeruli	meigo	693.840049905124	0.0884542308811224	0.0257146651155357	3.43983600345168	0.000582066771462324	0.0130369214779167
125	gene1154	LOC102656224	uncharacterized protein LOC102656224	#N/A	#N/A	#N/A	951.580659471106	0.088409261693851	0.0294797558479353	2.99898215405481	0.00270883172792395	0.0359233480053953
637	gene6226	LOC408904	non-specific lipid-transfer protein	FBgn0015808	Sterol carrier protein X-related thiolase	ScpX	460.737263023628	0.0882604802601757	0.0274775855270502	3.21209009333401	0.00131773044499782	0.0229348858580186
645	gene6361	LOC726504	histone PARylation factor 1 isoform X1	FBgn0037377	-	CG1218	336.76827707702	0.0882568040095117	0.0303095243824737	2.91185050929224	0.00359294543343838	0.0431753609935786
928	gene9359	LOC411734	valine--tRNA ligase isoform X1	FBgn0027079	Valyl-tRNA synthetase	ValRS	1394.60873704473	0.0876253444314657	0.0256184954362272	3.4203938576172	0.000625305320341957	0.0135768002249699
186	gene1217	LOC113218556	glutamic acid-rich protein-like	FBgn0035063	-	CG3594	925.064833109896	0.0871421779147039	0.025820692052347	3.37489706852311	0.000738433043203272	0.0152651934275987
388	gene3328	LOC411533	alpha-2-macroglobulin receptor-associated protein	FBgn0037756	-	CG8507	579.082095721227	0.0871058468712248	0.0216510363673002	4.02317216568818	0.000057419490534434	0.00239233097435165
819	gene8236	LOC410206	differentially expressed in FDCP 8 homolog isoform X1	FBgn0046296	-	CG11534	288.585578096459	0.0866335793053781	0.0280201181848311	3.09183489997832	0.00198923452857421	0.0297418027531035
484	gene4432	LOC551128	26S proteasome regulatory subunit 4	FBgn0015282	Regulatory particle triple-A ATPase 2	Rpt2	932.034854073679	0.0865437040814328	0.0176929439361937	4.89142476195801	0.00000100108660769808	0.000133366982514444
398	gene3448	LOC408815	probable DNA mismatch repair protein Msh6	FBgn0036486	Msh6	Msh6	368.793825890372	0.0859707525202881	0.029190443140261	2.9451677765629	0.00322779581227281	0.0405484803378765
902	gene9131	LOC551283	SUMO-conjugating enzyme UBC9-B	FBgn0010602	lesswright	lwr	804.128840252691	0.0857421742343265	0.0214658111014271	3.99435986039335	0.0000648692758145389	0.00263159532073191
12	gene1018	LOC102655896	nucleoplasmin-like protein isoform X1	FBgn0016685	Nucleoplasmin	Nlp	1773.50976709582	0.0852819922390189	0.0223962639596843	3.80786690103919	0.000140170678539323	0.00471209281033592
360	gene3066	LOC550667	succinate dehydrogenase	FBgn0261439	Succinate dehydrogenase, subunit A (flavoprotein)	SdhA	1115.17324457876	0.0852016545212207	0.0286734161450098	2.97145112010132	0.00296396051184365	0.0380763070039343
829	gene833	LOC409258	eukaryotic translation initiation factor 3 subunit I	FBgn0015834	eukaryotic translation initiation factor 3 subunit i	eIF3i	385.055864651331	0.085179593814095	0.0260105473088943	3.2748097455438	0.00105733155647802	0.0196042350961415
264	gene2069	Fabp	FABP-like protein	FBgn0037913	fatty acid binding protein	fabp	3114.29765372744	0.0849564638433517	0.0293367525370974	2.8959055279183	0.00378066196585662	0.0446358022686639
691	gene6869	LOC551781	pre-rRNA-processing protein TSR1 homolog	FBgn0037073	Tsr1 ribosome assembly factor	Tsr1	294.859603694957	0.0830975143603827	0.0267039844132427	3.11180208445501	0.00185949117361329	0.0288301282391681
176	gene12059	LOC551039	dihydrolipoyl dehydrogenase, mitochondrial	FBgn0036762	-	CG7430	767.285040257368	0.0824947143341818	0.0280952486846923	2.93625143738731	0.00332204933664059	0.041269583207625
612	gene5832	LOC409802	proteasome subunit alpha type-2	FBgn0086134	Proteasome alpha2 subunit	Prosalpha2	336.884533007796	0.0816259387043729	0.0261151865432257	3.12561193347274	0.00177435529111698	0.0280713293242725
956	gene9649	LOC411538	pre-mRNA-splicing factor RBM22	FBgn0037220	-	CG14641	269.228024718825	0.0815596544720161	0.0258339866490502	3.15706807392868	0.00159364137679113	0.0261720511208523
528	gene4803	LOC410095	proteasome subunit alpha type-7-1	FBgn0004066	Proteasome alpha4 subunit	Prosalpha4	528.320752461996	0.0814054656213606	0.0243055427617995	3.34925520566049	0.000810291225445208	0.0164049767613119
289	gene227	LOC411799	N-acetylgalactosaminyltransferase 7	FBgn0030930	Polypeptide N-Acetylgalactosaminyltransferase 7	Pgant7	320.33320790562	0.0812178401918822	0.028424372367028	2.85733099549787	0.0042722007562999	0.0483749405679247
237	gene1681	LOC727534	ADP-ribose pyrophosphatase, mitochondrial isoform X1	FBgn0036648	-	CG4098	259.250305818522	0.0808496002848657	0.0278541020865566	2.90261018049067	0.00370066958075976	0.0440034063445017
683	gene6808	LOC412080	coronin-1C	FBgn0265935	coro	coro	534.014013609479	0.0807447290047344	0.0255902839046054	3.15528851910092	0.0016033945981417	0.0261798837455043
215	gene1427	LOC552654	proteasome subunit alpha type-1	FBgn0250843	Proteasome alpha6 subunit	Prosalpha6	532.273093919832	0.0805333359879127	0.0237604013588228	3.38939291351695	0.000700475623152609	0.0147922357131894
303	gene2354	LOC725626	RNA-binding protein squid	#N/A	#N/A	#N/A	1234.29638063424	0.0805158653257804	0.0241054997474071	3.34014503617338	0.000837346474057101	0.0167242512191331
480	gene4414	LOC413762	complement component 1 Q subcomponent-binding protein, mitochondrial	FBgn0034259	P32	P32	784.794441560988	0.0802198394820831	0.0211803151177879	3.78747148170198	0.000152188146302815	0.00498905129124716
275	gene2155	LOC725718	cofilin/actin-depolymerizing factor homolog	FBgn0011726	twinstar	tsr	1804.37865922445	0.0800708638027666	0.0216048350638105	3.7061548290591	0.000210429688632982	0.00637850216302952
447	gene4022	Chmp1	chromatin modifying protein 1	FBgn0036805	Charged multivesicular body protein 1	Chmp1	425.155822988131	0.0794642411311023	0.0271218932144891	2.92989285455378	0.00339078898496535	0.0417694108867135
720	gene7199	LOC725563	uncharacterized protein LOC725563	FBgn0030887	-	CG6867	1464.80941240031	0.0789528219491362	0.0210032184057182	3.75908208085104	0.000170537886944152	0.00546012297429416
498	gene4590	LOC408851	putative cysteine proteinase CG12163 isoform X2	FBgn0260462	-	CG12163	2623.8551561544	0.0764297622808006	0.0217494385613864	3.51410276936954	0.000441242067606176	0.0107239710620231
644	gene6342	LOC113218524	39S ribosomal protein L39, mitochondrial	FBgn0036462	mitochondrial ribosomal protein L39	mRpL39	331.246649157407	0.0763580127843026	0.0241459224075236	3.16235642174144	0.001564978880331	0.0259374771011637
64	gene10714	LOC552071	pentatricopeptide repeat-containing protein 2, mitochondrial	#N/A	#N/A	#N/A	1459.32879035442	0.076043966533867	0.0226244660490903	3.36113861732107	0.000776218590384028	0.0159546186834934
429	gene3825	LOC408785	protein-L-isoaspartate(D-aspartate) O-methyltransferase isoform X1	FBgn0086768	Protein-L-isoaspartate (D-aspartate) O-methyltransferase	Pcmt	338.026813535124	0.0759089861747813	0.0263710951019911	2.87849199592207	0.003995814205559	0.0464452707385877
526	gene4796	LOC411134	cdc42 homolog isoform X1	#N/A	#N/A	#N/A	501.120136402713	0.0758589650029121	0.0246165361509201	3.08162629127968	0.00205873123946628	0.0304074833181684
405	gene3506	LOC551672	protein FAM114A2	FBgn0038360	-	CG9590	522.178800422673	0.0756101375831761	0.0225570899727732	3.35194556010722	0.000802457967588587	0.0162769246771587
96	gene11158	LOC408501	serine/threonine-protein kinase/endoribonuclease IRE1 isoform X2	FBgn0261984	Inositol-requiring enzyme-1	Ire1	1162.52457564688	0.0752719042453973	0.0247720790897891	3.03857839192932	0.00237697253100429	0.0330270073997904
282	gene2227	LOC410816	zinc transporter 9 isoform X1	FBgn0033762	Zinc transporter 49B	ZnT49B	493.475070751506	0.0749889361032886	0.0235640953937403	3.18233884434236	0.00146090791961027	0.024787197107727
931	gene937	LOC408589	uncharacterized protein LOC408589 isoform X2	#N/A	#N/A	#N/A	754.968119197128	0.074927481576804	0.0260811838039132	2.87285585424852	0.0040677967043689	0.0468970023897914
653	gene6472	PRF	profilin	FBgn0000308	chickadee	chic	1743.85091713003	0.074901628477833	0.0241221311805653	3.10509995643252	0.00190214731919775	0.029032633269396
340	gene2874	LOC409968	protein transport protein Sec31A	FBgn0033339	Secretory 31	Sec31	1692.70362669449	0.0739415298944138	0.0243353868460305	3.03843659286126	0.00237809144190873	0.0330270073997904
308	gene2429	LOC552649	elongation factor 1-beta\'	FBgn0028737	eukaryotic translation elongation factor 1 beta	eEF1beta	780.572807038172	0.0729377154024173	0.0243171696468493	2.99943276547678	0.00270482813816787	0.0359233480053953
619	gene5899	LOC412394	alpha-L-fucosidase isoform X2	FBgn0285958	alpha-L-fucosidase	Fuca	1204.91895505236	0.0723873919639924	0.0222676560878641	3.25078632786338	0.00115086316498868	0.0207328287368829
533	gene4862	LOC726620	transcription factor BTF3 homolog 4	FBgn0000181	bicaudal	bic	1260.16779547881	0.0720302998955969	0.0209890723287398	3.43180007040938	0.000599589403797415	0.0132044270538325
220	gene1466	LOC100578005	nucleolar protein 56	FBgn0038964	Nop56	Nop56	396.263245047612	0.0714139419776724	0.0243949373787741	2.92740829250127	0.00341799845816074	0.0418211903130554
671	gene6650	LOC411266	nicalin-1	FBgn0032217	-	CG4972	470.307126800896	0.0702805122717933	0.0238514787716766	2.94658930561784	0.00321299625191272	0.0404096067067485
971	gene9852	LOC409168	26S proteasome non-ATPase regulatory subunit 13	FBgn0028691	Regulatory particle non-ATPase 9	Rpn9	735.392979594782	0.0692876440375816	0.0207714643170538	3.33571302340467	0.000850809417126718	0.016846026459109
311	gene2452	LOC552200	probable histone-binding protein Caf1 isoform X2	FBgn0263979	Chromatin assembly factor 1, p55 subunit	Caf1-55	414.16474643224	0.0684434733958703	0.0227281297726832	3.01139926955768	0.00260046666744119	0.0350770447604474
112	gene11356	LOC413795	WD repeat-containing protein 34	#N/A	#N/A	#N/A	281.313571505567	0.0678491208843181	0.0224768342251948	3.01862442924744	0.00253925103225822	0.0344667394831428
155	gene11838	LOC409550	eukaryotic translation initiation factor 3 subunit D	FBgn0040227	eukaryotic translation initiation factor 3 subunit d1	eIF3d1	1131.03823497159	0.0674545161219778	0.0203623965962118	3.31270024150924	0.000923999549746101	0.0178369930971559
151	gene11790	LOC409680	tubby-related protein 4 isoform X1	FBgn0039530	Tusp	Tusp	1685.26542794589	0.0666437574396377	0.0213799548202445	3.11711404443818	0.00182630907553399	0.0284793370434788
850	gene8549	LOC550701	peptidyl-prolyl cis-trans isomerase FKBP8 isoform X1	FBgn0034368	zonda	zda	420.304261599371	0.0666071287890084	0.0215972510432598	3.08405586690606	0.00204199246150685	0.0303022521947203
889	gene8940	LOC550794	26S proteasome regulatory subunit 8	FBgn0020369	Regulatory particle triple-A ATPase 6	Rpt6	654.808916687133	0.0664771073769913	0.0228763890599855	2.90592659543768	0.00366167337851336	0.0437092006941788
465	gene4252	LOC411081	zinc finger protein-like 1	FBgn0038950	-	CG5382	371.329496819738	0.0662712199509511	0.021429495559079	3.0925235625938	0.00198462477640728	0.0297418027531035
5	gene10036	LOC408386	eukaryotic translation initiation factor 3 subunit G	FBgn0029629	eukaryotic translation initiation factor 3 subunit g1	eIF3g1	663.240039949165	0.0662304245786712	0.0209841316802338	3.15621468583603	0.00159831171241235	0.0261720511208523
706	gene7009	LOC411989	eukaryotic initiation factor 4A-I	FBgn0001942	eukaryotic translation initiation factor 4A	eIF4A	6309.20793723842	0.0658953002217747	0.0204658415182816	3.21976988646727	0.00128293534245387	0.0224378529666446
754	gene757	LOC726264	mitochondrial carrier homolog 2 isoform X3	FBgn0027786	Mitochondrial carrier homolog 1	Mtch	400.56450778373	0.0655098559984191	0.0227984046043383	2.87344036283807	0.00406027727539935	0.0468970023897914
137	gene11651	LOC552816	vesicular integral-membrane protein VIP36 isoform X2	FBgn0039160	-	CG5510	831.566093549009	0.0653449821672958	0.0174473454537944	3.74526785982133	0.000180201407073834	0.00563638661951809
255	gene1898	LOC552075	saccharopine dehydrogenase-like oxidoreductase	FBgn0037298	Saccheropin dehydrogenase 1	Sccpdh1	2505.89924015237	0.0646917708194108	0.0208298207912904	3.10572863144653	0.00189810820959035	0.029032633269396
169	gene12005	LOC413789	elongation of very long chain fatty acids protein AAEL008004	FBgn0051523	-	CG31523	1946.96991032196	0.0644023143992811	0.0182025072260201	3.53810129558522	0.000403015417470761	0.0101138124882023
981	gene9981	LOC409831	proteasome subunit beta type-6	FBgn0010590	Proteasome beta1 subunit	Prosbeta1	604.989197085537	0.063782558895254	0.0215783837854989	2.95585431834414	0.00311804328889653	0.0395768884344392
973	gene9865	LOC725187	putative fatty acyl-CoA reductase CG8306-like	FBgn0034142	-	CG8306	692.222781328173	0.0628123442285579	0.0170451574320423	3.68505509432727	0.00022865317383236	0.00673781411046594
468	gene4301	LOC552536	adipocyte plasma membrane-associated protein	FBgn0015737	Hemomucin	Hmu	1549.17626432868	0.0620604382156466	0.0180553891585048	3.43722517808006	0.000587706788544457	0.0130807436649509
417	gene3717	LOC725169	contactin	FBgn0037240	Contactin	Cont	795.557663782133	0.0620102074652056	0.0184862909192012	3.35438881364771	0.000795405116449271	0.0161947483237813
662	gene6571	LOC725057	coatomer subunit beta	FBgn0008635	Coat Protein (coatomer) beta	betaCOP	1182.01333734583	0.0615101223630282	0.0199440881111069	3.08412808950503	0.00204149679404344	0.0303022521947203
927	gene9350	LOC550935	splicing factor 3B subunit 3	FBgn0035162	Splicing factor 3b subunit 3	Sf3b3	930.942819074648	0.0611633505520297	0.0171072233377849	3.57529385946214	0.00034983473173208	0.00918507686160796
184	gene12165	LOC551436	T-complex protein 1 subunit theta	FBgn0284436	Chaperonin containing TCP1 subunit 8	CCT8	1170.39090961761	0.0610683792559177	0.0142722242266567	4.27882706199769	0.000018788076444853	0.00105047737262388
406	gene3524	LOC409134	T-complex protein 1 subunit alpha	FBgn0003676	Chaperonin containing TCP1 subunit 1	CCT1	1146.25891001517	0.060690187456828	0.0176462342779461	3.4392713199256	0.000583282337130319	0.0130369214779167
673	gene6675	LOC550929	serine/threonine-protein kinase PINK1, mitochondrial	FBgn0029891	PTEN-induced putative kinase 1	Pink1	2441.05935954262	0.0604764500164916	0.0212899137305584	2.84061508101307	0.004502662371989	0.0497320672017741
910	gene9189	LOC408311	catenin delta-2 isoform X3	FBgn0260799	Adherens junction protein p120	p120ctn	2350.26078719822	0.059290933427886	0.0204279322428492	2.90244419861148	0.00370263117049463	0.0440034063445017
604	gene5760	LOC411233	U3 small nucleolar ribonucleoprotein protein MPP10	FBgn0032051	-	CG13097	421.685701482283	0.0589080160726561	0.0193470125709397	3.04481200168026	0.00232825796748702	0.0327138433947297
605	gene5761	LOC411234	aryl hydrocarbon receptor nuclear translocator homolog isoform X5	FBgn0264075	tango	tgo	647.966956186176	0.0585872483057231	0.0196114386632976	2.98740185825163	0.00281359614913752	0.0367572833478728
44	gene10545	LOC409198	26S proteasome regulatory subunit 6A-B	FBgn0028684	Regulatory particle triple-A ATPase 5	Rpt5	638.95614533424	0.0555716406935654	0.0194459349384033	2.85775103483548	0.0042665500149935	0.048361702953566
288	gene2269	LOC413164	membrane-associated progesterone receptor component 1	FBgn0030703	membrane steroid binding protein	MSBP	1257.83772170416	0.0552881084449573	0.0185597994998828	2.97891733395646	0.00289268808054583	0.0374280540493646
77	gene10879	LOC408457	protein LSM12 homolog isoform X1	FBgn0030364	LSM12 homolog	Lsm12	680.610731277453	0.0548543099402188	0.0173981792258769	3.15287647219038	0.001616702042813	0.0263134717103998
193	gene12277	LOC411714	uncharacterized protein C05D11.1 isoform X3	#N/A	#N/A	#N/A	891.865842898152	0.0532140691202559	0.0183554298436427	2.89909141728361	0.00374245759840628	0.0443488554713004
554	gene5197	LOC411171	putative protein FAM10A4	FBgn0029676	Hsc/Hsp70-interacting protein related	HIP-R	1580.37359489965	0.0530921446569936	0.0169883002214565	3.12521817750414	0.0017767322702695	0.0280713293242725
401	gene3462	LOC409560	eukaryotic translation initiation factor 4B	FBgn0020660	eukaryotic translation initiation factor 4B	eIF4B	999.854823255628	0.0488569081258953	0.0162368574195481	3.0090125732751	0.002620982688503	0.0352656161990472
729	gene7363	LOC725076	CCHC-type zinc finger protein CG3800	FBgn0034802	CCHC-type zinc finger nucleic acid binding protein	CNBP	4178.43333474958	0.0445442965268783	0.0150348651873625	2.96273335156473	0.00304920587920618	0.0389857590551113
30	gene10381	LOC408433	UBX domain-containing protein 4	FBgn0027554	-	CG8042	1442.38081636385	0.0435144218416826	0.0136080575829518	3.19769530489036	0.00138530568147223	0.0237660311745101
506	gene4645	LOC551877	putative high mobility group protein B1-like 1	#N/A	#N/A	#N/A	2191.34650855116	-0.037268670656857	0.0107077240167285	-3.48054083189225	0.000500402543680031	0.011662729695143
560	gene5288	LOC100577764	ras-related protein Rab-5C	FBgn0014010	Rab5	Rab5	1840.6398223755	-0.0426592653859338	0.0144121973659626	-2.95994179809684	0.00307697166601492	0.039294202660316
146	gene11748	LOC726616	uncharacterized protein LOC726616	#N/A	#N/A	#N/A	1843.01976905157	-0.0437922931750191	0.014810102364231	-2.95692035733563	0.00310728365908903	0.0394943438930856
920	gene9315	LOC552700	cullin-3	FBgn0261268	Cullin 3	Cul3	2117.64935550316	-0.0454543742028769	0.0135574875353464	-3.35271370040877	0.000800234374657882	0.0162623900883864
679	gene6767	LOC409244	2-phosphoxylose phosphatase 1	FBgn0031397	-	CG15385	1041.28660492624	-0.0462851366266001	0.0152866469818297	-3.02781484269352	0.0024632896552993	0.0337726040898242
774	gene7789	LOC411654	probable tRNA N6-adenosine threonylcarbamoyltransferase	FBgn0283681	Tcs3	Tcs3	967.910978679594	-0.0485313535663068	0.0170622382034954	-2.84437205643775	0.00444990531889722	0.0494316018454736
61	gene10705	LOC410485	transmembrane and TPR repeat-containing protein CG4050	FBgn0020312	Transmembrane and tetratricopeptide repeat containing 3	Tmtc3	2248.3328902607	-0.0491996488141737	0.012722099598114	-3.86725857903734	0.00011006570291506	0.00394591029952295
421	gene3743	LOC408796	vacuolar protein sorting-associated protein 35 isoform X3	FBgn0034708	Vacuolar protein sorting 35	Vps35	804.617009239149	-0.0493104319372033	0.0163985815971064	-3.00699372352449	0.00263845210531846	0.0354564591139371
353	gene2978	LOC726158	glutathione hydrolase 1 proenzyme isoform X4	FBgn0030796	-	CG4829	1078.88361864539	-0.0505074959089758	0.0175537182985249	-2.87731038233763	0.00401080876860227	0.0465352830395429
882	gene8829	LOC412278	tuberin isoform X1	FBgn0005198	gigas	gig	1796.93990594137	-0.0509941945515638	0.0140100065441868	-3.63984088021166	0.000272806570396628	0.0076815336535487
759	gene7667	LOC409357	LOW QUALITY PROTEIN: COP9 signalosome complex subunit 1	FBgn0027057	COP9 signalosome subunit 1b	CSN1b	667.449597037502	-0.0513222447069069	0.0180420080352674	-2.84459715385257	0.00444676226284658	0.0494316018454736
431	gene3853	LOC412457	T-cell activation inhibitor, mitochondrial isoform X3	FBgn0035674	-	CG13295	717.034675118061	-0.0521968066229437	0.0175410315695439	-2.97569766156581	0.0029232289866084	0.0376748766033329
185	gene12167	LOC550989	palmitoyltransferase ZDHHC15B isoform X2	FBgn0033474	-	CG1407	724.676440268502	-0.0523736814361351	0.018455759780123	-2.83779600840612	0.00454262042263729	0.0499209864677104
114	gene11379	LOC411720	TGF-beta-activated kinase 1 and MAP3K7-binding protein 1 isoform X2	#N/A	#N/A	#N/A	1083.98938767845	-0.0523759238330255	0.0161988869774114	-3.23330386254694	0.00122367330547393	0.0216469813760151
924	gene9324	LOC725781	syndetin	FBgn0034271	Vacuolar protein sorting 50	Vps50	651.451285046804	-0.0526626198657879	0.0180310771853109	-2.92065855658861	0.00349292407938342	0.0425419229578177
505	gene4631	LOC725435	ubiquitin carboxyl-terminal hydrolase 45 isoform X1	FBgn0029763	Ubiquitin specific protease 16/45	Usp16-45	755.406895539447	-0.0538574466455064	0.0174359672789885	-3.088870596265	0.00200918931773068	0.029946356253635
216	gene1440	LOC412451	ankyrin repeat domain-containing protein 13C	FBgn0034304	-	CG5742	531.889018300618	-0.0539031139422584	0.0169588759082669	-3.17846030797256	0.0014805948850843	0.0249804739108939
293	gene2290	LOC409164	uncharacterized protein LOC409164 isoform X1	FBgn0050053	-	CG30053	1607.71642754177	-0.0546764182053053	0.0159304837656386	-3.43218818773352	0.000598731939263156	0.0132044270538325
844	gene8487	LOC413547	WD and tetratricopeptide repeats protein 1	FBgn0000057	adipose	adp	1120.76344274614	-0.0547684437845219	0.0192421310638722	-2.84627745246739	0.00442336358396744	0.0493656961209033
339	gene2863	LOC410045	serine/threonine-protein phosphatase 4 regulatory subunit 4 isoform X2	#N/A	#N/A	#N/A	3162.35182292902	-0.0555511484116333	0.0168241386027374	-3.30187177622245	0.000960419636239455	0.0183606704202327
617	gene5890	LOC726823	pyrimidodiazepine synthase	#N/A	#N/A	#N/A	954.164471838775	-0.0555986619987535	0.0185000804851902	-3.00532000621628	0.00265301566362499	0.0356078259032056
157	gene11892	LOC411575	uncharacterized protein LOC411575 isoform X3	FBgn0039908	Asator	Asator	3158.65560493783	-0.0569258919802069	0.0193696650562055	-2.93891979107659	0.00329358297047705	0.0410879235079975
27	gene10325	LOC410446	uncharacterized protein LOC410446	FBgn0032348	-	CG4751	575.628593875962	-0.0570303071718023	0.0195812079059486	-2.91250199914771	0.00358545905368085	0.0431753609935786
219	gene1455	LOC409036	GTP-binding protein Rheb homolog	FBgn0041191	Ras homolog enriched in brain	Rheb	1073.88971696302	-0.0579405044937813	0.0186182058256467	-3.11203480272884	0.00185802593359515	0.0288301282391681
354	gene299	LOC408615	nuclear transcription factor Y subunit gamma	FBgn0029905	Nuclear factor Y-box C	Nf-YC	429.677040893476	-0.058012494026516	0.0198147128045413	-2.92774841597605	0.00341426191876978	0.0418211903130554
411	gene3663	LOC100578201	uncharacterized protein LOC100578201	#N/A	#N/A	#N/A	1088.38276495675	-0.0584326072603059	0.0198225565338634	-2.94778361007491	0.00320061015847746	0.0403031223567864
849	gene8534	LOC409363	uncharacterized protein LOC409363	FBgn0028552	gamma Soluble NSF attachment protein 1	gammaSnap1	2515.43246936662	-0.0589828793832169	0.0158716156292084	-3.71624923140599	0.000202202133124713	0.00618119891940163
73	gene10842	LOC100576983	uncharacterized protein LOC100576983 isoform X2	FBgn0038596	-	CG14312	1269.2766781304	-0.059486654206684	0.0203032966579303	-2.92990124751238	0.00339069740535485	0.0417694108867135
954	gene9636	LOC552488	F-box only protein 28 isoform X1	FBgn0033486	dampened	dmpd	3221.18196815688	-0.0595651001587768	0.0195210153235283	-3.05133207323412	0.00227828449125418	0.0322428833185888
947	gene953	LOC412918	protein SON-like isoform X1	FBgn0037716	-	CG8273	2156.87790885025	-0.0599788683478138	0.0205959591817368	-2.91216679051293	0.00358930921865221	0.0431753609935786
629	gene6109	LOC552605	lisH domain and HEAT repeat-containing protein KIAA1468 homolog isoform X2	#N/A	#N/A	#N/A	887.470081852832	-0.0604517260544589	0.0201631848277841	-2.99812388622054	0.00271647224283223	0.0359233480053953
445	gene4007	LOC552402	synaptogyrin isoform X1	FBgn0033876	Synaptogyrin	Syngr	1914.20899843226	-0.0607304599559456	0.0198097951141143	-3.06567834781267	0.0021717681081532	0.031290510162645
485	gene4448	LOC409867	FERM domain-containing protein 8	FBgn0039282	Band4.1 inhibitor LRP interactor	Bili	838.861187989339	-0.0609036975349683	0.0183282094350356	-3.32294858102979	0.000890713312858954	0.0173496161715902
779	gene7853	LOC408303	protein lifeguard 1 isoform X1	FBgn0025692	Lifeguard	Lfg	2460.73547920037	-0.061386795035215	0.0194363726530764	-3.15834626814991	0.00158666970141682	0.026160832571181
375	gene324	LOC412397	uncharacterized protein LOC412397	FBgn0031474	-	CG2991	896.355155777794	-0.0616143169638753	0.0175890048684814	-3.50300187103166	0.000460046231737976	0.0110319086370767
68	gene10768	LOC411663	protein tilB homolog isoform X2	FBgn0035497	-	CG14995	716.566401518126	-0.0619566064216064	0.0217745142104325	-2.84537261418773	0.00443594983538134	0.0493997261853458
402	gene3488	LOC551515	protein real-time isoform X2	FBgn0031814	real-time	retm	2127.89074217402	-0.0623624986090949	0.0201758904437113	-3.09094157618867	0.00199522887890533	0.0297794119395123
892	gene8994	LOC725887	exportin-4	#N/A	#N/A	#N/A	580.346727708033	-0.0627705958517289	0.0176258329529785	-3.56128394154113	0.00036904572227291	0.00949222612170139
497	gene4575	LOC726002	tyrosine-protein kinase hopscotch isoform X4	FBgn0004864	hopscotch	hop	1819.26262790346	-0.0628478691693882	0.0177277296838714	-3.54517303062033	0.000392355433240905	0.00990428757161994
306	gene238	LOC100577369	HEAT repeat-containing protein 6 isoform X2	FBgn0025621	-	CG16989	573.558660549331	-0.0629914901166338	0.0212881133493885	-2.95899824859037	0.00308640855491472	0.0393681261419442
918	gene928	LOC100578721	TBC1 domain family member 20 isoform X2	FBgn0040005	-	CG17883	523.002444127724	-0.0630740136928618	0.0192249178069834	-3.28084698858637	0.0010349587375712	0.0193557014508332
38	gene10496	LOC409676	kinesin-like protein KIF3B	FBgn0004381	Kinesin-like protein at 68D	Klp68D	1810.32694091617	-0.0631125264954426	0.0177308856257894	-3.55946836652345	0.000371606288925391	0.00950237787628885
891	gene8991	LOC552833	pre-mRNA-splicing regulator WTAP isoform X1	FBgn0000662	female lethal d	fl(2)d	1117.70646221733	-0.0634232357133989	0.0203149412442864	-3.12199946584816	0.00179627264538366	0.0282334169759701
726	gene7317	LOC552414	protein disabled isoform X2	FBgn0000414	Disabled	Dab	2672.22759895354	-0.0637829008965903	0.0218709518969755	-2.91632943993675	0.0035417631051928	0.0428465982826631
332	gene2756	LOC409347	U4/U6.U5 tri-snRNP-associated protein 1	FBgn0032388	-	CG6686	667.116886193135	-0.063808987390657	0.0212566648095261	-3.00183438758752	0.00268358127416672	0.035839759318729
916	gene9249	LOC551073	single-stranded DNA-binding protein 3 isoform X3	FBgn0011481	Sequence-specific single-stranded DNA-binding protein	Ssdp	6253.20550966674	-0.0641005515755307	0.0178511620958097	-3.59083353965944	0.000329622113705866	0.00880433720049506
561	gene5289	LOC100577846	uncharacterized protein PFB0765w	#N/A	#N/A	#N/A	1660.17319048346	-0.0643167892136539	0.0200343190406262	-3.21033068721878	0.00132582349249684	0.0230385850362856
904	gene9155	LOC412018	arginyl-tRNA--protein transferase 1 isoform X2	FBgn0025720	Ate1	Ate1	606.654960428232	-0.0643543089322474	0.0207192014734783	-3.10602264351859	0.00189622194631569	0.029032633269396
958	gene9660	LOC413947	sodium leak channel non-selective protein	FBgn0002917	narrow abdomen	na	8290.48839867659	-0.0646872269429289	0.0197918409981681	-3.2683784671126	0.00108165620045709	0.0198505987400212
546	gene5070	LOC100577552	extensin isoform X3	#N/A	#N/A	#N/A	1219.58833438728	-0.0648103100497567	0.0217443598451408	-2.98055728066144	0.00287724422317214	0.0372729200627258
750	gene7475	LOC725938	histone deacetylase 6 isoform X1	FBgn0026428	Histone deacetylase 6	HDAC6	1963.20348538528	-0.064898795513393	0.0153887782061267	-4.21728058225929	0.0000247266227589045	0.00130796561858499
399	gene3451	LOC725546	DDB1- and CUL4-associated factor 6 isoform X4	#N/A	#N/A	#N/A	1469.502963655	-0.0652087120117163	0.0213377474802534	-3.05602604361414	0.00224291772897554	0.0319726885249341
147	gene11762	LOC412789	NHL repeat-containing protein 2 isoform X2	FBgn0250830	-	CG12547	2535.67020087586	-0.0653614121874186	0.0145878667280598	-4.48053258271792	0.0000074457011722178	0.000546575247274845
222	gene1478	LOC408632	spliceosome-associated protein CWC15 homolog	FBgn0040235	c12.1	c12.1	503.863266181688	-0.06539757938922	0.0209617653416744	-3.11985075318071	0.00180942693275859	0.0282978638136201
959	gene9688	LOC724843	uncharacterized protein LOC724843	FBgn0034948	Protein phosphatase 1 regulatory subunit 15	PPP1R15	827.719778613044	-0.065412220063591	0.0219839970584167	-2.97544708952495	0.00292561814138695	0.0376748766033329
963	gene9766	LOC410361	uncharacterized protein LOC410361	FBgn0039136	-	CG5902	532.615533207564	-0.0665875091445931	0.0195885232788683	-3.39931235227039	0.000675555179257766	0.014378532424794
324	gene2694	Nmdar1	NMDA receptor 1 isoform X2	FBgn0010399	NMDA receptor 1	Nmdar1	2025.71097779176	-0.0666931430939648	0.02163043212167	-3.08330146706361	0.00204717655146018	0.0303032677185279
881	gene8808	LOC102654700	#N/A	#N/A	#N/A	#N/A	377.545927478981	-0.0669432588552995	0.0223753988353959	-2.99182416133747	0.00277315943892875	0.0363709624138906
163	gene11951	LOC726888	codanin-1	FBgn0024510	discs lost	dlt	665.2778118605	-0.0675429910218807	0.0187207343625527	-3.60792422529043	0.000308656600284485	0.00834765256558866
932	gene938	LOC724761	uncharacterized protein LOC724761	FBgn0052225	-	CG32225	3605.51137681784	-0.0677772680982085	0.021690264237399	-3.12477835015698	0.0017793908283495	0.0280722316209349
775	gene780	LOC409100	ubiquitin-conjugating enzyme E2 W	FBgn0033544	-	CG7220	1065.8973475378	-0.0678596307447058	0.015698232600479	-4.32275610074952	0.0000154092051586619	0.000918678082138787
133	gene11600	LOC409318	Kv channel-interacting protein 2 isoform X4	#N/A	#N/A	#N/A	5441.20804101713	-0.0678676144428125	0.0236363316551183	-2.87132603455901	0.00408753698628204	0.0470391949973506
92	gene11092	LOC727150	uncharacterized protein LOC727150 isoform X2	FBgn0263072	-	CG43347	1990.89150278029	-0.0681055085934034	0.0237983367566629	-2.8617759841698	0.00421274549762421	0.0480039457918298
472	gene4316	LOC725795	INO80 complex subunit D	FBgn0086686	lethal (3) L1231	l(3)L1231	573.251857193183	-0.0685273522030566	0.0235564989027032	-2.90906354488836	0.00362513168100336	0.0433689534032231
317	gene2596	LOC408762	uncharacterized protein MAL13P1.304	FBgn0033686	Hen1 methyltransferase	Hen1	644.385687823801	-0.0685685802009606	0.0223247034068725	-3.07142177664283	0.00213041977373039	0.0309829646608149
71	gene10837	LOC100577050	uncharacterized protein LOC100577050 isoform X3	FBgn0041582	tamo	tamo	455.629913525689	-0.0686072338841297	0.0228547136283803	-3.00188551909639	0.0026831305825826	0.035839759318729
113	gene11371	LOC726728	anaphase-promoting complex subunit 1	FBgn0004391	shattered	shtd	1943.1244693675	-0.0689665354072972	0.0233502304296457	-2.95356979945417	0.00314121563020808	0.0397850444431637
594	gene5692	LOC726656	calcium-independent phospholipase A2-gamma isoform X1	#N/A	#N/A	#N/A	1495.88563773903	-0.0693776069283386	0.0219880359821095	-3.15524346898411	0.00160364221627081	0.0261798837455043
527	gene4797	LOC552831	AKT-interacting protein	FBgn0285962	-	CG46338	400.265405663165	-0.0696657028259745	0.0222581856648368	-3.12989135210744	0.00174870967549708	0.0277913492021929
628	gene6098	LOC409106	protein zyg-11 homolog B	#N/A	#N/A	#N/A	1788.88130067386	-0.069694028621532	0.0172702099551768	-4.03550557882135	0.0000544848449006321	0.00230567043655969
593	gene5685	LOC413699	ubiquitin thioesterase trabid	FBgn0037734	trabid	trbd	1311.99977167171	-0.0698803345481489	0.0203048071184258	-3.44156603609079	0.000578357283694444	0.0130095829812994
24	gene10271	LOC409829	F-box/LRR-repeat protein 20 isoform X2	FBgn0033639	-	CG9003	1855.11107771802	-0.0704497850273918	0.0200837173570696	-3.50780603883539	0.000451818337058514	0.0109073191838891
967	gene9808	LOC102654911	uncharacterized protein LOC102654911	FBgn0051051	-	CG31051	414.709712835324	-0.0709331079519046	0.022804237925248	-3.11052306086362	0.00186756312458201	0.0288723118586884
225	gene1551	LOC409105	uncharacterized protein LOC409105	#N/A	#N/A	#N/A	2334.43962245808	-0.0709851887749492	0.0239468503484695	-2.9642808027773	0.00303391300773249	0.0388823696751084
755	gene759	LOC551976	calcium-binding mitochondrial carrier protein SCaMC-2 isoform X2	FBgn0052103	-	CG32103	1134.47884135918	-0.0712375764256992	0.019228762620988	-3.70474054050384	0.000211607220172654	0.00639622832740366
548	gene5103	LOC409810	anaphase-promoting complex subunit 4 isoform X3	FBgn0052707	Anaphase Promoting Complex subunit 4	APC4	379.968335285261	-0.0712727051397163	0.0199958611267252	-3.56437288136881	0.000364727156436545	0.00942107851548202
305	gene2370	LOC410796	histone lysine demethylase PHF8 isoform X3	#N/A	#N/A	#N/A	724.446392153554	-0.0716708333332705	0.0216740675502703	-3.30675509647827	0.000943833693603082	0.0181226145688094
698	gene6937	LOC410099	THO complex subunit 2 isoform X1	FBgn0031390	tho2	tho2	2429.80992819658	-0.0718020117285948	0.0229346993488495	-3.13071519431959	0.00174381186324376	0.0277543861596805
128	gene11573	LOC410613	major facilitator superfamily domain-containing protein 6 isoform X1	FBgn0033958	jet fuel	jef	4349.1943965127	-0.0718608939280854	0.0218959590861615	-3.28192492712057	0.00103101050531162	0.0193439875170015
806	gene8138	LOC100577343	uncharacterized protein LOC100577343	#N/A	#N/A	#N/A	1202.6948163552	-0.0724392532246962	0.0251152130956885	-2.88427786571844	0.00392312424686198	0.0458661254039952
233	gene1631	LOC412594	uncharacterized protein LOC412594 isoform X14	FBgn0026313	X11L	X11L	1931.78582800635	-0.0728395442627594	0.0249838083259249	-2.91547002412662	0.00355153222257602	0.0428686624315636
90	gene11055	LOC410549	ubiquitin carboxyl-terminal hydrolase ZUFSP isoform X1	#N/A	#N/A	#N/A	1265.46967039751	-0.0729997949049063	0.0246744499373202	-2.95851762006227	0.0030912256889171	0.0393830181925673
99	gene11186	LOC726067	Hermansky-Pudlak syndrome 1 protein homolog isoform X1	FBgn0033973	Hermansky-Pudlak Syndrome 1	HPS1	1356.44282003736	-0.0731847246695549	0.0256327523672712	-2.85512549026923	0.00430198269424925	0.048559304658623
586	gene5572	LOC100578161	apoptotic chromatin condensation inducer in the nucleus	FBgn0263198	Acinus	Acn	1119.05973595812	-0.0732029603854052	0.0212536920637012	-3.44424677679541	0.000572652768200484	0.0129549182843845
270	gene2137	LOC552044	uncharacterized protein LOC552044 isoform X1	FBgn0036365	combover	cmb	1232.3753019745	-0.0733544452674394	0.0224835676452068	-3.26258031754483	0.00110402883317362	0.0200903459338559
915	gene9237	LOC726875	C2 domain-containing protein 5 isoform X1	FBgn0039187	-	CG6454	1251.12763127843	-0.0733705293990459	0.0240612642788709	-3.04932145496093	0.00229358920569996	0.0323954464904558
51	gene10598	LOC727272	zinc finger CCCH domain-containing protein 3 isoform X2	FBgn0035900	ZC3H3	ZC3H3	868.35394024204	-0.0735362118747129	0.0236981185324009	-3.10304009046843	0.00191543690907115	0.0291530037881338
933	gene9390	LOC552820	forkhead box protein N3	FBgn0029504	Checkpoint suppressor 1-like	CHES-1-like	693.344460768318	-0.0738676532971328	0.0228584090935913	-3.23153081190777	0.00123129048249171	0.0217460811727791
541	gene5017	LOC412932	DDB1- and CUL4-associated factor 12 isoform X1	FBgn0037980	DDB1 and CUL4 associated factor 12	DCAF12	473.633943608164	-0.074176580304096	0.0254832290786407	-2.9107998862777	0.00360504827665927	0.0432245288371447
547	gene5090	LOC412917	probable serine/threonine-protein kinase dyrk2 isoform X1	FBgn0016930	Dual-specificity tyrosine phosphorylation-regulated kinase 2	Dyrk2	4079.79405846971	-0.0746291701444241	0.0243531910971335	-3.06445138326075	0.00218069614393284	0.0313758561189057
549	gene5112	LOC551020	probable protein phosphatase 2C T23F11.1 isoform X1	FBgn0035425	-	CG17746	293.959150288182	-0.0749627160569422	0.024246221845293	-3.09172771474476	0.00198995288552875	0.0297418027531035
129	gene11579	LOC410612	solute carrier family 25 member 44	FBgn0039223	-	CG5805	326.17876193773	-0.0754093265179015	0.023785201355492	-3.17043044499976	0.00152213269322605	0.0253869148262787
232	gene1629	LOC100576829	serine/arginine repetitive matrix protein 2	#N/A	#N/A	#N/A	816.897253473194	-0.0758444873887042	0.0216353477990167	-3.50558207306245	0.000455610007379113	0.0109743026554197
746	gene7431	LOC726197	autophagy-related protein 101 isoform X1	FBgn0030960	Autophagy-related 101	Atg101	442.166997968785	-0.075858699091106	0.0247085228294389	-3.07014302776224	0.00213956282697523	0.0310740544628395
728	gene7342	LOC726137	male-specific lethal 3 homolog isoform X1	FBgn0002775	male-specific lethal 3	msl-3	296.185121015565	-0.0760987980991921	0.0266762893635653	-2.85267553751791	0.00433528612378656	0.0488330611292074
370	gene3156	LOC724737	trichohyalin	FBgn0036032	-	CG16711	7630.59257882314	-0.0763548472336665	0.0259026167129899	-2.94776578288229	0.00320079472335891	0.0403031223567864
760	gene7669	LOC552693	uncharacterized protein LOC552693	FBgn0027550	-	CG6495	2463.56661266072	-0.0764357805410164	0.0249792725173677	-3.05996823918198	0.00221360464716478	0.0317224538480147
852	gene8552	LOC551229	E3 ubiquitin-protein ligase CHIP isoform X1	FBgn0027052	STIP1 homology and U-box containing protein 1	STUB1	731.408529410181	-0.0770413007272589	0.0184987415692725	-4.16467792896946	0.0000311792390810316	0.00153632497225302
723	gene7300	LOC100577988	uncharacterized protein PFB0145c	#N/A	#N/A	#N/A	447.373587841975	-0.0772354841132867	0.0245667262689856	-3.14390624406448	0.0016670884198914	0.0268902109701766
302	gene2353	LOC410808	E3 ubiquitin-protein ligase Siah1	FBgn0003410	seven in absentia	sina	1045.2387597049	-0.0773778779324491	0.0204333203444922	-3.78684798299589	0.000152570375879118	0.00498905129124716
238	gene1683	LOC552790	peroxisomal biogenesis factor 3	FBgn0036484	Peroxin 3	Pex3	459.38113964062	-0.077564062820889	0.0225345688254992	-3.44200341357855	0.000577422963121377	0.0130095829812994
11	gene10159	LOC551796	cationic amino acid transporter 4	FBgn0036984	-	CG13248	5808.4229927633	-0.0776352962578923	0.0227197414132829	-3.41708538163658	0.000632954253349665	0.0136877942843612
389	gene3339	LOC726949	uncharacterized protein LOC726949 isoform X2	FBgn0039026	-	CG7029	3476.5348964693	-0.0776851441837087	0.0241803420324175	-3.21273967421799	0.00131475399450882	0.0229200490383597
495	gene457	LOC727539	lysocardiolipin acyltransferase 1	#N/A	#N/A	#N/A	1053.97752299903	-0.0779554782813932	0.024512483338126	-3.18023584987586	0.00147155231266796	0.0248984933030665
537	gene4927	LOC412756	Bloom syndrome protein homolog isoform X2	FBgn0002906	Bloom syndrome helicase	Blm	784.686800215172	-0.0779608728938811	0.0218731710481205	-3.56422361999405	0.000364934743718977	0.00942107851548202
395	gene343	LOC411794	CCR4-NOT transcription complex subunit 3	FBgn0033029	CCR4-NOT transcription complex subunit 3	Not3	1023.54199473559	-0.0779620415504353	0.0272633100811899	-2.85959560003041	0.00424181544257071	0.0482333302853325
165	gene11971	LOC100576709	uncharacterized protein LOC100576709 isoform X1	FBgn0031374	WD repeat domain 62	Wdr62	2776.68377916462	-0.0780351017160191	0.0268853245384237	-2.90251663521836	0.0037017749915223	0.0440034063445017
228	gene1590	LOC100576733	inositol-pentakisphosphate 2-kinase isoform X1	FBgn0050295	Ipk1	Ipk1	3226.93123979662	-0.0782512265002648	0.0272183859985953	-2.87493999476322	0.00404104288757585	0.0467885126607629
274	gene2153	LOC409221	uncharacterized protein LOC409221 isoform X1	#N/A	#N/A	#N/A	876.609872247866	-0.0783614653703179	0.0252330905667369	-3.10550406669631	0.0018995500873977	0.029032633269396
362	gene3077	LOC551408	uncharacterized protein LOC551408 isoform X1	FBgn0030894	Multivesicular body subunit 12	Mvb12	649.773690986555	-0.0784697501262628	0.0275727094513663	-2.84592090105147	0.00442831932583027	0.0493656961209033
365	gene3135	LOC412599	arfaptin-2	FBgn0037884	Arfaptin	Arfip	244.41952390777	-0.0784897533838882	0.0273366815734571	-2.87122462808723	0.00408884856894772	0.0470391949973506
886	gene8921	LOC724179	ribosomal protein S6 kinase delta-1 isoform X1	FBgn0038588	-	CG7156	1457.5068611988	-0.0785783320932007	0.0194186097412713	-4.04654777762975	0.0000519785195207653	0.00226693605646143
310	gene2447	LOC409556	protein SMG7	#N/A	#N/A	#N/A	1093.89714481959	-0.0790416446194272	0.0243597565495068	-3.24476332342605	0.00117548279050541	0.021126076117082
330	gene2752	LOC409639	UPF0183 protein CG7083	FBgn0035877	-	CG7083	561.603081005323	-0.0795990651001711	0.0255230254758602	-3.1187158895193	0.00181641017069533	0.0283659654876604
798	gene8048	LOC100577401	putative uncharacterized protein DDB_G0282133 isoform X1	FBgn0027499	windei	wde	993.399409223711	-0.0796105309811437	0.025510009946264	-3.12075656375049	0.00180387085908183	0.0282519164591466
451	gene4047	LOC107964460	#N/A	#N/A	#N/A	#N/A	844.357557884366	-0.0796701748093249	0.0259120702319862	-3.07463564647872	0.00210759855848481	0.0308172033124791
719	gene7188	LOC411960	zinc finger protein 184 isoform X1	#N/A	#N/A	#N/A	1034.50701307917	-0.0796773272959831	0.0220969841335257	-3.60580099141656	0.00031119155958789	0.00839517029878229
622	gene5951	LOC409389	ubiquitin specific protease-like	FBgn0028476	Ubiquitin specific protease 1	Usp1	1925.42929252069	-0.0797443759718843	0.019161294591159	-4.16174260003697	0.0000315828231175171	0.00154913747391421
443	gene3991	LOC724831	uncharacterized protein LOC724831 isoform X3	FBgn0031602	-	CG15431	1358.01027056906	-0.0798823033440903	0.0257744849443423	-3.0992783567388	0.0019399266597767	0.0294426843680033
492	gene4537	LOC551890	probable serine incorporator isoform X2	FBgn0028399	TMS1	TMS1	2649.93433235015	-0.0806327443979721	0.0194599621043286	-4.14352011405183	0.0000342015057969309	0.00162585219847877
390	gene337	LOC410033	B-cell CLL/lymphoma 7 protein family member B isoform X2	FBgn0026149	BCL7-like	BCL7-like	434.612428101204	-0.0806957734424212	0.0215795777099316	-3.73945099978868	0.000184422591732022	0.00573517056881917
66	gene10728	LOC411972	probable phosphatase PSR2 isoform X2	#N/A	#N/A	#N/A	1512.95084345812	-0.0808955463221138	0.0238823474162823	-3.38725272319595	0.000705963244689011	0.0148790026824983
664	gene6595	LOC411252	GTP-binding protein 2 isoform X3	FBgn0037391	-	CG2017	696.078045455773	-0.0810856921774683	0.0250286731239991	-3.23971198056513	0.00119650491991441	0.0213412968442915
781	gene786	LOC409093	flocculation protein FLO11 isoform X1	FBgn0044324	Chromator	Chro	2280.61653221183	-0.0811432781699576	0.025408997021582	-3.19348607507159	0.00140566116808332	0.0240769677218843
231	gene1627	LOC100576862	speckle targeted PIP5K1A-regulated poly(A) polymerase isoform X1	FBgn0037470	Tailor	Tailor	810.407067510649	-0.0813166404432908	0.0249524181864383	-3.25886813196673	0.00111857647679142	0.020218691392054
154	gene11818	LOC413078	very-long-chain (3R)-3-hydroxyacyl-CoA dehydratase 3 isoform X5	FBgn0032524	3-hydroxyacyl-CoA dehydratase 2	Hacd2	477.134729518088	-0.0816507524725286	0.0234778457673609	-3.4777787230394	0.00050558710660889	0.0117581691108115
832	gene8340	LOC413504	serine/threonine-protein kinase mig-15 isoform X13	#N/A	#N/A	#N/A	3661.97388340412	-0.0817106706150415	0.0269887460657424	-3.02758306799437	0.00246517949868132	0.0337726040898242
855	gene8604	LOC725727	uncharacterized protein LOC725727	#N/A	#N/A	#N/A	357.762170983729	-0.0817475278231989	0.0279389381868576	-2.9259353836737	0.00343422259117682	0.0419216017889017
976	gene993	LOC411982	E3 ubiquitin-protein ligase CBL-B isoform X1	FBgn0020224	Cbl proto-oncogene	Cbl	962.320298760005	-0.0825646430085559	0.0234298959304155	-3.52390139733292	0.000425242463057325	0.0104290714064809
764	gene769	LOC409860	GPI ethanolamine phosphate transferase 3 isoform X2	FBgn0034346	Phosphatidylinositol glycan anchor biosynthesis class O	PIG-O	1539.28423899003	-0.0830437982138225	0.026309514769152	-3.15641694430608	0.00159720367502091	0.0261720511208523
792	gene7968	LOC409525	oxysterol-binding protein-related protein 2 isoform X2	FBgn0034951	-	CG3860	1139.26535670531	-0.0832685032013675	0.0279233046378337	-2.98204328897898	0.00286331509079272	0.037194920031589
98	gene11182	LOC408504	protein FAM160B1 isoform X2	#N/A	#N/A	#N/A	1005.40711344102	-0.0832757167372346	0.0283782254691372	-2.93449344913414	0.00334092605507938	0.0413643276056998
300	gene2342	LOC413142	protein sarah	FBgn0086370	sarah	sra	296.535196937511	-0.0835619126022211	0.0246935332273308	-3.38395934809908	0.000714485810478548	0.014899362890601
37	gene10495	LOC412935	uncharacterized protein CG7065 isoform X1	FBgn0030091	-	CG7065	1294.50527797736	-0.0835802962969948	0.0257653112243704	-3.24390788720376	0.00117901867584683	0.021126076117082
190	gene1221	LOC726708	F-box only protein 28	FBgn0036005	pallbearer	pall	394.833240924365	-0.0839030603483672	0.0242353780891399	-3.46200748508087	0.000536162243614046	0.0123100569592323
218	gene1445	LOC552185	GON-4-like protein	FBgn0085444	muscle wasted	mute	1250.37391499746	-0.0842313250876371	0.0213995705024765	-3.93612222627969	0.0000828088092454257	0.00316875837080634
499	gene4594	LOC411891	ARF GTPase-activating protein GIT1 isoform X2	FBgn0033539	G protein-coupled receptor kinase interacting ArfGAP	Git	585.216474579562	-0.0846920489679023	0.0298347321560206	-2.83870652918906	0.0045296795531131	0.0499209864677104
226	gene1563	LOC726108	E3 ubiquitin-protein ligase MSL2 isoform X1	FBgn0005616	male-specific lethal 2	msl-2	298.740947284311	-0.0849739430851372	0.0284488154774347	-2.98690619131534	0.00281816183317309	0.0367724115378124
454	gene4124	LOC409206	tripartite motif-containing protein 2 isoform X5	#N/A	#N/A	#N/A	975.02220116309	-0.0857036103097027	0.0278126259759756	-3.08146416608533	0.00205985268330842	0.0304074833181684
776	gene7806	LOC727269	zinc finger protein 271 isoform X2	FBgn0035903	-	CG6765	1121.90477013987	-0.0857559869931263	0.0283092829664762	-3.02925323451951	0.00245159091556088	0.0337007867131433
830	gene8334	LOC100576472	E3 ubiquitin-protein ligase Su(dx)	FBgn0003557	Suppressor of deltex	Su(dx)	1213.32813105727	-0.0860305651534794	0.0301742122247433	-2.85112878880507	0.00435643203971556	0.0489846244964464
267	gene2113	LOC410852	protein Fe65 homolog isoform X3	#N/A	#N/A	#N/A	11922.4443931923	-0.0864787344848181	0.027441942351343	-3.15133431072841	0.00162526345876558	0.0264129788908725
580	gene550	LOC410732	3-phosphoinositide-dependent protein kinase 1 isoform X3	FBgn0020386	Phosphoinositide-dependent kinase 1	Pdk1	3379.74050402845	-0.08655793109225	0.0304037586256916	-2.84694837101842	0.00441405204862382	0.0493596224421758
368	gene3150	LOC413817	inositol-trisphosphate 3-kinase homolog isoform X1	FBgn0032147	Inositol 1,4,5-triphosphate kinase 1	IP3K1	441.712416015593	-0.0866430366886943	0.0304435479213552	-2.84602297053285	0.00442690013866048	0.0493656961209033
39	gene1050	LOC550899	UPF0769 protein C21orf59 homolog isoform X3	FBgn0040696	-	CG18675	8771.83978862115	-0.0870055093187659	0.0273227860484718	-3.18435715759054	0.00145075891770772	0.0246926490236342
434	gene3893	LOC409658	uncharacterized protein LOC409658 isoform X2	FBgn0003175	plexus	px	5317.40374110505	-0.0873857139187453	0.0288680458027371	-3.02707410525377	0.00246933413278392	0.0337726040898242
535	gene4904	LOC724259	trypsin-1, partial	#N/A	#N/A	#N/A	680.192088424785	-0.0875172296705403	0.0286421137630477	-3.05554367930239	0.00224652877623727	0.0319819155994411
802	gene8108	LOC551361	supervillin isoform X2	FBgn0266696	Supervillin	Svil	2283.28347253814	-0.0877411599851169	0.029269803905499	-2.99766818624407	0.00272053699608634	0.0359330657585896
397	gene3442	LOC409110	programmed cell death protein 2-like	FBgn0038055	toys are us	trus	1197.99202862985	-0.0878560002687976	0.0193523663892627	-4.53980657980632	0.00000563058556634674	0.000427884851031322
87	gene11024	LOC100578743	zinc finger protein 431 isoform X2	FBgn0050443	Optix-binding protein	Opbp	399.447504963481	-0.0883629109337561	0.0270666367379536	-3.26464317636668	0.00109602054026412	0.0199783068411996
961	gene971	LOC552243	mucin-5AC isoform X3	FBgn0037525	-	CG17816	4619.48894990859	-0.0884370868373363	0.0263580971191677	-3.35521515219794	0.000793032803698641	0.0161878989111884
702	gene6981	LOC411288	cAMP-specific 3\',5\'-cyclic phosphodiesterase isoform X2	FBgn0000479	dunce	dnc	21667.0655377249	-0.0888765159525206	0.0255204878515075	-3.48255552439491	0.000496652214833865	0.0116255402392023
942	gene9482	LOC724878	carbohydrate sulfotransferase 9	#N/A	#N/A	#N/A	512.722083002307	-0.089182929607524	0.0297441790636944	-2.99833219187347	0.00271461604640745	0.0359233480053953
503	gene463	LOC409957	synaptotagmin-4	FBgn0028400	Synaptotagmin 4	Syt4	12363.2972385023	-0.0896635597343685	0.0225617656817772	-3.97413752979397	0.000070634741861756	0.00280803175028949
880	gene8781	LOC107965233	tetratricopeptide repeat protein 39C-like isoform X4	#N/A	#N/A	#N/A	1318.36045698125	-0.0896873857430568	0.0201548676093256	-4.44991192606787	0.0000085905511424134	0.000601952190764825
483	gene442	LOC724455	T-complex protein 11-like protein 1 isoform X2	FBgn0029820	-	CG16721	602.922952595837	-0.0901994681049874	0.022293585317044	-4.0459830405129	0.0000521040053193202	0.00226693605646143
243	gene1738	LOC724405	protein lethal(2)essential for life	#N/A	#N/A	#N/A	5305.10393267846	-0.09054078098814	0.0262779040762491	-3.44550998913091	0.000569982900124752	0.0129216081412735
126	gene11543	LOC551517	beta-TrCP isoform X2	FBgn0283468	supernumerary limbs	slmb	1106.91971045492	-0.0908138020781407	0.0316823873760034	-2.86638127993233	0.00415193855439502	0.0474764867042877
242	gene173	LOC408623	endophilin-A isoform X1	FBgn0038659	Endophilin A	EndoA	10190.8730106045	-0.0908424434338016	0.0203278195218413	-4.46887298149198	0.00000786328046227201	0.000565684396455848
100	gene11193	LOC726277	anaphase-promoting complex subunit CDC26	#N/A	#N/A	#N/A	342.488844801947	-0.091047924999334	0.0311957707827627	-2.91859834569764	0.00351608944872009	0.0427165632272942
672	gene6662	LOC409538	lysoplasmalogenase-like protein TMEM86A	FBgn0039681	-	CG7582	290.125255856515	-0.0922407232047201	0.0267385176769169	-3.44973211751191	0.000561143085511608	0.0127782274995089
444	gene3993	LOC412245	acidic mammalian chitinase	FBgn0029913	Chitinase 11	Cht11	5357.04685661921	-0.0928272241360928	0.0311978621809138	-2.9754354191898	0.00292572945914123	0.0376748766033329
323	gene2693	LOC409131	monocarboxylate transporter 12	FBgn0033657	Silnoon	Sln	2424.22604345436	-0.0932492604944551	0.0304796167870451	-3.05939740469733	0.00221782736337964	0.0317408157536203
63	gene10708	LOC410487	uncharacterized protein LOC410487	FBgn0030328	Amun	Amun	4041.89949200641	-0.0932879234189177	0.0310905017824311	-3.00052807354925	0.00269511908529707	0.0359233480053953
511	gene4669	LOC408862	prolyl 4-hydroxylase subunit alpha-1 isoform X3	FBgn0039776	prolyl-4-hydroxylase-alpha EFB	PH4alphaEFB	4566.25911378738	-0.0935964157961178	0.030640392172631	-3.05467421137387	0.00225305119331094	0.0319903624039715
758	gene7616	LOC408996	1-phosphatidylinositol 4,5-bisphosphate phosphodiesterase	#N/A	#N/A	#N/A	3663.60700345901	-0.0946538617750173	0.0323378140713541	-2.92703339706764	0.00342212130909349	0.0418211903130554
853	gene8557	LOC550656	splicing factor U2AF 50 kDa subunit isoform X1	FBgn0005411	U2 small nuclear riboprotein auxiliary factor 50	U2af50	1464.29457705866	-0.0946640554689141	0.0246537692881512	-3.83973965045622	0.000123164851575563	0.00425131160433186
789	gene7946	LOC113219042	uncharacterized protein LOC113219042 isoform X2	#N/A	#N/A	#N/A	272.631167843667	-0.0951558139151502	0.0326364773462512	-2.91562759379974	0.00354973926962155	0.0428686624315636
254	gene1887	LOC409246	uncharacterized protein LOC409246 isoform X4	FBgn0013987	MAP kinase activated protein-kinase-2	MAPk-Ak2	1276.52245615386	-0.0953187754947755	0.0263102986430343	-3.62286938616758	0.000291352961877736	0.00804089465888144
494	gene4552	LOC725867	translin-associated protein X	FBgn0038327	Translin associated factor X	Trax	280.007068091458	-0.095324038926135	0.0281647305033072	-3.38451805583376	0.000713033291192025	0.014899362890601
46	gene10559	LOC552703	KAT8 regulatory NSL complex subunit 2 isoform X2	FBgn0039710	dim gamma-tubulin 1	dgt1	588.960983657056	-0.0961723360891582	0.0237424754414757	-4.05064485909312	0.0000510766780264872	0.00226693605646143
626	gene6054	LOC412810	V-type proton ATPase 116 kDa subunit a isoform X2	FBgn0028670	Vacuolar H[+] ATPase 100kD subunit 2	Vha100-2	1135.09697848148	-0.0962690805923052	0.0307009955601556	-3.13569898421292	0.00171445077280147	0.0273678081202673
960	gene9706	LOC725156	proteasome adapter and scaffold protein ECM29	FBgn0033698	-	CG8858	2126.95830493536	-0.0968407478871753	0.0230537933749347	-4.2006426583343	0.0000266158396826569	0.00136767393340738
639	gene6236	LOC408902	F-box/LRR-repeat protein 16	FBgn0052085	-	CG32085	5746.61132587156	-0.0969925641307216	0.0278572178719062	-3.48177497755575	0.000498102073763989	0.0116342412943446
252	gene1861	LOC413023	transmembrane protein 39A isoform X2	FBgn0033899	-	CG13016	477.984429900708	-0.0973081806792992	0.0246953582967898	-3.94034293853304	0.0000813652082923162	0.00313386713383827
921	gene9318	LOC727221	vacuolar protein sorting-associated protein 13C isoform X1	#N/A	#N/A	#N/A	6666.48138759044	-0.0974223905562498	0.0314461358285457	-3.09807192487584	0.00194784148620313	0.0294798842603337
13	gene1020	LOC410710	zinc transporter ZIP13 homolog isoform X1	FBgn0039714	Zinc/iron regulated transporter-related protein 99C	Zip99C	3145.68163928109	-0.0975344250040859	0.024110795174856	-4.04525957342957	0.0000522651807543589	0.00226693605646143
949	gene9593	LOC409959	cyclin-dependent kinase 2	#N/A	#N/A	#N/A	313.066717324811	-0.0978667609934058	0.0259756420679051	-3.76763587739484	0.000164800844198362	0.00530855495446128
794	gene7999	LOC725193	G patch domain-containing protein 2 isoform X1	FBgn0025626	-	CG4281	540.597795803807	-0.0980449827893206	0.0294416483840609	-3.33014583661696	0.000868005086111011	0.0170612802991328
136	gene11649	LOC724251	alpha-sarcoglycan isoform X1	FBgn0032013	Sarcoglycan alpha	Scgalpha	1660.73079837187	-0.0981218974158877	0.026363415486418	-3.72189625681993	0.000197732265166544	0.00607899963935093
732	gene7375	LOC409804	serine/threonine-protein phosphatase PP1-beta catalytic subunit isoform X1	FBgn0000711	flapwing	flw	6302.58109674295	-0.0983225731493629	0.0250985572235008	-3.91745917001554	0.0000894871967088074	0.00335297340168313
700	gene6940	LOC552560	protein phosphatase 1 regulatory subunit 14C	FBgn0032297	-	CG17124	1079.92464441719	-0.0983748222612525	0.0226494391485182	-4.34336680993218	0.0000140315559953742	0.000855449269751879
934	gene9396	NFRKB	nuclear factor related to kappa-B-binding protein isoform X1	FBgn0027503	-	CG11970	2020.81453655781	-0.0988769410133485	0.0228475277540708	-4.3276866572897	0.0000150683631598969	0.000913498353137347
393	gene3409	LOC107964349	leucine-rich repeat protein soc-2 homolog	FBgn0038504	Sur-8	Sur-8	2544.09758849433	-0.0997981967681825	0.0339898061886726	-2.93612138339998	0.0033234424805325	0.041269583207625
272	gene2144	LOC408680	ryanodine receptor isoform X4	FBgn0011286	Ryanodine receptor	RyR	21515.2202823003	-0.0999860740728071	0.0344903270697271	-2.89895986984035	0.00374402810993927	0.0443488554713004
665	gene6596	LOC411991	BTB/POZ domain-containing protein 7 isoform X1	FBgn0030701	-	CG16952	486.082131352908	-0.100161781745923	0.0289725733019073	-3.45712411190376	0.00054597333258834	0.0124821996439847
689	gene6858	LOC551663	disintegrin and metalloproteinase domain-containing protein unc-71 isoform X5	FBgn0259110	mind-meld	mmd	5024.41299381071	-0.100262020954532	0.028071510753652	-3.57166459028173	0.000354719514428987	0.00926822828136368
18	gene10232	LOC410423	uncharacterized protein LOC410423 isoform X1	FBgn0033638	-	CG9005	2986.15401619625	-0.100642220712489	0.0344862598134906	-2.91832808941255	0.00351913860708596	0.0427165632272942
768	gene7752	LOC408976	glycogen synthase kinase-3 beta isoform X13	FBgn0003371	shaggy	sgg	15043.5343349984	-0.100754314964311	0.0277263804730846	-3.63387911603239	0.000279191708706257	0.00778490369160006
355	gene2996	LOC724557	plant intracellular Ras-group-related LRR protein 7	FBgn0034485	-	CG11099	422.151073035884	-0.100819553011949	0.0282809760172441	-3.56492480848168	0.00036396051486744	0.00942107851548202
19	gene10233	LOC410424	pyruvate dehydrogenase (acetyl-transferring) kinase, mitochondrial	FBgn0017558	Pyruvate dehydrogenase kinase	Pdk	1575.56513236256	-0.101826325507715	0.0335667546450128	-3.0335469301273	0.00241697114935185	0.0333523474074883
266	gene2105	LOC410853	irregular chiasm C-roughest protein isoform X2	FBgn0028369	kin of irre	kirre	4387.19232202974	-0.102144377934775	0.0336061115824307	-3.03945839387667	0.00237003936449043	0.0330270073997904
438	gene3922	LOC102655503	probable WRKY transcription factor protein 1	#N/A	#N/A	#N/A	1491.86158527726	-0.102552162504959	0.0226651725073896	-4.52465837052524	0.00000604931407264472	0.000447110603821296
182	gene12137	LOC410649	tyrosine-protein kinase Btk29A isoform X2	FBgn0003502	Btk family kinase at 29A	Btk29A	1535.08029075603	-0.102702378960343	0.0283081142573563	-3.62801909115702	0.000285604146510084	0.00791585409152992
575	gene5463	LOC409972	uncharacterized protein LOC409972	#N/A	#N/A	#N/A	3197.67244081161	-0.103529628312397	0.0338629507858072	-3.05731266501998	0.00223331189664545	0.0319200909625179
573	gene5455	LOC100577168	uncharacterized protein LOC100577168	FBgn0261799	doublesex cognate 73A	dsx-c73A	357.96131470253	-0.10390735768346	0.0303877684184731	-3.41938099081648	0.000627637805085923	0.0136000794270727
968	gene9818	LOC409783	uncharacterized protein LOC409783 isoform X3	FBgn0261545	-	CG42663	2254.12608849712	-0.104316357631565	0.0316536587866074	-3.29555449923851	0.00098227648754682	0.0186615239033763
258	gene1995	LOC408693	epidermal growth factor receptor kinase substrate 8-like protein 1 isoform X1	FBgn0029095	arouser	aru	3316.03145250178	-0.104508717877411	0.0367483444768265	-2.84390274896096	0.00445646477759633	0.0494316018454736
724	gene7315	LOC552386	anamorsin homolog	FBgn0001977	Cytokine induced apoptosis inhibitor 1	CIAPIN1	493.059752718618	-0.104863642476279	0.0271451536347368	-3.86307050928196	0.00011197067163008	0.00400062721525635
251	gene1846	LOC551254	uncharacterized protein LOC551254 isoform X3	FBgn0027581	-	CG6191	2971.25824145815	-0.104950877836755	0.0342342937764595	-3.06566504692794	0.00217186471242898	0.031290510162645
361	gene3068	LOC408733	protein pinocchio isoform X2	FBgn0016926	Pinocchio	Pino	4509.27699937809	-0.105069633853069	0.0358420200240407	-2.93146518479133	0.00337367178683672	0.041701365695023
452	gene4068	LOC724431	probable Dol-P-Man:Man(7)GlcNAc(2)-PP-Dol alpha-1,6-mannosyltransferase	FBgn0037743	-	CG8412	441.791346107186	-0.105107549552271	0.0288180112904303	-3.64728670875268	0.000265024147867555	0.00750623511716218
373	gene3213	LOC726188	uncharacterized protein LOC726188 isoform X5	FBgn0053143	-	CG33143	4905.32735754726	-0.105454936123149	0.0302395436335968	-3.4873190349998	0.000487888976933519	0.0114701741832017
76	gene10873	LOC410498	potassium voltage-gated channel subfamily H member 2 isoform X5	FBgn0003353	seizure	sei	35998.6630308257	-0.106174692741332	0.0335788579938067	-3.16195067625335	0.00156716106662577	0.0259374771011637
490	gene4520	LOC100578865	uncharacterized protein LOC100578865	FBgn0034408	serrano	sano	1747.74080641914	-0.106751674184789	0.0373397279322601	-2.85893015552904	0.00425072364005156	0.0482837461050488
643	gene6290	LOC100576754	uncharacterized protein LOC100576754 isoform X1	#N/A	#N/A	#N/A	764.100202021909	-0.106998451523534	0.0357066762028028	-2.99659511615742	0.00273013052713216	0.0360156950101261
448	gene4025	LOC727639	uncharacterized protein LOC727639	FBgn0033368	-	CG13743	1149.58759451483	-0.107421705588999	0.0227268560604071	-4.72664170105519	0.00000228263519371561	0.000241489376229266
248	gene1830	LOC725891	uncharacterized protein LOC725891	FBgn0261085	Synaptotagmin 12	Syt12	1462.98089514548	-0.107634455321558	0.0349706099556168	-3.07785467448704	0.0020849656519209	0.0306707150654593
631	gene6145	LOC413361	TBC1 domain family member 16	FBgn0032249	TBC1 domain family member 16	TBC1D16	2022.95638500136	-0.108100352795387	0.0206918659155736	-5.22429215598318	0.000000174822570077498	0.0000393022990355475
9	gene10144	LOC551502	atrial natriuretic peptide-converting enzyme	FBgn0030027	-	CG1632	356.270386568545	-0.108400246579249	0.0341192432316115	-3.17709996799742	0.00148755750602503	0.0250424852535352
212	gene139	LOC725638	uncharacterized protein F58A4.6	FBgn0030039	-	CG12123	266.620258707142	-0.108452195751918	0.0268524475624007	-4.03881975748739	0.00005372082423936	0.00230203329291596
512	gene4677	LOC408863	J domain-containing protein isoform X1	FBgn0027654	jdp	jdp	10695.5054744858	-0.108815149832484	0.0320687800266311	-3.39318021272152	0.000690861712464085	0.0146178210572548
84	gene10951	LOC412941	synaptic vesicle glycoprotein 2B	#N/A	#N/A	#N/A	2797.42575193574	-0.109355682290308	0.0320302896328508	-3.41413342007842	0.000639852338743125	0.0137329233618678
52	gene10599	LOC552477	dipeptidyl aminopeptidase-like protein 6 isoform X2	FBgn0031835	-	CG11319	3315.03769290419	-0.109469893614427	0.0297045233938124	-3.68529372321892	0.000228439036331685	0.00673781411046594
636	gene6217	LOC411194	MAU2 chromatid cohesion factor homolog	FBgn0038300	Mau2 sister chromatid cohesion factor	Mau2	461.020418943966	-0.109578699753448	0.0311447631965631	-3.51836676560572	0.000434211792280957	0.0106008584853027
712	gene7073	LOC410101	trafficking kinesin-binding protein milt isoform X2	FBgn0262872	milton	milt	3053.82853420621	-0.110223343400384	0.0299312257267489	-3.68255361162439	0.000230909287203378	0.00673781411046594
620	gene591	LOC413468	potential E3 ubiquitin-protein ligase ariadne-1	FBgn0017418	ariadne 1	ari-1	1651.01463421437	-0.110256168091392	0.0234203517064018	-4.7077076157338	0.00000250518078868998	0.000256928279430259
741	gene7405	Usp	ultraspiracle	FBgn0003964	ultraspiracle	usp	3286.13930339317	-0.110746204040975	0.036547439483608	-3.03020418408917	0.00244388458638637	0.0336806622882444
714	gene7090	LOC724613	uncharacterized protein LOC724613 isoform X2	FBgn0029157	slingshot	ssh	1619.38423341327	-0.110764194303158	0.0364324325040824	-3.04026348750517	0.00236371259232328	0.0330270073997904
821	gene8247	LOC409499	UDP-glucose 4-epimerase	#N/A	#N/A	#N/A	413.851096210245	-0.110983010187408	0.0267133900389387	-4.15458352630025	0.000032588056052225	0.00158404375161964
369	gene3154	LOC100578706	uncharacterized protein LOC100578706 isoform X1	#N/A	#N/A	#N/A	1312.84500288245	-0.112058141514211	0.0291089470708316	-3.84961164144952	0.000118305252055331	0.00414490900950999
536	gene4908	LOC411181	sodium- and chloride-dependent glycine transporter 1 isoform X4	FBgn0034911	Glycine transporter	GlyT	5349.93717069866	-0.112552466087622	0.0388386522651572	-2.89794983922742	0.00375610658091058	0.0444431426695242
183	gene12162	LOC551374	uncharacterized protein PF11_0213, partial	FBgn0031091	PHD finger protein 7	Phf7	1026.9248351602	-0.11262997599607	0.0233571880817345	-4.82206914642038	0.00000142076674011737	0.00017622406773111
350	gene2956	LOC100578925	protein Tob1	FBgn0028397	Tob	Tob	36043.6442632661	-0.114372184219284	0.0309504025665292	-3.69533753150499	0.000219594865288052	0.00656412241363816
436	gene3898	LOC724304	ATP-binding cassette sub-family G member 1 isoform X1	FBgn0031220	-	CG4822	992.35157153268	-0.114716749553504	0.0351240587640575	-3.26604480205728	0.00109060993046336	0.019913319390237
135	gene11639	LOC410602	E3 ISG15--protein ligase Herc6	FBgn0038917	-	CG6678	387.750262846386	-0.116129104288239	0.0264954485813321	-4.38298313507553	0.0000117065178487804	0.000756437329977183
543	gene5049	LOC550870	uncharacterized protein LOC550870	FBgn0264542	heavyweight	hwt	1378.53597331358	-0.116223642362917	0.0324915359597378	-3.57704364936569	0.000347502164036936	0.00914608744420141
784	gene7893	LOC413101	histone acetyltransferase Tip60	FBgn0026080	Tat interactive protein 60kDa	Tip60	350.462157290989	-0.116778649892999	0.0377497046768409	-3.09349837019099	0.0019781163957212	0.0297296017078377
487	gene4478	LOC411099	protein yippee-like 1	FBgn0030183	-	CG15309	1264.94905603056	-0.117155710454878	0.0375348347240565	-3.12125286593553	0.00180083328709647	0.0282453372108402
42	gene10514	LOC100577322	cell wall integrity and stress response component 2	#N/A	#N/A	#N/A	3547.26364321867	-0.117411367110318	0.0382042769448879	-3.07325191050445	0.00211739663892172	0.0308647119463679
132	gene11597	LOC413478	spermine oxidase	#N/A	#N/A	#N/A	1756.96287857418	-0.117566913378803	0.0348978494384636	-3.36888705953391	0.000754723471775844	0.0155721242522622
279	gene2173	LOC551121	dipeptidase 1 isoform X1	FBgn0039420	-	CG6154	863.347164475338	-0.117831404848006	0.0414392828560379	-2.84347113962755	0.00446250506649719	0.0494316018454736
217	gene1441	LOC412384	BTB/POZ domain-containing protein 9 isoform X1	FBgn0030228	BTB (POZ) domain containing 9	BTBD9	1016.05682258689	-0.118239421848708	0.0256612550745934	-4.60770221507108	0.00000407143181338814	0.000357193664213589
893	gene9028	LOC726407	uncharacterized protein LOC726407	#N/A	#N/A	#N/A	1923.3756085283	-0.119302666085866	0.0395111574776069	-3.01946775802459	0.00253219243657133	0.034414217358994
508	gene4663	LOC411122	splicing factor 1 isoform X2	FBgn0025571	Splicing factor 1	SF1	1791.2614989255	-0.11953034838019	0.0398503125117702	-2.99948333767484	0.0027043791522134	0.0359233480053953
898	gene907	LOC409138	synaptotagmin-7 isoform X3	FBgn0039900	Synaptotagmin 7	Syt7	20221.9307079043	-0.119691395446154	0.0291485773021988	-4.10625171188458	0.0000402131268441363	0.00187852749686179
4	gene10030	LOC410381	popeye domain-containing protein 3-like	#N/A	#N/A	#N/A	141.679842777923	-0.120339266302151	0.0361720261660208	-3.32685998151784	0.000878304938612575	0.0172323428955787
83	gene10918	LOC726791	intraflagellar transport protein 140 homolog	FBgn0260933	reduced mechanoreceptor potential A	rempA	217.691069224865	-0.120871991223458	0.0400649410190694	-3.01690176371225	0.00255372556433314	0.0346196640260288
152	gene11793	LOC409682	NADP-dependent malic enzyme isoform X2	FBgn0029155	Malic enzyme b	Men-b	5892.24005996478	-0.12177790847037	0.0329345701779684	-3.69757090535324	0.000217672429460092	0.00652473107306625
213	gene1413	LOC410779	neuroligin-1 isoform X1	FBgn0031866	Neuroligin 2	Nlg2	10828.9383027308	-0.121954389085899	0.0342613429937937	-3.55953323569339	0.00037151451635796	0.00950237787628885
229	gene1612	LOC727358	beta-1,4-glucuronyltransferase 1	#N/A	#N/A	#N/A	897.568123086034	-0.123191239229648	0.0352017602018094	-3.49957611560903	0.000465998540272289	0.01112519966389
638	gene6233	LOC408903	uncharacterized protein LOC408903	FBgn0263354	-	CG42784	2499.3942824304	-0.123448431151908	0.0265549975730874	-4.64878337164749	0.00000333898663677233	0.000310612110322502
244	gene1773	LOC410888	lachesin isoform X1	FBgn0259245	Dpr-interacting protein beta	DIP-beta	646.928718995402	-0.12473210789219	0.037358819014046	-3.33875939293728	0.000841534203357955	0.0167546044067079
120	gene11463	LOC410624	serine proteinase stubble isoform X1	FBgn0003319	Stubble	Sb	1470.44530487614	-0.125600372007339	0.0380205776575156	-3.30348405378611	0.000954914001260045	0.0183028010436894
565	gene539	LOC409966	dexamethasone-induced Ras-related protein 1 isoform X3	FBgn0035733	-	CG8641	2695.38711561608	-0.125735144582608	0.0428216820719989	-2.93624954692816	0.00332206958351007	0.041269583207625
721	gene7212	LOC413692	protein fem-1 homolog B	FBgn0034542	Fem-1	Fem-1	434.146224472563	-0.125889331430671	0.0341852587873723	-3.68256189645033	0.000230901780669976	0.00673781411046594
191	gene12249	LOC408564	long-chain fatty acid transport protein 4	#N/A	#N/A	#N/A	2564.66845097136	-0.126493909009374	0.025280675561325	-5.00358104365249	0.000000562749912350878	0.000090636332898184
322	gene2689	LOC411412	monocarboxylate transporter 12	FBgn0033028	-	CG11665	900.817453811417	-0.127780908334006	0.0303296199934932	-4.2130731727407	0.0000251919405811562	0.00132607917468906
621	gene5923	LOC726401	ras-specific guanine nucleotide-releasing factor 2 isoform X7	#N/A	#N/A	#N/A	6150.91797747075	-0.128045967458116	0.0450271106452091	-2.8437526997247	0.00445856384693219	0.0494316018454736
72	gene10840	LOC409902	liprin-alpha-1 isoform X4	FBgn0046704	Liprin-alpha	Liprin-alpha	3002.6103750725	-0.128612923750123	0.0333944219115631	-3.85132954511753	0.000117478285907555	0.00412934261637924
782	gene7866	LOC413464	tyrosine-protein kinase Src64B isoform X1	FBgn0262733	Src oncogene at 64B	Src64B	2560.35170512957	-0.129254781650831	0.0450902599029085	-2.86657876732472	0.00414934888675689	0.0474764867042877
23	gene10264	LOC726472	prohormone-3	FBgn0033358	space blanket	spab	5760.54120151758	-0.129879857443779	0.0282621892574287	-4.59553420510904	0.00000431641974776199	0.000364347124958272
556	gene5214	LOC102654626	E3 ubiquitin-protein ligase TRIM33 isoform X1	FBgn0023097	bonus	bon	1071.7651742698	-0.129961824890184	0.039747950067159	-3.2696484893082	0.00107681203784882	0.0198291445399771
896	gene906	LOC107966041	#N/A	#N/A	#N/A	#N/A	1147.1456789806	-0.131221966824163	0.0348853606140553	-3.76151957481252	0.000168884201387211	0.0054238970749089
292	gene2278	LOC411766	beta-alanine-activating enzyme	FBgn0027780	Aminoadipate-semialdehyde dehydrogenase	Aasdh	467.870216776737	-0.132116484738453	0.0332642276512365	-3.97172861259991	0.0000713529802530919	0.00280891169426585
171	gene12011	LOC102656258	nuclear RNA export factor 2-like	#N/A	#N/A	#N/A	261.053941634922	-0.132908971313452	0.046828930003981	-2.83818082758143	0.00453714706032453	0.0499209864677104
559	gene5246	sGC-alpha1	soluble guanylyl cyclase alpha 1 subunit	FBgn0013972	Guanylyl cyclase alpha-subunit at 99B	Gycalpha99B	1303.42632816096	-0.13338828874042	0.0356619283441848	-3.7403554696495	0.000183760187991891	0.00573108725034825
335	gene28	LOC100578621	uncharacterized protein LOC100578621 isoform X2	FBgn0030603	-	CG5541	1447.25637398008	-0.134509198538762	0.0459185626116719	-2.92929897819953	0.00339727477595178	0.0418015873515344
363	gene3091	LOC410922	wiskott-Aldrich syndrome protein family member 3 isoform X1	FBgn0041781	SCAR	SCAR	3423.58152706796	-0.135182052795501	0.0426521771579799	-3.16940568578242	0.00152751023702341	0.0254372885304314
808	gene8150	LOC100577949	potassium/sodium hyperpolarization-activated cyclic nucleotide-gated channel 2 isoform X2	#N/A	#N/A	#N/A	307.126916326885	-0.13659353149339	0.0351245594746764	-3.88883258712097	0.000100727566923176	0.00370973097156312
138	gene11653	LOC100577656	uncharacterized protein LOC100577656	FBgn0039749	-	CG11498	256.187438362471	-0.13681388285901	0.0428976454330012	-3.18930984388617	0.00142612930423347	0.0243888452012415
749	gene7464	LOC412714	cAMP-dependent protein kinase type I regulatory subunit isoform X1	FBgn0259243	Protein kinase, cAMP-dependent, regulatory subunit type 1	Pka-R1	3784.90005179882	-0.137247014836202	0.0310201979680328	-4.42444032683605	0.00000966926252116232	0.000660386151049763
576	gene547	LOC410733	glucose dehydrogenase	#N/A	#N/A	#N/A	357.22762276016	-0.139383187271877	0.0478661409169382	-2.91193701020828	0.00359195061892758	0.0431753609935786
224	gene1539	LOC412263	endoplasmic reticulum aminopeptidase 1 isoform X2	#N/A	#N/A	#N/A	4343.34569466126	-0.143106103052872	0.0393365513133885	-3.63799312026025	0.000274770762993854	0.0076815336535487
273	gene215	LOC102653893	Meckel syndrome type 1 protein	#N/A	#N/A	#N/A	207.125587345292	-0.143354504162286	0.0464875247962211	-3.08371987518551	0.0020442998422534	0.0303022521947203
970	gene9826	LOC100578526	solute carrier family 35 member E2	#N/A	#N/A	#N/A	116.788093050856	-0.145302296770725	0.0359041346903466	-4.04695164007927	0.0000518889561188045	0.00226693605646143
581	gene5502	LOC100577020	uncharacterized protein LOC100577020 isoform X1	#N/A	#N/A	#N/A	970.586805556955	-0.1469678668405	0.0402431209773916	-3.65199972743332	0.000260206161231038	0.0073891702259056
633	gene6171	LOC100576948	GTP-binding protein RAD-like	FBgn0085426	Rad, Gem/Kir family member 3	Rgk3	2871.78671778201	-0.147340521026774	0.0435109132006059	-3.38628886843777	0.000708447670220602	0.0148901137441746
476	gene4354	LOC414032	tubulin polyglutamylase TTLL5 isoform X4	FBgn0051108	Tubulin tyrosine ligase-like 5	TTLL5	547.142752226441	-0.147564363712062	0.0450598993619902	-3.27484894110834	0.00105718487346216	0.0196042350961415
108	gene11336	Oa1	octopamine receptor	FBgn0024944	Octopamine receptor in mushroom bodies	Oamb	1121.51829328925	-0.147848161882864	0.0519157154487976	-2.8478498390084	0.00440156873813974	0.0493596224421758
33	gene10451	LOC100577092	uncharacterized protein LOC100577092	#N/A	#N/A	#N/A	12917.2018814035	-0.148670064283736	0.0312153351738268	-4.76272522642626	0.00000190995833417124	0.000216268257372348
810	gene8182	LOC552556	arginase-1 isoform X2	FBgn0023535	arginase	arg	125.76204111766	-0.14974940012616	0.049425579204828	-3.02979555394936	0.00244719333330879	0.0336832439537438
658	gene6553	LOC411630	ribosomal protein S6 kinase alpha-5 isoform X3	#N/A	#N/A	#N/A	2107.60352541116	-0.151680203298635	0.0343498626189801	-4.41574410300039	0.0000100663112082952	0.000676221943737835
607	gene5778	LOC113218887	#N/A	#N/A	#N/A	#N/A	129.998371456357	-0.152057078921358	0.0527951761263115	-2.88013205141251	0.00397508640222064	0.0462730931675975
15	gene10217	LOC552578	uncharacterized protein LOC552578	FBgn0035267	-	CG13921	1941.15517164527	-0.152483981358291	0.0486074414305992	-3.13705014850463	0.00170656934920215	0.027282355329245
379	gene3272	GstS1	glutathione S-transferase S1 isoform X1	#N/A	#N/A	#N/A	2929.85998304124	-0.15441027800419	0.0451320188469051	-3.42130225833623	0.000623220268124639	0.0135588103091391
558	gene5241	LOC724220	synaptotagmin-10	#N/A	#N/A	#N/A	5787.70804791401	-0.154873320956795	0.0390014570782698	-3.9709624347108	0.0000715828668263469	0.00280891169426585
32	gene10450	LOC100578423	uncharacterized protein LOC100578423 isoform X2	FBgn0032330	SAM-motif ubiquitously expressed punctatedly localized protein	Samuel	753.04263177954	-0.155365075456006	0.0426931731141199	-3.63910817874116	0.000273583861649563	0.0076815336535487
462	gene4215	LOC100578665	uncharacterized protein LOC100578665	#N/A	#N/A	#N/A	705.819178706671	-0.155993042240163	0.0473646789929014	-3.29344662640998	0.000989671295101926	0.0187689682696747
271	gene2141	LOC100577635	uncharacterized protein LOC100577635 isoform X1	#N/A	#N/A	#N/A	1662.28657555578	-0.157993082856844	0.0379320002446669	-4.16516613513039	0.0000311125918100877	0.00153632497225302
460	gene4201	LOC102656199	uncharacterized protein LOC102656199	#N/A	#N/A	#N/A	73.9800060357407	-0.158062798039942	0.0515318611899835	-3.06728292729829	0.00216014291232118	0.0312467857464583
60	gene10704	LOC408447	neurotactin	FBgn0004108	Neurotactin	Nrt	1365.63335204217	-0.158215809755784	0.0511660041373533	-3.09220570226784	0.00198675124195293	0.0297418027531035
835	gene8411	LOC408280	uncharacterized protein LOC408280	#N/A	#N/A	#N/A	1937.4332915877	-0.15828750343885	0.0363807366523042	-4.35086031796514	0.0000135604420625098	0.000831424603957631
195	gene1230	LOC726766	endoribonuclease Dicer	FBgn0034246	Dicer-2	Dcr-2	1803.60306129178	-0.15894667003971	0.0523819554862262	-3.03437831910466	0.00241031965164301	0.0333031489896028
841	gene8450	LOC100577017	uncharacterized protein LOC100577017	#N/A	#N/A	#N/A	500.697391941901	-0.160573219947641	0.0441378787619492	-3.63799132291038	0.000274772680036123	0.0076815336535487
510	gene4667	LOC726102	transmembrane protein 135	FBgn0037592	-	CG11737	899.792873983008	-0.161334363451882	0.0401943181286845	-4.01385994247645	0.0000597337989051884	0.00246025734345759
649	gene6412	LOC727647	uncharacterized protein LOC727647	#N/A	#N/A	#N/A	1905.02711458866	-0.162095324957249	0.0514539251668661	-3.15030047623327	0.00163102620363446	0.0264667725765706
873	gene8719	LOC725581	anion exchange protein 2 isoform X3	FBgn0036043	-	CG8177	3774.80200201504	-0.163842780647445	0.0425169865627209	-3.85358403530655	0.000116401286266828	0.00410485712452726
778	gene7847	LOC724285	choline transporter-like protein 1 isoform X1	FBgn0013433	beaten path Ia	beat-Ia	1796.30774009678	-0.166935511155824	0.0393549220058272	-4.24179499405705	0.0000221739192279095	0.00120240584114759
795	gene800	LOC409401	cyclic AMP-responsive element-binding protein 1 isoform X10	FBgn0265784	Cyclic-AMP response element binding protein B	CrebB	648.23506820361	-0.169379992975468	0.0494263390607075	-3.42691763530025	0.000610474207236923	0.013389486118483
837	gene8413	LOC410190	tyrosine-protein kinase Dnt	FBgn0024245	doughnut on 2	dnt	184.027434822165	-0.169884024806602	0.0509578579935131	-3.33381408669548	0.000856638942381865	0.0168685964000779
342	gene2877	LOC100578314	monocarboxylate transporter 10	FBgn0031568	-	CG10019	2956.64587302269	-0.1701705187351	0.0461960657317221	-3.68365825183782	0.00022991043694566	0.00673781411046594
602	gene5759	LOC724817	jerky protein homolog-like	FBgn0017414	cag	cag	133.349441888465	-0.170581445307181	0.0521101386147181	-3.27347901659586	0.00106232277864358	0.0196629933179124
941	gene9468	LOC725391	uncharacterized protein LOC725391 isoform X1	FBgn0032598	ChLD3	ChLD3	84.3510492408249	-0.170610469660358	0.0587527009159337	-2.9038744942888	0.00368575877887136	0.0439480916937026
259	gene2001	LOC408696	uncharacterized protein LOC408696	#N/A	#N/A	#N/A	8319.54393593412	-0.172105865060263	0.0393946631799392	-4.36876092261918	0.0000124953465160697	0.000786415798194966
897	gene9062	LOC408354	nuclear factor of activated T-cells 5 isoform X2	FBgn0030505	NFAT nuclear factor	NFAT	1204.45222425151	-0.172554710782606	0.0524283023096322	-3.29125115979398	0.000997428172769356	0.0188828901971125
168	gene11998	LOC551938	elongation of very long chain fatty acids protein AAEL008004 isoform X2	FBgn0038986	stuck in traffic	sit	194.542376804053	-0.173578181042131	0.0604998671130789	-2.86906714551455	0.00411684392638737	0.0472604923506873
359	gene3055	LOC102655354	#N/A	#N/A	#N/A	#N/A	269.569501202671	-0.174028668471171	0.0523526309782424	-3.32416280174145	0.000886844081747718	0.0173054873167082
423	gene3760	LOC411012	NF-kappa-B inhibitor cactus	#N/A	#N/A	#N/A	417.615897575355	-0.174611068145041	0.0343060903572759	-5.08979794335579	0.000000358445251370596	0.000070326958318911
318	gene2634	LOC725036	U7 snRNA-associated Sm-like protein LSm11	FBgn0033450	Lsm11	Lsm11	168.58366478648	-0.17485077812972	0.0510815146499372	-3.42297559749307	0.00061939637563475	0.0135301746750498
404	gene35	LOC100577692	transcription factor btd	FBgn0013469	klumpfuss	klu	2049.67794694977	-0.174902930134727	0.0458494661894704	-3.8147211880712	0.000136336774722219	0.00464104143857245
474	gene4342	LOC409818	sodium/calcium exchanger 1 isoform X1	FBgn0013995	Na/Ca-exchange protein	Calx	4149.0861071829	-0.175424765803949	0.0518978825946957	-3.38019119535098	0.000724354217301289	0.0150525781204078
192	gene12264	LOC410638	aromatic-L-amino-acid decarboxylase	FBgn0000422	Dopa decarboxylase	Ddc	1641.4996841268	-0.176488522447299	0.0556436669688653	-3.17176297072677	0.00151516618856793	0.0253098426328738
663	gene6577	LOC409633	ras-related and estrogen-regulated growth inhibitor	FBgn0031906	-	CG5160	3397.45137551544	-0.177880055483897	0.0397895742507934	-4.47051919587579	0.00000780299396668961	0.000565684396455848
572	gene5433	LOC724747	otoferlin isoform X3	FBgn0266757	misfire	mfr	3499.29379439237	-0.179031466325766	0.0471320737173373	-3.79850603220776	0.000145570886935282	0.00483340135667272
642	gene6272	LOC409692	disintegrin and metalloproteinase domain-containing protein 10 isoform X1	#N/A	#N/A	#N/A	2208.17231720066	-0.181819339709342	0.0603893642359645	-3.01078413408864	0.00260574027499963	0.0351042987609501
680	gene678	LOC725649	synaptonemal complex protein 1	#N/A	#N/A	#N/A	137.729828312008	-0.182548360605956	0.0494698406022226	-3.6900939720787	0.000224171226276522	0.0066456914910713
296	gene2325	LOC408660	uncharacterized protein LOC408660 isoform X2	FBgn0038921	-	CG6332	523.232406888659	-0.183332687909909	0.0558234001039733	-3.28415480906653	0.00102288718310268	0.0192299226356464
600	gene5751	LOC413248	uncharacterized protein LOC413248 isoform X1	FBgn0050115	Guanine nucleotide exchange factor in mesoderm	GEFmeso	295.659695324453	-0.184546797716376	0.0552225689897057	-3.34187273596016	0.00083215204912162	0.0167088359427773
854	gene860	LOC102653708	#N/A	#N/A	#N/A	#N/A	76.7920922556198	-0.187760301730176	0.062261237837558	-3.01568533250254	0.00256399192273814	0.0347152281534093
408	gene3562	LOC411036	two pore potassium channel protein sup-9	FBgn0038165	TWIK-related acid-sensitive K[+] channel 6	Task6	2241.76857668365	-0.19102854617286	0.0422033042860853	-4.52638838129656	0.00000600002667826002	0.000446526123345544
856	gene8605	LOC725750	uncharacterized protein LOC725750 isoform X3	FBgn0036860	-	CG14086	1778.81575637653	-0.191176055421385	0.0542319645423805	-3.52515452896763	0.000423235822983681	0.0104035028834098
935	gene9401	LOC102655948	phosphatidylinositol N-acetylglucosaminyltransferase subunit C	FBgn0035435	Phosphatidylinositol glycan anchor biosynthesis class C	PIG-C	59.1641677042868	-0.192511325927523	0.061349823427576	-3.13792795434503	0.00170146692588004	0.027282355329245
256	gene1940	LOC100577590	odorant receptor 22c isoform X1	#N/A	#N/A	#N/A	47.6867174608133	-0.194578415605569	0.0677858459279159	-2.87048738482199	0.00409839549877871	0.0470988134476263
211	gene1389	LOC107965381	#N/A	#N/A	#N/A	#N/A	41.2365132559761	-0.195337558769644	0.0653703610343172	-2.98816704816879	0.00280656109819338	0.0367098191643693
208	gene1354	LOC408643	uncharacterized protein LOC408643 isoform X1	FBgn0033188	Death resistor Adh domain containing target	Drat	5406.10960821178	-0.197977028288402	0.0582701175282538	-3.39757386266481	0.000679862319517091	0.0144417210431278
269	gene2119	LOC113218553	#N/A	#N/A	#N/A	#N/A	58.3708813045864	-0.198115248786449	0.0604580646899572	-3.27690358271357	0.00104952202000957	0.0195265381343504
433	gene387	LOC725746	uncharacterized protein LOC725746	FBgn0023534	-	CG17778	540.735997785747	-0.202514987226094	0.0431061607605175	-4.69805205690192	0.00000262654495338342	0.000262435616592227
696	gene6910	LOC413324	chitinase-like protein EN03 isoform X1	FBgn0026415	Imaginal disc growth factor 4	Idgf4	14343.3390873885	-0.207391171560383	0.0593466531794442	-3.49457232126136	0.000474821947399522	0.0112611068887654
684	gene6823	LOC100577306	#N/A	#N/A	#N/A	#N/A	153.318730211834	-0.207475799881644	0.0728588529051418	-2.84764021953195	0.00440446863930267	0.0493596224421758
164	gene1196	LOC107963988	#N/A	#N/A	#N/A	#N/A	54.9971454108401	-0.207793951751077	0.0657968298620371	-3.15811494545831	0.00158792932389246	0.026160832571181
742	gene7407	LOC102653672	#N/A	#N/A	#N/A	#N/A	109.371579416436	-0.209837386691867	0.0716528873794217	-2.92852660048046	0.00340572689745842	0.0418211903130554
901	gene9090	LOC408364	uncharacterized protein LOC408364 isoform X2	FBgn0036851	-	CG14082	587.369986779398	-0.21108936017013	0.0666179741659647	-3.16865474840536	0.00153146197257915	0.0254637999169516
834	gene8410	LOC102655465	#N/A	#N/A	#N/A	#N/A	126.73216396269	-0.211450069963591	0.0723113148870525	-2.92416297911146	0.0034538385937896	0.0421134149893599
694	gene6890	LOC552215	uncharacterized protein LOC552215	#N/A	#N/A	#N/A	259.661896672868	-0.212904303611834	0.0687748950221617	-3.0956688998686	0.00196369500023362	0.0295952971334092
413	gene3678	LOC411021	UDP-glucuronosyltransferase 2B18 isoform X1	FBgn0040257	UDP-glycosyltransferase 86Dc	Ugt86Dc	69.6110067657502	-0.221299294737593	0.0667187208855	-3.3168995418449	0.00091022338331685	0.017602545751563
327	gene2720	LOC552489	SEC14-like protein 2 isoform X2	FBgn0035146	-	CG13893	171.459804688066	-0.221390772607989	0.0752564398481922	-2.94181830889928	0.00326291309130666	0.0407996467766978
800	gene8084	LOC410233	extracellular sulfatase SULF-1 homolog isoform X1	FBgn0040271	Sulfated	Sulf1	843.183318832735	-0.221490709639169	0.0440518381038395	-5.02795613470359	0.000000495735235506066	0.0000862819181668702
260	gene2037	LOC100577670	uncharacterized protein LOC100577670	#N/A	#N/A	#N/A	3205.58789164548	-0.222882225308251	0.0652758577382849	-3.41446643569003	0.000639070669766479	0.0137329233618678
17	gene10228	LOC408406	cyclin-dependent kinase 4	FBgn0016131	Cyclin-dependent kinase 4	Cdk4	1043.01855429801	-0.23130249185107	0.04858021646011	-4.76124868733338	0.00000192398783317073	0.000216268257372348
313	gene2470	LOC412667	proto-oncogene tyrosine-protein kinase receptor Ret isoform X2	FBgn0011829	Ret oncogene	Ret	796.010521400944	-0.233707429918108	0.0478637169546329	-4.88276809215685	0.00000104606872474643	0.000137660092789496
246	gene1805	LOC413060	DNA-binding protein D-ETS-4 isoform X1	FBgn0005659	Ets at 98B	Ets98B	232.746797830967	-0.234995333542845	0.0805617244164769	-2.91696007309871	0.00353461015570397	0.0428080563301925
187	gene12181	LOC412890	A disintegrin and metalloproteinase with thrombospondin motifs 3	#N/A	#N/A	#N/A	758.880037925961	-0.236986685073428	0.0701781477119209	-3.37692989627271	0.000732997292689646	0.0151819074576084
836	gene8412	LOC102655526	#N/A	#N/A	#N/A	#N/A	105.909583038968	-0.242116271151985	0.0608657570059481	-3.9778733242129	0.0000695343972087497	0.0027790580751097
34	gene10477	LOC412541	long-chain-fatty-acid--CoA ligase 1 isoform X2	FBgn0036821	-	CG3961	95.2474042389672	-0.243881400094365	0.0716229277792542	-3.40507443155662	0.000661460223095987	0.0141342916186709
201	gene1269	LOC100576454	protein stum isoform X1	FBgn0050263	stumble	stum	268.491260057868	-0.244562939302217	0.0614241872210758	-3.98154131729891	0.0000684698157404525	0.00275693202110158
420	gene3728	LOC411209	uncharacterized protein LOC411209	FBgn0085419	Rad, Gem/Kir family member 2	Rgk2	601.052769825785	-0.248328904386143	0.0632674911583472	-3.9250632487484	0.00008670695295611	0.003260121008186
262	gene2058	LOC100577749	uncharacterized protein LOC100577749	FBgn0037626	-	CG8236	64.3914520663389	-0.250041865423544	0.0760805808417052	-3.28653991146291	0.00101426399672461	0.019101086891196
316	gene2570	LOC100578418	uncharacterized protein LOC100578418 isoform X2	#N/A	#N/A	#N/A	96.5335198538496	-0.253667153254585	0.0549628886902986	-4.61524420020812	0.0000039263337096071	0.000353075558836418
257	gene1941	LOC725861	odorant receptor 22c	#N/A	#N/A	#N/A	31.6452351276707	-0.254809933165129	0.0838493529645848	-3.03890160336422	0.00237442392892967	0.0330270073997904
80	gene10893	LOC726392	sodium-independent sulfate anion transporter isoform X2	#N/A	#N/A	#N/A	2193.82428407277	-0.256458129310635	0.0527311703675468	-4.86350155938264	0.00000115327116616683	0.000144708711094259
385	gene3317	LOC113218725	#N/A	#N/A	#N/A	#N/A	54.5512497620268	-0.258363190439084	0.0862709285259517	-2.99478856729083	0.00274635139457483	0.0361854430999475
731	gene7374	LOC107964990	#N/A	#N/A	#N/A	#N/A	221.759123676339	-0.259502859534773	0.0772794397343389	-3.35798060165625	0.000785141228825121	0.0160767722964931
161	gene11918	LOC726460	spermatogenesis-associated protein 6 isoform X1	FBgn0036849	-	CG14079	121.424300259224	-0.261816564984278	0.0690708995391492	-3.79054807062243	0.000150315236731744	0.00494527963284221
178	gene1207	LOC100578467	protein Star	FBgn0003310	Star	S	355.729396880677	-0.275928400850701	0.0532188044217498	-5.1847914256776	0.000000216256745598448	0.0000476250314643439
606	gene5775	LOC100577026	mitochondrial amidoxime-reducing component 1 isoform X2	#N/A	#N/A	#N/A	150.256335353008	-0.278816174907066	0.0556320796547815	-5.01178774256199	0.000000539266694304737	0.0000892985985097446
948	gene9585	LOC113219148	#N/A	#N/A	#N/A	#N/A	77.919094760019	-0.285859150225791	0.086379869044465	-3.30932604306962	0.000935208610364832	0.0180211359186552
493	gene4542	LOC113218812	uncharacterized protein LOC113218812 isoform X1	FBgn0266451	fau	fau	153.728917102987	-0.298754384134739	0.0609459142169709	-4.90195918747164	0.000000948855522685207	0.000130493191169851
297	gene2329	LOC102654142	#N/A	#N/A	#N/A	#N/A	31.2486879168431	-0.303946035376648	0.0997640766198816	-3.04664810896547	0.00231408442489871	0.0325570860874602
657	gene6527	LOC100576478	#N/A	#N/A	#N/A	#N/A	349.999214432876	-0.304579021355657	0.0973834902785728	-3.12762482104909	0.00176224973578425	0.0279506835668092
116	gene11389	LOC724295	protein phosphatase 1 regulatory subunit 3C-B	FBgn0036428	Glycogen binding subunit 70E	Gbs-70E	415.255035212062	-0.304993235106853	0.0668443859159059	-4.56273523838715	0.0000050491471006804	0.000400627546790016
553	gene5193	LOC102654141	#N/A	#N/A	#N/A	#N/A	16.1374667506004	-0.306712671397586	0.0996226160774954	-3.07874540414596	0.0020787424513861	0.0306444122853927
818	gene8234	LOC726121	golgin subfamily A member 6-like protein 22 isoform X2	FBgn0036044	Z band alternatively spliced PDZ-motif protein 67	Zasp67	199.777933987648	-0.309680817433959	0.0530354296118481	-5.83913093002977	0.000000005247382081379	0.00000241634326473644
555	gene5198	LOC100576703	sarcalumenin isoform X2	FBgn0038181	-	CG9297	68.6071974522742	-0.324964823923948	0.0888642965127229	-3.65686599316546	0.000255317770261056	0.00726948300497903
122	gene11498	LOC724466	uncharacterized protein LOC724466 isoform X1	#N/A	#N/A	#N/A	226.152141838483	-0.33119172888049	0.0773289627333177	-4.28289372020496	0.0000184478301054897	0.00104773965614916
456	gene4170	LOC411065	monocarboxylate transporter 14 isoform X1	FBgn0033913	-	CG8468	36.1720388102318	-0.33550798829588	0.117369865351982	-2.85855306461943	0.00425577922312243	0.0482903402699413
263	gene2066	LOC113218589	#N/A	#N/A	#N/A	#N/A	20.6029103389963	-0.341321169171243	0.109829185256885	-3.1077456176417	0.00188520260053823	0.029032633269396
710	gene7044	LOC107964882	#N/A	#N/A	#N/A	#N/A	421.721333423676	-0.348087231299114	0.104373908776368	-3.33500235240712	0.000852986776831099	0.0168582056937443
566	gene5407	LOC102655251	#N/A	#N/A	#N/A	#N/A	17.8725302825004	-0.349586064089824	0.117961274508039	-2.96356635300682	0.00304096492843509	0.0389265154718186
341	gene2876	LOC113218668	#N/A	#N/A	#N/A	#N/A	116.92711909436	-0.350841255021346	0.109680909370224	-3.19874495056468	0.00138027220440335	0.0237552110968366
283	gene2230	LOC107966112	#N/A	#N/A	#N/A	#N/A	73.8904654798576	-0.352442993330656	0.0924279203670609	-3.81316589111809	0.000137197955463899	0.0046433803470098
727	gene7320	LOC724395	mucin-3A	#N/A	#N/A	#N/A	22.9699528804933	-0.359372713879784	0.0978723562498782	-3.67185104813732	0.000240800022513706	0.00694778888488075
874	gene8723	c-mos	mos protein	FBgn0033773	Mos oncogene	Mos	11.2544822692324	-0.36713368630872	0.113455378574152	-3.23593020377407	0.00121247027096865	0.0215548050972367
177	gene1206	LOC413576	facilitated trehalose transporter Tret1-2 homolog	#N/A	#N/A	#N/A	48.9408638707351	-0.373200492053345	0.0840599743710776	-4.43969314582318	0.00000900872331661003	0.000627181505222831
667	gene66	LOC100576602	#N/A	#N/A	#N/A	#N/A	203.722829463955	-0.402849934125074	0.0965605162026917	-4.17199441311442	0.0000301945042322899	0.00150846710727148
966	gene9788	LOC107965335	#N/A	#N/A	#N/A	#N/A	97.6717683984376	-0.405698333778786	0.113823277674169	-3.56428264998782	0.000364852633752248	0.00942107851548202
504	gene4630	LOC725148	uncharacterized protein LOC725148	#N/A	#N/A	#N/A	36.1678084709588	-0.415422486698331	0.139313065741086	-2.98193485649361	0.00286432939915212	0.037194920031589
115	gene11388	LOC724250	serine protease snake	FBgn0039630	-	CG11843	30.5191954400793	-0.417092502266377	0.111297551662053	-3.74754427242792	0.000178574324920858	0.00560173122157261
654	gene65	LOC113219285	#N/A	#N/A	#N/A	#N/A	15.7439548025829	-0.428305058603476	0.13920662509433	-3.07675772121655	0.00209265314102799	0.0307235646868476
513	gene4679	LOC102656927	#N/A	#N/A	#N/A	#N/A	10.0830964440399	-0.43627193900366	0.142259472460577	-3.06673384525982	0.00216411458126442	0.0312623299148921
564	gene5328	LOC100576222	heart- and neural crest derivatives-expressed protein 1	FBgn0032209	Hand	Hand	13.6152741184205	-0.43937567016299	0.133079449571112	-3.30160420394741	0.000961336186398988	0.0183606704202327
117	gene11443	LOC408538	uncharacterized protein LOC408538	FBgn0040279	Osiris 14	Osi14	138.163459541181	-0.442920873889423	0.127910157828933	-3.46274980351274	0.000534685330366888	0.0123062498218457
518	gene4738	LOC551176	actin, clone 205	#N/A	#N/A	#N/A	115.854313681114	-0.457912702298366	0.0783062802406056	-5.84771363026533	0.0000000049837557155721	0.00000241634326473644
964	gene9774	LOC113219155	#N/A	#N/A	#N/A	#N/A	14.5932529459949	-0.458790655982706	0.130120461902836	-3.52589169507634	0.000422059532826685	0.0103982749286136
965	gene9775	LOC100576546	#N/A	#N/A	#N/A	#N/A	25.5721338805501	-0.489599037343013	0.104715809245458	-4.67550259001842	0.00000293234576097086	0.000282675665830985
386	gene3319	LOC100578989	uncharacterized protein LOC100578989	#N/A	#N/A	#N/A	9.49613641081817	-0.495307274939715	0.153146163568353	-3.23421275074022	0.00121978553960105	0.0216136383544088
54	gene10621	LOC100577430	uncharacterized protein LOC100577430	FBgn0035770	pastrel	pst	666.123541135282	-0.509460480556454	0.134034437786689	-3.80096704227046	0.000144132474109262	0.00481527408084536
517	gene4737	LOC551369	actin, clone 205	FBgn0000046	Actin 87E	Act87E	50.8521526816073	-0.533163345328397	0.132015124764366	-4.03865349731739	0.0000537589092590883	0.00230203329291596
660	gene6561	LOC412825	sushi, von Willebrand factor type A, EGF and pentraxin domain-containing protein 1 isoform X2	FBgn0031879	uninflatable	uif	159.03635204558	-0.536923927776862	0.0929752920073492	-5.77490983017748	0.00000000769943060586459	0.00000286498467820292
6	gene10087	LOC724619	multiple inositol polyphosphate phosphatase 1 isoform X3	#N/A	#N/A	#N/A	30.79527922788	-0.54314619338325	0.110915317142233	-4.89694487089408	0.000000973381315925725	0.000131296972251931
463	gene4220	LOC102653921	#N/A	#N/A	#N/A	#N/A	30.9365756854939	-0.565880773655179	0.138569094580998	-4.0837444696184	0.0000443157607826857	0.00203494201959983
479	gene4389	LOC552512	uncharacterized protein LOC552512 isoform X1	#N/A	#N/A	#N/A	19.5795246598094	-0.585472495711513	0.188190183742961	-3.11106819743148	0.00186411882565888	0.0288604106853444
41	gene10511	LOC409715	bumetanide-sensitive sodium-(potassium)-chloride cotransporter	FBgn0051547	sodium potassium chloride cotransporter	NKCC	237.043114928655	-0.609745597801922	0.173424930813914	-3.51590509473048	0.000438257613531868	0.0106754806041137
278	gene2168	LOC410828	tryptophan 2,3-dioxygenase isoform X1	FBgn0003965	vermilion	v	66.839591155485	-0.615372816810971	0.125155110124664	-4.91688126995383	0.000000879338461644526	0.000126519217861414
730	gene7373	LOC409805	uncharacterized protein LOC409805 isoform X2	FBgn0038294	Myofilin	Mf	29.1505371057227	-0.635386207461898	0.144887351978879	-4.3853807719153	0.0000115783063196509	0.000756437329977183
695	gene6897	LOC551572	uncharacterized protein LOC551572 isoform X3	FBgn0085345	-	CG34316	232.44059237053	-0.640188552527665	0.139418975128841	-4.59183229496594	0.00000439371377799738	0.000364347124958272
539	gene4942	LOC724783	uncharacterized protein LOC724783	#N/A	#N/A	#N/A	119.529315419842	-0.709693635201256	0.101559303741558	-6.9879726332827	0.00000000000278886769585505	0.00000000601893426119437
601	gene5757	LOC413333	hemicentin-2	#N/A	#N/A	#N/A	61.6446817153766	-0.746912415318875	0.105775886547975	-7.06127303390753	0.00000000000164984052766226	0.00000000445085728350087
519	gene4739	LOC725404	actin, muscle	FBgn0000047	Actin 88F	Act88F	203.359585473241	-0.835344262991942	0.113257949310796	-7.37559057068599	0.000000000000163618122578225	0.000000000588534386913877
592	gene5670	LOC113218912	uncharacterized protein LOC113218912, partial	#N/A	#N/A	#N/A	2.6120898166118	-0.929855445882281	0.262975360368936	-3.5359033050768	0.000406383410897773	0.0101746714315496
540	gene5000	LOC113218867	paramyosin, short form-like	FBgn0003149	Paramyosin	Prm	7.20095875083724	-0.972678239044325	0.31003335035447	-3.13733421882592	0.00170491659502249	0.027282355329245
118	gene11444	LOC113219288	#N/A	#N/A	#N/A	#N/A	2.83930473423855	-1.1052364875064	0.279586426394478	-3.95311210833599	0.00007714127168294	0.00301388245334243
734	gene7385	LOC412767	protein takeout	FBgn0250839	-	CG2016	0.82615762543685	-1.54124246602163	0.506431354234839	-3.04333934527075	0.00233968331292593	0.032831628907391
