# Supplementary material for: Genetic variation influences food-sharing sociability in honey bees
Source: PLoS Biol. 2025 Sep 16;23(9):e3003367. doi: 10.1371/journal.pbio.3003367 (PMC12440162; doi:10.1371/journal.pbio.3003367)
Supplement: S3 Table — (CSV) [file pbio.3003367.s006.csv]

	ID	Name	Protein.name	dmel.flybase.gene	dmel.flybase.name	dmel.flybase.symbol	baseMean	log2FoldChange	lfcSE	stat	pvalue	padj
133	gene4726	LOC726737	venom acid phosphatase Acph-1	#N/A	#N/A	#N/A	13.5524983458293	2.53583261165004	0.516721974176197	4.90753778314321	0.000000922268922847385	0.00030759156107481
65	gene1543	LOC102654257	uncharacterized protein LOC102654257	FBgn0039232	sosie	sosie	8.92891103945721	2.38681392247213	0.571243538842401	4.17827731987814	0.0000293725380825113	0.00467204109592437
99	gene3390	Apd-2	apidermin 2 isoform X1	#N/A	#N/A	#N/A	3.19346647097269	2.35999979980847	0.619082557198827	3.81209221995657	0.000137795443025422	0.0126929777811584
173	gene5992	LOC411223	esterase FE4	#N/A	#N/A	#N/A	5.10164146012457	2.25878903150871	0.488886021835971	4.62027738699915	0.00000383227335706231	0.000990546855966682
144	gene4980	Hbg3	alpha-glucosidase precursor	#N/A	#N/A	#N/A	1191.25762991976	1.76477769411475	0.318195982879578	5.54619727799216	0.0000000291949410335638	0.0000215604639532868
100	gene341	LOC413693	cilia- and flagella-associated protein 251	#N/A	#N/A	#N/A	7.58654680776181	1.04485944805782	0.234580309439069	4.45416518784676	0.00000842202415474721	0.00170735897521434
137	gene4739	LOC725404	actin, muscle	FBgn0000047	Actin 88F	Act88F	203.359585473241	0.88850181951433	0.123674231710274	7.18421135290155	0.000000000000675962281249114	0.00000000698877402583459
203	gene6897	LOC551572	uncharacterized protein LOC551572 isoform X3	FBgn0085345	-	CG34316	232.44059237053	0.848538723630819	0.152730636835454	5.55578593275296	0.0000000276365403103064	0.0000215604639532868
236	gene8406	LOC551496	H/ACA ribonucleoprotein complex subunit GAR1 isoform X2	#N/A	#N/A	#N/A	821.401856104512	0.781838726433226	0.208783357868652	3.74473681434461	0.000180582975611658	0.0152426347713901
163	gene5757	LOC413333	hemicentin-2	#N/A	#N/A	#N/A	61.6446817153766	0.774856197109468	0.111151045167673	6.97120027922894	0.00000000000314248220419214	0.0000000108300411697142
267	gene9775	LOC100576546	#N/A	#N/A	#N/A	#N/A	25.5721338805501	0.757841448912352	0.107035401730886	7.08028779877665	0.00000000000143855388766786	0.000000007436604322299
143	gene4942	LOC724783	uncharacterized protein LOC724783	#N/A	#N/A	#N/A	119.529315419842	0.757531064162565	0.109634543335409	6.90960203888496	0.00000000000486015179619753	0.0000000125622773552216
266	gene9774	LOC113219155	#N/A	#N/A	#N/A	#N/A	14.5932529459949	0.682889513750107	0.13303013017683	5.13334470050039	0.000000284637907748915	0.000108995234378372
4	gene10087	LOC724619	multiple inositol polyphosphate phosphatase 1 isoform X3	#N/A	#N/A	#N/A	30.79527922788	0.612083061145929	0.114960641998013	5.32428360270037	0.00000010135167589223	0.0000551513145815669
140	gene4855	LOC552301	chymotrypsin-1	#N/A	#N/A	#N/A	100.033375680209	0.600228452586714	0.0950030342742974	6.31799244278562	0.000000000264982969268305	0.0000004566098198775
190	gene6561	LOC412825	sushi, von Willebrand factor type A, EGF and pentraxin domain-containing protein 1 isoform X2	FBgn0031879	uninflatable	uif	159.03635204558	0.558993857273756	0.1012388852602	5.5215331128652	0.0000000336054465692658	0.0000231631141386426
22	gene10621	LOC100577430	uncharacterized protein LOC100577430	FBgn0035770	pastrel	pst	666.123541135282	0.553409281762838	0.148244170107897	3.73309305424994	0.000189142676322449	0.0157705333104661
77	gene2230	LOC107966112	#N/A	#N/A	#N/A	#N/A	73.8904654798576	0.548197753145644	0.100919558597445	5.43202686143657	0.0000000557175328517095	0.0000338860924796367
210	gene7373	LOC409805	uncharacterized protein LOC409805 isoform X2	FBgn0038294	Myofilin	Mf	29.1505371057227	0.535908782013136	0.152700588564876	3.50953972771003	0.000448882994745522	0.0253640258562499
75	gene2168	LOC410828	tryptophan 2,3-dioxygenase isoform X1	FBgn0003965	vermilion	v	66.839591155485	0.530903544790537	0.133803201879503	3.96779402385783	0.0000725409875323223	0.00815218771844218
188	gene65	LOC113219285	#N/A	#N/A	#N/A	#N/A	15.7439548025829	0.523636827228071	0.129958660675485	4.02925687681272	0.0000559534504336627	0.00701884325185111
136	gene4738	LOC551176	actin, clone 205	#N/A	#N/A	#N/A	115.854313681114	0.516960617447021	0.0849889837173433	6.08267795231357	0.000000001181916000181	0.00000174568993226733
1	gene10041	LOC100578121	uncharacterized protein LOC100578121 isoform X2	#N/A	#N/A	#N/A	146.102361734776	0.510541017182599	0.12676023269246	4.02761186484447	0.0000563462607509085	0.00701884325185111
38	gene11443	LOC408538	uncharacterized protein LOC408538	FBgn0040279	Osiris 14	Osi14	138.163459541181	0.486209220832112	0.140720048722041	3.45515244805311	0.000549981754295134	0.0280230991507641
11	gene10251	Vhdl	larval-specific very high density lipoprotein precursor	#N/A	#N/A	#N/A	86.3480761454286	0.470043766140664	0.118246635484336	3.97511323865895	0.0000703457769440632	0.0079923625035678
135	gene4737	LOC551369	actin, clone 205	FBgn0000046	Actin 87E	Act87E	50.8521526816073	0.456650997378568	0.140760023366429	3.24418102851409	0.0011778885988873	0.0466597326586045
42	gene11499	LOC408536	angiotensin-converting enzyme isoform X4	FBgn0032536	Ance-3	Ance-3	39.1544111087926	0.454004525305072	0.110981605941362	4.0908087556865	0.0000429871505092897	0.00608827601528145
193	gene66	LOC100576602	#N/A	#N/A	#N/A	#N/A	203.722829463955	0.430947795062752	0.104242246079646	4.13409928574914	0.0000356349408834498	0.00526328076848553
14	gene10267	LOC409827	serine proteinase stubble	#N/A	#N/A	#N/A	15.9786778664609	0.416121688545125	0.12960733005465	3.21063390758583	0.00132442545394872	0.0499753093736343
61	gene1269	LOC100576454	protein stum isoform X1	FBgn0050263	stumble	stum	268.491260057868	0.403619594460746	0.0674218098190118	5.98648412945645	0.00000000214425500634504	0.00000277118156382517
23	gene10701	LOC100579015	leucine-rich repeat-containing protein 15 isoform X2	#N/A	#N/A	#N/A	107.005744828114	0.395145522224304	0.10968511618126	3.60254459293554	0.000315117320872661	0.0204905533364934
168	gene5830	LOC413168	retinol dehydrogenase 14	FBgn0038610	-	CG7675	48.8862158957476	0.371625620644729	0.100432644994504	3.70024727184139	0.000215389490626479	0.0168785697630225
41	gene11498	LOC724466	uncharacterized protein LOC724466 isoform X1	#N/A	#N/A	#N/A	226.152141838483	0.363321792672805	0.0850275102403008	4.27299107836983	0.0000192868176674738	0.00332344013106685
13	gene10266	LOC409826	mucin-12 isoform X1	FBgn0033359	lumens interrupted	lint	36.6036973551145	0.329497474134649	0.0937719375107997	3.51381749040539	0.000441716193834502	0.0253640258562499
132	gene4681	LOC102653764	waprin-Thr1	FBgn0050197	-	CG30197	316.765625994209	0.318119679445391	0.0873671728070642	3.64118088321234	0.000271390370781555	0.018453066869809
146	gene5198	LOC100576703	sarcalumenin isoform X2	FBgn0038181	-	CG9297	68.6071974522742	0.317791022593876	0.0965743231606814	3.29063680896973	0.000999608813589405	0.0416732077568583
106	gene3728	LOC411209	uncharacterized protein LOC411209	FBgn0085419	Rad, Gem/Kir family member 2	Rgk2	601.052769825785	0.312922321090898	0.0696971102117355	4.48974599004549	0.00000713081558726463	0.00154204372115552
82	gene2570	LOC100578418	uncharacterized protein LOC100578418 isoform X2	#N/A	#N/A	#N/A	96.5335198538496	0.310600699791503	0.0593956202735147	5.22935358467842	0.000000170103756371032	0.0000713271225671739
233	gene8234	LOC726121	golgin subfamily A member 6-like protein 22 isoform X2	FBgn0036044	Z band alternatively spliced PDZ-motif protein 67	Zasp67	199.777933987648	0.303614359897228	0.0576569550558173	5.26587572311616	0.00000013952264953276	0.0000713271225671739
261	gene9585	LOC113219148	#N/A	#N/A	#N/A	#N/A	77.919094760019	0.3036051035091	0.0910618783507628	3.33405272335409	0.000855904324765426	0.0378170718536314
70	gene2058	LOC100577749	uncharacterized protein LOC100577749	FBgn0037626	-	CG8236	64.3914520663389	0.292878439185714	0.083872028647161	3.49196798872978	0.000479475706589515	0.0263620212128418
257	gene9024	LOC102654628	#N/A	#N/A	#N/A	#N/A	172.360852117175	0.292589466773827	0.0891184089883483	3.28315406541965	0.00102652547558543	0.042452987568311
29	gene10893	LOC726392	sodium-independent sulfate anion transporter isoform X2	#N/A	#N/A	#N/A	2193.82428407277	0.28875330885787	0.0583284394456012	4.95047204421043	0.000000740336917477328	0.000263942875510279
165	gene5775	LOC100577026	mitochondrial amidoxime-reducing component 1 isoform X2	#N/A	#N/A	#N/A	150.256335353008	0.282410739226552	0.0604453937693155	4.67216311476682	0.00000298044112591282	0.000832831913535477
10	gene10228	LOC408406	cyclin-dependent kinase 4	FBgn0016131	Cyclin-dependent kinase 4	Cdk4	1043.01855429801	0.280335628442485	0.0536280676793266	5.22740498723123	0.00000017190568625616	0.0000713271225671739
84	gene2720	LOC552489	SEC14-like protein 2 isoform X2	FBgn0035146	-	CG13893	171.459804688066	0.280306652719762	0.0826117451801965	3.3930605401005	0.000691163610956989	0.0329306017220475
68	gene1938	LOC100577938	uncharacterized protein LOC100577938	#N/A	#N/A	#N/A	74.7012852187932	0.275452951651899	0.0794310616456253	3.46782412251781	0.000524690567941663	0.0276194352978731
125	gene4542	LOC113218812	uncharacterized protein LOC113218812 isoform X1	FBgn0266451	fau	fau	153.728917102987	0.274394291930464	0.0666052431060424	4.11971008789204	0.0000379349402633353	0.00552407531524822
126	gene4543	LOC409060	golgin subfamily A member 6-like protein 22	#N/A	#N/A	#N/A	72.5909484494785	0.269903138166813	0.0823675818945022	3.27681269692377	0.00104985989229036	0.0429031676932413
46	gene11720	LOC102654111	platelet glycoprotein V isoform X3	FBgn0035575	-	CG7509	493.931203579258	0.266623283122109	0.0667261974496613	3.99578116710833	0.0000644812767494957	0.00766289563578202
237	gene8410	LOC102655465	#N/A	#N/A	#N/A	#N/A	126.73216396269	0.264111788503041	0.0797298039658614	3.31258544942777	0.00092437883369335	0.0398214698398148
239	gene8412	LOC102655526	#N/A	#N/A	#N/A	#N/A	105.909583038968	0.248602602832371	0.0663896416148313	3.74459925954524	0.000180681935733742	0.0152426347713901
262	gene9587	LOC413064	DNA replication licensing factor Mcm6 isoform X1	FBgn0025815	Minichromosome maintenance 6	Mcm6	224.339925860537	0.244695495347117	0.0709935062727083	3.44673066867785	0.000567413943971656	0.0280230991507641
52	gene1196	LOC107963988	#N/A	#N/A	#N/A	#N/A	54.9971454108401	0.224680865451833	0.0694414703024227	3.23554303319517	0.00121411582700425	0.0475482709674128
238	gene8411	LOC408280	uncharacterized protein LOC408280	#N/A	#N/A	#N/A	1937.4332915877	0.220048268418186	0.0402490955883689	5.4671605709763	0.0000000457301767079247	0.0000295502685614521
180	gene6193	LOC551179	methyl farnesoate epoxidase precursor	#N/A	#N/A	#N/A	98.3004428163556	0.21726429658283	0.0548007136150165	3.96462531691001	0.0000735113206134754	0.00817240369701852
79	gene2470	LOC412667	proto-oncogene tyrosine-protein kinase receptor Ret isoform X2	FBgn0011829	Ret oncogene	Ret	796.010521400944	0.216152281314806	0.0528298265829245	4.09148193919437	0.0000428625332567144	0.00608827601528145
94	gene3272	GstS1	glutathione S-transferase S1 isoform X1	#N/A	#N/A	#N/A	2929.85998304124	0.207517474548128	0.0499721003590526	4.15266664913227	0.0000328623275259302	0.0049714588479411
69	gene2001	LOC408696	uncharacterized protein LOC408696	#N/A	#N/A	#N/A	8319.54393593412	0.206912005452746	0.0436442906004201	4.7408722333719	0.00000212800102195886	0.000611150071278686
240	gene8413	LOC410190	tyrosine-protein kinase Dnt	FBgn0024245	doughnut on 2	dnt	184.027434822165	0.200541914096139	0.0558879884279709	3.5882829161869	0.000332862980556389	0.0210069840158701
147	gene5241	LOC724220	synaptotagmin-10	#N/A	#N/A	#N/A	5787.70804791401	0.194138467708047	0.0432041292353964	4.49351650279281	0.00000700565896434935	0.00154204372115552
74	gene2141	LOC100577635	uncharacterized protein LOC100577635 isoform X1	#N/A	#N/A	#N/A	1662.28657555578	0.193081296097181	0.0419419317151925	4.60353846857373	0.00000415372429156557	0.00104744769391455
202	gene6842	LOC408969	aminoacylase-1	FBgn0037818	-	CG6465	2732.61851937268	0.190051363116174	0.0446538314812789	4.25610427619975	0.0000208019716233698	0.00352576368219705
60	gene1230	LOC726766	endoribonuclease Dicer	FBgn0034246	Dicer-2	Dcr-2	1803.60306129178	0.188751207452044	0.0579544340365707	3.2568898409557	0.00112640137787352	0.0449647252734917
223	gene7616	LOC408996	1-phosphatidylinositol 4,5-bisphosphate phosphodiesterase	#N/A	#N/A	#N/A	3663.60700345901	0.187711051299398	0.0357903766773518	5.24473528154238	0.000000156506870349852	0.0000713271225671739
44	gene11597	LOC413478	spermine oxidase	#N/A	#N/A	#N/A	1756.96287857418	0.186007963766555	0.0385501907154205	4.82508543575506	0.00000139943265394157	0.000413392405974339
148	gene5246	sGC-alpha1	soluble guanylyl cyclase alpha 1 subunit	FBgn0013972	Guanylyl cyclase alpha-subunit at 99B	Gycalpha99B	1303.42632816096	0.173743208477953	0.03940504708716	4.40916129585256	0.0000103771717564526	0.00206326113057621
191	gene6577	LOC409633	ras-related and estrogen-regulated growth inhibitor	FBgn0031906	-	CG5160	3397.45137551544	0.171106674131347	0.0440553191381164	3.883904996691	0.000102792085602114	0.0102546608147655
230	gene8084	LOC410233	extracellular sulfatase SULF-1 homolog isoform X1	FBgn0040271	Sulfated	Sulf1	843.183318832735	0.170823607329334	0.0486608412691041	3.51049432920088	0.000447274348034338	0.0253640258562499
112	gene387	LOC725746	uncharacterized protein LOC725746	FBgn0023534	-	CG17778	540.735997785747	0.163595028093185	0.0474687612210241	3.44637239070666	0.00056816683040844	0.0280230991507641
265	gene9601	LOC410148	carboxypeptidase Q	#N/A	#N/A	#N/A	1053.45294875868	0.157504914718688	0.0423257089231256	3.72125875091087	0.000198232190188654	0.0163144157984191
2	gene10077	LOC552758	retinol dehydrogenase 12	#N/A	#N/A	#N/A	278.062120555794	0.152772621603827	0.0378026307476076	4.0413224842426	0.0000531506073974312	0.00701884325185111
114	gene3970	LOC724529	dynein light chain 4, axonemal isoform X1	FBgn0033687	-	CG8407	225.74209496052	0.144211748574914	0.0416593483182106	3.46168997828213	0.000536795113521384	0.0278170853577882
19	gene10514	LOC100577322	cell wall integrity and stress response component 2	#N/A	#N/A	#N/A	3547.26364321867	0.143845571665354	0.042325452193987	3.39855959497084	0.000677417026032205	0.0324250677414211
229	gene8062	LOC412638	kinesin-like protein KIF14	FBgn0004374	nebbish	neb	292.879479627806	0.140073721859168	0.040144855682138	3.48920725903849	0.000484455366132116	0.0263620212128418
260	gene9482	LOC724878	carbohydrate sulfotransferase 9	#N/A	#N/A	#N/A	512.722083002307	0.135759517848639	0.032709377772901	4.15047693023108	0.0000331783209699135	0.0049714588479411
47	gene11722	LOC102656354	uncharacterized protein LOC102656354	FBgn0040532	-	CG8369	17593.7865083848	0.134673986008957	0.0401670013275845	3.35285138441416	0.000799836415337656	0.0365907464521063
219	gene7464	LOC412714	cAMP-dependent protein kinase type I regulatory subunit isoform X1	FBgn0259243	Protein kinase, cAMP-dependent, regulatory subunit type 1	Pka-R1	3784.90005179882	0.132789624828128	0.0343358176058272	3.86737914187873	0.000110011319595946	0.0106305544406759
244	gene8604	LOC725727	uncharacterized protein LOC725727	#N/A	#N/A	#N/A	357.762170983729	0.13239199579373	0.0303814308770125	4.35766163646694	0.000013145940815758	0.00245558443395587
157	gene5529	LOC412199	transcriptional adapter 1 isoform X1	FBgn0051865	transcriptional Adaptor 1-1	Ada1-1	215.03104924386	0.129185833369266	0.0296630896088391	4.35510376945935	0.0000133003896219682	0.00245558443395587
12	gene10264	LOC726472	prohormone-3	FBgn0033358	space blanket	spab	5760.54120151758	0.122399515652411	0.0312933303009178	3.91136112632988	0.0000917774232211854	0.00934074423642862
258	gene907	LOC409138	synaptotagmin-7 isoform X3	FBgn0039900	Synaptotagmin 7	Syt7	20221.9307079043	0.121396336341107	0.0322991049300599	3.75850465837913	0.0001709318568387	0.015104824511584
73	gene2105	LOC410853	irregular chiasm C-roughest protein isoform X2	FBgn0028369	kin of irre	kirre	4387.19232202974	0.120033729363044	0.0372100479432677	3.2258418356798	0.00125602746159455	0.0488198042309248
17	gene10451	LOC100577092	uncharacterized protein LOC100577092	#N/A	#N/A	#N/A	12917.2018814035	0.119249672495183	0.0345868313075833	3.44783456555144	0.000565100048883853	0.0280230991507641
40	gene11473	LOC552018	LOW QUALITY PROTEIN: probable tRNA (guanine(26)-N(2))-dimethyltransferase	FBgn0032430	-	CG6388	2338.52954874847	0.118343951004771	0.0354803479566755	3.33547887267844	0.000851526240036515	0.0377851064194744
130	gene4677	LOC408863	J domain-containing protein isoform X1	FBgn0027654	jdp	jdp	10695.5054744858	0.118162691849352	0.0355340427877834	3.32533769250642	0.000883115016572394	0.0386886701539915
234	gene8247	LOC409499	UDP-glucose 4-epimerase	#N/A	#N/A	#N/A	413.851096210245	0.116450572521413	0.0292611739652165	3.97969584746807	0.000069003493952785	0.00792696804419827
178	gene6130	LOC727251	DNA polymerase delta small subunit isoform X1	#N/A	#N/A	#N/A	422.325452122263	0.114533095678085	0.0299356391423805	3.82597796336802	0.000130253942219813	0.0121323919694653
134	gene4735	LOC725552	DNA-directed RNA polymerase III subunit RPC1 isoform X2	FBgn0030687	RNA polymerase III subunit C160	RpIIIC160	1729.10544791741	0.1142023258687	0.0329243719194558	3.46862579939498	0.000523127543977978	0.0276194352978731
198	gene6698	LOC409454	glucose-induced degradation protein 8 homolog isoform X1	FBgn0030944	-	CG6617	1796.30853294655	0.112687763875422	0.0316238966830479	3.56337376778202	0.000366118793878897	0.0220075709878716
155	gene5455	LOC100577168	uncharacterized protein LOC100577168	FBgn0261799	doublesex cognate 73A	dsx-c73A	357.96131470253	0.111702864923412	0.0331685297108629	3.3677364024619	0.000757880198628481	0.0352960512325219
57	gene12249	LOC408564	long-chain fatty acid transport protein 4	#N/A	#N/A	#N/A	2564.66845097136	0.110187037468107	0.0279255575066966	3.94574172571789	0.0000795533291441912	0.008567727812727
87	gene2996	LOC724557	plant intracellular Ras-group-related LRR protein 7	FBgn0034485	-	CG11099	422.151073035884	0.109062334472235	0.0310233019419134	3.51549730832771	0.000438931209212475	0.0253640258562499
181	gene6233	LOC408903	uncharacterized protein LOC408903	FBgn0263354	-	CG42784	2499.3942824304	0.107750099980974	0.0293832454319915	3.66705918277017	0.000245356023194403	0.0178643374915981
45	gene11676	LOC410597	SET and MYND domain-containing protein 5	FBgn0038869	SET and MYND domain containing, class 5	Smyd5	205.637612578276	0.106591253740222	0.0329186741747529	3.23801782460523	0.00120363289211923	0.0473169599681397
67	gene173	LOC408623	endophilin-A isoform X1	FBgn0038659	Endophilin A	EndoA	10190.8730106045	0.104414811276844	0.0225095908322317	4.63868099847161	0.00000350639777825919	0.000954017016563731
256	gene8952	LOC551324	transmembrane protein 19 isoform X2	FBgn0036353	-	CG10171	234.795125384482	0.10245862594428	0.0309671245263108	3.30862576075564	0.000937550672159724	0.0402213128608273
7	gene10129	LOC100577515	uncharacterized protein LOC100577515	FBgn0030640	-	CG6294	516.797286772816	0.101658757323469	0.0292744235859728	3.47261345812391	0.000515417104287077	0.0276108675711093
127	gene457	LOC727539	lysocardiolipin acyltransferase 1	#N/A	#N/A	#N/A	1053.97752299903	0.0992349540941743	0.027027719242183	3.67159926462811	0.000241037423532854	0.0177213069974194
18	gene1050	LOC550899	UPF0769 protein C21orf59 homolog isoform X3	FBgn0040696	-	CG18675	8771.83978862115	0.0988691510783585	0.0302655638416025	3.2667209372275	0.00108800872931627	0.0441134205976507
221	gene7487	nAChRa2	nicotinic acetylcholine receptor alpha2 subunit isoform X1	FBgn0000039	nicotinic Acetylcholine Receptor alpha2	nAChRalpha2	1121.64351797382	0.095794213899205	0.0272850693165502	3.51086569683367	0.000446649992851024	0.0253640258562499
123	gene4536	LOC413001	extended synaptotagmin-1 isoform X2	FBgn0266758	Extended synaptotagmin-like protein 2	Esyt2	1408.25888197501	0.0951723401010657	0.0278147734224364	3.42164714612762	0.000622430342707618	0.0300715295011872
264	gene9593	LOC409959	cyclin-dependent kinase 2	#N/A	#N/A	#N/A	313.066717324811	0.0943716735999306	0.0284300621991074	3.31943254077347	0.000902005952466332	0.0390824215263299
211	gene7375	LOC409804	serine/threonine-protein phosphatase PP1-beta catalytic subunit isoform X1	FBgn0000711	flapwing	flw	6302.58109674295	0.0937176258664655	0.0277923276405532	3.37206825849726	0.000746059557389325	0.0349027591124354
9	gene10200	LOC724591	Hermansky-Pudlak syndrome 3 protein	FBgn0037142	-	CG14562	1393.46658266983	0.09217715278835	0.0257118384549468	3.58500824240422	0.000337067559799653	0.0210603587105245
171	gene5890	LOC726823	pyrimidodiazepine synthase	#N/A	#N/A	#N/A	954.164471838775	0.091186751200633	0.0203337283828196	4.48450719336246	0.00000730826408130579	0.00154204372115552
250	gene8808	LOC102654700	#N/A	#N/A	#N/A	#N/A	377.545927478981	0.0893155168228748	0.0243906210059614	3.66187957252277	0.000250371556315395	0.0179106460259099
48	gene11854	LOC100576958	WD repeat-containing protein 81	FBgn0032395	WD repeat domain 81	Wdr81	996.156783927908	0.086662636677636	0.0250702096341972	3.45679744773347	0.000546635559126086	0.0280230991507641
63	gene1387	LOC411882	ER membrane protein complex subunit 2-B	FBgn0038462	-	CG17556	571.900029537163	0.084969364262746	0.0226211906498109	3.75618443689021	0.000172523569360582	0.0151162812171107
179	gene6145	LOC413361	TBC1 domain family member 16	FBgn0032249	TBC1 domain family member 16	TBC1D16	2022.95638500136	0.0844315836872536	0.0228421354948593	3.69630867946892	0.000218756973425381	0.0168785697630225
101	gene3616	LOC552077	ER membrane protein complex subunit 1 isoform X2	FBgn0037530	ER Membrane protein Complex 1	EMC1	1135.78940486731	0.0832099503503951	0.0234655002977733	3.54605481641025	0.000391044854098614	0.0231029299801461
124	gene4537	LOC551890	probable serine incorporator isoform X2	FBgn0028399	TMS1	TMS1	2649.93433235015	0.0789282036033898	0.0214944270975831	3.67203104530591	0.000240630441708752	0.0177213069974194
121	gene4294	LOC725568	uncharacterized protein LOC725568	FBgn0051109	-	CG31109	364.87392755991	0.0788808900592789	0.0245173085559468	3.21735519538281	0.00129378317341708	0.0493594990035393
207	gene7232	LOC727630	V-type proton ATPase 116 kDa subunit a isoform X2	FBgn0028671	Vacuolar H[+] ATPase 100kD subunit 1	Vha100-1	4931.40872642662	0.0766194774782905	0.0190030696776449	4.03195266754323	0.0000553153293989959	0.00701884325185111
80	gene2496	LOC411858	ATPase family AAA domain-containing protein 1-B	FBgn0005322	no mitochondrial derivative	nmd	430.958404844396	0.0738011842090167	0.0211764043260292	3.48506682592489	0.000492014147032622	0.0266331636972266
184	gene6366	LOC411841	synembryn	FBgn0028292	ric8a	ric8a	760.709711439408	0.0710137355021026	0.0186963013987068	3.7982772093637	0.000145705314110021	0.0130995412398566
128	gene4575	LOC726002	tyrosine-protein kinase hopscotch isoform X4	FBgn0004864	hopscotch	hop	1819.26262790346	0.0693986095167304	0.0195696406818143	3.54623831091704	0.00039077264488227	0.0231029299801461
176	gene6098	LOC409106	protein zyg-11 homolog B	#N/A	#N/A	#N/A	1788.88130067386	0.0691593334006263	0.019001968060092	3.63958791962582	0.00027307469108045	0.018453066869809
226	gene780	LOC409100	ubiquitin-conjugating enzyme E2 W	FBgn0033544	-	CG7220	1065.8973475378	0.0686379683565472	0.0172251508976279	3.98475280503925	0.0000675504080588481	0.00784723223506102
51	gene11951	LOC726888	codanin-1	FBgn0024510	discs lost	dlt	665.2778118605	0.0682643098714641	0.020465617798119	3.33556067277569	0.000851275755726343	0.0377851064194744
30	gene10975	LOC552485	glycylpeptide N-tetradecanoyltransferase 1	FBgn0020392	N-myristoyl transferase	Nmt	1054.35790666369	0.0670915212392953	0.018149991140321	3.69650435201857	0.000218588513821953	0.0168785697630225
243	gene858	LOC413239	vacuolar protein sorting-associated protein 26B-like	FBgn0014411	Vacuolar protein sorting 26	Vps26	736.607282134459	0.0669339410571717	0.0194103126180322	3.44837006875355	0.000563980740643193	0.0280230991507641
110	gene3853	LOC412457	T-cell activation inhibitor, mitochondrial isoform X3	FBgn0035674	-	CG13295	717.034675118061	0.0663641035263516	0.0192391426791723	3.44943143429127	0.000561768374572658	0.0280230991507641
225	gene7764	LOC412289	cytosolic Fe-S cluster assembly factor NUBP1 homolog isoform X1	FBgn0032597	-	CG17904	976.192616944745	0.0635084593163387	0.0181677739721418	3.4956654245986	0.000472881230838747	0.0262855862668914
88	gene302	LOC408614	uncharacterized protein LOC408614 isoform X1	FBgn0041707	7B2	7B2	3498.88599710403	0.0623969580200968	0.018626871401202	3.34983565818091	0.000808595196680537	0.0368284834294276
92	gene324	LOC412397	uncharacterized protein LOC412397	FBgn0031474	-	CG2991	896.355155777794	0.0619516708546257	0.0192949263041212	3.2107751995608	0.00132377447287917	0.0499753093736343
200	gene6803	LOC552003	uncharacterized protein LOC552003 isoform X3	#N/A	#N/A	#N/A	922.757694829324	0.0607821551920781	0.0166802674488304	3.64395567268558	0.000268479678613901	0.018453066869809
55	gene12169	LOC412529	tyrosine-protein phosphatase corkscrew isoform X1	FBgn0000382	corkscrew	csw	2304.13176753922	0.052201318810973	0.0159224784189255	3.27846692189116	0.00104372595845797	0.0428977218075359
209	gene7331	LOC100576876	uncharacterized protein LOC100576876 isoform X2	FBgn0266696	Supervillin	Svil	1322.95841917763	-0.0667870883705488	0.020561468042066	-3.24816731149309	0.00116150949969218	0.0461878719896825
251	gene8853	LOC409136	inositol polyphosphate 5-phosphatase E isoform X1	FBgn0036273	Inositol polyphosphate 5-phosphatase E	INPP5E	813.852107611786	-0.0715820457155786	0.019120717332787	-3.7436903893158	0.00018133708065393	0.0152426347713901
129	gene4590	LOC408851	putative cysteine proteinase CG12163 isoform X2	FBgn0260462	-	CG12163	2623.8551561544	-0.0825280191770352	0.0241535979255587	-3.41680023950826	0.000633617536934795	0.0304696358807853
28	gene10849	LOC552532	probable leucine--tRNA ligase, mitochondrial isoform X1	FBgn0027085	Leucyl-tRNA synthetase, mitochondrial	LeuRS-m	598.872719659102	-0.0825351861707194	0.025610241501315	-3.22274142422598	0.0012697011613497	0.0489580771186621
26	gene10741	LOC727648	acylamino-acid-releasing enzyme isoform X2	#N/A	#N/A	#N/A	598.042991548477	-0.0860434592500405	0.0247058636785195	-3.48271407831214	0.000496358183580567	0.026728371146039
162	gene5684	LOC552491	NADPH-dependent diflavin oxidoreductase 1 isoform X1	FBgn0263916	Equilibrative nucleoside transporter 2	Ent2	1408.20305210453	-0.0878969288002583	0.0269609289950998	-3.26015950029889	0.00111349576272932	0.0447954579410836
199	gene6707	LOC412838	alpha-mannosidase 2 isoform X1	FBgn0026616	alpha-Mannosidase class II b	alpha-Man-IIb	1430.78746072383	-0.0882065826250473	0.0256029741669782	-3.44516937953299	0.000570701653405004	0.0280230991507641
186	gene6420	LOC409836	rho GTPase-activating protein 100F isoform X1	FBgn0039883	Rho GTPase activating protein at 100F	RhoGAP100F	3620.41847853211	-0.0885551711066048	0.0242992579812536	-3.64435700772934	0.000268061117507631	0.018453066869809
194	gene6603	LOC102656369	uncharacterized protein LOC102656369	FBgn0002901	mutagen-sensitive 304	mus304	406.634048300674	-0.0928693651386108	0.0252717522111767	-3.67482889047711	0.000238008870919148	0.0177213069974194
205	gene7199	LOC725563	uncharacterized protein LOC725563	FBgn0030887	-	CG6867	1464.80941240031	-0.0944097707157908	0.0234096644963583	-4.03293993087673	0.000055083363639159	0.00701884325185111
269	gene9855	LOC552265	rho GTPase-activating protein 32	FBgn0032821	Cd GTPase activating protein-related	CdGAPr	2146.40005052482	-0.0946678179606926	0.0255752253409396	-3.70154384560409	0.000214291616096111	0.0168785697630225
25	gene10712	GluCl	glutamate-gated chloride channel isoform X3	FBgn0024963	GluClalpha	GluClalpha	13433.1738326797	-0.0948340036774866	0.0237533839544346	-3.99244182889493	0.0000653963786917254	0.00768333135561079
253	gene8908	LOC107965212	#N/A	#N/A	#N/A	#N/A	578.10589528659	-0.0983083320635971	0.0297391897548096	-3.30568293467707	0.000947452337341512	0.0404781393213797
118	gene4206	LOC409167	translation elongation factor 2 isoform X2	FBgn0000559	eukaryotic translation elongation factor 2	eEF2	17672.9585795866	-0.102107201392606	0.0305557736358666	-3.34166637734061	0.000832770902011259	0.0375347436575825
109	gene3838	LOC408782	tubulin beta-1 chain	FBgn0284243	beta-Tubulin at 56D	betaTub56D	10936.1816070531	-0.104408610061796	0.025908482855136	-4.02990057911085	0.0000558004488646668	0.00701884325185111
172	gene5969	LOC412799	moesin/ezrin/radixin homolog 1 isoform X3	FBgn0011661	Moesin	Moe	3358.27647222726	-0.106636680320359	0.0252801453935476	-4.21819885369711	0.0000246261593688853	0.00404142637642706
72	gene2102	LOC410856	28S ribosomal protein S29, mitochondrial isoform X1	FBgn0034727	mitochondrial ribosomal protein S29	mRpS29	426.446096191378	-0.108330408901522	0.0334454938054242	-3.23901358825064	0.0011994385899638	0.0473169599681397
177	gene6117	LOC411534	circadian locomoter output cycles protein kaput isoform X1	FBgn0261703	germ cell-expressed bHLH-PAS	gce	2454.82189357886	-0.111732115471402	0.0309851773243198	-3.60598599459056	0.000310969908829292	0.0203509757186058
231	gene8131	LOC551666	double-stranded RNA-binding protein Staufen homolog 2 isoform X4	FBgn0003520	staufen	stau	5150.56446470032	-0.112338843853045	0.028545046283342	-3.93549349116323	0.0000830259145399637	0.00884953536524417
119	gene4225	LOC726439	40S ribosomal protein S16	FBgn0034743	Ribosomal protein S16	RpS16	1937.78599894597	-0.115268273397831	0.0349242165218132	-3.30052567752912	0.000965038823206382	0.0407961676507132
50	gene11910	LOC409854	Y-box factor homolog isoform X2	FBgn0022959	ypsilon schachtel	yps	6586.16123816856	-0.120322083198482	0.0275561994971999	-4.36642517451322	0.0000126296525489185	0.00241811069820867
31	gene1101	LOC551356	nesprin-1 isoform X5	FBgn0261836	Muscle-specific protein 300 kDa	Msp300	63765.6514972178	-0.121820739301303	0.0269147811712749	-4.52616495471706	0.00000600637034268157	0.00141136052211329
83	gene2604	LOC413448	raf homolog serine/threonine-protein kinase Raf	FBgn0003079	Raf oncogene	Raf	513.994573620185	-0.123502266975676	0.023502891491452	-5.25476905769629	0.000000148210329082401	0.0000713271225671739
167	gene5800	LOC411229	venom dipeptidyl peptidase 4-like isoform X3	FBgn0259175	omega	ome	815.749414514725	-0.123642332034819	0.0349288558296524	-3.53983344423937	0.000400379627387566	0.023520028224773
131	gene4678	LOC411124	phosphoinositide 3-kinase adapter protein 1 isoform X2	FBgn0020299	stumps	stumps	567.539981758147	-0.124070594260494	0.0379335784551054	-3.27073266782177	0.00107269261214677	0.0436636571534859
227	gene7812	LOC413242	bifunctional heparan sulfate N-deacetylase/N-sulfotransferase isoform X1	FBgn0020251	sulfateless	sfl	1871.3207182281	-0.12504921120277	0.0347967626083587	-3.59370245474305	0.000326012115534932	0.020935647593265
232	gene8218	LOC409552	40S ribosomal protein S10	FBgn0285947	Ribosomal protein S10b	RpS10b	1161.24149972376	-0.126954426866005	0.0394562929474205	-3.21759641827438	0.00129269570248595	0.0493594990035393
86	gene2968	LOC725960	neurofilament heavy polypeptide	#N/A	#N/A	#N/A	46477.218408328	-0.126981887600963	0.0386231789042607	-3.28771196994754	0.00101005119632752	0.0419394350153824
249	gene8777	LOC100578332	uncharacterized protein LOC100578332	FBgn0050089	-	CG30089	315.73097967933	-0.127397132429209	0.0355999190996819	-3.57857926790479	0.000345467092592741	0.0211348181675523
20	gene10564	LOC552726	40S ribosomal protein S18	FBgn0010411	Ribosomal protein S18	RpS18	1549.23967475119	-0.127522438653153	0.0391355634055143	-3.25847969356651	0.00112010892328261	0.0448868455729413
116	gene4193	LOC725732	uncharacterized protein LOC725732 isoform X1	FBgn0263077	-	CG43340	2292.00206550776	-0.128443004096095	0.0370073585027313	-3.47074228728363	0.000519021868148705	0.0276194352978731
108	gene3831	LOC410998	E3 ubiquitin-protein ligase TRIM9 isoform X2	FBgn0051721	Tripartite motif containing 9	Trim9	471.666092793131	-0.130188497569912	0.0370796028218396	-3.51105426332216	0.000446333280288079	0.0253640258562499
220	gene7469	LOC552421	inner centromere protein A isoform X4	FBgn0265191	Glycogenin	Gyg	579.74564579238	-0.130406849169671	0.0361642644782375	-3.6059588395098	0.000311002433846573	0.0203509757186058
142	gene4933	LOC410005	beta-1,4-glucuronyltransferase 1	FBgn0041706	-	CG3253	315.387043507388	-0.134827820942588	0.0377400798832533	-3.57253671321496	0.000353539899705806	0.0215014648415196
35	gene1124	LOC410696	protein madd-4 isoform X3	FBgn0051619	no long nerve cord	nolo	3135.66380735463	-0.13652033352983	0.0317592952852257	-4.29859454700618	0.0000171884576913325	0.00311774498369627
8	gene10176	LOC409845	potassium voltage-gated channel subfamily H member 8 isoform X2	FBgn0011589	Eag-like K[+] channel	Elk	1085.66500377808	-0.137136917901247	0.0360502511781259	-3.80404888786064	0.000142350067505816	0.0129101521749353
62	gene131	LOC409479	60S ribosomal protein L6	FBgn0039857	Ribosomal protein L6	RpL6	1998.73350095921	-0.137220242518043	0.0410725099962232	-3.3409266326957	0.000834992846623848	0.0375347436575825
270	gene9863	LOC413296	40S ribosomal protein S3a	FBgn0017545	Ribosomal protein S3A	RpS3A	2991.39725615184	-0.140126919442262	0.0384038609439928	-3.64877165987606	0.000263497173178424	0.0184074140100793
185	gene6411	LOC409150	probable enoyl-CoA hydratase, mitochondrial	FBgn0033879	Enoyl-CoA hydratase, short chain 1	Echs1	852.72233794209	-0.140508683229982	0.0382761339457755	-3.67092150500455	0.000241677559399956	0.0177213069974194
89	gene3022	LOC412266	60S ribosomal protein L27	FBgn0039359	Ribosomal protein L27	RpL27	1416.6880025481	-0.141640200029921	0.0380701126383372	-3.72050908741696	0.00019882158725223	0.0163144157984191
24	gene10706	LOC410486	40S ribosomal protein SA	FBgn0003517	stubarista	sta	2218.49920934177	-0.14183500032061	0.0354487304148876	-4.00113060920915	0.0000630405476171808	0.00766289563578202
78	gene237	LOC409290	60S ribosomal protein L14 isoform X1	FBgn0017579	Ribosomal protein L14	RpL14	1991.51256640099	-0.141866675066686	0.036704686112977	-3.86508345637448	0.000111051221362577	0.0106305544406759
3	gene10078	LOC727118	cytochrome P450 302a1, mitochondrial	FBgn0000449	disembodied	dib	291.667416979245	-0.142001515723029	0.0439634557349056	-3.22998984837045	0.00123794613569354	0.0482985852714546
32	gene11027	LOC726670	RING finger protein 207 isoform X2	#N/A	#N/A	#N/A	1020.01741676431	-0.144151426103883	0.0368638049910032	-3.91037838169619	0.0000921516502675035	0.00934074423642862
141	gene4866	Abscam	dscam family member AbsCAM isoform X2	FBgn0265296	Down syndrome cell adhesion molecule 2	Dscam2	2704.83806057588	-0.146696244534054	0.0374663237461216	-3.91541602875408	0.0000902484517352708	0.00933078742490965
159	gene5604	LOC725480	innexin inx1	FBgn0004646	optic ganglion reduced	ogre	1256.01467075335	-0.147212545493275	0.0427027191382269	-3.44738106762602	0.000566049567262388	0.0280230991507641
138	gene4768	LOC552782	dentin sialophosphoprotein isoform X1	FBgn0259146	fire dancer	fid	1191.59805805839	-0.148377768261002	0.0356841122471932	-4.15809050350337	0.00003209188867416	0.00495220950749463
153	gene5416	LOC100577636	zwei Ig domain protein zig-8	#N/A	#N/A	#N/A	1308.67056606268	-0.150431606676278	0.0436321448168646	-3.44772431673204	0.000565330747507785	0.0280230991507641
164	gene577	LOC409078	uncharacterized protein LOC409078 isoform X3	FBgn0035648	-	CG13288	1379.15457562815	-0.151851621651687	0.0432686788644676	-3.50950446458832	0.000448942521684276	0.0253640258562499
6	gene10121	LOC107965449	ras-related protein RabJ isoform X1	FBgn0015372	RabX1	RabX1	120.700984573956	-0.153765184012258	0.0446394580719505	-3.44460239110468	0.000571899982668655	0.0280230991507641
113	gene393	LOC725920	vitellogenin receptor	FBgn0004649	yolkless	yl	167.518633134039	-0.154600892595484	0.0471636564697157	-3.2779666414277	0.00104557751189661	0.0428977218075359
33	gene11088	LOC727128	60S ribosomal protein L34	FBgn0037686	Ribosomal protein L34b	RpL34b	737.036435906432	-0.155903766377606	0.0435244178249439	-3.58198395679075	0.000340994738161374	0.0210603587105245
217	gene7428	Rps8	40S ribosomal protein S8 isoform X1	FBgn0039713	Ribosomal protein S8	RpS8	2748.86507150756	-0.156219825599626	0.0384281726359363	-4.06524210973114	0.0000479826253468354	0.00664003343165846
66	gene171	LOC725647	40S ribosomal protein S6	FBgn0261592	Ribosomal protein S6	RpS6	3051.73964387315	-0.157682171697753	0.0387964461387282	-4.06434576852513	0.0000481673766683804	0.00664003343165846
96	gene3300	LOC107964351	60S ribosomal protein L7	FBgn0005593	Ribosomal protein L7	RpL7	2125.09212528502	-0.158838530030796	0.0409055429257099	-3.88305639456414	0.000103151632143883	0.0102546608147655
204	gene7016	LOC409637	60S ribosomal protein L23a	FBgn0026372	Ribosomal protein L23A	RpL23A	1728.23733740754	-0.159093612381447	0.0429769929414385	-3.70183210812892	0.00021404824470361	0.0168785697630225
39	gene11461	LOC552257	bromodomain-containing protein DDB_G0270170 isoform X1	FBgn0038679	-	CG6040	504.013963439852	-0.159831665371147	0.046426192092438	-3.44270460633322	0.000575928015567893	0.0280873573252663
214	gene740	LOC551107	60S ribosomal protein L9	FBgn0015756	Ribosomal protein L9	RpL9	1931.15556707095	-0.161945246904944	0.0350047069323625	-4.62638488069223	0.00000372103536511592	0.00098645601640855
213	gene7398	LOC409599	60S ribosomal protein L35a	FBgn0037328	Ribosomal protein L35A	RpL35A	1014.73940309232	-0.162760755048269	0.046642490453322	-3.4895382614947	0.000483855786591904	0.0263620212128418
107	gene3812	LOC413137	60S ribosomal protein L15	FBgn0028697	Ribosomal protein L15	RpL15	1335.87590082293	-0.164539424207407	0.0416439824375127	-3.95109724326439	0.0000777937045349635	0.00850346348552265
272	gene9950	LOC107965314	#N/A	#N/A	#N/A	#N/A	736.43074802255	-0.165058454061478	0.0488569029987548	-3.37840599650134	0.000729073541537827	0.0344195951870301
105	gene3682	LOC408799	40S ribosomal protein S24	FBgn0261596	Ribosomal protein S24	RpS24	1638.42643313032	-0.166717875809297	0.0417185551028712	-3.99625239652231	0.0000643531225710099	0.00766289563578202
235	gene8325	LOC413792	nucleoprotein TPR isoform X2	FBgn0031313	-	CG5080	697.183194507027	-0.166805606311369	0.0328736556191799	-5.07414229326073	0.000000389247708602431	0.000143729716401448
85	gene2898	LOC409643	failed axon connections isoform X2	FBgn0014163	failed axon connections	fax	4976.99540723342	-0.167301855145615	0.0320084811313026	-5.22679768712933	0.000000172471038222202	0.0000713271225671739
187	gene6492	LOC100578337	uncharacterized protein LOC100578337	FBgn0283651	-	CG46301	811.879432316172	-0.167444901960205	0.0463954438085579	-3.60908072463181	0.000307283985979076	0.0203509757186058
122	gene4377	LOC724369	40S ribosomal protein S25	FBgn0086472	Ribosomal protein S25	RpS25	1377.74209486493	-0.170650588173271	0.0452185858177482	-3.77390369661431	0.000160712820488146	0.0143242228536805
252	gene8855	LOC411796	serine hydroxymethyltransferase, cytosolic isoform X1	FBgn0029823	Serine hydroxymethyl transferase	Shmt	199.040945177967	-0.172629717473696	0.0519074263768677	-3.32572291718605	0.000881895493872199	0.0386886701539915
152	gene5314	LOC413368	uncharacterized protein LOC413368 isoform X1	FBgn0259818	-	CG42399	309.162081704854	-0.173839231129271	0.0517815325851708	-3.35716658913752	0.000787456517672635	0.0363460398938276
268	gene9854	LOC552286	acetyl-CoA carboxylase isoform X6	FBgn0033246	Acetyl-CoA carboxylase	ACC	794.605806612816	-0.175531815259771	0.0437972863375736	-4.0078239986568	0.000061280759973437	0.00754264020673054
151	gene5265	LOC408877	neurogenic protein mastermind isoform X1	FBgn0002643	mastermind	mam	4946.04294702657	-0.177002529949822	0.0487868918033885	-3.62807556306607	0.000285541697926619	0.0190497567228538
206	gene7218	LOC413382	SAM and SH3 domain-containing protein 1 isoform X1	FBgn0051163	Shal K[+] channel interacting protein	SKIP	450.958029294154	-0.177767037823997	0.0474678026938101	-3.74500245926019	0.000180392008699266	0.0152426347713901
241	gene8424	LOC413441	dnaJ homolog subfamily C member 3	FBgn0037718	P58IPK	P58IPK	817.142847560299	-0.178164134991412	0.0552992185024287	-3.2218201236169	0.00127379076747462	0.0489580771186621
64	gene1395	LOC551208	3-hydroxyisobutyrate dehydrogenase, mitochondrial isoform X1	FBgn0034390	-	CG15093	167.121752103763	-0.179265733054091	0.0484521633046311	-3.6998499308896	0.000215726995151035	0.0168785697630225
161	gene5637	LOC725935	claspin-like	FBgn0052251	Claspin	Claspin	95.7486087963483	-0.189647968257855	0.0574685027084064	-3.30003322376648	0.00096673383058562	0.0407961676507132
218	gene7452	LOC409267	glycogen phosphorylase	FBgn0004507	Glycogen phosphorylase	GlyP	1178.776186562	-0.192788615934137	0.0439406368754605	-4.38747887247405	0.0000114672128741988	0.00223697196049701
242	gene8541	LOC413310	F-actin-monooxygenase Mical isoform X1	FBgn0053208	Molecule interacting with CasL	Mical	1567.11906436117	-0.193737900397144	0.0451808990387613	-4.28804881086881	0.0000180249489621286	0.00321310253999047
5	gene10120	LOC100576722	uncharacterized protein LOC100576722 isoform X1	FBgn0259226	-	CG42326	131.587131123816	-0.194359411545107	0.0595207952743068	-3.2654034720031	0.0010930825446668	0.0441460173019922
43	gene11588	LOC408526	60S ribosomal protein L4	FBgn0003279	Ribosomal protein L4	RpL4	2740.71822939615	-0.198058286216917	0.0442889834067219	-4.47195376778183	0.00000775081865238201	0.00160271428093955
115	gene4185	LOC408826	dystroglycan isoform X1	FBgn0034072	Dystroglycan	Dg	981.470386615466	-0.19818627156051	0.0504522988095992	-3.92819110796993	0.000085587188763549	0.00902944841455442
149	gene5247	LOC411158	leucine-rich repeat-containing protein 24	FBgn0031016	kekkon 5	kek5	1391.4766122002	-0.198676592480337	0.0513439210891369	-3.8695251212976	0.000109047545437708	0.0106305544406759
255	gene8935	RpL32	60S ribosomal protein L32 isoform X1	FBgn0002626	Ribosomal protein L32	RpL32	848.783476952731	-0.199732068664191	0.0480200573612585	-4.15934673217052	0.0000319159097714437	0.00495220950749463
111	gene3867	ACSF2	acyl-CoA synthetase family member 2, mitochondrial isoform X1	FBgn0031703	-	CG12512	159.744169820552	-0.200415105543412	0.059553672634083	-3.36528540858978	0.000764645198744249	0.0354514202233937
56	gene12178	LOC409655	uncharacterized protein LOC409655 isoform X4	FBgn0033504	CAP	CAP	6772.26141381822	-0.214954261150457	0.0599906449147137	-3.58312969390559	0.00033950193440338	0.0210603587105245
53	gene1202	LOC412778	chondroitin sulfate proteoglycan 4	FBgn0032683	kon-tiki	kon	1029.6942862184	-0.216345559225966	0.0587859272331515	-3.68022704427057	0.000233026378944541	0.0177213069974194
174	gene5995	LOC551259	titin isoform X24	FBgn0086906	sallimus	sls	3026.00344492523	-0.220323565988831	0.0668734348873384	-3.2946351022646	0.000985495588500283	0.0413045679445484
196	gene6677	LOC100577711	uncharacterized protein LOC100577711	FBgn0033369	-	CG8197	95.0645298609057	-0.220633722866289	0.0608136079120405	-3.62803212046569	0.000285589737116001	0.0190497567228538
183	gene6357	LOC413946	myocyte-specific enhancer factor 2 isoform X1	FBgn0011656	Myocyte enhancer factor 2	Mef2	2031.64369625028	-0.221276745693323	0.0590687648085326	-3.74608723257676	0.000179614155522089	0.0152426347713901
263	gene9590	LOC113219156	#N/A	#N/A	#N/A	#N/A	464.364211779394	-0.221954584950517	0.0582492902922066	-3.81042556633885	0.000138727777277386	0.0126929777811584
215	gene7404	LOC411832	translationally-controlled tumor protein homolog	FBgn0037874	Translationally controlled tumor protein	Tctp	6652.10113990128	-0.226328371301192	0.0395047066826835	-5.72914951930023	0.00000001009353997704	0.0000104357109822617
71	gene2101	LOC102653599	#N/A	#N/A	#N/A	#N/A	530331.453842248	-0.227706086699763	0.0621571264813707	-3.66339468360092	0.00024889457773247	0.0179106460259099
120	gene4247	LOC100576657	#N/A	#N/A	#N/A	#N/A	377.119011249844	-0.229279770893303	0.0542777804002089	-4.22419209486357	0.0000239799451079526	0.00399884923340518
169	gene5879	LOC725260	uncharacterized protein LOC725260	FBgn0034808	-	CG9896	514.056205395737	-0.229690008999058	0.0581486011144208	-3.95005218693205	0.0000781341552495069	0.00850346348552265
254	gene8909	LOC551736	nephrin isoform X5	FBgn0024189	sticks and stones	sns	1036.32897405393	-0.235935920485721	0.0420580430304724	-5.60976934458833	0.0000000202596454309216	0.0000174553728425249
192	gene6599	LOC408961	apolipophorins	FBgn0087002	apolipophorin	apolpp	22113.3453647803	-0.242127156401083	0.0721802622149769	-3.35447875874914	0.000795146576450277	0.0365378686840863
160	gene5608	LOC724832	innexin inx2	FBgn0027108	Innexin 2	Inx2	1224.8742808272	-0.246618084356822	0.0461040888108219	-5.34915862601179	0.0000000883640677911778	0.0000507553387162771
271	gene989	LOC412196	uncharacterized protein LOC412196	FBgn0031538	-	CG3246	86.4255002437572	-0.247251441681572	0.0738840825649755	-3.34647779464721	0.000818452344997483	0.0371139420830219
93	gene3244	LOC552548	DNA-dependent protein kinase catalytic subunit	#N/A	#N/A	#N/A	639.058805198794	-0.25313384165541	0.0514682336287342	-4.91825391719073	0.000000873195993301147	0.000300932445824685
34	gene11163	LOC102653951	ras-related and estrogen-regulated growth inhibitor-like	#N/A	#N/A	#N/A	142.57950147475	-0.255988343083219	0.0770123783093274	-3.32398958067518	0.000887395112872256	0.0387121437636551
16	gene10313	LOC725354	uncharacterized protein LOC725354 isoform X1	#N/A	#N/A	#N/A	482.429321097026	-0.258474768031909	0.0672503341068797	-3.84347187957639	0.000121305904648797	0.0114016522560356
274	gene9985	LOC552712	6-phosphogluconate dehydrogenase, decarboxylating	FBgn0004654	Phosphogluconate dehydrogenase	Pgd	360.613715358538	-0.262999879585566	0.0580828393845338	-4.52801347820467	0.00000595407847843625	0.00141136052211329
97	gene3310	LOC102654638	#N/A	#N/A	#N/A	#N/A	61.5875872353482	-0.270082088824362	0.0741941924804617	-3.64020524780946	0.000272420799645922	0.018453066869809
90	gene3056	LOC410925	hormone receptor 4 isoform X1	FBgn0264562	Hormone receptor 4	Hr4	159.469641891475	-0.273501128168324	0.0768848452163079	-3.55728267903585	0.000374710869065952	0.0223938478339473
197	gene6680	LOC727408	slit homolog 1 protein isoform X2	#N/A	#N/A	#N/A	1245.61714517936	-0.281426609372118	0.0580091066178361	-4.85142119540224	0.00000122579914471722	0.000391836752007964
208	gene7246	LOC113219006	transmembrane protease serine 9-like	FBgn0036436	-	CG4914	76.6564649469334	-0.28430131610558	0.0725718907706043	-3.91751287015851	0.0000894672705928045	0.00933078742490965
216	gene741	LOC726944	ATP-binding cassette sub-family G member 4 isoform X3	FBgn0032167	-	CG5853	82.287904377133	-0.3193521543355	0.0891782969447861	-3.58105240037522	0.000342213005451989	0.0210603587105245
91	gene3108	LOC107964152	#N/A	#N/A	#N/A	#N/A	20.1603656401554	-0.329788281900536	0.102312304463381	-3.22334917222563	0.00126701003824798	0.0489580771186621
182	gene6250	LOC408898	uncharacterized protein LOC408898 isoform X2	FBgn0035696	Bestrophin 2	Best2	134.902584766241	-0.331558696753625	0.0956683391029816	-3.46570976210552	0.00052883382341	0.0276194352978731
21	gene10586	LOC413481	probable chitinase 10	FBgn0035398	Chitinase 7	Cht7	494.657225749316	-0.33901752743908	0.0575806639399225	-5.88769743594479	0.00000000391613205917404	0.00000449876548442227
102	gene3636	LOC107964304	uncharacterized protein LOC107964304	#N/A	#N/A	#N/A	22.3391492173169	-0.34768756544346	0.0940478337967776	-3.69692263401576	0.000218228812317422	0.0168785697630225
228	gene7816	LOC410245	urokinase-type plasminogen activator	FBgn0036287	-	CG10663	57.530767265428	-0.357627495292264	0.0886736240767423	-4.03307634052214	0.0000550513856098164	0.00701884325185111
54	gene12053	LOC100576590	cilia- and flagella-associated protein 69	#N/A	#N/A	#N/A	27.6251043287862	-0.373221878170597	0.0966096622290179	-3.86319411081116	0.000111914008075378	0.0106305544406759
170	gene5880	LOC107964778	#N/A	#N/A	#N/A	#N/A	48.3711213486334	-0.374564595791495	0.0835239547394292	-4.4845170102401	0.00000730792764867523	0.00154204372115552
224	gene7756	LOC551604	rh-like protein isoform X2	FBgn0028699	Rh50	Rh50	78.4271576218239	-0.376985917209734	0.117212187439392	-3.21626893453095	0.00129869067928589	0.0493645696071207
81	gene2550	LOC100577538	#N/A	#N/A	#N/A	#N/A	48.3431494722721	-0.386000210246629	0.107580746124335	-3.58800458402208	0.000333218432982174	0.0210069840158701
95	gene3288	LOC409598	uncharacterized protein LOC409598	FBgn0053978	-	CG33978	326.623769901411	-0.390203169843129	0.0868683266616993	-4.49189232529757	0.0000070593113732759	0.00154204372115552
156	gene5466	LOC412279	uncharacterized protein LOC412279	FBgn0087011	-	CG41520	34.069130268246	-0.394213749321167	0.119666441079301	-3.29427152479558	0.000986771281778069	0.0413045679445484
158	gene5566	LOC107964640	uncharacterized protein LOC107964640	#N/A	#N/A	#N/A	71.3316155695288	-0.399571243603172	0.0827906909306684	-4.82628226810894	0.00000139105316792873	0.000413392405974339
195	gene6604	LOC725765	uncharacterized protein LOC725765 isoform X1	FBgn0039832	-	CG15563	307.277093447024	-0.436216925627746	0.0956053918024876	-4.56268121916107	0.00000505044682315429	0.00124325165963315
175	gene6071	LOC724705	A-kinase anchor protein 14	FBgn0033344	-	CG8252	26.3892509022218	-0.443935537422107	0.121259255274221	-3.66104456454209	0.000251189058299345	0.0179106460259099
36	gene1128	LOC102655849	#N/A	#N/A	#N/A	#N/A	12.3684635966687	-0.493137015380407	0.132672922247026	-3.71693791791384	0.000201651969104928	0.0164163756580776
145	gene5163	LOC725217	uncharacterized protein PFB0145c isoform X2	#N/A	#N/A	#N/A	32.1526763313368	-0.498190819129493	0.13958451032588	-3.56909816115267	0.000358212200384969	0.0216582218700596
166	gene5788	LOC100576841	#N/A	#N/A	#N/A	#N/A	56.1632076480119	-0.509497861979869	0.141556965723607	-3.59924260438498	0.000319145348711944	0.0206227735020799
222	gene7596	LOC725710	D-beta-hydroxybutyrate dehydrogenase, mitochondrial	FBgn0261446	-	CG13377	29.0844583018886	-0.510500335990949	0.146298339124237	-3.48944724216883	0.000484020590437791	0.0263620212128418
259	gene9184	LOC408310	caveolin-3 isoform X1	#N/A	#N/A	#N/A	90.5641834697324	-0.517265754009405	0.147778553889688	-3.50027619295507	0.000464776333373955	0.0259747162743423
58	gene12284	LOC725756	beta-galactosidase	FBgn0260746	Ectoderm-expressed 3	Ect3	250.09170503374	-0.574289395478035	0.0893602233685268	-6.42667815533128	0.000000000130422549049495	0.000000269687746924545
189	gene6559	CPR6	cuticular protein 6 precursor	FBgn0035281	Cuticular protein 62Bc	Cpr62Bc	203.773677505372	-0.57762864073678	0.101411922486342	-5.69586520573629	0.0000000122747830038186	0.0000115371801342255
59	gene12285	LOC102654520	putative uncharacterized protein DDB_G0282133	#N/A	#N/A	#N/A	9.02719628559108	-0.610335340734338	0.165868450519784	-3.67963490839712	0.00023356810164015	0.0177213069974194
27	gene10795	LOC725420	sodium-dependent nutrient amino acid transporter 1 isoform X2	#N/A	#N/A	#N/A	33.3665371148314	-0.637467028142989	0.185594313717259	-3.43473361535273	0.000593136574037116	0.0287907936101866
49	gene11906	LOC107965660	#N/A	#N/A	#N/A	#N/A	7.57562088376354	-0.639584416296213	0.19270464923624	-3.31898798929411	0.000903443151638732	0.0390824215263299
104	gene3654	LOC413113	probable serine/threonine-protein kinase samkC isoform X2	#N/A	#N/A	#N/A	29.4968641443725	-0.705853096427657	0.174790743717086	-4.03827503343163	0.000053845698951236	0.00701884325185111
103	gene3642	LOC413117	proton-coupled amino acid transporter-like protein pathetic	FBgn0033760	-	CG8785	101.141994500608	-0.763110029723888	0.197551252060531	-3.86284582742137	0.000112073743498759	0.0106305544406759
117	gene4195	LOC102656326	stress response protein NST1	FBgn0031240	-	CG3345	4.11726097119199	-0.780519382188225	0.231256889259837	-3.37511840052143	0.000737839393647008	0.0346750976859837
150	gene5263	LOC724310	uncharacterized protein LOC724310	FBgn0043550	Tetraspanin 68C	Tsp68C	20.3674123604213	-0.78058668333033	0.236437737463322	-3.30144710275542	0.00096187470295959	0.0407961676507132
37	gene11350	LOC408544	lysyl oxidase homolog 3 isoform X1	FBgn0034660	Lysyl oxidase-like 2	Loxl2	85.5792062521631	-0.932424179642765	0.221767315410252	-4.20451579132775	0.000026164167215171	0.00422673945058833
139	gene4837	LOC726990	uncharacterized protein LOC726990	FBgn0035865	-	CG7201	10.2571229031033	-0.944606146646945	0.272561780193459	-3.46565885347712	0.000528933957730814	0.0276194352978731
154	gene5428	LOC409708	glucosylceramidase-like isoform X1	FBgn0051414	Glucocerebrosidase 1b	Gba1b	1526.44293382784	-0.948219623859476	0.273969852693623	-3.46103636782204	0.000538100113314405	0.0278170853577882
201	gene6837	LOC413627	uncharacterized protein LOC413627	FBgn0038257	Senescence marker protein-30	smp-30	2309.56286656851	-1.02966210260685	0.286803082219821	-3.59013611233669	0.000330505331511763	0.0210069840158701
273	gene9973	LOC107963967	serine protease inhibitor 3	#N/A	#N/A	#N/A	6.17279475364275	-1.03790718964962	0.283913372435133	-3.65571787178414	0.00025646328751262	0.0181007311854777
98	gene3383	LOC113218711	#N/A	#N/A	#N/A	#N/A	10.7096896862201	-1.04911147926901	0.216425991358091	-4.8474375590739	0.00000125066377950119	0.000391836752007964
15	gene10303	LOC113218576	lysozyme-like	#N/A	#N/A	#N/A	18.7000695030059	-1.07226562599727	0.293383487701342	-3.65482609262869	0.000257356367566033	0.0181007311854777
212	gene7392	LOC727028	uncharacterized protein LOC727028	#N/A	#N/A	#N/A	148.220949840077	-1.14278074071405	0.342185240457442	-3.33965526738195	0.000838824453128663	0.0375437490082132
247	gene8665	LOC113219122	#N/A	#N/A	#N/A	#N/A	173.684112547125	-1.3651223805812	0.389433038307679	-3.50540977856805	0.000455904990544081	0.0256174005284525
248	gene8668	Mrjp7	major royal jelly protein 7 precursor	#N/A	#N/A	#N/A	6991.62555617283	-1.73930186661291	0.47343173525879	-3.67381765327193	0.000238953288595126	0.0177213069974194
246	gene8660	Mrjp3	major royal jelly protein 3 precursor	#N/A	#N/A	#N/A	56862.8501405644	-1.96662344344347	0.581700043160748	-3.38082052178911	0.000722697316299607	0.0342750805193653
76	gene2201	LOC724114	uncharacterized protein LOC724114 isoform X2	#N/A	#N/A	#N/A	137.219555261892	-2.6430374232747	0.510100262277231	-5.18140769321591	0.000000220217562933445	0.0000875703608911113
245	gene8659	Y-e3	yellow-e3 isoform X1	FBgn0034856	yellow-d2	yellow-d2	17.7422839032062	-2.72833360142663	0.637306398858188	-4.28103908310786	0.0000186022680866453	0.00325981101267501
