# Supplementary material for: Genetic variation influences food-sharing sociability in honey bees
Source: PLoS Biol. 2025 Sep 16;23(9):e3003367. doi: 10.1371/journal.pbio.3003367 (PMC12440162; doi:10.1371/journal.pbio.3003367)
Supplement: S4 Table — (CSV) [file pbio.3003367.s007.csv]

	ID	Name	Protein.name	dmel.flybase.gene	dmel.flybase.name	dmel.flybase.symbol	baseMean	log2FoldChange	lfcSE	stat	pvalue	padj
13	gene10085	LOC552829	phospholipase B1, membrane-associated-like isoform X1	#N/A	#N/A	#N/A	11.3188529902539	2.4979751403303	0.826089370756503	3.02385580635512	0.00249575360370644	0.0149595851208019
12	gene10083	LOC412515	phospholipase B1, membrane-associated isoform X2	FBgn0036939	-	CG7365	1.06532330934158	2.08539611722786	0.783789287299948	2.66065912231561	0.00779878673245074	0.0360248358202976
1682	gene6040	LOC551879	phospholipase B1, membrane-associated-like isoform X1	#N/A	#N/A	#N/A	22.4161179764826	1.74869926222739	0.374871691633116	4.66479411824681	0.00000308926181764623	0.0000670072493834668
2087	gene7744	Obp5	odorant binding protein 5 precursor	FBgn0031109	Odorant-binding protein 19a	Obp19a	0.899308982376503	1.74643105326155	0.446996625726152	3.90703408649776	0.0000934359766130692	0.00113996030381637
1552	gene5467	LOC113218865	dynein heavy chain 1, axonemal-like	#N/A	#N/A	#N/A	2.47970036270018	1.69330097982202	0.373030486832927	4.53930989447631	0.00000564386380256647	0.000110050349580309
1426	gene4913	LOC406142	hymenoptaecin preproprotein	#N/A	#N/A	#N/A	493.780220233074	1.68966059908286	0.413542219492045	4.08582369451485	0.0000439207209071429	0.000616400741699355
110	gene10502	LOC413908	cytochrome P450 6A1	#N/A	#N/A	#N/A	1.63497041784543	1.6406303607413	0.486863103113246	3.36979810186948	0.000752232772113189	0.00589166403002713
486	gene12117	Apid1	apidaecins type 14 precursor	#N/A	#N/A	#N/A	907.581426644415	1.59298023585328	0.427195750338337	3.72892341412958	0.000192299580302709	0.00200431833131026
1890	gene6899	LOC413679	protein obstructor-E	FBgn0031737	obstructor-E	obst-E	1.96204654700478	1.56224830225617	0.547222801210741	2.85486697337842	0.00430548586314914	0.0229813651910436
469	gene12027	Cyp4g11	cytochrome P450 4G11 isoform X2	FBgn0030304	Cyp4g15	Cyp4g15	39.6156899760177	1.37917936739064	0.264391797513631	5.21642267407913	0.000000182411673076091	0.00000612691890938808
610	gene1543	LOC102654257	uncharacterized protein LOC102654257	FBgn0039232	sosie	sosie	8.92891103945721	1.29721135219971	0.46447483214675	2.79285606542801	0.00522449332052748	0.0265367648281472
1368	gene4739	LOC725404	actin, muscle	FBgn0000047	Actin 88F	Act88F	203.359585473241	1.28321349132085	0.0993094456148983	12.9213639586398	0.0000000000000000000000000000000000000341041704197933	0.000000000000000000000000000000000375725645514863
2283	gene8507	LOC406144	abaecin precursor	#N/A	#N/A	#N/A	168.97842479158	1.23687973280861	0.383219853648891	3.22759825993214	0.00124834158781193	0.00866056629277332
1270	gene4390	LOC100577955	odorant receptor 13a isoform X1	FBgn0030715	Odorant receptor 13a	Or13a	0.934059269021342	1.19318546252102	0.336624926988079	3.5445546864189	0.000393276911777962	0.0035572510156468
1087	gene3623	LOC113218549	#N/A	#N/A	#N/A	#N/A	42.6738312171646	1.15142805914982	0.200767962916265	5.73511850409148	0.00000000974441900941167	0.00000051121078203185
2366	gene8880	LOC551268	pancreatic triacylglycerol lipase isoform X2	#N/A	#N/A	#N/A	9.89601987372866	1.14532791580942	0.286434731390449	3.99856508409306	0.000063727658102238	0.000837813376267728
1888	gene6897	LOC551572	uncharacterized protein LOC551572 isoform X3	FBgn0085345	-	CG34316	232.44059237053	1.1151302445553	0.122622447702145	9.09401390570835	0.0000000000000000000954486531159122	0.0000000000000000955961646707277
112	gene10511	LOC409715	bumetanide-sensitive sodium-(potassium)-chloride cotransporter	FBgn0051547	sodium potassium chloride cotransporter	NKCC	237.043114928655	1.08798979607844	0.153711995996189	7.07810596711926	0.00000000000146137965366007	0.000000000220548214306479
120	gene10553	LOC724464	cuticular protein isoform X1	FBgn0034030	-	CG8192	1.42330711682445	1.06605096543824	0.346888496389428	3.07318050766797	0.00211790336601921	0.0131973650358788
470	gene12038	LOC102655208	#N/A	#N/A	#N/A	#N/A	4.48421952281718	1.05656689928086	0.171508600009643	6.16043101757846	0.000000000725472126100171	0.0000000566845844911034
1767	gene640	LOC413907	uncharacterized protein LOC413907 isoform X3	FBgn0266099	-	CG44836	3.60212544528678	1.05620183964027	0.288224884803374	3.66450606914392	0.000247816363850185	0.00246629889840785
1826	gene6661	CSP1	chemosensory protein 1 precursor	#N/A	#N/A	#N/A	47.3557101830179	0.987155268281544	0.222231728363326	4.44200868864075	0.0000089122960421506	0.00016229217437417
1498	gene5231	LOC102655393	#N/A	#N/A	#N/A	#N/A	0.815430609108066	0.974200890694692	0.322900284073297	3.017033241363	0.00255261818188195	0.0152450819268981
2426	gene909	LOC100576414	putative fatty acyl-CoA reductase CG5065	#N/A	#N/A	#N/A	4.26275877715031	0.961074824312393	0.265579833037636	3.61877938290667	0.000295995835653844	0.00283810802558608
328	gene11444	LOC113219288	#N/A	#N/A	#N/A	#N/A	2.83930473423855	0.943863098444429	0.206804091593443	4.56404460459115	0.00000501774106667893	0.000100876739656208
1235	gene4250	LOC102655139	uncharacterized protein LOC102655139	#N/A	#N/A	#N/A	2.54180361849516	0.922384004742844	0.277559321422207	3.32319592084522	0.000889923873894541	0.00666505188218638
1331	gene4629	LOC107964006	uncharacterized protein LOC107964006	#N/A	#N/A	#N/A	4.3818143450493	0.898451283495802	0.17846322498397	5.03437771886339	0.000000479403576451085	0.0000140842378713643
1442	gene4980	Hbg3	alpha-glucosidase precursor	#N/A	#N/A	#N/A	1191.25762991976	0.897092189802948	0.255599187175883	3.50976151260465	0.00044850877312852	0.00393722801080231
1864	gene6797	LOC409367	calcyphosin-like protein	FBgn0038088	-	CG10126	159.99704095596	0.888777692119213	0.185403280116716	4.79375387296118	0.00000163689082246713	0.0000389495166114911
1683	gene6042	LOC725668	phospholipase B1, membrane-associated-like	#N/A	#N/A	#N/A	35.4559005561578	0.885308354333995	0.161568848922	5.47944953647217	0.0000000426651108751398	0.00000180785202504391
1761	gene6386	LOC102654371	pro-resilin-like	#N/A	#N/A	#N/A	1.03765212473444	0.878145465338612	0.301523485174396	2.91236175129346	0.0035870694659023	0.0200089670682524
225	gene10994	LOC102655921	#N/A	#N/A	#N/A	#N/A	1.06349828519048	0.869444381721294	0.314976856578679	2.76034370005885	0.00577405798214642	0.0287450505148247
1623	gene5757	LOC413333	hemicentin-2	#N/A	#N/A	#N/A	61.6446817153766	0.866474084274668	0.0894729357728867	9.68420312567008	0.00000000000000000000035194231333972	0.00000000000000000064622474434395
2552	gene9657	LOC551094	fatty-acid amide hydrolase 2-B	FBgn0037548	-	CG7900	5.47738335461088	0.850643976252022	0.239294796118036	3.55479513157666	0.000378273708603267	0.00345471462711886
2254	gene8406	LOC551496	H/ACA ribonucleoprotein complex subunit GAR1 isoform X2	#N/A	#N/A	#N/A	821.401856104512	0.844949858128211	0.167690016171899	5.03876066934155	0.000000468555950946592	0.0000138023553785524
29	gene10149	LOC726677	uncharacterized protein LOC726677 isoform X1	FBgn0261245	singles bar	sing	1.33059153735026	0.843807794350672	0.323933634866581	2.60487860329235	0.0091906817300011	0.0407952218450532
327	gene11443	LOC408538	uncharacterized protein LOC408538	FBgn0040279	Osiris 14	Osi14	138.163459541181	0.840557501618596	0.113014028337961	7.43763861867628	0.000000000000102501003334703	0.0000000000225850710747684
2272	gene846	LOC726920	uncharacterized protein LOC726920	#N/A	#N/A	#N/A	3.72943909106622	0.838322440915753	0.216618369100131	3.87004317500074	0.000108816080520413	0.00128956524065171
1446	gene5000	LOC113218867	paramyosin, short form-like	FBgn0003149	Paramyosin	Prm	7.20095875083724	0.828434224344671	0.258770389253321	3.20142589241029	0.00136749245923371	0.00931128827155608
478	gene1208	LOC102656513	#N/A	#N/A	#N/A	#N/A	9.49764375265435	0.799842446749927	0.122664943294499	6.52054633759242	0.0000000000700517615040757	0.00000000695279510351714
2017	gene7438	LOC725026	retinol dehydrogenase 10-A isoform X2	#N/A	#N/A	#N/A	13.2143350637119	0.792557231221317	0.170833406321426	4.63935742011785	0.00000349494157532738	0.000074475379758959
1269	gene4389	LOC552512	uncharacterized protein LOC552512 isoform X1	#N/A	#N/A	#N/A	19.5795246598094	0.767243058377427	0.16257525491857	4.71931019737118	0.00000236645728993447	0.0000529903657788782
762	gene2207	Mir6060	#N/A	#N/A	#N/A	#N/A	4.43604758976094	0.760214601284771	0.22557490991715	3.37012038069297	0.000751353522870933	0.00589157420745129
2042	gene7566	LOC724616	neprilysin-1 isoform X2	FBgn0039478	Neprilysin 5	Nep5	44.433362576057	0.75125296055065	0.163251290835601	4.60181942026533	0.00000418816246997952	0.0000873882309313719
1929	gene7061	LOC411894	dynein beta chain, ciliary	FBgn0267433	male fertility factor kl5	kl-5	5.35086133697819	0.747781289310988	0.192831796808953	3.87789411126967	0.000105364555489869	0.00125627847167953
1841	gene67	LOC113218530	uncharacterized protein LOC113218530	#N/A	#N/A	#N/A	1.26168932111302	0.730266349844371	0.27253843301847	2.67949860045934	0.00737325114840882	0.0346549095145137
1521	gene5329	LOC102654924	#N/A	#N/A	#N/A	#N/A	1.38399727807503	0.727277753482626	0.246617411315617	2.94901219505491	0.00318791396276207	0.0182542869686849
1366	gene4737	LOC551369	actin, clone 205	FBgn0000046	Actin 87E	Act87E	50.8521526816073	0.720723019364946	0.112280556509608	6.41894769468185	0.00000000013721954151082	0.0000000131456320767365
347	gene11522	LOC408532	myophilin	FBgn0038774	-	CG5023	4.93096485796185	0.71730578555037	0.247787675707956	2.89484044555869	0.00379351299681426	0.020855741135796
1433	gene4942	LOC724783	uncharacterized protein LOC724783	#N/A	#N/A	#N/A	119.529315419842	0.701463391898642	0.0881014608689604	7.9619950109792	0.000000000000001692873036947	0.000000000000601625233807907
1833	gene6683	LOC100578949	#N/A	#N/A	#N/A	#N/A	8.46758303665973	0.679379953232029	0.144672964125509	4.69597037247844	0.0000026534400292814	0.0000588188104679943
371	gene11634	LOC107963999	odorant receptor Or2-like isoform X1	#N/A	#N/A	#N/A	1.5846251832759	0.676372829137025	0.267768680690944	2.52595944899802	0.0115382798602179	0.0488536622674943
372	gene11636	Or63	odorant receptor 63	#N/A	#N/A	#N/A	3.67117713333178	0.673353145822631	0.247143667347337	2.72454136919598	0.00643908630234476	0.0312233335356216
1502	gene5243	LOC411159	uncharacterized protein LOC411159	FBgn0051559	-	CG31559	43.6837307117233	0.670825635802662	0.0854015757600125	7.85495618591106	0.00000000000000399911922973138	0.00000000000133509989557426
678	gene1848	LOC410884	phospholipase A1	FBgn0032289	-	CG6431	2.27399352161924	0.666709138851499	0.237629864263273	2.80566224669826	0.00502132949185604	0.0258022327480308
836	gene2506	LOC100577436	sperm flagellar protein 2-like	#N/A	#N/A	#N/A	23.0721611072212	0.641649913946171	0.159833901926875	4.01447944529146	0.0000595771350833435	0.000792706880692265
2278	gene848	LOC102656611	glycine-rich cell wall structural protein-like	#N/A	#N/A	#N/A	3.4511113636346	0.638626773100608	0.244675902480693	2.61009264347559	0.00905177053009672	0.0403574892472989
2579	gene9775	LOC100576546	#N/A	#N/A	#N/A	#N/A	25.5721338805501	0.633815825227227	0.0866189279051402	7.31729011840626	0.000000000000253028434197599	0.0000000000480623148199129
1980	gene7286	LOC102655639	uncharacterized protein LOC102655639 isoform X2	FBgn0038629	-	CG14304	18.3301778207251	0.630351071576352	0.103993877282055	6.06142484587526	0.00000000134920928065074	0.0000000984386665227098
2618	gene9965	LOC412788	scavenger receptor class B member 1 isoform X1	FBgn0058006	-	CG40006	3.81952906750947	0.627432662231081	0.233854866905818	2.68300023229267	0.00729649396555008	0.0344263272027688
2541	gene9602	LOC100577596	uncharacterized protein LOC100577596	#N/A	#N/A	#N/A	2.01619516127217	0.624746979557334	0.231511701055202	2.69855465926695	0.00696413005269805	0.0332858224687959
754	gene2168	LOC410828	tryptophan 2,3-dioxygenase isoform X1	FBgn0003965	vermilion	v	66.839591155485	0.623404198777304	0.10719887847071	5.81539851601748	0.00000000604896024507096	0.00000034446135081647
8	gene10041	LOC100578121	uncharacterized protein LOC100578121 isoform X2	#N/A	#N/A	#N/A	146.102361734776	0.614696839960874	0.101876071777939	6.03377053348442	0.00000000160177475103838	0.000000111688306532847
1627	gene5770	LOC100577132	uncharacterized protein LOC100577132	#N/A	#N/A	#N/A	3.30518894363017	0.599813504023148	0.186714119859863	3.21246997534699	0.00131598903016307	0.00902193599583484
2578	gene9774	LOC113219155	#N/A	#N/A	#N/A	#N/A	14.5932529459949	0.596796595252422	0.107506384104873	5.55126656171641	0.0000000283607245421418	0.00000128580289004434
761	gene2204	LOC100576118	uncharacterized protein LOC100576118	#N/A	#N/A	#N/A	14.3398349978506	0.594776777120646	0.16890519275807	3.52136466267541	0.000429331759512454	0.00379915501570178
1802	gene6561	LOC412825	sushi, von Willebrand factor type A, EGF and pentraxin domain-containing protein 1 isoform X2	FBgn0031879	uninflatable	uif	159.03635204558	0.581904385489846	0.0812522329509224	7.16170330778879	0.000000000000796807295709177	0.000000000135052707335815
1261	gene4362	LOC102655563	uncharacterized protein LOC102655563	#N/A	#N/A	#N/A	2.13112314873835	0.579085790251709	0.200706374247961	2.88523865981597	0.00391117039044373	0.0213525095101678
14	gene10087	LOC724619	multiple inositol polyphosphate phosphatase 1 isoform X3	#N/A	#N/A	#N/A	30.79527922788	0.577037826259019	0.0926619373609901	6.22734471880303	0.000000000474406545539272	0.0000000398972283374516
886	gene2727	LOC102653989	#N/A	#N/A	#N/A	#N/A	3.22501308310498	0.575138110246256	0.215726482677923	2.66605241557167	0.00767477260036383	0.0355862667248352
1367	gene4738	LOC551176	actin, clone 205	#N/A	#N/A	#N/A	115.854313681114	0.572610833721303	0.0684273798652387	8.36815372514638	0.0000000000000000585280079593238	0.0000000000000339370033519932
1353	gene4681	LOC102653764	waprin-Thr1	FBgn0050197	-	CG30197	316.765625994209	0.571463198647095	0.0701209695293765	8.14967623069852	0.000000000000000364899905133033	0.000000000000148892676105579
138	gene10621	LOC100577430	uncharacterized protein LOC100577430	FBgn0035770	pastrel	pst	666.123541135282	0.558850964235249	0.119073331182587	4.69333442413151	0.00000268787552026829	0.0000594624992104332
1330	gene4628	LOC725364	flightin	FBgn0005633	flightin	fln	2.46754012537566	0.555986302307335	0.188836060765912	2.94428034588454	0.00323706633169041	0.0184809788262269
1054	gene3416	LOC550671	venom serine protease Bi-VSP	FBgn0035501	-	CG1299	57.151381259107	0.555482317666479	0.14675747686889	3.78503589403309	0.000153686394860903	0.00169038626010159
590	gene1462	Crz	pro-corazonin preproprotein	#N/A	#N/A	#N/A	79.4993382828593	0.551265003417025	0.128334651278462	4.29552734141059	0.0000174278554880712	0.000289992939920757
1415	gene4880	LOC113218881	#N/A	#N/A	#N/A	#N/A	37.504769977225	0.549238702656377	0.0774013345792802	7.09598491604567	0.00000000000128433486391551	0.000000000202006039066756
1215	gene4170	LOC411065	monocarboxylate transporter 14 isoform X1	FBgn0033913	-	CG8468	36.1720388102318	0.547215887570738	0.101439114491428	5.39452547781243	0.0000000687048782908707	0.00000271298080333521
322	gene11416	LOC100576592	uncharacterized protein LOC100576592 isoform X2	#N/A	#N/A	#N/A	77.7951361831037	0.546980047196832	0.110790436380637	4.93706916468495	0.000000793053513911892	0.0000213099282018715
1716	gene618	LOC408596	clavesin-2	FBgn0035636	Cellular retinaldehyde binding protein	Cralbp	32.922355046532	0.544858679971891	0.136249488867127	3.99897779068548	0.0000636166487514605	0.000837353189121673
473	gene1206	LOC413576	facilitated trehalose transporter Tret1-2 homolog	#N/A	#N/A	#N/A	48.9408638707351	0.543931628592586	0.072483707392478	7.50419160608543	0.0000000000000618088406863496	0.0000000000151321777298114
1811	gene66	LOC100576602	#N/A	#N/A	#N/A	#N/A	203.722829463955	0.54371282800384	0.0835414244535893	6.50830209755276	0.0000000000760049532364518	0.00000000747630865898205
370	gene11633	LOC100578045	uncharacterized protein LOC100578045	#N/A	#N/A	#N/A	4.35431746965358	0.535187334875083	0.208961913207449	2.5611716827256	0.0104319790242715	0.0451073076271311
91	gene10410	LOC724644	uncharacterized protein LOC724644	#N/A	#N/A	#N/A	7081.18205368566	0.522935730334907	0.128234810934732	4.07795454699946	0.000045433645621433	0.000633598068115604
2319	gene867	LOC113219258	#N/A	#N/A	#N/A	#N/A	37.8689561283922	0.52269371430816	0.100003354549598	5.22676180876434	0.000000172504494532161	0.00000582969943638288
1092	gene3655	LOC100577562	probable LIM domain-containing serine/threonine-protein kinase DDB_G0286997 isoform X2	#N/A	#N/A	#N/A	8.85402656960475	0.490976502986071	0.116666972904844	4.20835897907904	0.0000257231985110744	0.000399144335206347
1778	gene6436	LOC113218569	sodium-coupled monocarboxylate transporter 1-like	FBgn0035293	-	CG5687	390.457254278494	0.490479180366177	0.113554460054598	4.31932995084781	0.0000156503646697188	0.000265670366049757
1776	gene6421	LOC102654020	#N/A	#N/A	#N/A	#N/A	3.99833001060989	0.489296592972775	0.153620868429289	3.18509196032826	0.00144708015794656	0.00976867775741256
2584	gene9789	LOC107965336	#N/A	#N/A	#N/A	#N/A	73.4757712590262	0.487881774553147	0.107026896543392	4.5584968854567	0.00000515210285503054	0.00010320130391613
28	gene10148	LOC726669	uncharacterized protein LOC726669	#N/A	#N/A	#N/A	45.4619641063958	0.487818015127444	0.0918824654909844	5.30915243208519	0.000000110136194902895	0.00000400452296780592
1228	gene4220	LOC102653921	#N/A	#N/A	#N/A	#N/A	30.9365756854939	0.486760143386243	0.119205392934355	4.08337350688735	0.0000443865947473899	0.000622146455893122
1581	gene5606	LOC552285	innexin inx7 isoform X1	FBgn0027106	Innexin 7	Inx7	64.4094629255926	0.483021021062586	0.076140603891998	6.34380338968324	0.000000000224160872955964	0.0000000204097548541806
1786	gene65	LOC113219285	#N/A	#N/A	#N/A	#N/A	15.7439548025829	0.481863194095169	0.105213728853268	4.57985093149942	0.00000465307447762728	0.0000954616788082304
2389	gene8948	LOC100576913	#N/A	#N/A	#N/A	#N/A	8.7448277192706	0.481419255056872	0.14708480900345	3.27307257845766	0.00106385156352811	0.00764045154849364
228	gene11001	LOC408474	apyrase isoform X1	FBgn0259101	-	CG42249	308.825675440103	0.47689710040007	0.116045602566194	4.10956632439424	0.0000396402854103028	0.000566492639945128
1312	gene4558	LOC552679	cytochrome P450 4c3	#N/A	#N/A	#N/A	11.1707498990809	0.473061316133933	0.129106793369856	3.664108632756	0.000248201433689211	0.00246790180050003
1754	gene6330	LOC100576831	protein lifeguard 2	#N/A	#N/A	#N/A	5.47055976141178	0.471000741877454	0.136870389908024	3.44121721428544	0.000579103441436096	0.00476118105544886
554	gene1331	LOC107966045	#N/A	#N/A	#N/A	#N/A	9.23649709194616	0.470511171619287	0.133364656639905	3.52800497128488	0.000418704293066967	0.003738140353905
1468	gene5092	LOC102654469	#N/A	#N/A	#N/A	#N/A	4.13409520255866	0.469226075898037	0.169283278104163	2.7718394938531	0.00557405137528704	0.0279387279351853
57	gene10251	Vhdl	larval-specific very high density lipoprotein precursor	#N/A	#N/A	#N/A	86.3480761454286	0.467168975818006	0.0949119314243585	4.92213116735827	0.000000856068026747274	0.0000226713977179681
1289	gene4474	LOC100578156	uncharacterized protein LOC100578156	FBgn0034647	poor Imd response upon knock-in	pirk	471.373332118961	0.462899097088604	0.0744862487275083	6.21455778746516	0.000000000514693903594641	0.0000000423162890738968
75	gene10308	LOC102655361	#N/A	#N/A	#N/A	#N/A	5.80036996170691	0.461231137674799	0.146706047471947	3.14391359881054	0.00166704652244176	0.0109255511824753
1847	gene6729	LOC100577444	#N/A	#N/A	#N/A	#N/A	15.4382773300639	0.4594495871023	0.154483680345992	2.97409788576557	0.00293851319059842	0.0170566911595484
1567	gene5523	LOC113218853	#N/A	#N/A	#N/A	#N/A	10.0431275732268	0.455405289168257	0.106170504516653	4.28937670816875	0.0000179175244240121	0.000295063328220241
2322	gene8686	LOC102655574	#N/A	#N/A	#N/A	#N/A	10.8655685480441	0.455145259750996	0.108081035675775	4.21114820842721	0.0000254075979697415	0.000395360885356838
525	gene12279	LOC409176	pro-resilin	FBgn0034157	resilin	resilin	7.67761400623602	0.453845339779263	0.114161123287935	3.97548067773108	0.0000702372467336198	0.000907155623990961
1219	gene4189	LOC408827	carbonic anhydrase 1	FBgn0027844	Carbonic anhydrase 1	CAH1	836.964061008206	0.4534908410895	0.0605600703693095	7.48828127715188	0.0000000000000697813553671098	0.0000000000167126346104228
1996	gene7373	LOC409805	uncharacterized protein LOC409805 isoform X2	FBgn0038294	Myofilin	Mf	29.1505371057227	0.445669981301583	0.123356186942741	3.61287092562654	0.000302825465506764	0.00289101226472099
1889	gene6898	LOC726953	parathyroid hormone/parathyroid hormone-related peptide receptor isoform X4	#N/A	#N/A	#N/A	42.2263290867322	0.443690943385427	0.0832034559383032	5.33260233462455	0.0000000968151759289367	0.00000354356409704018
365	gene11614	LOC100576529	uncharacterized protein LOC100576529	#N/A	#N/A	#N/A	16.3324194557474	0.441951839926754	0.157889096326385	2.79912831354206	0.00512407709719577	0.0261836537012086
1865	gene68	LOC100576537	#N/A	#N/A	#N/A	#N/A	16.0454155461017	0.441841873768165	0.0888386480787644	4.97353216560013	0.000000657438592824629	0.0000183367113345543
705	gene1960	Or41	odorant receptor 41	#N/A	#N/A	#N/A	7.43283495261918	0.439976033846748	0.137489900939369	3.20006073784845	0.00137398629519864	0.0093324334242931
1692	gene607	Crzr	corazonin receptor isoform X1	FBgn0036278	Corazonin receptor	CrzR	19.0015238639475	0.439679232308517	0.172128880294668	2.55436061372054	0.0106383014024407	0.0458320090142704
2433	gene9138	TpnCIIa	troponin C type IIa isoform X1	FBgn0031692	Troponin C at 25D	TpnC25D	12.4640045383691	0.435038959206659	0.110361306755442	3.94195186697721	0.0000808211982306063	0.00101182629648476
2307	gene8621	LOC107965169	#N/A	#N/A	#N/A	#N/A	4.76577238380326	0.432937893618851	0.142588829313118	3.03626795804698	0.00239526393676055	0.0145231826039026
307	gene11352	LOC726278	synaptic vesicular amine transporter-like	FBgn0043005	portabella	prt	30.6918263321827	0.432898104524943	0.154979691106911	2.7932569837574	0.00521802197495869	0.0265161199714575
93	gene10435	Pgrp-s2	peptidoglycan-recognition protein S2 precursor	FBgn0043575	Peptidoglycan recognition protein SC2	PGRP-SC2	562.723613970002	0.430705640198082	0.117953023541878	3.6515014813941	0.000260711594907087	0.00256222983148205
2212	gene8234	LOC726121	golgin subfamily A member 6-like protein 22 isoform X2	FBgn0036044	Z band alternatively spliced PDZ-motif protein 67	Zasp67	199.777933987648	0.42840848941834	0.046238914644758	9.26510694962665	0.0000000000000000000194881922986777	0.0000000000000000240251611887332
1823	gene6645	LOC102654641	uncharacterized protein LOC102654641	#N/A	#N/A	#N/A	11.4849979333342	0.426683316837435	0.118132916793402	3.61189182845325	0.00030397136557885	0.00289943942388068
1630	gene5775	LOC100577026	mitochondrial amidoxime-reducing component 1 isoform X2	#N/A	#N/A	#N/A	150.256335353008	0.425435135609734	0.0484122088471928	8.78776543645359	0.00000000000000000152564095026643	0.00000000000000106825489095178
885	gene2725	LOC410092	dual oxidase maturation factor 1	FBgn0086711	moladietz	mol	7.51615663481856	0.42459943433518	0.155863133139658	2.72418131075759	0.00644611079275983	0.0312436439084184
390	gene11720	LOC102654111	platelet glycoprotein V isoform X3	FBgn0035575	-	CG7509	493.931203579258	0.418195742223282	0.0535661803860716	7.80708535141368	0.00000000000000585256380157555	0.00000000000181555685970472
1152	gene3877	LOC726827	coiled-coil domain-containing protein 170 isoform X1	FBgn0263079	-	CG43338	80.3229946396976	0.417935589806525	0.0710760593483432	5.88011763227088	0.00000000409975020928914	0.00000025422114158083
1443	gene4981	AGLU2	alpha glucosidase 2 precursor	#N/A	#N/A	#N/A	1275.78632250066	0.413596056301688	0.0991141182689824	4.17292776776002	0.0000300710298148749	0.000453055415852428
2045	gene7573	LOC100578664	organic solute transporter alpha-like protein	FBgn0036834	-	CG6836	5.03175058563206	0.411491730597473	0.151556938448548	2.71509661523791	0.00662564379804446	0.0319871681520841
721	gene2039	LOC100578730	uncharacterized protein LOC100578730	FBgn0036780	-	CG7330	4.40535566905709	0.404981456241324	0.157731482540179	2.56753724569958	0.0102423785468597	0.0444603169624716
483	gene12111	LOC724422	homeobox protein Hox-B1a isoform X1	FBgn0002522	labial	lab	55.4409632556771	0.402840342122092	0.121989444130914	3.30225574017519	0.000959105808452009	0.00707734004803469
1489	gene5193	LOC102654141	#N/A	#N/A	#N/A	#N/A	16.1374667506004	0.396809395409885	0.0844316166517694	4.69977256323884	0.00000260451392180374	0.0000578506650736126
791	gene2325	LOC408660	uncharacterized protein LOC408660 isoform X2	FBgn0038921	-	CG6332	523.232406888659	0.386388686334207	0.0493028066663003	7.8370525424532	0.00000000000000461245082112179	0.00000000000149456972636173
1211	gene4103	LOC409063	cysteine sulfinic acid decarboxylase	#N/A	#N/A	#N/A	275.870285517534	0.384506503201851	0.0862914862050577	4.45590312685233	0.00000835407519459687	0.000155463066891619
2424	gene9087	LOC408361	alpha-tocopherol transfer protein-like isoform X3	FBgn0032783	-	CG10237	232.071197708473	0.379426240843512	0.112258458779715	3.37993452758924	0.000725030988988345	0.00573003328958723
730	gene208	LOC107965033	#N/A	#N/A	#N/A	#N/A	15.0403171779109	0.377790552923925	0.108959830313275	3.46724615702615	0.000525820122085509	0.0044322572953451
731	gene2085	LOC102654726	uncharacterized protein LOC102654726	FBgn0036725	-	CG18265	5.39623159168191	0.377224108754634	0.136320379692078	2.76718792602185	0.0056542151058996	0.028289049873613
977	gene3088	LOC113218676	#N/A	#N/A	#N/A	#N/A	5.58919378324174	0.373355156212451	0.139813779162226	2.67037453997468	0.00757666801087289	0.0352566885985417
832	gene2470	LOC412667	proto-oncogene tyrosine-protein kinase receptor Ret isoform X2	FBgn0011829	Ret oncogene	Ret	796.010521400944	0.372589983328724	0.0424078077479519	8.78588173062821	0.00000000000000000155142763503934	0.00000000000000106825489095178
1296	gene4490	LOC113218777	#N/A	#N/A	#N/A	#N/A	13.587207173935	0.372084801487197	0.123112158726418	3.02232375206782	0.00250842108677816	0.0150191712570842
667	gene1805	LOC413060	DNA-binding protein D-ETS-4 isoform X1	FBgn0005659	Ets at 98B	Ets98B	232.746797830967	0.371035890519064	0.0715176614904348	5.18803163843226	0.00000021252850199974	0.00000696853126943789
241	gene11069	LOC410555	insulin-like growth factor-binding protein complex acid labile subunit	FBgn0261269	convoluted	conv	12.7228089886846	0.369802785436349	0.11279298184758	3.27859747458465	0.00104324327833034	0.00754656020838175
1647	gene5846	LOC107964742	#N/A	#N/A	#N/A	#N/A	13.6027419918756	0.369508177630718	0.12031578765846	3.07115287878628	0.00213233941310009	0.013272306957132
458	gene11979	LOC724126	uncharacterized protein LOC724126	#N/A	#N/A	#N/A	305.250089685112	0.36948653115751	0.0462492778629963	7.98902270976069	0.00000000000000136012640981366	0.000000000000499483755230571
1478	gene5140	LOC102656608	#N/A	#N/A	#N/A	#N/A	36.6375698531572	0.368937107236778	0.0881987577111851	4.18301931694884	0.0000287662939082453	0.000437128634465018
505	gene12181	LOC412890	A disintegrin and metalloproteinase with thrombospondin motifs 3	#N/A	#N/A	#N/A	758.880037925961	0.365576143559722	0.0622525546036665	5.8724681402583	0.00000000429354240602708	0.00000026133677727735
27	gene10147	LOC100578100	uncharacterized protein LOC100578100	FBgn0015336	-	CG15865	6.09622016320146	0.365123795863834	0.129055246516241	2.82920536529978	0.00466637446520128	0.0243993580840639
342	gene11498	LOC724466	uncharacterized protein LOC724466 isoform X1	#N/A	#N/A	#N/A	226.152141838483	0.365046547084693	0.0682926497620848	5.3453270352875	0.0000000902539475151423	0.00000342871634404939
521	gene12264	LOC410638	aromatic-L-amino-acid decarboxylase	FBgn0000422	Dopa decarboxylase	Ddc	1641.4996841268	0.362009755954404	0.0494705111835685	7.31768779609143	0.000000000000252279950344913	0.0000000000480623148199129
2265	gene8432	LOC102653912	#N/A	#N/A	#N/A	#N/A	79.0607537089006	0.361644163186623	0.110553445838946	3.27121565901676	0.00107086214505368	0.00766581432882159
926	gene2877	LOC100578314	monocarboxylate transporter 10	FBgn0031568	-	CG10019	2956.64587302269	0.359827564165897	0.0410513021280446	8.76531426563634	0.0000000000000000018625636117468	0.00000000000000120705078297733
274	gene11252	LOC409835	E3 ubiquitin-protein ligase MARCH2	#N/A	#N/A	#N/A	136.091520348178	0.359748075576872	0.0721606169996337	4.98537970620038	0.000000618402449901582	0.0000174243984413446
1084	gene3607	LOC113218741	#N/A	#N/A	#N/A	#N/A	5.13426568148732	0.356865618626861	0.139734958409248	2.55387501230502	0.0106531489982679	0.0458639087588579
2225	gene8272	LOC113219029	uncharacterized protein LOC113219029	#N/A	#N/A	#N/A	5.31163570110723	0.353936028210402	0.140553632020705	2.51815640138181	0.0117970923481942	0.0496628417128195
1538	gene5421	LOC100577815	uncharacterized protein LOC100577815	#N/A	#N/A	#N/A	8.16815597801566	0.353422574025799	0.125547736263364	2.8150453727371	0.0048770347627969	0.0252136517980917
318	gene11389	LOC724295	protein phosphatase 1 regulatory subunit 3C-B	FBgn0036428	Glycogen binding subunit 70E	Gbs-70E	415.255035212062	0.350982758536522	0.0591786434615105	5.9309024000322	0.00000000301274265551995	0.000000195243446093314
2583	gene9788	LOC107965335	#N/A	#N/A	#N/A	#N/A	97.6717683984376	0.350878914069544	0.100101550555397	3.50522956060871	0.0004562137300666	0.00398581020154142
2223	gene8264	LOC411577	protein argonaute-2	FBgn0087035	Argonaute 2	AGO2	2175.51373192015	0.350252001042664	0.062922073922226	5.56644082449649	0.0000000259995017408878	0.00000118362194495603
2405	gene9024	LOC102654628	#N/A	#N/A	#N/A	#N/A	172.360852117175	0.350070729359922	0.0715930153756409	4.88973299312982	0.00000100972844909787	0.0000259910708497926
559	gene1354	LOC408643	uncharacterized protein LOC408643 isoform X1	FBgn0033188	Death resistor Adh domain containing target	Drat	5406.10960821178	0.348707772123076	0.0518465872167364	6.72576134404679	0.00000000001746766649466	0.00000000206926109431903
634	gene1656	LOC724300	uncharacterized protein LOC724300	FBgn0033061	SET and MYND domain containing, arthropod-specific, member 5	SmydA-5	10.6963830447448	0.345809482420893	0.121062142754344	2.85646259477334	0.00428390477774134	0.0228883505996005
1095	gene3674	LOC411023	uncharacterized protein LOC411023 isoform X2	FBgn0038247	Cadherin 88C	Cad88C	60.2365783091433	0.344942524720012	0.0979498915284881	3.52162232481582	0.000428914730856784	0.0037985157474672
1997	gene7374	LOC107964990	#N/A	#N/A	#N/A	#N/A	221.759123676339	0.343338773788684	0.0684309518984293	5.01730232100665	0.000000524020741558221	0.000015135149657855
43	gene10218	LOC107965415	uncharacterized protein LOC107965415	#N/A	#N/A	#N/A	21.4783289111184	0.342923973545587	0.0887031665139758	3.86597217464111	0.000110647553662962	0.0013023548063086
768	gene2230	LOC107966112	#N/A	#N/A	#N/A	#N/A	73.8904654798576	0.34127587861298	0.0812437649008929	4.20064086184698	0.0000266160508934968	0.00041011053523588
809	gene2387	LOC408650	inositol oxygenase	FBgn0036262	-	CG6910	1005.62091544252	0.341141353998292	0.0548897947540562	6.21502331219925	0.000000000513170306596058	0.0000000423162890738968
1351	gene4679	LOC102656927	#N/A	#N/A	#N/A	#N/A	10.0830964440399	0.340866135785597	0.122406865863211	2.7846978466593	0.00535776238457495	0.0270887876048014
1642	gene581	LOC100576288	uncharacterized protein LOC100576288	#N/A	#N/A	#N/A	136.11580300266	0.340384520796102	0.125598275564418	2.71010504934458	0.00672619012200832	0.0323144814878775
853	gene2570	LOC100578418	uncharacterized protein LOC100578418 isoform X2	#N/A	#N/A	#N/A	96.5335198538496	0.339689647653483	0.0478084410982723	7.10522325869686	0.00000000000120128187747556	0.000000000194625330061004
205	gene10893	LOC726392	sodium-independent sulfate anion transporter isoform X2	#N/A	#N/A	#N/A	2193.82428407277	0.33967025913134	0.0468471964907485	7.25059949315043	0.000000000000414930948919517	0.0000000000749392502335462
1520	gene5328	LOC100576222	heart- and neural crest derivatives-expressed protein 1	FBgn0032209	Hand	Hand	13.6152741184205	0.338851661841861	0.111368404881773	3.04261933356754	0.00234528806410035	0.0142830506369229
2442	gene9170	LOC100576773	epidermal retinol dehydrogenase 2	FBgn0032910	-	CG9265	6.57127691007801	0.337753054999954	0.114078426762705	2.96070926453532	0.00306931528084567	0.0176947391151632
700	gene1940	LOC100577590	odorant receptor 22c isoform X1	#N/A	#N/A	#N/A	47.6867174608133	0.33512888120223	0.0583572416791712	5.74271284178677	0.00000000931716547063224	0.000000495880251159205
693	gene1910	LOC100578436	#N/A	#N/A	#N/A	#N/A	360.961651719855	0.334934132468567	0.0557434474914179	6.00849333045166	0.00000000187255317869668	0.000000126563916378535
584	gene1443	CSP6	chemosensory protein 6 isoform X1	#N/A	#N/A	#N/A	337.956993857345	0.332823733232235	0.0897961034930986	3.70643847879006	0.000210194264982083	0.00215214704210745
830	gene2465	LOC100577795	probable serine/threonine-protein kinase DDB_G0282963	FBgn0002931	net	net	16.9796809736141	0.331380428365086	0.112296211336757	2.95094931895195	0.00316798894247155	0.0181779865516714
1227	gene4218	LOC113218552	#N/A	#N/A	#N/A	#N/A	144.317093880302	0.330021149193102	0.0896289768151372	3.68208096220692	0.000231337914456282	0.00231906260560951
317	gene11388	LOC724250	serine protease snake	FBgn0039630	-	CG11843	30.5191954400793	0.329533076874271	0.0962062584950593	3.42527692095203	0.000614173070611383	0.00501683911811604
614	gene1554	LOC551632	methyl farnesoate epoxidase isoform X1	#N/A	#N/A	#N/A	16.1945517250848	0.327661968319442	0.0877656096885155	3.73337540162179	0.000188930676974931	0.00198166835470443
515	gene12225	LOC410654	cholecystokinin receptor-like	FBgn0259231	Cholecystokinin-like receptor at 17D1	CCKLR-17D1	15.7660382179652	0.326807287328092	0.126530275266864	2.58283866559862	0.00979911345663697	0.0429081212049958
994	gene315	LOC107966071	#N/A	#N/A	#N/A	#N/A	13.6001491171472	0.324244150402175	0.0926147676240666	3.50099836905403	0.000463518680457844	0.00403682632616923
2168	gene8031	LOC410236	hillarin isoform X3	FBgn0050147	Hillarin	Hil	73.9614661135666	0.323505981600983	0.0711638481258007	4.54593153856859	0.00000546928132484106	0.000107611018684366
180	gene10790	LOC102654160	uncharacterized protein LOC102654160	#N/A	#N/A	#N/A	19.4356284203668	0.321560474844212	0.113230868164919	2.83986584272995	0.00451325102481858	0.0238362830970404
1662	gene5935	LOC724612	thyrotropin-releasing hormone-degrading ectoenzyme isoform X2	#N/A	#N/A	#N/A	374.8596043722	0.316533862814951	0.0618578936771323	5.11711349996982	0.000000310246943302233	0.00000968269284521444
883	gene2720	LOC552489	SEC14-like protein 2 isoform X2	FBgn0035146	-	CG13893	171.459804688066	0.316448810221355	0.0663320730632626	4.77067571700269	0.00000183608932675547	0.0000428563476967479
2072	gene7676	LOC100576504	uncharacterized protein LOC100576504 isoform X2	FBgn0034301	-	CG5756	20.6562087048097	0.315158167358962	0.0969679230710075	3.25012805655514	0.00115353052709734	0.00812041266263989
2536	gene9585	LOC113219148	#N/A	#N/A	#N/A	#N/A	77.919094760019	0.313583243703692	0.0734882002210838	4.26712373905334	0.0000198009342484398	0.000321276719609811
1288	gene4470	LOC100578085	uncharacterized protein LOC100578085	#N/A	#N/A	#N/A	23.9899958704236	0.308925750681257	0.0824025391059551	3.74898339338832	0.000177552840733924	0.00189361049986994
1957	gene7147	LOC107965793	#N/A	#N/A	#N/A	#N/A	34.7831018463774	0.304812671416677	0.108657977109083	2.8052489060299	0.00502777375510714	0.0258233023123615
1862	gene6778	LOC113218927	#N/A	#N/A	#N/A	#N/A	343.130020484856	0.304502384219598	0.0545883248988768	5.57815952007466	0.0000000243076696465184	0.00000112049203554684
18	gene10091	LOC113219197	#N/A	#N/A	#N/A	#N/A	35.6865415341807	0.304051058429085	0.0997439953458584	3.04831441105602	0.00230129011255294	0.014085173983331
1490	gene5196	LOC102654387	#N/A	#N/A	#N/A	#N/A	10.7693853470816	0.303804664763461	0.110568278976213	2.74766567388482	0.00600211767099494	0.0295598258298396
746	gene2141	LOC100577635	uncharacterized protein LOC100577635 isoform X1	#N/A	#N/A	#N/A	1662.28657555578	0.302165853687457	0.0336757812840273	8.97279416144613	0.000000000000000000289085999438273	0.000000000000000244989265831651
1804	gene6573	LOC100576982	uncharacterized protein LOC100576982	#N/A	#N/A	#N/A	27.9280204760153	0.301449220766775	0.0803468059424731	3.75185070807428	0.000175533986141364	0.0018738933384878
484	gene12112	LOC102653850	#N/A	#N/A	#N/A	#N/A	10.5135082704829	0.300053210368305	0.103424082424981	2.90119286855601	0.00371744996152358	0.0205908226375592
452	gene1196	LOC107963988	#N/A	#N/A	#N/A	#N/A	54.9971454108401	0.297601302216734	0.0554422270204165	5.36777323369682	0.0000000797146903146061	0.00000306685044317972
190	gene10830	LOC413466	zinc finger protein 423 isoform X1	FBgn0284250	O/E-associated zinc finger protein	Oaz	21.9836773912843	0.29716059658936	0.0997857025928004	2.97798771635647	0.0029014761277615	0.0168874154420489
1861	gene6777	LOC102655699	#N/A	#N/A	#N/A	#N/A	620.260006738662	0.29604870959174	0.0555062753285894	5.33360791800879	0.000000096280298106638	0.00000353573348080277
701	gene1941	LOC725861	odorant receptor 22c	#N/A	#N/A	#N/A	31.6452351276707	0.295255738294282	0.0717044567183763	4.11767624785049	0.0000382711821841837	0.000552202188278235
565	gene1379	MsrA	methionine sulphoxide reductase A isoform X3	FBgn0000565	Ecdysone-induced protein 28/29kD	Eip71CD	685.917886887835	0.294608141258105	0.0398284872752679	7.39692017981929	0.000000000000139379271853391	0.0000000000284359525557187
94	gene10437	LOC551249	uncharacterized protein LOC551249 isoform X2	FBgn0259179	-	CG42284	75.756224153364	0.293935681183273	0.0693465429937056	4.23864937593144	0.0000224868539239273	0.000359040100985372
1973	gene7222	LOC552326	uncharacterized protein LOC552326	#N/A	#N/A	#N/A	7749.31498300028	0.293127545921785	0.0618841377149406	4.73671536431566	0.00000217209898004675	0.0000492387128871914
482	gene12110	LOC102653741	#N/A	#N/A	#N/A	#N/A	38.2726090708131	0.292897299378859	0.104710058760301	2.79722218520905	0.00515440738258747	0.0262949176753604
2115	gene7847	LOC724285	choline transporter-like protein 1 isoform X1	FBgn0013433	beaten path Ia	beat-Ia	1796.30774009678	0.292880436270544	0.0349023240604303	8.3914307758832	0.0000000000000000480261091271552	0.0000000000000293946469029927
711	gene2001	LOC408696	uncharacterized protein LOC408696	#N/A	#N/A	#N/A	8319.54393593412	0.292715432894758	0.0350527001863401	8.35072423347369	0.000000000000000067845657668009	0.0000000000000373727805264228
1469	gene5097	LOC100577936	uncharacterized protein LOC100577936	#N/A	#N/A	#N/A	94.5260299763358	0.291859097084424	0.0526431826594089	5.54410053382781	0.0000000295469045356648	0.00000132864590722212
911	gene2808	LOC102653852	#N/A	#N/A	#N/A	#N/A	9.29630780304415	0.291173284657898	0.0999679705593296	2.91266575712959	0.00358357951596694	0.020000149709933
146	gene10658	C1q-VP	C1q-like venom protein isoform X1	#N/A	#N/A	#N/A	420.967906783214	0.290863790615469	0.0901140092109004	3.22773110598974	0.00124776204167388	0.00866056629277332
1809	gene6597	LOC725439	uncharacterized protein LOC725439	#N/A	#N/A	#N/A	1412.74501396743	0.290041540887666	0.0382368424897282	7.58539466132909	0.0000000000000331476531404185	0.000000000008492737084837
2180	gene8084	LOC410233	extracellular sulfatase SULF-1 homolog isoform X1	FBgn0040271	Sulfated	Sulf1	843.183318832735	0.289569862132153	0.0390489832496001	7.41555446607226	0.0000000000001211170168203	0.0000000000261636504766518
2150	gene7960	LOC107965107	#N/A	#N/A	#N/A	#N/A	44.8924467583145	0.288636721768809	0.0824218856693169	3.50194271127018	0.000461878920749969	0.00402572790340381
47	gene10228	LOC408406	cyclin-dependent kinase 4	FBgn0016131	Cyclin-dependent kinase 4	Cdk4	1043.01855429801	0.288231027871234	0.0430677157754767	6.69250789556284	0.0000000000219377907766378	0.00000000254409095774967
1352	gene468	LOC102656017	#N/A	#N/A	#N/A	#N/A	60.8945324988641	0.286534183612198	0.0655529410924121	4.37103475202221	0.0000123659107269486	0.000216246410283797
1988	gene7325	LOC102656198	serine/arginine repetitive matrix protein 1-like	#N/A	#N/A	#N/A	33.1607742705214	0.285406560779088	0.101292244854542	2.81765461106067	0.0048375817425601	0.0250331789843986
1111	gene3728	LOC411209	uncharacterized protein LOC411209	FBgn0085419	Rad, Gem/Kir family member 2	Rgk2	601.052769825785	0.285066291434683	0.0559838605481865	5.09193700904782	0.000000354423862766897	0.0000107864300997318
644	gene1705	LOC102656852	#N/A	#N/A	#N/A	#N/A	36.2951106551463	0.283982464572464	0.0794846720955837	3.57279532122826	0.000353190817941339	0.003270047302783
407	gene11764	LOC412791	flocculation protein FLO11	FBgn0263109	-	CG43366	28.1731738031595	0.282497597700789	0.0933928375066168	3.02483151002639	0.00248771672639299	0.0149210879112678
1388	gene4810	LOC726776	uncharacterized aarF domain-containing protein kinase 2 isoform X3	#N/A	#N/A	#N/A	17.9218923780346	0.282424437065655	0.0843326755015888	3.34893249130149	0.000811235594239937	0.00623683359507424
64	gene10266	LOC409826	mucin-12 isoform X1	FBgn0033359	lumens interrupted	lint	36.6036973551145	0.282090013737853	0.076441239871336	3.69028569150186	0.000224002336479461	0.00226199242987555
719	gene2037	LOC100577670	uncharacterized protein LOC100577670	#N/A	#N/A	#N/A	3205.58789164548	0.280877561124109	0.0580861985914147	4.83553009037198	0.00000132791284240213	0.0000325680052091223
2537	gene9587	LOC413064	DNA replication licensing factor Mcm6 isoform X1	FBgn0025815	Minichromosome maintenance 6	Mcm6	224.339925860537	0.28015753068681	0.0571025906165434	4.90621402044838	0.000000928512064592291	0.0000242979036000315
172	gene10758	LOC107965483	#N/A	#N/A	#N/A	#N/A	24.8305355337181	0.279576221973633	0.0752598289301527	3.71481341305071	0.00020335368845777	0.00209378279041051
1628	gene5771	LOC100577098	enolase-phosphatase E1 isoform X1	FBgn0001255	Ecdysone-inducible gene E3	ImpE3	15.1650207022835	0.279335209119699	0.103200459944238	2.70672445908315	0.00679506297060089	0.032567806335254
2256	gene8410	LOC102655465	#N/A	#N/A	#N/A	#N/A	126.73216396269	0.278579927563261	0.0640393319767577	4.35013793810917	0.0000136051921813982	0.000234567139690867
1543	gene5433	LOC724747	otoferlin isoform X3	FBgn0266757	misfire	mfr	3499.29379439237	0.278253006742098	0.0419201596233798	6.63768958043065	0.0000000000318638009112082	0.0000000034416028886155
2259	gene8413	LOC410190	tyrosine-protein kinase Dnt	FBgn0024245	doughnut on 2	dnt	184.027434822165	0.274824586981262	0.0448699191712557	6.12491825386033	0.000000000907301760346177	0.0000000694148853731516
1207	gene4092	LOC113218770	#N/A	#N/A	#N/A	#N/A	67.5350162816058	0.273549284453031	0.0463796588457897	5.89804434229605	0.00000000367835135535138	0.000000234245068681538
2332	gene8719	LOC725581	anion exchange protein 2 isoform X3	FBgn0036043	-	CG8177	3774.80200201504	0.273539101754005	0.0378006966871769	7.23635080108978	0.000000000000460918196049611	0.0000000000819021897722348
2305	gene8605	LOC725750	uncharacterized protein LOC725750 isoform X3	FBgn0036860	-	CG14086	1778.81575637653	0.272249272269907	0.0482182455531954	5.64618785164126	0.0000000164044596925577	0.000000789204945121868
1404	gene4855	LOC552301	chymotrypsin-1	#N/A	#N/A	#N/A	100.033375680209	0.271468139321306	0.0769238880588918	3.52904859818675	0.000417056534594824	0.00372917834331234
1225	gene4215	LOC100578665	uncharacterized protein LOC100578665	#N/A	#N/A	#N/A	705.819178706671	0.271254597945067	0.041939788118347	6.46771502945205	0.0000000000994959027628905	0.00000000961531895384881
2269	gene8450	LOC100577017	uncharacterized protein LOC100577017	#N/A	#N/A	#N/A	500.697391941901	0.270880892397933	0.0390659260144275	6.93394269722145	0.00000000000409270489873793	0.000000000574175650320236
206	gene10903	LOC726600	intraflagellar transport protein 56 isoform X2	FBgn0038358	Tetratricopeptide repeat domain 26	Ttc26	24.1807814208431	0.270470567054218	0.0719115083129957	3.76115830969629	0.000169128341126007	0.00182139485257597
2498	gene9395	Ip3k	inositol 1,4,5-triphosphate kinase isoform X3	FBgn0283680	Inositol 1,4,5-triphosphate kinase 2	IP3K2	1475.04968850411	0.267973490408171	0.0549793279501068	4.87407722865136	0.00000109318221751801	0.0000277502038949216
912	gene2816	LOC410948	aromatic-L-amino-acid decarboxylase isoform X1	FBgn0050446	Tyrosine decarboxylase 2	Tdc2	18.6936158712009	0.266401439420512	0.0999852889868469	2.66440635537452	0.00771243361444595	0.0357014608557943
1492	gene5198	LOC100576703	sarcalumenin isoform X2	FBgn0038181	-	CG9297	68.6071974522742	0.26460813342141	0.0777664729665866	3.40259913208488	0.000667481356999631	0.00538333975846628
1083	gene3605	LOC102656261	#N/A	#N/A	#N/A	#N/A	156.046668961474	0.264569638945748	0.0660329882895841	4.0066282898707	0.0000615916777685068	0.000814101058070797
2162	gene8010	LOC409159	G-protein coupled receptor moody isoform X1	FBgn0025631	moody	moody	262.437779475853	0.264526341847539	0.0616967600963648	4.28752403585493	0.0000180675712602061	0.000297090197871179
2178	gene8078	LOC107965055	vicilin-like seed storage protein At2g18540	#N/A	#N/A	#N/A	18.49327231289	0.264152580868427	0.0801921168274914	3.2939968580287	0.000987736025533692	0.00724493195293254
1531	gene5388	LOC102653613	#N/A	#N/A	#N/A	#N/A	135.331583780883	0.264086096479994	0.0889355854550948	2.9694086470408	0.00298373514174131	0.0172996690147455
1791	gene6518	LOC414009	microprocessor complex subunit DGCR8 isoform X2	FBgn0039861	partner of drosha	pasha	341.808402526119	0.263702510468747	0.0840877779480568	3.13603851717479	0.00171246711342127	0.011156859957754
702	gene1942	LOC102655825	odorant receptor 85b-like	#N/A	#N/A	#N/A	16.5254461449959	0.26238602393292	0.08670532881819	3.02618106071785	0.00247663949119183	0.0148692846182346
1736	gene6272	LOC409692	disintegrin and metalloproteinase domain-containing protein 10 isoform X1	#N/A	#N/A	#N/A	2208.17231720066	0.26190756055771	0.0537216647194549	4.87526888687166	0.00000108660344854474	0.0000276469057566223
699	gene1939	Or19	odorant receptor 19	#N/A	#N/A	#N/A	40.4362053552798	0.259352571183272	0.0645332891700408	4.01889589882666	0.0000584714962422317	0.000779879508596449
1887	gene6890	LOC552215	uncharacterized protein LOC552215	#N/A	#N/A	#N/A	259.661896672868	0.259266977326345	0.0606658758739266	4.27368720209602	0.0000192266714844253	0.000313807762583576
545	gene1269	LOC100576454	protein stum isoform X1	FBgn0050263	stumble	stum	268.491260057868	0.258153025275578	0.0542677070403846	4.75702843098691	0.00000196463508510398	0.0000451866069573916
2297	gene8563	LOC413934	sodium-independent sulfate anion transporter isoform X1	#N/A	#N/A	#N/A	43.2805541245256	0.256286596430552	0.0851832530997785	3.00865002338375	0.002624112077875	0.0155495757551428
2270	gene8454	LOC724543	cytochrome c, testis-specific-like	#N/A	#N/A	#N/A	21.2781256431438	0.25429584392372	0.0758434668556518	3.35290374328096	0.000799685126438733	0.00616524215393668
529	gene1230	LOC726766	endoribonuclease Dicer	FBgn0034246	Dicer-2	Dcr-2	1803.60306129178	0.25300155365648	0.0465428927714755	5.4358794348841	0.0000000545268168688603	0.00000222489607942309
361	gene11597	LOC413478	spermine oxidase	#N/A	#N/A	#N/A	1756.96287857418	0.2523926709799	0.0309639199626795	8.15118600242173	0.000000000000000360372332169513	0.000000000000148892676105579
2266	gene8433	LOC100576423	#N/A	#N/A	#N/A	#N/A	215.4000920195	0.249767868742522	0.0848674522397965	2.94303484022111	0.00325011839216456	0.0185334132124622
616	gene156	LOC107964165	#N/A	#N/A	#N/A	#N/A	32.8204834845671	0.248446510553598	0.0763196006137161	3.25534343151355	0.00113255322795922	0.00799317034748672
1707	gene614	LOC102656618	uncharacterized protein LOC102656618	#N/A	#N/A	#N/A	248.149187629166	0.248133227329309	0.0800256128712283	3.10067262750725	0.00193081630066675	0.0122652577013319
637	gene1669	LOC411729	sodium- and chloride-dependent GABA transporter ine isoform X2	FBgn0011603	inebriated	ine	583.515869638413	0.246038158625202	0.0441195384975175	5.57662584433078	0.0000000245228529351894	0.00000112570112827909
130	gene10579	LOC100577945	#N/A	#N/A	#N/A	#N/A	2510.15927563574	0.245774683083425	0.0317554169331103	7.73961442865405	0.00000000000000997187558808788	0.000000000002816927009076
860	gene2634	LOC725036	U7 snRNA-associated Sm-like protein LSm11	FBgn0033450	Lsm11	Lsm11	168.58366478648	0.244399025289181	0.0448936069210374	5.44396055587715	0.0000000521087634916639	0.00000215012077673281
1596	gene5645	LOC725914	#N/A	#N/A	#N/A	#N/A	48.7534088808367	0.24435172755447	0.0701893838620487	3.48132030956024	0.000498948433506973	0.00426448013339513
2069	gene7663	nAChRb2	nicotinic acetylcholine receptor beta2 subunit	#N/A	#N/A	#N/A	35.826755153418	0.242936051920004	0.0697313927108121	3.48388354908528	0.000494194460115872	0.00423456451941188
1893	gene6910	LOC413324	chitinase-like protein EN03 isoform X1	FBgn0026415	Imaginal disc growth factor 4	Idgf4	14343.3390873885	0.242758654456478	0.0528253312655565	4.59549705871438	0.00000431718883465885	0.0000899101500783299
1972	gene7221	LOC409465	uncharacterized protein LOC409465	FBgn0039114	Lipid storage droplet-1	Lsd-1	1400.26337479057	0.239822796565503	0.0364336644291608	6.58245060778333	0.0000000000462756559973962	0.00000000480961228418221
1874	gene6836	LOC107964838	probable uridine nucleosidase 2	FBgn0032436	-	CG5418	130.047721024975	0.239369571844376	0.0503438388656489	4.75469446188191	0.00000198746759424932	0.0000455216850017563
1222	gene4203	LOC412382	excitatory amino acid transporter 3 isoform X2	FBgn0026439	Excitatory amino acid transporter 1	Eaat1	45.5627677353102	0.238319498280647	0.0820585626548519	2.90426118335813	0.00368120924574056	0.0204106100957844
1141	gene3837	LOC107964288	#N/A	#N/A	#N/A	#N/A	13.8049379632768	0.237923464486012	0.091689207856715	2.59489060978497	0.00946210286129984	0.0416309853126759
1418	gene4892	LOC725799	uncharacterized protein LOC725799 isoform X4	FBgn0035477	-	CG14982	3350.23342570579	0.237661121138327	0.0462088117995548	5.14319914065865	0.000000270099049399935	0.00000855080812425024
1029	gene330	Fabp	FABP-like protein	#N/A	#N/A	#N/A	3882.32429261503	0.237482309506579	0.0416852477486494	5.6970348584356	0.0000000121909009526316	0.000000610487071796103
2601	gene9899	LOC107965323	uncharacterized protein LOC107965323	#N/A	#N/A	#N/A	35.4155415033475	0.237249862499581	0.0598123553825429	3.96656946515814	0.00007291453129362	0.000935156450828651
893	gene2760	LOC411420	adenosine receptor A2b	FBgn0039747	Adenosine receptor	AdoR	384.847114172724	0.237239488979466	0.0452118452756943	5.24728613779906	0.000000154356067260523	0.00000528118258698504
329	gene11449	LOC726155	uncharacterized protein LOC726155	FBgn0037427	Osiris 17	Osi17	26.7408336481494	0.236987426869695	0.0852102052719601	2.781209435106	0.00541567865492529	0.027318924789978
698	gene1938	LOC100577938	uncharacterized protein LOC100577938	#N/A	#N/A	#N/A	74.7012852187932	0.236858855088294	0.0634604735431301	3.73238398429719	0.000189676064771546	0.00198448357605709
2250	gene8383	LOC551793	uncharacterized protein LOC551793 isoform X1	FBgn0013272	Gp150	Gp150	1096.17447206533	0.235425240763116	0.051877970904245	4.5380579976356	0.00000567746475382411	0.00011050994557046
1001	gene319	LOC409468	A disintegrin and metalloproteinase with thrombospondin motifs 8 isoform X1	FBgn0034903	sol narae	sona	2103.12025645689	0.235392875954003	0.0353826294124447	6.65278075323626	0.000000000028760647648847	0.00000000323322505252396
394	gene11725	Tsf1	transferrin 1 precursor	FBgn0022355	Transferrin 1	Tsf1	26434.2088671325	0.23489948562545	0.0473929442141525	4.95642314526861	0.000000718027505433163	0.0000197269551804418
2068	gene7659	LOC107964955	#N/A	#N/A	#N/A	#N/A	49.0860121250891	0.234713347743658	0.080301993278735	2.92288320825297	0.00346806574003178	0.0194639226988946
2570	gene9745	Cryl1	lambda crystallin-like protein	FBgn0030737	0	0	606.540324145509	0.234517727661916	0.0629566194371609	3.72506862278391	0.000195262096952089	0.00203327270521849
601	gene1507	LOC725725	peritrophin-1	#N/A	#N/A	#N/A	31.4487692272859	0.234455558508349	0.0898918338469843	2.60819641200605	0.0091020710640586	0.0404998048920572
2334	gene8723	c-mos	mos protein	FBgn0033773	Mos oncogene	Mos	11.2544822692324	0.231709161492329	0.0912179277731289	2.54017129251851	0.0110798189236373	0.0473449373003855
808	gene2386	LOC726375	bone morphogenetic protein 2-B	FBgn0039914	maverick	mav	167.558394825602	0.230927925097261	0.0475333625987883	4.8582282521529	0.00000118440824426093	0.0000297913827100974
1501	gene5241	LOC724220	synaptotagmin-10	#N/A	#N/A	#N/A	5787.70804791401	0.230531969876194	0.0346999668863421	6.64357895877217	0.0000000000306156346730905	0.00000000336223027491046
1976	gene7250	LOC413555	lachesin-like isoform X1	#N/A	#N/A	#N/A	286.6158412078	0.230470569218995	0.0799932841648276	2.88112397965942	0.00396259736999088	0.0215867635166793
1794	gene6522	LOC413185	spondin-1 isoform X5	FBgn0033710	-	CG17739	147.180886110319	0.228790658561783	0.0604805352727492	3.7828808480283	0.000155023635274914	0.00169908889941868
416	gene11798	LOC102655477	#N/A	#N/A	#N/A	#N/A	29.410986096208	0.228645693922744	0.0699610312073044	3.26818644575484	0.00108239036666028	0.007738283367616
1024	gene3272	GstS1	glutathione S-transferase S1 isoform X1	#N/A	#N/A	#N/A	2929.85998304124	0.227777257049255	0.0401313070435006	5.67579961455913	0.0000000138042297754471	0.000000678933926054022
485	gene12115	LOC551252	tropomyosin	FBgn0038977	-	CG5376	257.911822190332	0.227691928550174	0.0535310007179807	4.25345921982165	0.0000210493286412571	0.000339532142958609
2333	gene8720	LOC113219137	uncharacterized protein LOC113219137 isoform X2	#N/A	#N/A	#N/A	102.128330297862	0.227197125490378	0.0509919668655837	4.4555474019913	0.00000836794033464008	0.000155463066891619
1814	gene6608	LOC725803	protein artichoke isoform X1	FBgn0259677	-	CG42346	1646.98693838915	0.227044889862729	0.0507828569969569	4.47089634748858	0.00000778924453747586	0.000145942358961516
1839	gene6696	LOC409455	doublesex- and mab-3-related transcription factor A2	FBgn0038851	doublesex-Mab related 93B	dmrt93B	131.986800391201	0.226911145006486	0.084759343119831	2.6771225053701	0.0074257478368904	0.0347829353397201
1917	gene7014	LOC724870	NADPH--cytochrome P450 reductase isoform X2	FBgn0015623	Cytochrome P450 reductase	Cpr	2312.94627071213	0.226750405442944	0.0374760771750257	6.0505373703855	0.00000000144363468747256	0.000000103951133018858
1621	gene5751	LOC413248	uncharacterized protein LOC413248 isoform X1	FBgn0050115	Guanine nucleotide exchange factor in mesoderm	GEFmeso	295.659695324453	0.225441412796397	0.04882315164421	4.6175104474873	0.00000388371134798805	0.0000819671416106979
2032	gene7500	LOC100578323	probable phospholipid-transporting ATPase IF isoform X3	FBgn0030746	-	CG9981	51.3413178752282	0.223910133616067	0.0816811895938907	2.74126925341468	0.00612023314801966	0.0299693493746085
557	gene1339	LOC725651	uncharacterized protein LOC725651	#N/A	#N/A	#N/A	315.800927718814	0.223730633242361	0.0660771656226786	3.385899366809	0.000709453949929641	0.00563928872032818
946	gene2960	LOC725699	uncharacterized protein LOC725699 isoform X1	FBgn0050357	-	CG30357	104.012528205939	0.221808173855279	0.0766354616918331	2.89432814729056	0.00379970839391889	0.0208576917667187
622	gene1587	LOC726051	serine/threonine-protein kinase PLK1 isoform X2	#N/A	#N/A	#N/A	378.474225501097	0.220956289724342	0.0553825053298939	3.98964056263226	0.0000661734955414594	0.000862761420568353
258	gene11178	LOC102654757	#N/A	#N/A	#N/A	#N/A	15.1280322865415	0.220627693672469	0.0862497796942429	2.55800877932208	0.0105273434458384	0.0454466076578374
442	gene11918	LOC726460	spermatogenesis-associated protein 6 isoform X1	FBgn0036849	-	CG14079	121.424300259224	0.219693890967375	0.0610502968325995	3.59857203593584	0.000319969227143856	0.00302583774716211
1578	gene5599	LOC551617	uncharacterized protein LOC551617	FBgn0250871	papillote	pot	597.849007049563	0.218813992118387	0.0442156254437145	4.94879332639844	0.000000746749873994534	0.0000203134403995007
213	gene10924	LOC724293	protein yellow	#N/A	#N/A	#N/A	769.009278361155	0.218510397133421	0.0679377499758569	3.21633255754089	0.00129840277045232	0.00891801952747704
1665	gene5943	LOC411599	uridine phosphorylase 1 isoform X2	FBgn0039464	-	CG6330	982.284722697902	0.217640240296056	0.0369571501204865	5.88898872306206	0.00000000388565957253682	0.000000244618922917932
1438	gene4961	LOC413040	G-protein coupled receptor 52	FBgn0035538	Dopamine/Ecdysteroid receptor	DopEcR	4191.51559617596	0.217359520412333	0.044379826372185	4.8977100223304	0.000000969599780223528	0.0000251935867422703
97	gene10450	LOC100578423	uncharacterized protein LOC100578423 isoform X2	FBgn0032330	SAM-motif ubiquitously expressed punctatedly localized protein	Samuel	753.04263177954	0.214798863320548	0.0378301182156352	5.67798551662395	0.000000013629025130863	0.000000673322734828329
920	gene2842	LOC412883	somatostatin receptor type 2	FBgn0036789	Allatostatin C receptor 2	AstC-R2	459.891475660967	0.214366358695206	0.0486219159510132	4.4088422782677	0.0000103924673051547	0.000184965771083828
1527	gene5352	LOC551865	uncharacterized protein LOC551865	FBgn0031053	-	CG14223	283.54251516654	0.214053150044622	0.0474224818458346	4.51374836813656	0.00000636917810431216	0.000122246054312207
1595	gene5643	LOC107964013	#N/A	#N/A	#N/A	#N/A	51.5515559779338	0.213519104634876	0.0534749774203286	3.99287881800408	0.0000652759323822739	0.000852370002743839
1308	gene4542	LOC113218812	uncharacterized protein LOC113218812 isoform X1	FBgn0266451	fau	fau	153.728917102987	0.213331332450124	0.053554018472123	3.98347945749712	0.0000679135445706147	0.0008833571671009
2257	gene8411	LOC408280	uncharacterized protein LOC408280	#N/A	#N/A	#N/A	1937.4332915877	0.213102914324522	0.0323326052191033	6.59096020504444	0.0000000000436991017968024	0.00000000458507623328926
2258	gene8412	LOC102655526	#N/A	#N/A	#N/A	#N/A	105.909583038968	0.212431425803053	0.0535383094614811	3.96783962623791	0.0000725271118385645	0.00093235844938794
5	gene10029	Mir9867	#N/A	#N/A	#N/A	#N/A	46.716139654623	0.210370318067287	0.0562138987208966	3.74231858764647	0.000182330153367998	0.0019351939303037
1118	gene3760	LOC411012	NF-kappa-B inhibitor cactus	#N/A	#N/A	#N/A	417.615897575355	0.21018199994019	0.0300831201500412	6.98670878857962	0.00000000000281409498389759	0.000000000418957897805402
113	gene10513	LOC412876	pyruvate carboxylase, mitochondrial isoform X2	FBgn0027580	Pyruvate carboxylase	PCB	2001.48175157564	0.210019969281764	0.0308444110636334	6.80901213670388	0.00000000000982711899339911	0.00000000127371023470915
1409	gene4863	5-ht7	serotonin receptor 7 isoform X1	FBgn0004573	5-hydroxytryptamine (serotonin) receptor 7	5-HT7	174.579270353379	0.209822619562389	0.053343578066741	3.93341855133656	0.0000837462246771634	0.00104157924447231
2393	gene8956	LOC727593	UDP-glucuronosyltransferase 2C1	#N/A	#N/A	#N/A	979.776500345653	0.209679310214003	0.0410914280443793	5.10275062690803	0.000000334751983285948	0.0000103015715079924
983	gene311	LOC726298	putative transcription factor SOX-15 isoform X2	FBgn0005613	Sox box protein 15	Sox15	117.900617633796	0.208488118037273	0.0536765303214096	3.88415787661512	0.00010268517118961	0.00123099296082256
1588	gene5621	GlnS	glutamine synthetase isoform X1	FBgn0001145	Glutamine synthetase 2	Gs2	22245.9930554335	0.20841042960598	0.0509191932121773	4.09296409582818	0.0000425893687380302	0.000603093927232491
1799	gene6553	LOC411630	ribosomal protein S6 kinase alpha-5 isoform X3	#N/A	#N/A	#N/A	2107.60352541116	0.208140282936949	0.0305024341092127	6.82372699148244	0.00000000000887083934937558	0.00000000116345282276275
479	gene1209	LOC413577	serine/threonine-protein kinase 32B isoform X1	FBgn0052944	-	CG32944	395.869561948176	0.208115550662493	0.0415631999814446	5.00720711483725	0.000000552254930931284	0.0000158172806578156
1106	gene3713	LOC411760	metabotropic glutamate receptor 4 isoform X3	#N/A	#N/A	#N/A	237.744609473972	0.207636721291339	0.036114025699382	5.74947592438836	0.00000000895204988907134	0.000000483454576607348
1371	gene4750	LOC100578835	#N/A	#N/A	#N/A	#N/A	195.094159348966	0.207185967918248	0.0776814122661311	2.66712411469096	0.00765034134959932	0.0355028688494253
1690	gene6054	LOC412810	V-type proton ATPase 116 kDa subunit a isoform X2	FBgn0028670	Vacuolar H[+] ATPase 100kD subunit 2	Vha100-2	1135.09697848148	0.206784854758276	0.027219876245895	7.59683302342205	0.0000000000000303465689536746	0.00000000000796019405149128
72	gene10299	LOC409963	6-phosphofructo-2-kinase/fructose-2,6-bisphosphatase isoform X2	#N/A	#N/A	#N/A	4340.73688765214	0.205473657640929	0.0352039700653749	5.83666152594034	0.0000000053257130915305	0.000000318877071355388
1560	gene5489	LOC552244	uncharacterized protein LOC552244 isoform X1	FBgn0031407	-	CG4270	1199.5677279141	0.205387016342819	0.0371052533371316	5.53525438774692	0.0000000310776957143897	0.00000138616588536612
1860	gene6776	LOC411270	uncharacterized protein LOC411270 isoform X3	FBgn0259680	Protein kinase C delta	Pkcdelta	480.95890384973	0.205118581790423	0.0775089604637656	2.64638540580496	0.00813570650772861	0.0371524043769904
238	gene11040	LOC408478	facilitated trehalose transporter Tret1	#N/A	#N/A	#N/A	1489.593998737	0.204459737007312	0.0620640511340508	3.29433437346369	0.000986550653847417	0.00724105833007128
846	gene2524	LOC413489	deoxyribonuclease-2-alpha	FBgn0000477	Deoxyribonuclease II	DNaseII	220.98421776472	0.204329818483284	0.0436756613630576	4.67834514936763	0.00000289199450112857	0.0000634683335038515
1042	gene3353	LOC412217	multidrug resistance-associated protein 1	FBgn0032456	Multidrug-Resistance like Protein 1	MRP	3389.38022165717	0.204249884073442	0.0302847559350065	6.74431336054937	0.0000000000153752387791604	0.00000000184118484380446
1800	gene6558	LOC409628	neutral ceramidase	FBgn0039774	Ceramidase	CDase	1349.28122284852	0.203652236959603	0.0440556665422781	4.62261163984814	0.00000378938754745987	0.0000801299090410085
477	gene1207	LOC100578467	protein Star	FBgn0003310	Star	S	355.729396880677	0.20341083847735	0.0471263554618131	4.3162862157286	0.0000158676210457946	0.000268118989358158
135	gene1060	LOC413560	uncharacterized protein LOC413560 isoform X1	FBgn0260386	mind the gap	mtg	26.3271777445674	0.203123651012414	0.0751039103737871	2.70456824420301	0.00683932195441337	0.0327461147204572
260	gene11183	LOC551005	hexokinase type 2 isoform X2	FBgn0001186	Hexokinase A	Hex-A	1786.59317527493	0.202698986341296	0.0361962417664221	5.60000089648346	0.0000000214350696645595	0.00000100063628175615
1150	gene387	LOC725746	uncharacterized protein LOC725746	FBgn0023534	-	CG17778	540.735997785747	0.20216970442565	0.0381140924960787	5.30432947987545	0.0000001130878969687	0.00000408488315050547
703	gene1954	Or35	odorant receptor 35	#N/A	#N/A	#N/A	220.284728365516	0.201740885088401	0.0417235773910996	4.83517707979268	0.00000133027161151902	0.0000325680052091223
2497	gene9394	LOC113219121	uncharacterized protein LOC113219121 isoform X2	#N/A	#N/A	#N/A	920.065854117848	0.200029062290892	0.0392250778295017	5.09951983168398	0.000000340516193111143	0.0000104207413875152
928	gene2879	LOC102656050	#N/A	#N/A	#N/A	#N/A	41.4153305767073	0.199989929457154	0.0620353599903594	3.22380541497999	0.00126499324556509	0.00873365420283745
170	gene10745	LOC409177	kinase D-interacting substrate of 220 kDa isoform X5	FBgn0261554	-	CG42672	5262.39024560704	0.198430288838029	0.051656364219746	3.84135220965043	0.000122358397741774	0.0013955098339387
249	gene11110	LOC727254	mitochondrial cardiolipin hydrolase	FBgn0261266	zucchini	zuc	221.886088082395	0.198251101354106	0.0594091621109726	3.33704590857191	0.000846739605979705	0.00643605642080389
1503	gene5246	sGC-alpha1	soluble guanylyl cyclase alpha 1 subunit	FBgn0013972	Guanylyl cyclase alpha-subunit at 99B	Gycalpha99B	1303.42632816096	0.197867586914239	0.0316499631159071	6.25174778844502	0.000000000405884489162407	0.0000000349346048211113
2146	gene795	LOC107964488	#N/A	#N/A	#N/A	#N/A	185.377909736277	0.197700565812407	0.0412953931623844	4.78747266153868	0.00000168894736134044	0.0000400153399567475
1155	gene3901	LOC550918	ATP-binding cassette sub-family G member 4 isoform X2	FBgn0020762	ABC transporter expressed in trachea	Atet	1565.74568681238	0.196908896170525	0.0443392941485755	4.4409569424066	0.0000089559715345914	0.000162818380192398
1025	gene3281	LOC552417	acyl-CoA Delta(11) desaturase	#N/A	#N/A	#N/A	10996.2665773326	0.196578377008514	0.0350012525891605	5.61632405891075	0.0000000195062675077354	0.000000922319953359315
2337	gene8740	LOC725924	leucine-rich repeat-containing protein 24	FBgn0015400	kekkon 2	kek2	639.474022129015	0.196226323386342	0.0476088086009719	4.12163902337888	0.0000376186341127501	0.000544605114349761
1622	gene5756	LOC413334	mitogen-activated protein kinase kinase kinase kinase 5 isoform X3	FBgn0263395	happyhour	hppy	1079.28513571056	0.196058695747398	0.031789886664706	6.16732918287085	0.00000000069453074873846	0.0000000546546089917972
2614	gene9951	LOC726758	uncharacterized protein LOC726758	FBgn0039479	-	CG14257	275.160430846022	0.196043342607563	0.0577687349044092	3.393588987745	0.000689831418526456	0.00551915231510964
2239	gene8328	LOC551143	inositol-3-phosphate synthase 1-B isoform X1	FBgn0025885	myo-inositol-1-phosphate synthase	Inos	8083.37451590832	0.196038818767987	0.0647804417931847	3.02620379456276	0.00247645327684715	0.0148692846182346
71	gene10297	LOC724803	membrane metallo-endopeptidase-like 1 isoform X3	#N/A	#N/A	#N/A	453.894835789157	0.195627944273753	0.0550307043436696	3.55488715993977	0.000378141337023132	0.00345471462711886
2419	gene906	LOC107966041	#N/A	#N/A	#N/A	#N/A	1147.1456789806	0.195175908199271	0.0309205490588009	6.31217472329193	0.000000000275141332493546	0.0000000244454198393661
139	gene10624	LOC412927	uncharacterized protein LOC412927	FBgn0035171	-	CG12502	1597.64866502671	0.194803373948796	0.0492794493621204	3.95303471265115	0.0000771662373175433	0.000972997400331067
2189	gene8121	LOC725241	uncharacterized protein LOC725241 isoform X2	FBgn0033192	Corin	Corin	284.679974994745	0.194041475919581	0.0584703321173496	3.31863132793808	0.000904597743222604	0.0067611623725125
1421	gene4900	LOC113218844	#N/A	#N/A	#N/A	#N/A	32.7532347100626	0.194019617889202	0.0638105491264567	3.04055709510826	0.00236140914808035	0.0143495005981253
341	gene11497	LOC724421	fibrillin-2	FBgn0243514	eater	eater	292.629760005343	0.193967491685483	0.0684535312647455	2.83356443563604	0.00460320266113697	0.024204998188216
1258	gene4354	LOC414032	tubulin polyglutamylase TTLL5 isoform X4	FBgn0051108	Tubulin tyrosine ligase-like 5	TTLL5	547.142752226441	0.193542549730837	0.0398749098965085	4.85374262244498	0.00000121152955359659	0.0000301977852759583
1383	gene4800	LOC413870	suppressor of hairless protein	FBgn0004837	Suppressor of Hairless	Su(H)	352.911472745809	0.193465622750997	0.0397417270524605	4.86807285691473	0.00000112691786733358	0.0000284753535422341
725	gene2063	LOC100578833	putative leucine-rich repeat-containing protein DDB_G0290503 isoform X2	#N/A	#N/A	#N/A	45.5762859720898	0.192468276103048	0.0587713026539924	3.27486830156169	0.00105711242706565	0.00760489038189538
2465	gene9279	LOC102654866	#N/A	#N/A	#N/A	#N/A	218.425781623696	0.191969051064986	0.0470438662151417	4.08063933748707	0.0000449119966852795	0.000627913029799142
704	gene1955	LOC100577226	odorant receptor 4 isoform X2	#N/A	#N/A	#N/A	249.813842945434	0.191664339741248	0.0446497704397949	4.2926164648413	0.0000176579874449449	0.000292099170692128
1562	gene5502	LOC100577020	uncharacterized protein LOC100577020 isoform X1	#N/A	#N/A	#N/A	970.586805556955	0.190422332103312	0.0356851725311644	5.33617518416126	0.0000000949276903584194	0.00000350652648088795
1613	gene5716	LOC409277	acidic phospholipase A2 PA4 isoform X4	FBgn0029720	-	CG3009	2721.52395546539	0.189710946202171	0.0515842071603925	3.67769433021034	0.000235351757595212	0.0023528768724378
286	gene11292	LOC552784	LOW QUALITY PROTEIN: uncharacterized protein LOC552784	FBgn0037956	-	CG6959	392.694417387155	0.189540723359244	0.0450193493170661	4.21020575007271	0.0000255138225958143	0.000396453855483901
2111	gene7819	LOC100576134	uncharacterized protein LOC100576134 isoform X2	FBgn0036665	-	CG13024	290.600325297744	0.187080443988377	0.0553840973465238	3.37787294460832	0.00073048823717286	0.00576902430747914
612	gene155	LOC724238	paired box protein Pax-6 isoform X2	#N/A	#N/A	#N/A	1580.7953220814	0.186615350654176	0.0409474295715223	4.5574374901413	0.00000517814942206264	0.000103534795250207
1078	gene3562	LOC411036	two pore potassium channel protein sup-9	FBgn0038165	TWIK-related acid-sensitive K[+] channel 6	Task6	2241.76857668365	0.186353729614287	0.0375083515650329	4.96832630170862	0.000000675332547309616	0.0000187726610368809
555	gene1335	LOC725415	BTB/POZ domain-containing protein KCTD16	FBgn0038839	Kctd12-like	Ktl	11022.8143779438	0.185733720740198	0.0371744812700765	4.99626933300891	0.000000584500134693895	0.0000165964896492852
1859	gene6774	LOC411272	putative acyl-CoA-binding protein	FBgn0031992	Acyl-CoA binding protein 1	Acbp1	189.543380286445	0.185394492821709	0.0473236685536983	3.9175849736024	0.0000894405222917218	0.00109851308148038
1863	gene678	LOC725649	synaptonemal complex protein 1	#N/A	#N/A	#N/A	137.729828312008	0.185148078217342	0.04339992159727	4.2660924583096	0.000019892636699146	0.000322289968403665
837	gene2507	LOC411365	beta-1,4-N-acetylgalactosaminyltransferase bre-4	FBgn0027538	beta1,4-N-acetylgalactosaminyltransferase A	beta4GalNAcTA	1257.34572652124	0.184769439825259	0.0337274826096906	5.47830509509094	0.0000000429419244842799	0.00000181260989288625
1345	gene4667	LOC726102	transmembrane protein 135	FBgn0037592	-	CG11737	899.792873983008	0.18439172868967	0.0356475479629943	5.17263428275871	0.00000023081650729583	0.00000747913370846517
1303	gene4520	LOC100578865	uncharacterized protein LOC100578865	FBgn0034408	serrano	sano	1747.74080641914	0.183634912567185	0.0332018110666075	5.53087035519802	0.0000000318645771403061	0.0000014098475757219
192	gene10840	LOC409902	liprin-alpha-1 isoform X4	FBgn0046704	Liprin-alpha	Liprin-alpha	3002.6103750725	0.183547329190032	0.0296845046333978	6.18327074872337	0.000000000627868905168338	0.0000000508619980017616
1894	gene6914	LOC113218953	#N/A	#N/A	#N/A	#N/A	104.508559849161	0.18342870663525	0.0518381809149189	3.53848656333656	0.000402427762152528	0.00362810691950442
520	gene12249	LOC408564	long-chain fatty acid transport protein 4	#N/A	#N/A	#N/A	2564.66845097136	0.18290457419945	0.0224201654319813	8.15803856373625	0.000000000000000340508810998867	0.000000000000148892676105579
323	gene1142	LOC724497	patched domain-containing protein 3 isoform X1	#N/A	#N/A	#N/A	239.155274110185	0.182861539521598	0.051807364425448	3.52964373983432	0.000416119592627832	0.00372411823881465
2420	gene9062	LOC408354	nuclear factor of activated T-cells 5 isoform X2	FBgn0030505	NFAT nuclear factor	NFAT	1204.45222425151	0.182615387579144	0.0465941106352193	3.91928046462398	0.0000888137170803751	0.00109203205477064
1424	gene4908	LOC411181	sodium- and chloride-dependent glycine transporter 1 isoform X4	FBgn0034911	Glycine transporter	GlyT	5349.93717069866	0.182579781732061	0.0345448923088985	5.2852902275521	0.000000125505617957322	0.00000448927075660979
15	gene10089	LOC552030	uncharacterized protein LOC552030	FBgn0003396	schnurri	shn	375.47405278796	0.182570879598911	0.0579125443942805	3.15252734115654	0.00161863662493094	0.0106845534432979
1805	gene6577	LOC409633	ras-related and estrogen-regulated growth inhibitor	FBgn0031906	-	CG5160	3397.45137551544	0.181729786583345	0.0353814124464307	5.1363067220251	0.000000280190226384697	0.00000879446075236526
605	gene1526	LOC100577920	uncharacterized protein LOC100577920	#N/A	#N/A	#N/A	89.0629614203444	0.180580459492812	0.0669724173082088	2.69634077357215	0.00701059054489378	0.0334317574621515
2431	gene9133	LOC100578439	chascon-like isoform X1	FBgn0263258	chascon	chas	349.640557378108	0.17967954631117	0.0508243830395053	3.53530206498536	0.000407309263706086	0.003660135528752
723	gene2058	LOC100577749	uncharacterized protein LOC100577749	FBgn0037626	-	CG8236	64.3914520663389	0.178834278436953	0.0677776940721289	2.63854179291845	0.00832634365730921	0.0378273517825054
81	gene1033	TyrR	#N/A	FBgn0004514	Octopamine-Tyramine receptor	Oct-TyrR	533.66895816987	0.178772631362019	0.0514651180939305	3.47366600880494	0.00051339966087681	0.00435756861624023
301	gene11336	Oa1	octopamine receptor	FBgn0024944	Octopamine receptor in mushroom bodies	Oamb	1121.51829328925	0.178140854974702	0.0461584694359803	3.85933193087729	0.000113697419903305	0.00133114184386261
1099	gene3692	LOC724781	uncharacterized protein LOC724781	#N/A	#N/A	#N/A	272.245239448564	0.177888807932743	0.0486566029448654	3.65600549907513	0.000256175861019629	0.00253574974020957
2019	gene7446	LOC409085	guanine nucleotide exchange factor for Rab-3A	#N/A	#N/A	#N/A	1503.56886951228	0.177736960153927	0.0241583392657318	7.35716798240531	0.000000000000187852897129217	0.0000000000376286430485925
1414	gene4879	LOC408867	alpha,alpha-trehalose-phosphate synthase	FBgn0027560	Trehalose-6-phosphate synthase 1	Tps1	2587.60545556614	0.17767748339565	0.0467966173050303	3.79680185508946	0.000146574854965509	0.00162948050167005
916	gene2826	LOC100578296	probable G-protein coupled receptor B0563.6 isoform X1	#N/A	#N/A	#N/A	1439.40465985053	0.177358639373217	0.0334484229513165	5.30245146778246	0.000000114257847834314	0.00000411365591369488
2051	gene7591	LOC725557	cuticle protein 19 isoform X2	#N/A	#N/A	#N/A	5231.25446930932	0.177133824386228	0.0507576259565631	3.4897972678591	0.000483387103871098	0.0041637808626645
2286	gene8526	LOC410291	dipeptidase 1	#N/A	#N/A	#N/A	1002.26665325386	0.177000749724315	0.0353529323017728	5.00667803772078	0.000000553774400680884	0.0000158172806578156
921	gene2857	LOC409872	TRPL translocation defect protein 14 isoform X1	FBgn0284257	TRPL translocation defect 14	Ttd14	1542.37939727208	0.176812636614114	0.0269614055336743	6.55799032410524	0.0000000000545377469008325	0.00000000556335516302289
1325	gene4609	LOC102654127	neurochondrin homolog	FBgn0037447	Neurochondrin	Neurochondrin	63.7196391127713	0.176696396471869	0.0425787946362283	4.14986844934137	0.000033266640653988	0.000491284959899445
872	gene2683	LOC414029	ABC transporter A family member 1	#N/A	#N/A	#N/A	7240.70664454018	0.176381402335345	0.0492293408139686	3.5828511903474	0.000339864238732188	0.00317312230348518
1309	gene4543	LOC409060	golgin subfamily A member 6-like protein 22	#N/A	#N/A	#N/A	72.5909484494785	0.175893489419993	0.0663884572575349	2.6494589072565	0.00806207758881527	0.0369006683822093
673	gene1830	LOC725891	uncharacterized protein LOC725891	FBgn0261085	Synaptotagmin 12	Syt12	1462.98089514548	0.175513998027022	0.031050912983456	5.65245853223497	0.0000000158168965204201	0.000000764483702000622
1687	gene6049	LOC727418	uncharacterized protein LOC727418 isoform X1	FBgn0035031	-	CG13587	101.544319542818	0.175310976389569	0.0505732182428624	3.46647855289121	0.000527323802593434	0.00443814081984099
516	gene12228	LOC410655	lachesin	FBgn0031725	Dpr-interacting protein eta	DIP-eta	1113.87077575259	0.174938566217885	0.0418390873073311	4.1812232884734	0.0000289944956228616	0.000439384261729115
804	gene2373	LOC410795	trehalase precursor	FBgn0003748	Trehalase	Treh	3656.10253848189	0.174911459380698	0.0370287234091657	4.72366971574836	0.00000231626487346529	0.0000520781430836064
1264	gene4375	LOC100576196	uncharacterized protein LOC100576196 isoform X1	#N/A	#N/A	#N/A	714.787580607099	0.174637323414124	0.0401770813421426	4.34669014224641	0.0000138207245045359	0.000237302343752987
1439	gene4963	LOC725512	RISC-loading complex subunit TARBP2	FBgn0032515	loquacious	loqs	140.971618623342	0.172702591911537	0.057787996914142	2.98855473686219	0.00280300287624978	0.0163863035116687
1208	gene4093	LOC100576603	uncharacterized protein LOC100576603	#N/A	#N/A	#N/A	3096.52186738776	0.171883309326428	0.0443945277413207	3.87172289179338	0.000108068771842276	0.0012843513046239
1714	gene6171	LOC100576948	GTP-binding protein RAD-like	FBgn0085426	Rad, Gem/Kir family member 3	Rgk3	2871.78671778201	0.171735305180308	0.0386992451448536	4.437691343526	0.00000909288803650551	0.000165035168860266
692	gene1909	LOC551772	zeta-sarcoglycan isoform X1	FBgn0025391	Sarcoglycan delta	Scgdelta	1320.7994831603	0.171172851475377	0.0392850054411862	4.35720574690107	0.0000131733423907573	0.000228192945155617
1354	gene4682	LOC726312	receptor-binding cancer antigen expressed on SiSo cells	FBgn0052536	-	CG32536	195.492100173579	0.170950332364347	0.033441355365251	5.11194389393624	0.00000031886053863013	0.00000989545508193844
1055	gene3420	LOC411046	serine/threonine-protein phosphatase 2B catalytic subunit 3 isoform X8	FBgn0011826	Protein phosphatase 2B at 14D	Pp2B-14D	4130.67989706928	0.170505885266007	0.0317671249222124	5.36736911771278	0.000000079893444421583	0.00000306685044317972
873	gene2689	LOC411412	monocarboxylate transporter 12	FBgn0033028	-	CG11665	900.817453811417	0.170242464545306	0.0268326548139323	6.34460010482866	0.000000000223003943419032	0.0000000204097548541806
379	gene11663	LOC413959	multidrug resistance-associated protein 4	#N/A	#N/A	#N/A	781.196899812019	0.169333656170346	0.0506240830005319	3.34492293260042	0.000823054369506879	0.00629572627667981
2151	gene7968	LOC409525	oxysterol-binding protein-related protein 2 isoform X2	FBgn0034951	-	CG3860	1139.26535670531	0.169210575451023	0.0247019059222957	6.85010201169516	0.00000000000737973447869253	0.00000000100373499693525
304	gene11347	LOC411772	Y+L amino acid transporter 2 isoform X2	FBgn0039844	-	CG1607	1403.56233217261	0.16895018377717	0.0326935878936751	5.16768561243946	0.000000237010546658932	0.0000075905383504112
20	gene10109	LOC727146	sphingomyelin phosphodiesterase isoform X1	FBgn0034997	-	CG3376	2707.30429890663	0.168573562869889	0.0323154225845272	5.21650498083238	0.000000182330675037298	0.00000612691890938808
2058	gene7619	Dop3	D2-like dopamine receptor isoform X2	FBgn0053517	Dopamine 2-like receptor	Dop2R	5229.56744760462	0.168358311542598	0.0433882867004228	3.88027102118686	0.000104340134315361	0.00124676275461208
2619	gene9972	LOC552397	putative uncharacterized protein DDB_G0271982 isoform X2	FBgn0261705	-	CG42741	2431.25793607716	0.166515428715655	0.0615085149732975	2.70719312257731	0.00678547719039233	0.0325448855927524
2344	gene8762	LOC726993	cytohesin-1 isoform X3	FBgn0086779	steppke	step	822.863185670961	0.166238558529199	0.0278254275792275	5.97433976731776	0.00000000231023871101627	0.000000152406586103391
1292	gene4478	LOC411099	protein yippee-like 1	FBgn0030183	-	CG15309	1264.94905603056	0.164975655061421	0.033351422823887	4.94658521564669	0.00000075526672524096	0.0000204945160393588
1007	gene3213	LOC726188	uncharacterized protein LOC726188 isoform X5	FBgn0053143	-	CG33143	4905.32735754726	0.164929350890668	0.0268938322618542	6.13260874407259	0.000000000864495768155191	0.0000000666024466976625
414	gene11793	LOC409682	NADP-dependent malic enzyme isoform X2	FBgn0029155	Malic enzyme b	Men-b	5892.24005996478	0.164907813575542	0.0292921623823067	5.62975895815569	0.0000000180461640352619	0.000000856959436105521
429	gene11847	LOC411646	protein Gawky isoform X4	FBgn0051992	gawky	gw	616.729689019559	0.164845441931988	0.0590534310616238	2.79146256142116	0.00524704273508783	0.0266267479559938
177	gene10778	LOC726153	uncharacterized protein LOC726153 isoform X1	FBgn0259935	-	CG42458	1013.5666692085	0.164725447917114	0.0461730589343333	3.56756627606987	0.000360312262073213	0.00332180769143146
1556	gene5480	LOC552058	uncharacterized protein LOC552058 isoform X2	FBgn0036481	-	CG16959	74.4418178169584	0.164324813030774	0.047611657476192	3.45135670004649	0.000557775864938898	0.00462378984502019
1561	gene5496	LOC413159	potassium channel subfamily T member 1 isoform X7	FBgn0261698	slowpoke 2	SLO2	4563.84745140624	0.164036527340955	0.0343157042163305	4.78021742776567	0.00000175105715021162	0.0000411330418419646
253	gene11163	LOC102653951	ras-related and estrogen-regulated growth inhibitor-like	#N/A	#N/A	#N/A	142.57950147475	0.163862940636009	0.0611420152744992	2.68003826665412	0.00736137442956456	0.0346295998224098
2592	gene9818	LOC409783	uncharacterized protein LOC409783 isoform X3	FBgn0261545	-	CG42663	2254.12608849712	0.163439808661309	0.028111050304798	5.81407691598819	0.00000000609693776973873	0.00000034446135081647
2410	gene9036	LOC410323	dynein heavy chain 7, axonemal isoform X2	#N/A	#N/A	#N/A	62.4601346333341	0.163234005826444	0.0636840426259644	2.56318536160097	0.0103716659553349	0.0449506860070514
287	gene11293	LOC552479	protein draper isoform X1	FBgn0027594	draper	drpr	1420.8593765282	0.162983154763621	0.0260979517062448	6.24505542036932	0.000000000423649875128872	0.0000000361810129790293
1689	gene6050	Adk1	adenylate kinase 1	FBgn0022709	Adenylate kinase 1	Adk1	1170.16513134526	0.162651758261066	0.0279313697336627	5.82326465948567	0.00000000577090576606761	0.000000332869470286738
1428	gene4918	LOC100578929	uncharacterized protein LOC100578929	#N/A	#N/A	#N/A	99.6813127985781	0.162517402716051	0.0554891495391285	2.92881408466083	0.00340257872686648	0.0191256172621878
42	gene10217	LOC552578	uncharacterized protein LOC552578	FBgn0035267	-	CG13921	1941.15517164527	0.162448554196467	0.0432115019793168	3.75938226526407	0.000170333411537769	0.00182900896190214
326	gene1144	LOC113218878	#N/A	#N/A	#N/A	#N/A	56.5742067983048	0.161928867459383	0.0623544772426044	2.59690842775189	0.00940669982177617	0.0415365178102237
2551	gene9654	LOC411807	uncharacterized protein LOC411807 isoform X1	#N/A	#N/A	#N/A	155.569273310381	0.161402772230533	0.060404846780455	2.67201691309906	0.00753968481905935	0.0351522249900875
833	gene2477	LOC100578349	uncharacterized protein LOC100578349	FBgn0050419	-	CG30419	1396.89742038955	0.161313450670003	0.0342449111672316	4.71058166517778	0.00000247010795497514	0.0000550874075707714
1781	gene6460	LOC552358	low-density lipoprotein receptor-related protein 2 isoform X1	FBgn0261260	Megalin	mgl	4105.68773145791	0.160793165449231	0.0437180531079324	3.677958052072	0.000235108613023936	0.0023528768724378
95	gene10438	LOC100576843	inner centromere protein	#N/A	#N/A	#N/A	97.8693298050752	0.160758435050155	0.0453278580307194	3.54657029990709	0.000390280597982512	0.00353304958748836
840	gene2510	LOC409703	uncharacterized protein LOC409703 isoform X1	FBgn0264598	Protostome-specific GEF	PsGEF	1069.28899015296	0.160556693618014	0.0625596695667993	2.56645686797589	0.0102743402361989	0.0445814912887763
1664	gene5940	LOC409851	amphiphysin isoform X4	FBgn0027356	Amphiphysin	Amph	2025.32438916663	0.160523215694667	0.0280410794601745	5.72457333258698	0.0000000103694010524149	0.000000536336579316692
2024	gene7464	LOC412714	cAMP-dependent protein kinase type I regulatory subunit isoform X1	FBgn0259243	Protein kinase, cAMP-dependent, regulatory subunit type 1	Pka-R1	3784.90005179882	0.15995954689417	0.0275758849402649	5.80070402965037	0.00000000660370689282734	0.000000369304765676542
1057	gene3433	LOC413399	zinc finger SWIM domain-containing protein 8 isoform X1	FBgn0085430	-	CG34401	2052.14616278102	0.159898919034644	0.0558115566176753	2.86497866615683	0.00417037337208049	0.0224560134116377
801	gene2368	Dnmt3	DNA methyltransferase 3 isoform X4	#N/A	#N/A	#N/A	390.376701936203	0.159813652269293	0.0453207050860194	3.52628344960575	0.000421435656185326	0.00375340066628435
1476	gene5136	LOC113218848	uncharacterized protein LOC113218848	#N/A	#N/A	#N/A	215.721617102307	0.159567644628412	0.0526116936137937	3.03293115404626	0.00242190846911715	0.0146283802654954
1399	gene484	LOC410748	glucose dehydrogenase	FBgn0030598	-	CG9503	364.418449240751	0.159514468039047	0.0492609276954375	3.23815395896049	0.00120305867584095	0.00839930128754103
888	gene2738	LOC409640	proton-coupled amino acid transporter-like protein CG1139 isoform X1	#N/A	#N/A	#N/A	3994.56517948383	0.159084411155921	0.0316057145627387	5.03340656450377	0.000000481839717527204	0.0000141181600212692
1608	gene5704	LOC410013	calexcitin-2	FBgn0020907	Sarcoplasmic calcium-binding protein 2	Scp2	14515.7491758271	0.158517548843267	0.0296886712481113	5.3393278371578	0.0000000932918129277962	0.00000349198822576204
687	gene1887	LOC409246	uncharacterized protein LOC409246 isoform X4	FBgn0013987	MAP kinase activated protein-kinase-2	MAPk-Ak2	1276.52245615386	0.157887204481761	0.0233088785843629	6.77369371976917	0.0000000000125535289692502	0.00000000157161623470715
2008	gene7400	NLG-5	neuroligin 5 isoform X1	#N/A	#N/A	#N/A	1414.53210180233	0.157666880096254	0.0409862043746016	3.84682803645896	0.000119656890158886	0.00137893301138122
1631	gene5777	LOC411748	LOW QUALITY PROTEIN: protein kinase C-binding protein NELL1	#N/A	#N/A	#N/A	514.315909254181	0.157300548222573	0.0355350618480004	4.42662936384968	0.00000957169883952913	0.000172871157565725
1573	gene5578	LOC100578059	vasorin isoform X1	FBgn0261509	hattifattener	haf	94.0857763799962	0.157138698993961	0.0500770375004826	3.1379392000265	0.00170140164922012	0.0111044679913851
2449	gene9199	mGlutR1	metabotropic glutamate receptor 1	FBgn0019985	metabotropic Glutamate Receptor	mGluR	1726.00380007582	0.156495948153574	0.0567258360502203	2.75881254557492	0.00580118013602179	0.0288279664224412
1485	gene5166	LOC413076	ecdysone-induced protein 78C isoform X5	FBgn0004865	Ecdysone-induced protein 78C	Eip78C	2075.44563471647	0.155985239775559	0.0354166427997007	4.40429209108654	0.0000106129868408363	0.00018828224802817
1226	gene4216	LOC411079	protein grainyhead isoform X2	FBgn0259211	grainy head	grh	191.476937154899	0.155766697620671	0.0448626484885011	3.47207984523241	0.000516442710430878	0.00437328927042043
2226	gene8273	LOC113219030	#N/A	#N/A	#N/A	#N/A	206.199215613942	0.155693633314967	0.05168695130689	3.01224253662283	0.00259325312595589	0.0154015470019709
2545	gene9631	LOC727130	progestin and adipoQ receptor family member 4 isoform X1	FBgn0053203	-	CG33203	550.781676711088	0.155574895951235	0.041501860050853	3.74862465828292	0.000177806954593449	0.00189411680887054
838	gene2508	LOC552297	low density lipoprotein receptor adapter protein 1-B isoform X1	#N/A	#N/A	#N/A	644.686293226783	0.155508447875709	0.0391445683797771	3.97266988275309	0.0000710715143737064	0.00091471363768122
88	gene10404	LOC102656439	adenosine deaminase 2	FBgn0036752	Adenosine deaminase-related growth factor A	Adgf-A	64.0229363687044	0.155472461492176	0.0518012634121751	3.00132566758274	0.00268806908572344	0.0158493213918361
1413	gene4876	LOC550869	N-acetylglucosamine-6-sulfatase	FBgn0033836	-	CG18278	166.564402181005	0.155469887119491	0.0565162247125853	2.75088946422265	0.00594336944355182	0.0293098035629411
530	gene1231	Uqcr11	cytochrome b-c1 complex subunit 10	FBgn0034245	Ubiquinol-cytochrome c reductase 6.4 kDa subunit	UQCR-6.4	953.014927114734	0.15504300522914	0.0305802425993617	5.0700384316891	0.000000397735379357413	0.0000120380513032435
1933	gene7073	LOC410101	trafficking kinesin-binding protein milt isoform X2	FBgn0262872	milton	milt	3053.82853420621	0.155030605758909	0.0265898754886819	5.83043744694851	0.00000000552822596794711	0.000000322940482000697
1529	gene5357	LOC725417	uncharacterized protein LOC725417	FBgn0052647	-	CG32647	527.106147870954	0.154867803679333	0.0531038081987444	2.91632199144231	0.00354184766829352	0.0198174381724681
712	gene2002	LOC726783	vitellogenin	#N/A	#N/A	#N/A	80.2021483882716	0.154770038814229	0.0592355670126936	2.61278901544174	0.00898067238558484	0.0401299614753702
1239	gene4271	LOC724563	uncharacterized protein LOC724563	FBgn0039527	-	CG5639	1597.50864641415	0.154741966661228	0.0279997069866289	5.52655664343644	0.0000000326576853438281	0.00000143342517702372
311	gene11367	LOC551770	cytosolic purine 5\'-nucleotidase isoform X4	FBgn0052549	-	CG32549	1280.22313469926	0.15452644379609	0.0272740410307754	5.66569668285407	0.0000000146428352436838	0.00000071697829279851
2201	gene8150	LOC100577949	potassium/sodium hyperpolarization-activated cyclic nucleotide-gated channel 2 isoform X2	#N/A	#N/A	#N/A	307.126916326885	0.154452132706222	0.0308501063141332	5.00653486031794	0.00000055418628791112	0.0000158172806578156
1061	gene3452	Camkii	calcium/calmodulin-dependent protein kinase II isoform X42	FBgn0264607	Calcium/calmodulin-dependent protein kinase II	CaMKII	66563.6893612219	0.154076149250117	0.0348439902826823	4.42188589768646	0.0000097843125500563	0.000176133613339821
1310	gene4544	LOC727423	uncharacterized protein LOC727423	#N/A	#N/A	#N/A	1107.11523733511	0.154028228954987	0.0488546779502146	3.15278363132287	0.00161721627875302	0.0106815777835864
117	gene1054	LOC410706	rho GTPase-activating protein 7 isoform X2	FBgn0285955	crossveinless c	cv-c	11044.5752864879	0.153058142937505	0.0382616066998301	4.00030621134853	0.0000632605731737956	0.000833662362028357
2057	gene7617	Mir9889	#N/A	#N/A	#N/A	#N/A	42.4550248639675	0.15263697126757	0.0514771252373186	2.96514171224377	0.00302543528542995	0.0174967036953185
1394	gene4824	LOC113218809	diuretic hormone class 2	FBgn0032048	Diuretic hormone 31	Dh31	324.774476314517	0.152606035589785	0.041906746212178	3.6415625020641	0.000270988314356735	0.00264435629696028
1851	gene6745	LOC726657	transcription cofactor vestigial-like protein 4 isoform X2	#N/A	#N/A	#N/A	765.366234390453	0.152603113532675	0.0269710741980782	5.65802876118105	0.0000000153121479917648	0.000000746433338164923
305	gene1135	LOC100576169	uncharacterized protein LOC100576169	FBgn0043903	domeless	dome	909.071035508039	0.152562577555809	0.0310280746958325	4.91692053249762	0.000000879162188817071	0.0000232271698661815
2246	gene8356	LOC100577004	probable G-protein coupled receptor CG31760 isoform X2	FBgn0051760	-	CG31760	3992.82161088818	0.152478064000252	0.0285099553143717	5.34823931917524	0.0000000888139787866366	0.00000338568721208435
2422	gene907	LOC409138	synaptotagmin-7 isoform X3	FBgn0039900	Synaptotagmin 7	Syt7	20221.9307079043	0.152447392245251	0.0259413839654615	5.87660983886674	0.00000000418753592216389	0.000000257732308684244
114	gene10514	LOC100577322	cell wall integrity and stress response component 2	#N/A	#N/A	#N/A	3547.26364321867	0.152130145270979	0.0339927722187683	4.47536741904751	0.00000762800215434383	0.000143409043915369
242	gene1108	LOC551069	diacylglycerol kinase 1 isoform X1	FBgn0085390	Diacyl glycerol kinase	Dgk	1204.30797079351	0.151907654964301	0.0406933943527826	3.73298068102578	0.000189227113474544	0.00198166835470443
466	gene12018	LOC113219300	#N/A	#N/A	#N/A	#N/A	322.104377125319	0.151868113718173	0.0405674911530321	3.74359146700207	0.000181408521877555	0.00192726874206849
1688	gene605	LOC412813	zwei Ig domain protein zig-8 isoform X2	FBgn0035170	defective proboscis extension response 20	dpr20	2080.55989618591	0.151727114844713	0.0363950277317267	4.16889680544047	0.0000306077520949118	0.000459357782833059
36	gene1020	LOC410710	zinc transporter ZIP13 homolog isoform X1	FBgn0039714	Zinc/iron regulated transporter-related protein 99C	Zip99C	3145.68163928109	0.151622315660478	0.0214123316891192	7.0810744883765	0.00000000000143040984430641	0.000000000218872572982274
461	gene11998	LOC551938	elongation of very long chain fatty acids protein AAEL008004 isoform X2	FBgn0038986	stuck in traffic	sit	194.542376804053	0.151493171537786	0.0535425120562691	2.82939977449281	0.00466354044201546	0.0243993580840639
1725	gene6233	LOC408903	uncharacterized protein LOC408903	FBgn0263354	-	CG42784	2499.3942824304	0.151399794193226	0.0235953474542509	6.41651047888895	0.000000000139433356870903	0.0000000132425628676443
650	gene1722	LOC100578885	putative transcription factor capicua isoform X1	FBgn0262582	capicua	cic	1783.32641416935	0.151374278540215	0.0557709927077379	2.71421165718666	0.00664337056154486	0.0320306404711334
134	gene10599	LOC552477	dipeptidyl aminopeptidase-like protein 6 isoform X2	FBgn0031835	-	CG11319	3315.03769290419	0.150725251353548	0.026392777568946	5.71085218142757	0.0000000112411853417269	0.00000057601925074328
2107	gene7810	LOC725974	calcium uniporter protein, mitochondrial	FBgn0042185	Mitochondrial calcium uniporter	MCU	393.298368947321	0.150250987819565	0.0531316773048293	2.82789844855713	0.0046854667098063	0.0244643539061308
2001	gene7390	LOC100576902	uncharacterized protein LOC100576902	#N/A	#N/A	#N/A	96.4772961941275	0.150091472221527	0.0562713571051839	2.66728012158961	0.00764679071867649	0.0355028688494253
427	gene11841	LOC412503	mitochondrial dicarboxylate carrier isoform X2	FBgn0027610	Dicarboxylate carrier 1	Dic1	126.595371428099	0.149547430679651	0.0424421358805625	3.52356043297388	0.000425789984788918	0.00377995830976592
828	gene2445	LOC113218654	#N/A	#N/A	#N/A	#N/A	178.113641904813	0.149244987711027	0.0295291579839853	5.05415656592603	0.000000432296880735416	0.000012871931716384
157	gene10704	LOC408447	neurotactin	FBgn0004108	Neurotactin	Nrt	1365.63335204217	0.149076585870569	0.0454746203909608	3.27823706034062	0.00104457630607958	0.00755124485831938
223	gene10979	LOC725784	uncharacterized protein LOC725784	#N/A	#N/A	#N/A	549.712002698264	0.149074968109934	0.0442416985511315	3.36955797340475	0.000752888517748295	0.00589166403002713
1194	gene4025	LOC727639	uncharacterized protein LOC727639	FBgn0033368	-	CG13743	1149.58759451483	0.14872624385327	0.0200883312293313	7.40361367778089	0.000000000000132527608693207	0.0000000000275482389617559
2041	gene7561	NLG-4	neuroligin 4 isoform X1	#N/A	#N/A	#N/A	2237.49239021177	0.148329940358432	0.0428036551223212	3.46535687044823	0.000529528304192162	0.00445329261624813
1605	gene5686	LOC413698	octopamine receptor beta-1R	FBgn0038980	Octopamine beta1 receptor	Octbeta1R	1026.80474970888	0.148327234010052	0.0521479826773449	2.84435229120552	0.00445018139878846	0.02355965808287
1063	gene3473	LOC727528	zinc finger BED domain-containing protein 1	FBgn0028931	-	CG16863	355.641084347648	0.147901627442686	0.0323589530630267	4.57065552011564	0.00000486200943350563	0.000098750823113545
1089	gene3634	LOC408805	progestin and adipoQ receptor family member 3	FBgn0038256	-	CG7530	1284.95478358827	0.147875020918835	0.0379455048905848	3.89703658826598	0.000097376912256056	0.00117738300505351
1217	gene418	LOC414021	uncharacterized protein LOC414021 isoform X7	#N/A	#N/A	#N/A	3219.48268759803	0.147710009418133	0.0306146467961724	4.8248150763118	0.00000140133225491963	0.0000340805241775928
98	gene10451	LOC100577092	uncharacterized protein LOC100577092	#N/A	#N/A	#N/A	12917.2018814035	0.14736940251784	0.0277778781720092	5.30527931634243	0.000000112500597296583	0.00000407703644873833
1419	gene4894	LOC413998	lateral signaling target protein 2 homolog	FBgn0039492	-	CG6051	571.607699345849	0.147327804213473	0.0416493567846386	3.53733684232578	0.000404183824966734	0.00363798464024388
2617	gene9962	LOC410019	uncharacterized protein KIAA1109 isoform X10	FBgn0261671	tweek	tweek	2810.76760032605	0.147214435720412	0.041737976492059	3.52711003487245	0.000420122127596811	0.00374472935253565
276	gene11260	LOC413557	syndecan isoform X1	FBgn0010415	Syndecan	Sdc	5918.00562282394	0.147036482839599	0.0202750468289514	7.25209091155546	0.000000000000410386263371422	0.0000000000749392502335462
1071	gene35	LOC100577692	transcription factor btd	FBgn0013469	klumpfuss	klu	2049.67794694977	0.146992235118606	0.0407591305258211	3.6063633650253	0.000310518242644626	0.00294658008545723
63	gene10264	LOC726472	prohormone-3	FBgn0033358	space blanket	spab	5760.54120151758	0.146508980617466	0.0251334244849803	5.82924864476865	0.00000000556774916180001	0.000000322940482000697
2078	gene7703	LOC412815	fatty acid synthase	FBgn0283427	Fatty acid synthase 1	FASN1	3857.19370384424	0.146427031283523	0.0368474080272977	3.97387602338394	0.000070712379926662	0.000911155894329866
1339	gene465	LOC100577254	potassium voltage-gated channel subfamily KQT member 1 isoform X11	FBgn0033494	KCNQ potassium channel	KCNQ	2865.11376225101	0.146425340437194	0.0316526090040092	4.62601172682628	0.00000372774201474168	0.0000791301228832545
1532	gene539	LOC409966	dexamethasone-induced Ras-related protein 1 isoform X3	FBgn0035733	-	CG8641	2695.38711561608	0.146144458064173	0.0380833916958408	3.83748535927103	0.000124300642714258	0.00141469026940391
1389	gene4815	LOC107964403	uncharacterized protein LOC107964403	#N/A	#N/A	#N/A	32.5923837947833	0.146115619146861	0.0573311011359232	2.5486274683691	0.0108147756322512	0.0464146408806045
1553	gene547	LOC410733	glucose dehydrogenase	#N/A	#N/A	#N/A	357.22762276016	0.146059306686796	0.0422193736673265	3.45953276895319	0.000541113431302741	0.0045299746752753
2200	gene8148	LOC725749	tubulin epsilon and delta complex protein 1	#N/A	#N/A	#N/A	224.499294845633	0.146031360062541	0.0278012540690724	5.25268967003163	0.00000014989397451326	0.00000514853237786799
945	gene2956	LOC100578925	protein Tob1	FBgn0028397	Tob	Tob	36043.6442632661	0.144833984912995	0.0275507962868464	5.2569799945181	0.000000146440235462237	0.00000508937562803618
812	gene2396	LOC551687	uncharacterized protein LOC551687	FBgn0016123	Alkaline phosphatase 4	Alp4	2639.00370233338	0.144796296538889	0.0320193737683468	4.52214642255213	0.00000612156883490289	0.000118526052467707
1255	gene4342	LOC409818	sodium/calcium exchanger 1 isoform X1	FBgn0013995	Na/Ca-exchange protein	Calx	4149.0861071829	0.143831658056175	0.0461787699884365	3.11467061795262	0.00184150420481602	0.0118089940771002
456	gene11971	LOC100576709	uncharacterized protein LOC100576709 isoform X1	FBgn0031374	WD repeat domain 62	Wdr62	2776.68377916462	0.14379753084885	0.0238877876007519	6.01970903510228	0.00000000174730874596407	0.000000120313127839289
2011	gene7405	Usp	ultraspiracle	FBgn0003964	ultraspiracle	usp	3286.13930339317	0.143604700545463	0.0325032208530568	4.41816831613958	0.0000099540891409842	0.000178897553125975
661	gene1787	LOC411955	uncharacterized protein LOC411955 isoform X1	FBgn0265048	crossveinless d	cv-d	766.056359882402	0.143325075528271	0.0354786326727799	4.03975758733886	0.0000535064750233324	0.000724177930383357
284	gene1129	LOC551647	uncharacterized protein LOC551647 isoform X1	FBgn0262869	Glial cell line-derived neurotrophic family receptor-like	Gfrl	713.544675343292	0.142452790917886	0.0409988789831271	3.47455331587267	0.000511704663578784	0.0043465306697359
2303	gene8599	LOC725614	aryl hydrocarbon receptor nuclear translocator-like protein 1 isoform X1	FBgn0023094	cycle	cyc	847.155106980964	0.142331417646024	0.0423734730889383	3.35897454870605	0.000782322722156891	0.00605899179989474
1709	gene6145	LOC413361	TBC1 domain family member 16	FBgn0032249	TBC1 domain family member 16	TBC1D16	2022.95638500136	0.142249005343933	0.0183345691386399	7.75851367263085	0.00000000000000859304813283395	0.00000000000249130555998504
2406	gene9028	LOC726407	uncharacterized protein LOC726407	#N/A	#N/A	#N/A	1923.3756085283	0.142137575604514	0.0351165977599266	4.04758959214195	0.0000517477772568762	0.000705575819355204
70	gene10296	5-HT1	serotonin receptor isoform X1	FBgn0263116	5-hydroxytryptamine (serotonin) receptor 1B	5-HT1B	7824.77814250681	0.142002284480551	0.0311459452597474	4.55925428803962	0.00000513355811825156	0.000103017139870269
1544	gene5455	LOC100577168	uncharacterized protein LOC100577168	FBgn0261799	doublesex cognate 73A	dsx-c73A	357.96131470253	0.141871153263283	0.0265889476896576	5.33571899569636	0.0000000951666894604247	0.00000350652648088795
1931	gene7065	LOC411290	uncharacterized protein LOC411290 isoform X2	#N/A	#N/A	#N/A	301.709582585275	0.141832990566514	0.0441354507006803	3.21358428009272	0.0013108931958176	0.00899454299735759
337	gene11478	LOC551968	aldose reductase	FBgn0086254	-	CG6084	3049.75040686076	0.141163914459565	0.0467898148395035	3.01697954872829	0.00255307035990987	0.0152450819268981
179	gene10789	LOC100577002	multiple inositol polyphosphate phosphatase 1	FBgn0026061	Multiple inositol polyphosphate phosphatase 1	Mipp1	635.537959016059	0.141023586153378	0.0440409076934304	3.20210444196668	0.00136427524369254	0.00929512700047046
844	gene2520	LOC409932	b(0,+)-type amino acid transporter 1 isoform X2	#N/A	#N/A	#N/A	1107.00119234015	0.140706658392594	0.0326038613925336	4.31564398764177	0.0000159138280025473	0.000268487968000098
2624	gene999	LOC726447	histone H2B	FBgn0061209	His2B:CG17949	His2B:CG17949	68.4841577090312	0.140685537223814	0.0496626863956246	2.83282173064663	0.00461391092961791	0.0242400842687652
1659	gene591	LOC413468	potential E3 ubiquitin-protein ligase ariadne-1	FBgn0017418	ariadne 1	ari-1	1651.01463421437	0.140547099193214	0.0207274450373431	6.78072473187122	0.0000000000119574515668847	0.0000000015141982058893
278	gene11268	LOC107965599	#N/A	#N/A	#N/A	#N/A	1050.03949951913	0.140242842431209	0.04180420237589	3.35475465289806	0.000794354027230255	0.00613272481989889
1143	gene3844	LOC726335	protein CBFA2T2 isoform X1	FBgn0005636	nervy	nvy	461.469041517169	0.139179313365095	0.0532418293456239	2.61409713144154	0.00894635987845991	0.0400333252562928
115	gene10521	LOC410078	echinoderm microtubule-associated protein-like 2 isoform X6	#N/A	#N/A	#N/A	2477.77300566079	0.138872951560233	0.0434075495228043	3.19928107177015	0.00137770779833308	0.00935194504882039
309	gene11358	LOC408543	RING finger protein 44 isoform X2	FBgn0037705	murashka	mura	2410.80285292722	0.138627118186801	0.0336197144740185	4.12338773114603	0.0000373340468109665	0.000541909346134938
1597	gene565	LOC410157	ras-related protein Rab-23 isoform X1	FBgn0037364	Rab23	Rab23	216.592069179622	0.138272720999493	0.0343837596338806	4.02145438636803	0.0000578399093481785	0.000773328011272915
2468	gene9303	LOC100577344	gametocyte-specific factor 1	FBgn0031677	-	CG14036	67.997071658722	0.138232871042405	0.0511528586291042	2.70234889597655	0.00688514717750543	0.0329368938144061
685	gene1878	Mir6037	#N/A	#N/A	#N/A	#N/A	913.368427138641	0.138052728622424	0.0284403407109931	4.85411655314881	0.00000120924603309332	0.0000301977852759583
1122	gene378	LOC100576291	uncharacterized protein LOC100576291 isoform X1	FBgn0263257	Cyclic nucleotide-gated ion channel-like	Cngl	4290.36663153521	0.137841220817927	0.0303368619349167	4.54368751499893	0.00000552785861040094	0.000108363733649087
2535	gene9581	LOC551490	collagen alpha chain CG42342 isoform X8	FBgn0259244	-	CG42342	4070.31353701003	0.137794731920604	0.0191086907166577	7.21110273664558	0.000000000000555005591051804	0.0000000000970555015336146
869	gene2671	LOC725894	protein rhomboid isoform X1	#N/A	#N/A	#N/A	221.012767137834	0.137720572161326	0.0540314260455979	2.54889759979872	0.0108064025501102	0.0463967797718487
1441	gene4978	LOC724389	calcium/calmodulin-dependent 3\',5\'-cyclic nucleotide phosphodiesterase 1C isoform X2	#N/A	#N/A	#N/A	2732.92300641463	0.137563068169742	0.0372555970140474	3.69241346791122	0.000222135933676497	0.00224687606438165
2369	gene8894	LOC412893	hemicentin-1 isoform X3	FBgn0262509	neuromusculin	nrm	817.627212397441	0.137256236975667	0.0421491050125677	3.25644487432748	0.00112816834903752	0.00796732737265795
1939	gene7085	LOC724439	uncharacterized protein LOC724439	FBgn0032338	-	CG16854	1529.28689095996	0.137201873356939	0.0374705537944605	3.66159182246254	0.000250652991470715	0.0024877873937233
651	gene173	LOC408623	endophilin-A isoform X1	FBgn0038659	Endophilin A	EndoA	10190.8730106045	0.13685227055331	0.0180778616054507	7.57015810498555	0.0000000000000372770261510166	0.00000000000933365902513069
145	gene10656	LOC100577682	uncharacterized protein LOC100577682	FBgn0036433	-	CG9628	236.211865299132	0.136755968185408	0.048251682948946	2.83422172714901	0.00459374465683792	0.0241918187783859
212	gene10919	LOC100576265	LOW QUALITY PROTEIN: rho-associated protein kinase 2-like	#N/A	#N/A	#N/A	88.6845332254145	0.136260926975931	0.0412332362099191	3.3046381875588	0.000950990813158783	0.00703251988748248
336	gene11475	LOC412163	aldose reductase	FBgn0036290	-	CG10638	193.340284232805	0.136230695378239	0.038318800696806	3.55519204413916	0.000377703107536276	0.00345471462711886
568	gene1392	LOC551071	bromodomain adjacent to zinc finger domain protein 2B isoform X1	FBgn0033636	toutatis	tou	6334.87518183945	0.136217345825906	0.0262230717568834	5.19456099913808	0.000000205203484066423	0.00000674843816107397
198	gene10861	LOC408455	zinc finger protein rotund isoform X3	FBgn0267337	rotund	rn	515.12499109809	0.135215867187608	0.050123449674456	2.69765684656212	0.00698293806581475	0.0333467831257395
1422	gene4902	LOC413071	eye-specific diacylglycerol kinase isoform X2	FBgn0261549	retinal degeneration A	rdgA	1423.37514106661	0.135099691409008	0.0351623262121461	3.84217160701788	0.000121950520527614	0.0013955098339387
1005	gene3202	LOC410905	sodium/potassium-transporting ATPase subunit beta-2	FBgn0015777	nervana 2	nrv2	3869.87511297881	0.134581105172543	0.0396043172269588	3.39814228841024	0.00067845123336521	0.00545174576074764
1393	gene4821	LOC726879	LOW QUALITY PROTEIN: uncharacterized protein LOC726879	#N/A	#N/A	#N/A	302.194640868885	0.134579666879858	0.0316851019999644	4.24741150841203	0.0000216254536936554	0.000347982918297494
2241	gene8334	LOC100576472	E3 ubiquitin-protein ligase Su(dx)	FBgn0003557	Suppressor of deltex	Su(dx)	1213.32813105727	0.13452171475568	0.0267537447129721	5.02814526336025	0.000000495246657163651	0.0000144342127565395
924	gene2870	Mir6049	#N/A	#N/A	#N/A	#N/A	101.927892112194	0.134354462029408	0.0419013820373666	3.2064446444653	0.00134386157864783	0.00917878954089248
895	gene2769	LOC100577242	LOW QUALITY PROTEIN: sterile alpha and TIR motif-containing protein 1	FBgn0262579	Ectoderm-expressed 4	Ect4	756.180552957638	0.133961041405001	0.0434758100976161	3.08127763701744	0.00206114362562565	0.012909391315246
1902	gene6959	LOC725263	tumor protein p53-inducible nuclear protein 2 isoform X1	FBgn0035542	Diabetes and obesity regulated	DOR	2545.59451588732	0.133943958278326	0.0270117805316585	4.95872377318261	0.000000709577735661956	0.0000195435447844694
1680	gene603	LOC409701	zwei Ig domain protein zig-8 isoform X1	FBgn0030723	defective proboscis extension response 18	dpr18	528.898329280336	0.133575135191377	0.0393396798000118	3.39543015780562	0.000685208533083799	0.0054901399338067
2248	gene836	LOC410723	fez family zinc finger protein erm	#N/A	#N/A	#N/A	1060.73187692065	0.133452931638024	0.0477425751077303	2.79526044284141	0.00518579191954589	0.0264010487881872
1241	gene4273	LOC413171	myosin-I heavy chain isoform X2	FBgn0267431	Myosin 81F	Myo81F	1767.65896959044	0.13339646953812	0.0355048522206075	3.75713349570555	0.000171870820868994	0.00184192688084991
2089	gene7752	LOC408976	glycogen synthase kinase-3 beta isoform X13	FBgn0003371	shaggy	sgg	15043.5343349984	0.133254373638875	0.0246731587528787	5.40078289016512	0.0000000663506888115392	0.00000263893696258746
1526	gene5345	LOC551924	mucin-1 isoform X1	FBgn0032010	-	CG8086	210.748723089714	0.133011520326177	0.0516108502974205	2.57720071573448	0.00996040944530233	0.0434933931267918
1974	gene7233	Gpdh	glycerol-3-phosphate dehydrogenase	FBgn0001128	Glycerol-3-phosphate dehydrogenase 1	Gpdh1	1401.62786576867	0.132942404006764	0.0229610677631131	5.78990512890413	0.00000000704261917259489	0.000000389892137811447
1390	gene4816	LOC552842	uncharacterized protein C1orf43 homolog isoform X2	FBgn0034172	-	CG6665	774.173640362688	0.132835837805166	0.0317371718549221	4.18549700686595	0.0000284542818341184	0.000434183965327538
2203	gene8157	LOC552734	poly(U)-specific endoribonuclease homolog	FBgn0030251	-	CG2145	28666.2230980399	0.132681383420166	0.0240701289868889	5.51228385574659	0.0000000354207048370659	0.00000152433556714826
1160	gene3916	LOC411917	NAD-dependent protein deacetylase sirtuin-1 isoform X1	FBgn0024291	Sirtuin 1	Sirt1	1471.3506611703	0.132507972891781	0.028531391000169	4.64428716044709	0.00000341252642869404	0.0000728600846219423
1748	gene6317	LOC113218958	superoxide dismutase	#N/A	#N/A	#N/A	1226.12721620017	0.132489556489767	0.0304134132610092	4.35628698932067	0.0000132287306365819	0.000228792661574919
1753	gene6329	LOC726908	vacuolar protein sorting-associated protein 13 isoform X4	FBgn0033194	Vacuolar protein sorting 13	Vps13	4573.21004897263	0.13234054769845	0.038282557325833	3.45694114873425	0.000546344150638386	0.0045668236021116
169	gene10740	LOC552261	EF-hand domain-containing protein D2 homolog	FBgn0032731	Swiprosin-1	Swip-1	1244.62654263964	0.132286421365704	0.0297684201724577	4.44385091984486	0.00000883628438740183	0.000161441699993376
1648	gene5853	LOC550687	aldehyde dehydrogenase, mitochondrial	FBgn0012036	Aldehyde dehydrogenase	Aldh	714.896114542962	0.131944882080313	0.046803833477724	2.81910416895896	0.00481578867421485	0.0249555709425329
739	gene2109	LOC725892	transforming growth factor-beta-induced protein ig-h3 isoform X1	FBgn0260745	midline fasciclin	mfas	251.120604984792	0.131928850819291	0.0443662028856767	2.97363403307799	0.00294295844172379	0.0170734982372149
2195	gene8138	LOC100577343	uncharacterized protein LOC100577343	#N/A	#N/A	#N/A	1202.6948163552	0.131695248519742	0.0223173732855391	5.9010192120179	0.00000000361262831188584	0.000000232022888586352
1838	gene6695	LOC725901	GTP-binding protein Di-Ras2 isoform X1	FBgn0037754	-	CG8500	7207.70881039131	0.131401132097408	0.0309834166880773	4.24101490872606	0.000022251135459498	0.000356309243251874
2120	gene7866	LOC413464	tyrosine-protein kinase Src64B isoform X1	FBgn0262733	Src oncogene at 64B	Src64B	2560.35170512957	0.131217541888833	0.0401022925498578	3.27207083549388	0.00106762823474143	0.00765260914908674
1886	gene689	LOC100578631	uncharacterized protein LOC100578631	FBgn0035235	-	CG7879	1689.82791744657	0.130900299319218	0.0419812535546879	3.11806552295295	0.00182042327328347	0.0117095576193427
462	gene12011	LOC102656258	nuclear RNA export factor 2-like	#N/A	#N/A	#N/A	261.053941634922	0.130670269226429	0.0413864597315776	3.15731932796195	0.00159226873506499	0.0105294265631519
2117	gene7851	LOC408306	sodium/hydrogen exchanger 3 isoform X2	FBgn0040297	Na[+]/H[+] hydrogen exchanger 2	Nhe2	3418.09230919801	0.130645594117051	0.0252225528988677	5.17971335577675	0.000000222227112086717	0.00000726491422510198
2277	gene8476	LOC412355	diacylglycerol kinase eta isoform X1	FBgn0085413	-	CG34384	1571.30025017891	0.130480284102418	0.0391018455747331	3.33693415706015	0.000847080131629812	0.00643605642080389
1620	gene5744	LOC413410	IQ motif and SEC7 domain-containing protein 1 isoform X1	FBgn0026179	schizo	siz	2025.99745971857	0.130150259427336	0.0243756181405846	5.33936241849147	0.0000000932740212633752	0.00000349198822576204
1978	gene7267	LOC411345	neurotrimin isoform X2	FBgn0051814	-	CG31814	3329.4927010228	0.129975889977243	0.0337088453637583	3.85583927822653	0.000115333247992685	0.00134376865388808
710	gene2000	LOC408695	uncharacterized protein LOC408695	#N/A	#N/A	#N/A	10870.5546421197	0.129867468345805	0.0349740984378484	3.7132470641549	0.000204616956812202	0.00210285915410451
919	gene2839	LOC724603	receptor-type guanylate cyclase Gyc76C-like	FBgn0261360	-	CG42637	610.239011377413	0.129632365092159	0.0326994747633653	3.96435618707222	0.0000735942976947952	0.000942777183376232
2529	gene9537	LOC410353	CUGBP Elav-like family member 4 isoform X12	FBgn0264001	bruno 3	bru3	25127.45981613	0.129020531425198	0.0345804641602958	3.73102370249084	0.000190703278505679	0.00198956251827373
1807	gene6595	LOC411252	GTP-binding protein 2 isoform X3	FBgn0037391	-	CG2017	696.078045455773	0.128773335613852	0.0220910915286405	5.82919750465478	0.00000000556945553055572	0.000000322940482000697
1905	gene6979	LOC100577283	uncharacterized protein LOC100577283 isoform X1	#N/A	#N/A	#N/A	1040.60301130166	0.128730958486859	0.037240841967059	3.45671450180226	0.000546803829484003	0.00456720075013287
1895	gene6921	LOC413568	probable G-protein coupled receptor 158	FBgn0264339	-	CG43795	309.170686050518	0.128612703452891	0.0334522608431122	3.84466401407282	0.000120717722765101	0.00138970444274098
1624	gene5758	LOC413332	spectrin beta chain, non-erythrocytic 5 isoform X1	FBgn0004167	karst	kst	1729.27171522254	0.128432152307366	0.0364603308516398	3.52251746781914	0.000427468870804199	0.00378875667711171
2429	gene912	LOC724636	myoblast determination protein 1 homolog isoform X3	FBgn0002922	nautilus	nau	72.4480881894234	0.12836760761571	0.0449743192918272	2.8542423684673	0.00431396057698112	0.0230154497223249
2154	gene799	LOC551679	transmembrane protein 47 isoform X2	FBgn0266409	-	CG45049	670.939030600812	0.128354758417203	0.0338157010862909	3.79571483937793	0.000147218641503369	0.00163334116157363
2462	gene9252	LOC411457	galactosylgalactosylxylosylprotein 3-beta-glucuronosyltransferase P isoform X1	FBgn0036144	Glucuronyltransferase P	GlcAT-P	2268.92329178761	0.128176193663058	0.0287864080611016	4.45266368040756	0.00000848115427694057	0.000156248957640559
2574	gene9753	LOC408374	mucin-5AC	FBgn0036814	-	CG14073	2481.63891045574	0.128119641712231	0.0436929793951513	2.93227066420765	0.00336493343375162	0.0190189390155131
1710	gene6148	LOC552505	monocarboxylate transporter 9	#N/A	#N/A	#N/A	5734.86976457598	0.127920200220805	0.0271009751961726	4.72013273673158	0.00000235690791692464	0.0000528840214272072
1882	gene6858	LOC551663	disintegrin and metalloproteinase domain-containing protein unc-71 isoform X5	FBgn0259110	mind-meld	mmd	5024.41299381071	0.127580735479336	0.0249667730109175	5.11002104371067	0.000000322122930911789	0.00000994069560183522
1877	gene6842	LOC408969	aminoacylase-1	FBgn0037818	-	CG6465	2732.61851937268	0.1275113504157	0.035871436650461	3.5546764312285	0.000378444508543275	0.00345471462711886
2133	gene7914	LOC725108	uncharacterized protein LOC725108 isoform X1	#N/A	#N/A	#N/A	223.899522331429	0.127418320592942	0.041501043923035	3.07024374686197	0.00213884138232282	0.0132911026961413
1459	gene5049	LOC550870	uncharacterized protein LOC550870	FBgn0264542	heavyweight	hwt	1378.53597331358	0.127256438980333	0.0288269560359001	4.41449450375032	0.0000101246288165995	0.000181370789711345
626	gene1613	LOC726925	uncharacterized protein LOC726925 isoform X2	#N/A	#N/A	#N/A	106.868243460215	0.126511293393598	0.0360786795237041	3.50653890507492	0.00045397506617632	0.00397571009862044
1785	gene649	LOC409757	ecto-NOX disulfide-thiol exchanger 2 isoform X1	FBgn0036317	-	CG10948	888.19094558265	0.126015171558289	0.0275741503253512	4.57004731139195	0.00000487614121573645	0.000098750823113545
664	gene1798	LOC409038	uncharacterized protein LOC409038 isoform X1	FBgn0031042	-	CG14221	342.550934706975	0.125776954599016	0.0329495565583912	3.81725788558404	0.000134943101965981	0.00152635334123123
2602	gene9900	LOC726065	uncharacterized protein LOC726065	#N/A	#N/A	#N/A	5514.74717337227	0.125672072579995	0.027799174077715	4.52071245817117	0.00000616318554127021	0.000118913861835681
2167	gene8029	LOC107965062	#N/A	#N/A	#N/A	#N/A	452.695594420802	0.125556858310456	0.0423680069630739	2.96348276235619	0.00304179097959276	0.0175728428013495
799	gene2355	LOC113218611	#N/A	#N/A	#N/A	#N/A	373.048765801157	0.125190244829479	0.0403550816642957	3.10221760597357	0.00192076709241914	0.0122247781959455
353	gene11555	LOC409665	uncharacterized protein LOC409665 isoform X4	FBgn0250819	-	CG33521	3506.06266821055	0.124809048127187	0.0373145344422977	3.344783741579	0.000823467510637705	0.00629572627667981
842	gene2514	LOC412195	histone-lysine N-methyltransferase SMYD3 isoform X1	FBgn0011566	SET and MYND domain containing, class 3	Smyd3	214.077536727565	0.124712990977488	0.0278624174918888	4.47602908160407	0.00000760441310597379	0.000143209947330792
2548	gene9644	LOC412735	decaprenyl-diphosphate synthase subunit 1	FBgn0051005	qless	qless	104.464782224307	0.124585211917664	0.0376244670893488	3.31128176837175	0.000928696453855457	0.00691314110278755
1658	gene5905	LOC409624	acetyl-coenzyme A synthetase	FBgn0012034	Acetyl Coenzyme A synthase	AcCoAS	985.691817672527	0.124303227473682	0.0238403691403435	5.21398082143498	0.000000184830585701383	0.00000617054109900647
495	gene12162	LOC551374	uncharacterized protein PF11_0213, partial	FBgn0031091	PHD finger protein 7	Phf7	1026.9248351602	0.124275749500245	0.020644589497565	6.01977334133496	0.00000000174661473409576	0.000000120313127839289
44	gene10222	LOC725290	transcription factor CP2-like protein 1 isoform X1	FBgn0050011	gemini	gem	4931.86237216912	0.124176413808623	0.0216302001324538	5.74088140878131	0.00000000941850337915384	0.000000496476802526976
508	gene1219	LOC726647	uncharacterized protein LOC726647	FBgn0038725	-	CG6184	1152.80679966374	0.124049981070694	0.0343661441573424	3.60965665809763	0.000306602561751106	0.00291444385057113
708	gene1995	LOC408693	epidermal growth factor receptor kinase substrate 8-like protein 1 isoform X1	FBgn0029095	arouser	aru	3316.03145250178	0.123842214352437	0.0326882233305154	3.78858811322508	0.000151505858470424	0.00167248501279425
642	gene1696	LOC724736	semaphorin-1A isoform X1	#N/A	#N/A	#N/A	1130.63406138334	0.123015385508111	0.0367772152468171	3.34488037450735	0.000823180668294406	0.00629572627667981
2059	gene7623	LOC724138	igLON family member 5	#N/A	#N/A	#N/A	3412.97411455381	0.122580472897988	0.0275902528994003	4.44289051444875	0.00000887583370597806	0.000161895794600597
1927	gene7049	LOC409533	annexin B9 isoform X3	#N/A	#N/A	#N/A	1862.53518071977	0.122470072425941	0.0324781005425568	3.77085083117671	0.000162691905437381	0.00176937484916449
1199	gene4047	LOC107964460	#N/A	#N/A	#N/A	#N/A	844.357557884366	0.12245047088256	0.0229457349883195	5.33652423619872	0.000000094745212973751	0.00000350652648088795
1994	gene7366	LOC412960	receptor-type tyrosine-protein phosphatase kappa	FBgn0267486	Protein tyrosine phosphatase 36E	Ptp36E	231.615960372223	0.122444255233874	0.0380540566306571	3.21764001200414	0.00129249926509391	0.00888300960919503
2510	gene9443	LOC100578939	single Ig IL-1-related receptor	#N/A	#N/A	#N/A	406.544416372652	0.122418291480211	0.0456242253750613	2.68318619053478	0.00729243780759344	0.0344219311594931
2435	gene9143	LOC725324	uncharacterized protein LOC725324 isoform X2	FBgn0283741	prage	prage	423.121751389179	0.122299980164195	0.0447862215098793	2.7307501289703	0.00631903612910247	0.0307902790952331
879	gene2702	uzip	unzipped precursor	FBgn0004055	unzipped	uzip	9160.31854068121	0.122238754174184	0.027414206055419	4.45895656898006	0.0000082359605601096	0.000153789114391064
1230	gene4235	LOC411892	V-type proton ATPase subunit C isoform X2	FBgn0262511	Vacuolar H[+] ATPase 44kD subunit	Vha44	1741.80736877261	0.121947741816248	0.0207350813558245	5.88122803685036	0.0000000040723364746789	0.00000025422114158083
2158	gene800	LOC409401	cyclic AMP-responsive element-binding protein 1 isoform X10	FBgn0265784	Cyclic-AMP response element binding protein B	CrebB	648.23506820361	0.12188946515862	0.0438343098413498	2.7806863071365	0.00542441244405262	0.0273504585336969
1416	gene4881	LOC726290	E3 ubiquitin-protein ligase TRAIP	#N/A	#N/A	#N/A	226.660262474675	0.121854933104124	0.0292365727928539	4.16789388987168	0.0000307426976405193	0.000459555359437722
126	gene10569	LOC409711	liprin-beta-1 isoform X3	FBgn0034720	Liprin-gamma	Liprin-gamma	4347.05878564737	0.121768021157574	0.026203318309456	4.64704583287954	0.00000336722372594762	0.0000720324345412912
645	gene1706	LOC409791	cAMP-dependent protein kinase catalytic subunit	FBgn0000273	Protein kinase, cAMP-dependent, catalytic subunit 1	Pka-C1	15125.4860033638	0.121629475951521	0.0373417060451207	3.25720190193115	0.00112516370440175	0.00795120495920082
2302	gene8592	LOC100578739	RYamide receptor isoform X1	#N/A	#N/A	#N/A	2548.241515447	0.121517600935937	0.0290028961810814	4.18984366861966	0.0000279146706061446	0.000426540812854223
615	gene1555	LOC726554	carboxypeptidase M isoform X2	FBgn0030778	-	CG4678	1041.14278611756	0.121274585498532	0.0479515262108604	2.52910793631976	0.0114352854218454	0.0485669003440521
492	gene12137	LOC410649	tyrosine-protein kinase Btk29A isoform X2	FBgn0003502	Btk family kinase at 29A	Btk29A	1535.08029075603	0.121025725903601	0.0251200282942266	4.81789767455864	0.00000145078735246539	0.0000352055600487031
2282	gene8506	LOC414025	neurotrimin isoform X2	FBgn0051646	Dpr-interacting protein theta	DIP-theta	282.033076771396	0.121003384822169	0.0287671365349765	4.20630620204579	0.0000259578477739316	0.000402218859248107
1912	gene7006	LOC412398	macoilin-2 isoform X3	FBgn0050389	-	CG30389	481.984750537066	0.120960378056485	0.0337678679034518	3.58211476076405	0.000340824001061489	0.00317938867035937
2197	gene814	LOC724495	growth hormone secretagogue receptor type 1 isoform X4	FBgn0038874	ETHR	ETHR	280.22944700933	0.120930869268954	0.0439570872778912	2.75111197665223	0.0059393337057226	0.0293030181083502
1660	gene5921	LOC413873	S phase cyclin A-associated protein in the endoplasmic reticulum isoform X3	FBgn0032723	short spindle 3	ssp3	773.211623374944	0.120922092795574	0.0383873788242847	3.15004817987405	0.00163243539205107	0.0107498749039012
1772	gene6412	LOC727647	uncharacterized protein LOC727647	#N/A	#N/A	#N/A	1905.02711458866	0.120838078396853	0.0457575874402246	2.6408315026379	0.00827028394127904	0.0376192065157189
1423	gene4904	LOC724259	trypsin-1, partial	#N/A	#N/A	#N/A	680.192088424785	0.120585222327539	0.0253675411510148	4.7535242619569	0.00000199901103223307	0.0000456910882616426
811	gene2393	LOC726478	inhibin beta C chain	FBgn0031461	dawdle	daw	231.388839102494	0.120426220334006	0.0453568912304984	2.65508100460444	0.00792893659080458	0.0364192325186579
1335	gene4634	LOC413825	probable ribonuclease ZC3H12C isoform X1	FBgn0038769	-	CG10889	227.469502605629	0.12027081363192	0.0399614124394433	3.00967373999045	0.00261528453769919	0.0155232372224907
2056	gene7616	LOC408996	1-phosphatidylinositol 4,5-bisphosphate phosphodiesterase	#N/A	#N/A	#N/A	3663.60700345901	0.119863535250827	0.0287538276442245	4.16861145353991	0.0000306460897142868	0.000459357782833059
1200	gene4048	LOC724450	uncharacterized protein LOC724450	FBgn0040071	taranis	tara	2813.79058381847	0.119507494234453	0.0217002741116185	5.50718823272685	0.0000000364610341057811	0.00000156300082779529
438	gene11908	LOC100576563	growth factor receptor-bound protein 14 isoform X2	#N/A	#N/A	#N/A	734.331298079224	0.119455376272033	0.035669339778337	3.34896516207967	0.0008111399423122	0.00623683359507424
1301	gene4506	LOC100576965	uncharacterized protein LOC100576965	#N/A	#N/A	#N/A	2132.16443826721	0.11939752942492	0.0239621122104027	4.98276313776236	0.000000626826626509614	0.00001761670649045
89	gene10407	LOC411396	neprilysin-4 isoform X6	FBgn0038818	Neprilysin 4	Nep4	8867.51059891819	0.119329333709182	0.0255496343787009	4.67049085479905	0.00000300480861227861	0.0000658130745158517
243	gene11081	LOC727135	uncharacterized protein LOC727135	#N/A	#N/A	#N/A	2314.33308076955	0.119189919397641	0.023708614333543	5.02728323641467	0.000000497477313622508	0.0000144609698263303
1009	gene3218	LOC408721	neurocalcin homolog	FBgn0013303	Neurocalcin	Nca	4295.82924622767	0.119039390075033	0.0221639307524842	5.37086094539847	0.0000000783616183679502	0.00000302915771775336
1154	gene3898	LOC724304	ATP-binding cassette sub-family G member 1 isoform X1	FBgn0031220	-	CG4822	992.35157153268	0.118527881220682	0.0311627265473731	3.80351446592768	0.000142657658890013	0.00159559332790992
2124	gene7878	LOC409849	fasciclin-2 isoform X1	FBgn0000635	Fasciclin 2	Fas2	6862.40868856258	0.11849257137148	0.0258390532294288	4.58579384930892	0.00000452264687080994	0.0000934698320687116
738	gene2105	LOC410853	irregular chiasm C-roughest protein isoform X2	FBgn0028369	kin of irre	kirre	4387.19232202974	0.118427986550844	0.029886713236689	3.96256308323198	0.0000741494059467508	0.000946526373140042
975	gene3078	LOC724886	uncharacterized protein LOC724886	#N/A	#N/A	#N/A	888.348697855012	0.118313110778888	0.0274227581510721	4.31441323761455	0.0000160027365349315	0.000269033455118451
1448	gene5012	LOC409675	polyubiquitin-A isoform X1	#N/A	#N/A	#N/A	16825.3867224233	0.117457779160952	0.0450096356877029	2.60961408299162	0.00906444163276255	0.0403812994210049
591	gene1467	LOC413132	uncharacterized protein LOC413132	FBgn0261279	liquid facets-Related	lqfR	890.771119166171	0.11688957138701	0.0269027351729869	4.34489544038551	0.000013934201828391	0.000238374381278547
1836	gene669	LOC725237	protein scabrous	FBgn0003326	scabrous	sca	276.987205170539	0.11652981719879	0.0347390882022275	3.35442935405883	0.00079528857662449	0.00613564023016247
608	gene1539	LOC412263	endoplasmic reticulum aminopeptidase 1 isoform X2	#N/A	#N/A	#N/A	4343.34569466126	0.116425776918183	0.0350000237925899	3.32644850781022	0.00087960269849494	0.00660941434798086
1344	gene4663	LOC411122	splicing factor 1 isoform X2	FBgn0025571	Splicing factor 1	SF1	1791.2614989255	0.116367961690939	0.0354303447727986	3.2844151655075	0.00102194259247623	0.00743642109729899
619	gene1576	LOC724319	netrin-A-like	FBgn0015773	Netrin-A	NetA	277.782881573407	0.116123488331021	0.0398663405295251	2.91282035894465	0.00358180589097518	0.020000149709933
1104	gene371	LOC725345	ras-like protein family member 10B	FBgn0037326	-	CG14669	313.416740189472	0.115928633414083	0.0300834026951876	3.85357449716379	0.000116405823085955	0.00134993995046101
1332	gene463	LOC409957	synaptotagmin-4	FBgn0028400	Synaptotagmin 4	Syt4	12363.2972385023	0.115711352628422	0.020071965771549	5.76482413060095	0.00000000817430360333949	0.000000445823281178174
506	gene12184	LOC552490	uncharacterized protein LOC552490	FBgn0030913	-	CG6123	2313.15250275217	0.115583543899389	0.0340015482813742	3.399361197993	0.000675434530260019	0.00543157826268221
188	gene10818	LOC412074	probable cation-transporting ATPase 13A3 isoform X2	#N/A	#N/A	#N/A	3035.36495535338	0.115210563463848	0.0393100616561519	2.93081614757065	0.00338072798246912	0.0190319265114268
1827	gene6662	LOC409538	lysoplasmalogenase-like protein TMEM86A	FBgn0039681	-	CG7582	290.125255856515	0.114921951051378	0.0235154431480853	4.88708421643057	0.00000102340324557831	0.0000262816633019494
1046	gene3370	LOC411054	polypeptide N-acetylgalactosaminyltransferase 2 isoform X1	FBgn0031530	Polypeptide N-Acetylgalactosaminyltransferase 2	Pgant2	741.328300100171	0.114853117408858	0.0401044315252146	2.86385102695315	0.00418524796149258	0.0224811685966669
2558	gene9680	LOC100578102	#N/A	#N/A	#N/A	#N/A	3343.94796413433	0.11478713174812	0.0361996011575445	3.17095017838882	0.00151941200141663	0.0101327857261544
391	gene11722	LOC102656354	uncharacterized protein LOC102656354	FBgn0040532	-	CG8369	17593.7865083848	0.114499168403822	0.0322615021978164	3.54909599998637	0.000386556125376011	0.00351376966441214
1661	gene5923	LOC726401	ras-specific guanine nucleotide-releasing factor 2 isoform X7	#N/A	#N/A	#N/A	6150.91797747075	0.114136956055769	0.0400714702890471	2.84833461893128	0.00439486886182776	0.023356618548363
2565	gene971	LOC552243	mucin-5AC isoform X3	FBgn0037525	-	CG17816	4619.48894990859	0.114084247924879	0.0234390752916758	4.86726743718405	0.00000113151862847627	0.0000285261801600069
197	gene10850	LOC725055	gamma-glutamylcyclotransferase	FBgn0052196	-	CG32196	126.291500045755	0.114055206220347	0.0291171554124505	3.91711362613316	0.0000896155154432824	0.00109943667443056
1102	gene3706	LOC102654949	uncharacterized protein LOC102654949	#N/A	#N/A	#N/A	270.613686687659	0.113946481866647	0.0428733563421868	2.65774577938805	0.00786652074334603	0.0362616983386792
308	gene11353	LOC410630	cGMP-specific 3\',5\'-cyclic phosphodiesterase isoform X1	FBgn0038237	Phosphodiesterase 6	Pde6	3929.15312037115	0.113871459084888	0.0329450427169653	3.45640647860655	0.000547429130931392	0.0045689596480842
1496	gene5208	LOC551055	1-acylglycerol-3-phosphate O-acyltransferase Pnpla3 isoform X3	FBgn0036449	brummer	bmm	433.963837317524	0.113576931296065	0.0260282401692292	4.3636039377851	0.0000127937112832244	0.000222315957740194
899	gene2782	LOC100576234	#N/A	#N/A	#N/A	#N/A	1666.57956834507	0.113399563104225	0.041830538423766	2.710927647056	0.00670952652262145	0.0322648859448802
1857	gene6768	LOC413676	patched domain-containing protein 4 isoform X3	FBgn0262867	Patched-related	Ptr	1613.80986916154	0.113225165966915	0.0303287371017098	3.73326345858732	0.000189014702201539	0.00198166835470443
1184	gene3993	LOC412245	acidic mammalian chitinase	FBgn0029913	Chitinase 11	Cht11	5357.04685661921	0.113156527689571	0.0277478016117675	4.07803577641203	0.0000454177789770769	0.000633598068115604
1797	gene6533	LOC412128	DENN domain-containing protein 5B isoform X5	FBgn0035229	pinstripe	pns	1456.59784271151	0.112795650335738	0.0223677847194564	5.04277252979923	0.000000458834579465758	0.0000135522267077058
171	gene10752	LOC100576690	negative elongation factor E	#N/A	#N/A	#N/A	469.182187340837	0.11254999194953	0.0349457454207135	3.2207065722747	0.00127874999480224	0.00879654999138723
1534	gene5394	LOC408874	uncharacterized protein LOC408874 isoform X2	FBgn0085412	-	CG34383	2433.39331829216	0.112500802519036	0.0253001198445841	4.44665097280631	0.00000872193761690646	0.000160149311209098
2275	gene8472	LOC551724	S-adenosylmethionine decarboxylase proenzyme	FBgn0019932	S-adenosylmethionine decarboxylase	SamDC	757.734392104015	0.112298953477106	0.0195952383664544	5.73093071780917	0.00000000998810596597048	0.000000521511675009938
471	gene12047	LOC551947	WD repeat and FYVE domain-containing protein 3	FBgn0043362	blue cheese	bchs	2051.12737689622	0.112259128224078	0.0445158822891608	2.52177700297793	0.0116763702786838	0.0493057000230965
49	gene10233	LOC410424	pyruvate dehydrogenase (acetyl-transferring) kinase, mitochondrial	FBgn0017558	Pyruvate dehydrogenase kinase	Pdk	1575.56513236256	0.11201326793708	0.0298067210139993	3.75798692799758	0.000171285827120445	0.00183744494390063
1183	gene3991	LOC724831	uncharacterized protein LOC724831 isoform X3	FBgn0031602	-	CG15431	1358.01027056906	0.11183016819485	0.0228640199596832	4.89109825796353	0.00000100274888184303	0.0000258718604947651
207	gene10904	LOC410516	cytosolic Fe-S cluster assembly factor NUBP2 homolog	FBgn0037011	-	CG4858	540.235529054518	0.111827434647051	0.0364003692909821	3.07215110245475	0.00212522115255775	0.0132354784837358
1477	gene5137	LOC100577778	uncharacterized protein LOC100577778	#N/A	#N/A	#N/A	1007.37794891909	0.111751545155122	0.0430419973575688	2.59633734528519	0.00942235054521826	0.0415556589097957
108	gene1050	LOC550899	UPF0769 protein C21orf59 homolog isoform X3	FBgn0040696	-	CG18675	8771.83978862115	0.111460847310278	0.0243076114952947	4.58542984907642	0.0000045305337500855	0.0000934698320687116
2157	gene8	LOC107964061	cell wall integrity and stress response component 1 isoform X1	#N/A	#N/A	#N/A	612.042971753396	0.11139407958789	0.0311542427708076	3.57556691097847	0.000349469777036189	0.00324629724587495
793	gene2342	LOC413142	protein sarah	FBgn0086370	sarah	sra	296.535196937511	0.111163940032546	0.021479097166069	5.17544751406749	0.000000227365342317628	0.00000741089933820505
2346	gene8778	LOC724287	protein rhomboid isoform X2	FBgn0020248	stem cell tumor	stet	426.563411165714	0.111051627091678	0.037515933216617	2.9601190099808	0.00307520222309554	0.0177194052781609
2161	gene801	LOC551705	hyccin isoform X1	FBgn0034269	-	CG6406	331.610248050708	0.110619907746907	0.0307123933647057	3.601800303653	0.000316021087172422	0.0029936408575912
907	gene28	LOC100578621	uncharacterized protein LOC100578621 isoform X2	FBgn0030603	-	CG5541	1447.25637398008	0.110609148700191	0.0408277897911674	2.70916327496426	0.00674531358423305	0.032380444338778
254	gene11166	LOC411463	PH and SEC7 domain-containing protein 2 isoform X3	FBgn0051158	Exchange factor for Arf 6	Efa6	1168.22154573058	0.110538960297698	0.0183837645872078	6.01285769154243	0.00000000182281045865518	0.000000123962363104964
1760	gene6385	LOC409565	probable cationic amino acid transporter isoform X1	FBgn0031064	-	CG12531	2183.4958718244	0.110504269575937	0.0286233768607155	3.86063007567777	0.000113095015083706	0.00132685203281741
497	gene12166	LOC102654610	putative hydroxypyruvate isomerase	FBgn0011770	GIP-like	Gip	179.268735455136	0.110486968686987	0.0340926291204679	3.24078757013947	0.00119199975709024	0.00832736926053466
1307	gene4537	LOC551890	probable serine incorporator isoform X2	FBgn0028399	TMS1	TMS1	2649.93433235015	0.110458122979521	0.0172594448060954	6.39986536186327	0.000000000155514022226458	0.0000000146435725031529
1744	gene6305	LOC725844	uncharacterized protein LOC725844	#N/A	#N/A	#N/A	232.270048740465	0.11043374371644	0.0352990972192831	3.12851467646353	0.0017569223654034	0.0113791967664017
1051	gene3409	LOC107964349	leucine-rich repeat protein soc-2 homolog	FBgn0038504	Sur-8	Sur-8	2544.09758849433	0.110373130462383	0.0302018506668918	3.65451546925823	0.000257668128254175	0.00254823139046342
1955	gene7131	LOC107964022	ran-binding protein 9	FBgn0262114	Ran-binding protein M	RanBPM	938.784034985841	0.109792993564308	0.023819075862667	4.6094564792244	0.0000040372303140242	0.0000850442951617679
285	gene11290	LOC409513	CD9 antigen isoform X1	FBgn0027865	Tetraspanin 96F	Tsp96F	1460.1815930027	0.109645572978225	0.0222535581347005	4.92710299694733	0.000000834577669170692	0.0000222628139981925
1346	gene4669	LOC408862	prolyl 4-hydroxylase subunit alpha-1 isoform X3	FBgn0039776	prolyl-4-hydroxylase-alpha EFB	PH4alphaEFB	4566.25911378738	0.109410121289956	0.0272637865614272	4.01302001992452	0.0000599468269486682	0.000796663682139298
2171	gene8048	LOC100577401	putative uncharacterized protein DDB_G0282133 isoform X1	FBgn0027499	windei	wde	993.399409223711	0.109295924397466	0.022575651159442	4.8413188007538	0.00000128980254678391	0.0000318604364527317
2084	gene7735	LOC408981	activating transcription factor 3 isoform X2	FBgn0028550	Activating transcription factor 3	Atf3	597.510900325803	0.108934187053266	0.0386344798351728	2.81961055300898	0.0048081965142547	0.0249380772483619
2263	gene8429	LOC408275	uncharacterized protein LOC408275 isoform X1	FBgn0037720	-	CG8312	1181.33539747232	0.108843345262267	0.0332258333270912	3.27586502318122	0.00105338891555914	0.00759847910282707
1314	gene4561	LOC409444	AMP deaminase 2 isoform X3	FBgn0052626	AMP deaminase	AMPdeam	2696.79481123547	0.108575044734538	0.0232881453594528	4.66224523501899	0.0000031277816119953	0.0000671710916556574
1681	gene6037	LOC551898	tetraspanin-5 isoform X1	FBgn0031760	Tetraspanin 26A	Tsp26A	545.104692829207	0.108503701465293	0.0298214819971289	3.63844095594376	0.000274293494693325	0.00266245941060473
2408	gene9031	LOC410322	ral guanine nucleotide dissociation stimulator isoform X3	FBgn0026376	Ral guanine nucleotide dissociation stimulator-like	Rgl	1295.77133905627	0.108439032826596	0.0381479884932169	2.8425884852586	0.00447488074723285	0.0236563153513744
617	gene1565	LOC412003	GTPase-activating protein isoform X4	FBgn0004390	Ras GTPase activating protein 1	RasGAP1	761.322986044917	0.108405908191236	0.0362196348036433	2.99301494283238	0.00276236223917501	0.0162049759259804
813	gene2398	LOC410803	solute carrier family 41 member 1 isoform X1	#N/A	#N/A	#N/A	7491.49871932193	0.107993662375366	0.0223062635985493	4.84140528055042	0.0000012892412572758	0.0000318604364527317
658	gene1764	LOC410895	pleckstrin homology-like domain family B member 1 isoform X1	FBgn0260748	-	CG5004	1152.13760989658	0.107957883465239	0.0353077773159656	3.05762332471782	0.00223099818847742	0.0137297232255838
1435	gene4955	LOC413043	UDP-glucuronosyltransferase 1-3	#N/A	#N/A	#N/A	1898.02194199001	0.107388937957052	0.0414199561646266	2.59268593936282	0.00952296883588627	0.0418653422445966
1038	gene3343	LOC726989	E3 ubiquitin-protein ligase listerin	FBgn0262517	Listerin E3 ubiquitin protein ligase 1	Ltn1	815.003888231703	0.106781781745264	0.0185780856889592	5.74772791626873	0.00000000904506327963727	0.000000483735253163902
1462	gene507	LOC409748	protein kinase C and casein kinase substrate in neurons protein 2 isoform X1	FBgn0053094	Syndapin	Synd	1146.05334265923	0.10667293500292	0.0319015538841203	3.34381627272453	0.0008263444327402	0.00631334023266213
1522	gene533	LOC100577003	uncharacterized protein LOC100577003 isoform X1	#N/A	#N/A	#N/A	164.180997619437	0.106422656269357	0.0386141963648354	2.7560500097905	0.00585040512600041	0.0290202220950682
1107	gene372	Pcl	citrate synthase-like isoform X1	#N/A	#N/A	#N/A	85.3476375829782	0.106386279879424	0.0389776303094003	2.72941887526104	0.00634460574698719	0.0308602743993633
332	gene11463	LOC410624	serine proteinase stubble isoform X1	FBgn0003319	Stubble	Sb	1470.44530487614	0.106231110346872	0.0338231420735386	3.14078183853833	0.00168497496092452	0.0110191601293254
875	gene2694	Nmdar1	NMDA receptor 1 isoform X2	FBgn0010399	NMDA receptor 1	Nmdar1	2025.71097779176	0.105741546064174	0.0191593055323423	5.51906987889905	0.0000000340798664433478	0.00000147403627178148
1942	gene7090	LOC724613	uncharacterized protein LOC724613 isoform X2	FBgn0029157	slingshot	ssh	1619.38423341327	0.105704601597426	0.0323857606633427	3.26392215073313	0.00109881353078247	0.00780583715196718
2478	gene9325	LOC409241	prohormone-4	FBgn0051221	-	CG31221	2893.02395655344	0.105563694819895	0.0215573620408663	4.89687442367846	0.000000973730193432804	0.0000252413777436452
892	gene2754	LOC552399	uncharacterized protein LOC552399	FBgn0000247	claret	ca	1208.70780461852	0.105542826647267	0.0219225629402073	4.81434706950685	0.00000147681948232314	0.0000356800882384958
513	gene12203	LOC552113	long-chain fatty acid transport protein 4 isoform X1	FBgn0265187	Fatty acid transport protein 2	Fatp2	1473.04096175206	0.105427314300475	0.019072570342687	5.527693038023	0.000000032446912248113	0.00000142987052894984
92	gene10413	Glurb	metabotropic glutamate receptor B isoform X4	FBgn0050361	mangetout	mtt	844.31700951475	0.105325039498432	0.0329901768882919	3.19261821041679	0.00140989223301238	0.00955275690719395
2331	gene8716	LOC408342	disco-interacting protein 2 homolog A isoform X6	FBgn0024806	DISCO Interacting Protein 2	DIP2	1482.92892414892	0.105203029781666	0.0330095784857664	3.18704553670774	0.00143734143417045	0.00972080453054379
874	gene2693	LOC409131	monocarboxylate transporter 12	FBgn0033657	Silnoon	Sln	2424.22604345436	0.105172317143933	0.0270858716997399	3.88292163197918	0.000103208839168493	0.00123518605660922
653	gene1738	LOC724405	protein lethal(2)essential for life	#N/A	#N/A	#N/A	5305.10393267846	0.10515821994795	0.0233632383999645	4.50101215198445	0.00000676306387822514	0.000128503491822518
638	gene1678	LOC102655706	uncharacterized protein LOC102655706	FBgn0010452	tartan	trn	930.449280051689	0.104962485503316	0.0304062376135135	3.45200504046143	0.000556437331837909	0.00461981664626821
537	gene12362	COX1	cytochrome c oxidase subunit I (mitochondrion)	FBgn0013674	mitochondrial Cytochrome c oxidase subunit I	mt:CoI	45400.8107493742	0.104834274234867	0.0325358730488914	3.22211345235252	0.00127248737868472	0.00877283695304731
2372	gene8903	LOC412866	E3 ubiquitin-protein ligase SMURF2 isoform X2	FBgn0029006	SMAD specific E3 ubiquitin protein ligase	Smurf	417.778426171346	0.104821758139057	0.0245327107706965	4.2727344368427	0.0000193090370762509	0.000314685889747125
2018	gene7443	LOC552340	glypican-4 isoform X2	FBgn0041604	dally-like	dlp	1856.34879360964	0.104644936215906	0.0389254758175762	2.68834057947867	0.00718081148383201	0.0340182996013454
2597	gene9880	LOC410166	myelin regulatory factor-like protein isoform X5	FBgn0034985	-	CG3328	893.256061653412	0.104510794081236	0.0317661102658798	3.29000917035448	0.0010018411765943	0.00733776001052399
1159	gene3909	LOC411678	serine/threonine-protein kinase Warts	#N/A	#N/A	#N/A	1079.28717947244	0.103977780409782	0.0371295033431995	2.8004085982159	0.0051037958810478	0.0261163582078512
1638	gene580	LOC107963982	protein tweety isoform X1	FBgn0015558	tweety	tty	625.613872436917	0.103930318004067	0.0350261901227061	2.9672173205242	0.0030050847113385	0.0174064239036889
863	gene2642	LOC551043	phosrestin-2	#N/A	#N/A	#N/A	1697.29919924626	0.103770999049475	0.0407624347858587	2.54575075298189	0.0109043016056449	0.0467442376612411
2251	gene8393	LOC409649	solute carrier organic anion transporter family member 5A1 isoform X1	FBgn0032433	Organic anion transporting polypeptide 33Ea	Oatp33Ea	2782.92078119231	0.103665499243158	0.0274254247041315	3.77990497363352	0.000156888224120246	0.00171132432191362
2493	gene9371	LOC100820634	potassium voltage-gated channel protein eag-like	FBgn0000535	ether a go-go	eag	3223.85843152504	0.103574445770761	0.0192106824490469	5.39150267282148	0.0000000698709198091338	0.00000273938762824636
2351	gene8795	LOC100578030	antitrypsin isoform X4	FBgn0265137	Serpin 42Da	Spn42Da	1003.00649250856	0.103549153325238	0.0350893500191881	2.95101371979285	0.00316732847712678	0.0181779865516714
602	gene151	LOC550716	clathrin heavy chain	FBgn0000319	Clathrin heavy chain	Chc	6330.74379295597	0.10331058833444	0.0217750573212834	4.74444621706975	0.00000209077517851208	0.0000475910540117098
272	gene11246	LOC551984	coiled-coil domain-containing protein R3HCC1L isoform X2	FBgn0035388	-	CG2162	1587.1858522375	0.103118613623153	0.0196299168928879	5.25313551686577	0.00000014953142917404	0.00000514853237786799
1355	gene4683	LOC412544	protein dopey-1 homolog isoform X2	FBgn0034400	-	CG15099	2131.88329189251	0.103087735009238	0.0255639129420033	4.0325491345207	0.0000551750740941898	0.000743109769310134
160	gene10708	LOC410487	uncharacterized protein LOC410487	FBgn0030328	Amun	Amun	4041.89949200641	0.102880529325385	0.0276548320680202	3.72016467401932	0.000199092922032497	0.0020614724831128
1260	gene4360	LOC551619	transmembrane protein 8B	FBgn0039290	-	CG13654	356.07558843486	0.102698864342102	0.0348750923463436	2.94476250620938	0.00323202645210348	0.0184684831031245
1172	gene396	LOC552187	leucine-rich repeat-containing protein 4	FBgn0015399	kekkon 1	kek1	747.291199180074	0.102632764714363	0.0289734672419441	3.54230178450249	0.000396651399970295	0.00357895861873279
189	gene10826	LOC494509	protein Malvolio isoform X1	FBgn0011672	Malvolio	Mvl	687.912404320607	0.102619118080113	0.0283461500190474	3.62021360964918	0.000294359902514829	0.002829810685869
1726	gene6236	LOC408902	F-box/LRR-repeat protein 16	FBgn0052085	-	CG32085	5746.61132587156	0.102510546206363	0.0247754790123951	4.137580797331	0.0000350986871263244	0.000513522225857525
709	gene1998	LOC410874	lysine-specific demethylase lid isoform X1	FBgn0031759	little imaginal discs	lid	1547.5732736083	0.102273551988366	0.0329601396020535	3.10294656585721	0.00191604231836952	0.0122017561973855
48	gene10232	LOC410423	uncharacterized protein LOC410423 isoform X1	FBgn0033638	-	CG9005	2986.15401619625	0.102104205596635	0.0306679735568836	3.32934308187171	0.000870511013999345	0.00655979469304431
995	gene3154	LOC100578706	uncharacterized protein LOC100578706 isoform X1	#N/A	#N/A	#N/A	1312.84500288245	0.102097908954325	0.0258159520495622	3.9548380303122	0.0000765865186750411	0.00096983181177348
140	gene10626	LOC724915	Usher syndrome type-1G protein homolog isoform X2	FBgn0033785	Scaffold protein containing ankyrin repeats and SAM domain	Sans	100.046655063751	0.102090513019285	0.0402963029069235	2.53349577143823	0.0112931102797391	0.0481114446836369
1971	gene7214	LOC727278	ectopic P granules protein 5 homolog isoform X1	FBgn0038651	ectopic P-granules autophagy protein 5	Epg5	2211.36174380195	0.10185144812174	0.023432015512095	4.34667893033644	0.0000138214306791813	0.000237302343752987
2622	gene9982	LOC724546	sodium-coupled monocarboxylate transporter 1	FBgn0029950	-	CG9657	3555.99456204398	0.101813422752754	0.0321873956123009	3.16314572260219	0.00156074186421175	0.0103520127140403
252	gene11159	LOC410566	putative inorganic phosphate cotransporter isoform X2	FBgn0010497	Dietary and metabolic glutamate transporter	dmGlut	355.158858526432	0.101733336314386	0.0247554041213843	4.10954051953876	0.000039644715022029	0.000566492639945128
588	gene1458	LOC410057	uncharacterized protein LOC410057 isoform X3	FBgn0037060	-	CG10508	2228.08637871271	0.101729872822184	0.0167953690855378	6.05701918809164	0.00000000138667053632873	0.000000100506245386405
1803	gene6563	LOC100576878	uncharacterized protein LOC100576878 isoform X1	#N/A	#N/A	#N/A	2130.12865159353	0.101729143112592	0.0308117322049233	3.30163661153519	0.000961225133366814	0.00708823112068419
958	gene3012	LOC725122	uncharacterized protein LOC725122 isoform X1	FBgn0027280	lethal (1) G0193	l(1)G0193	4341.27578063513	0.101409106792324	0.0167881877808953	6.04050348470169	0.00000000153634066155126	0.000000107847994821246
128	gene10570	LOC107965470	uncharacterized protein LOC107965470, partial	#N/A	#N/A	#N/A	256.537507145568	0.101219856034393	0.0361446199573207	2.80041279044882	0.00510372959049418	0.0261163582078512
1998	gene7375	LOC409804	serine/threonine-protein phosphatase PP1-beta catalytic subunit isoform X1	FBgn0000711	flapwing	flw	6302.58109674295	0.101153094851786	0.0223187098489254	4.53221066703623	0.00000583695944296464	0.000113214405252009
1147	gene3857	LOC726550	CCAAT/enhancer-binding protein gamma	#N/A	#N/A	#N/A	240.478619222924	0.101015965861425	0.0368461162621055	2.74156345658919	0.00611475483366818	0.0299671948409797
1910	gene7000	LOC412192	jmjC domain-containing protein 4	FBgn0032671	Jumonji domain containing 4	JMJD4	170.557003711032	0.100926651462275	0.0332899007208491	3.03174984835763	0.00243140608006454	0.0146696608894146
351	gene11543	LOC551517	beta-TrCP isoform X2	FBgn0283468	supernumerary limbs	slmb	1106.91971045492	0.10089421403307	0.0281019618758472	3.59029075901586	0.000330309297003354	0.00310496375860576
2127	gene7894	LOC410006	uncharacterized protein LOC410006 isoform X5	#N/A	#N/A	#N/A	9960.45427392341	0.10072599037542	0.0317220158817302	3.17527078830546	0.00149696734673525	0.0100500239238161
366	gene11615	LOC100576569	uncharacterized protein LOC100576569	FBgn0038611	-	CG14309	2956.39895934428	0.1007124249081	0.0290782624995601	3.46349527966547	0.000533205950223108	0.00447738563537194
2247	gene8359	LOC100577138	dual 3\',5\'-cyclic-AMP and -GMP phosphodiesterase 11 isoform X6	FBgn0085370	Phosphodiesterase 11	Pde11	2147.42973450368	0.100578586424973	0.0254013830274135	3.95957126887253	0.0000750844354751936	0.000954100606263215
1039	gene3346	LOC409774	proteoglycan Cow	FBgn0039054	Carrier of Wingless	Cow	4199.45377780344	0.100154337336918	0.0220317624722772	4.54590673183516	0.00000546992561162247	0.000107611018684366
1121	gene3772	LOC408791	1-phosphatidylinositol 4,5-bisphosphate phosphodiesterase classes I and II isoform X3	FBgn0004611	Phospholipase C at 21C	Plc21C	6514.14879195655	0.100033083436823	0.0381644901805313	2.62110362181263	0.00876456173941435	0.0393973342790907
2253	gene84	LOC113219396	leucine-rich repeat serine/threonine-protein kinase 1	FBgn0038816	Leucine-rich repeat kinase	Lrrk	1459.10569773699	0.0998610191561844	0.02453052538051	4.07088790831712	0.0000468342826450365	0.000649023008679706
2561	gene9688	LOC724843	uncharacterized protein LOC724843	FBgn0034948	Protein phosphatase 1 regulatory subunit 15	PPP1R15	827.719778613044	0.0998347721643013	0.0194252571162288	5.13943118317308	0.000000275571390572163	0.00000869905446972356
603	gene1517	LOC551623	nucleolysin TIAR isoform X1	FBgn0085383	-	CG34354	7630.68465981097	0.0996542229990306	0.0381790187547666	2.61018292898345	0.00904938176633787	0.0403574892472989
129	gene10576	nAChRa7	nicotinic acetylcholine receptor alpha7 subunit isoform X1	FBgn0028875	nicotinic Acetylcholine Receptor alpha5	nAChRalpha5	3442.71751003669	0.0993850964680808	0.0260765502967074	3.81128237198729	0.000138247736302587	0.00155893071734452
1523	gene5342	LOC100578602	Hermansky-Pudlak syndrome 5 protein homolog	FBgn0086679	pink	p	583.814566497625	0.0993579295370414	0.0234184996329731	4.24271115119374	0.0000220835596652848	0.000354140577630921
1180	gene3982	LOC552720	V-type proton ATPase subunit E	FBgn0283535	Vacuolar H[+]-ATPase 26kD subunit	Vha26	1623.96648745725	0.0993084589580473	0.0256012294662665	3.87905038267405	0.00010486503579629	0.00125167724741899
1898	gene6937	LOC410099	THO complex subunit 2 isoform X1	FBgn0031390	tho2	tho2	2429.80992819658	0.0992994119833514	0.02035199188923	4.879100410604	0.00000106570801466819	0.0000272410793447783
201	gene10873	LOC410498	potassium voltage-gated channel subfamily H member 2 isoform X5	FBgn0003353	seizure	sei	35998.6630308257	0.0992084735532237	0.0298903907627751	3.31907583077756	0.000903158999047955	0.00675499164461053
1720	gene6217	LOC411194	MAU2 chromatid cohesion factor homolog	FBgn0038300	Mau2 sister chromatid cohesion factor	Mau2	461.020418943966	0.0990753191428222	0.0274403507169352	3.61057043930843	0.000305524310716529	0.00290673854860847
11	gene10077	LOC552758	retinol dehydrogenase 12	#N/A	#N/A	#N/A	278.062120555794	0.0988461769433117	0.030415234378167	3.24989035804592	0.00115449510165162	0.00812201311296036
2100	gene7790	LOC410060	potassium voltage-gated channel protein Shab isoform X7	FBgn0262593	Shaker cognate b	Shab	4482.555999568	0.0988275071840648	0.0266608106521355	3.70684554470398	0.000209856840531321	0.00215069098803122
657	gene1752	LOC408714	uncharacterized protein DDB_G0286591	FBgn0000008	arc	a	242.447013685978	0.0987888666232566	0.0372081294214126	2.65503448196472	0.0079300301983517	0.0364192325186579
411	gene11779	LOC100577912	uncharacterized protein C15orf61 homolog	FBgn0083984	-	CG34148	3307.95768958196	0.098739697413238	0.026742606732275	3.69222411269547	0.00022230143507089	0.00224687606438165
2173	gene8050	LOC726265	lysM and putative peptidoglycan-binding domain-containing protein 2	FBgn0285913	red Malpighian tubules	red	224.651217479229	0.0983551394129139	0.0255137176893934	3.85499050394377	0.000115734121381885	0.00134498187264159
1738	gene6281	LOC413002	uncharacterized protein LOC413002 isoform X1	FBgn0031632	-	CG15628	1130.80689867191	0.0983440559142572	0.0246303814693364	3.99279467257504	0.0000652991088604702	0.000852370002743839
718	gene2022	LOC413186	mitochondrial pyruvate carrier 3	FBgn0037714	-	CG9396	239.77047261354	0.0983337927852357	0.034384007209069	2.85987006073275	0.00423814621624593	0.0226989095111237
782	gene2284	LOC411906	histone-lysine N-methyltransferase KMT5B-B-like	FBgn0025639	Histone methyltransferase 4-20	Hmt4-20	646.469842888974	0.0982660043593376	0.0239018731515978	4.11122608408491	0.0000393563589167447	0.00056383485849906
931	gene2897	LOC409642	uncharacterized protein LOC409642	FBgn0035914	-	CG6282	1250.27034318959	0.0982008220157955	0.0239174222721147	4.10582799845817	0.0000402869180634084	0.000573437953881874
1093	gene3663	LOC100578201	uncharacterized protein LOC100578201	#N/A	#N/A	#N/A	1088.38276495675	0.0981795081560759	0.017541259540216	5.59706148415309	0.0000000218015406447969	0.00000101344967630265
2473	gene9318	LOC727221	vacuolar protein sorting-associated protein 13C isoform X1	#N/A	#N/A	#N/A	6666.48138759044	0.0981234553510223	0.0279782707398398	3.50713081102967	0.000452966417779652	0.00397003263697568
273	gene11248	LOC413200	fibroblast growth factor receptor homolog 1 isoform X1	FBgn0010389	heartless	htl	1148.80824154802	0.097932198617356	0.0297679366780594	3.28985511076881	0.00100238983533073	0.00733776001052399
1262	gene4363	LOC551548	L-asparaginase isoform X1	FBgn0029689	-	CG6428	842.16764409239	0.0978947013442959	0.0249578253969307	3.92240508887986	0.0000876694323282927	0.00108037375387114
421	gene11818	LOC413078	very-long-chain (3R)-3-hydroxyacyl-CoA dehydratase 3 isoform X5	FBgn0032524	3-hydroxyacyl-CoA dehydratase 2	Hacd2	477.134729518088	0.0978726808520508	0.0206592049713451	4.73748534795036	0.00000216386496438912	0.0000491531965209792
2267	gene8446	LOC410183	1-phosphatidylinositol 3-phosphate 5-kinase isoform X1	FBgn0028741	fab1 kinase	fab1	1368.52292432646	0.0977749381410558	0.0285400731077514	3.42588253968069	0.000612805328625685	0.00501208337451312
1564	gene5506	LOC411670	LON peptidase N-terminal domain and RING finger protein 3 isoform X1	FBgn0052369	-	CG32369	1310.46761800228	0.0977363617724306	0.0231663854918571	4.21888696476991	0.0000245511312931132	0.000384750801502458
396	gene11733	LOC408511	PRELI domain-containing protein 1, mitochondrial	FBgn0033413	preli-like	prel	717.712409329718	0.0976109894556307	0.0171110471269038	5.70455967607944	0.0000000116644223793915	0.000000594939543304426
2348	gene8782	LOC551883	voltage-dependent T-type calcium channel subunit alpha-1G isoform X5	FBgn0264386	Ca[2+]-channel protein alpha[[1]] subunit T	Ca-alpha1T	5180.7090210461	0.0973929566680844	0.0375256657158819	2.59536919092857	0.00944893624078744	0.0416229230566794
1970	gene7212	LOC413692	protein fem-1 homolog B	FBgn0034542	Fem-1	Fem-1	434.146224472563	0.0970129104238103	0.0302127584697328	3.21099149291509	0.00132277850638075	0.00906284254029645
1213	gene4140	LOC100577231	uncharacterized protein LOC100577231	#N/A	#N/A	#N/A	969.490708139157	0.0969765019254105	0.0276785080210994	3.50367519273383	0.000458884697612396	0.00400596886972723
2160	gene8005	LOC100577877	zinc finger protein 564	#N/A	#N/A	#N/A	237.729482106684	0.0967174867541954	0.0307946855482163	3.14072006362141	0.0016853303819473	0.0110191601293254
136	gene10604	LOC100577739	telomere-associated protein RIF1-like	FBgn0050085	Rap1 interacting factor 1	Rif1	1396.00693196234	0.0963928141726867	0.0252393289115463	3.8191512345873	0.00013391164725809	0.00151624318380511
1452	gene5021	LOC412099	GRAM domain-containing protein 2B isoform X1	#N/A	#N/A	#N/A	2892.56844405393	0.0961633073149444	0.023871602071008	4.02835582751836	0.000056168288399518	0.000755562922219157
680	gene186	LOC727399	protein numb isoform X1	FBgn0002973	numb	numb	6484.62655860791	0.0961302507170428	0.0284333158417428	3.38090187061174	0.000722483396949368	0.00571399826575104
1742	gene6302	LOC411961	E3 ubiquitin-protein ligase HUWE1 isoform X1	FBgn0030674	-	CG8184	6301.03080249279	0.0957600787406068	0.0362427985577717	2.64218224174834	0.00823737195109424	0.0375313836682278
105	gene10492	LOC412934	potassium voltage-gated channel protein Shaw isoform X3	FBgn0003386	Shaker cognate w	Shaw	4267.23516535202	0.0957596862054067	0.0289721340337337	3.3052341292467	0.000948970908903686	0.00703080867746598
978	gene3091	LOC410922	wiskott-Aldrich syndrome protein family member 3 isoform X1	FBgn0041781	SCAR	SCAR	3423.58152706796	0.0957032139777634	0.0379466400725459	2.52204711128045	0.0116674081170583	0.0492867466355947
660	gene1773	LOC410888	lachesin isoform X1	FBgn0259245	Dpr-interacting protein beta	DIP-beta	646.928718995402	0.0955512485803659	0.0330518110886176	2.89095348887771	0.00384074957910373	0.0210305855432335
2114	gene7846	LOC413510	SNF-related serine/threonine-protein kinase	FBgn0033915	-	CG8485	3759.27196596505	0.0952658054601284	0.0230124421861273	4.13975208235648	0.0000347681359166559	0.00050945735428994
1878	gene6843	LOC411276	hybrid signal transduction histidine kinase D isoform X2	FBgn0015396	jumeau	jumu	547.677983550264	0.0951445981564563	0.0321216519308175	2.96200825416375	0.00305639590258197	0.0176294835909662
1319	gene4589	LOC411114	synaptosomal-associated protein 25 isoform X2	FBgn0011288	Synaptosomal-associated protein 25kDa	Snap25	24228.294465242	0.09505096019544	0.0322298619348131	2.94915815611269	0.00318640865581889	0.0182542869686849
956	gene3000	LOC551744	phospholipase ABHD3 isoform X1	FBgn0033382	alpha/beta hydrolase 1	Hydr1	2597.12675459611	0.0950495633386471	0.0309190935267744	3.0741380971062	0.00211111685246962	0.0131699741583566
583	gene1441	LOC412384	BTB/POZ domain-containing protein 9 isoform X1	FBgn0030228	BTB (POZ) domain containing 9	BTBD9	1016.05682258689	0.0948377506488924	0.022708993901648	4.17621982988907	0.0000296393398840883	0.000447851256514519
320	gene11401	LOC413034	rho-related BTB domain-containing protein 1 isoform X1	FBgn0036980	Rho-related BTB domain containing	RhoBTB	2628.5858555074	0.0946405444050666	0.0270652018814075	3.49676107422943	0.000470943420968392	0.00408285404452316
1407	gene4861	LOC413154	uncharacterized protein C2orf42	FBgn0039663	-	CG2321	263.665803553494	0.0946070651371335	0.0244919119356955	3.86278806593492	0.000112100255798744	0.00131793608776953
178	gene10782	LOC551212	mediator of RNA polymerase II transcription subunit 16 isoform X2	FBgn0034707	Mediator complex subunit 16	MED16	759.625125416061	0.0946036127778494	0.0297263813599397	3.18247995382783	0.00146019623473395	0.00984515417262176
679	gene1855	LOC410882	uncharacterized protein LOC410882 isoform X4	FBgn0263772	-	CG43689	2585.85117031021	0.0944510973701497	0.0329045152601437	2.87046007587158	0.00409874952419581	0.0221787443556312
665	gene1799	LOC409039	uncharacterized protein LOC409039 isoform X1	FBgn0266019	rudhira	rudhira	1200.31525629732	0.0944297390323898	0.0255055017107964	3.70232823110545	0.000213629990622234	0.00217922370989365
1907	gene6981	LOC411288	cAMP-specific 3\',5\'-cyclic phosphodiesterase isoform X2	FBgn0000479	dunce	dnc	21667.0655377249	0.0943251945617691	0.0227135682083323	4.15281270193235	0.000032841352998223	0.000486308045673955
9	gene10042	LOC409257	uncharacterized protein LOC409257 isoform X1	#N/A	#N/A	#N/A	1265.14398888067	0.0942667816563857	0.0311445302020667	3.02675240386609	0.00247196346658112	0.0148655139253953
755	gene2173	LOC551121	dipeptidase 1 isoform X1	FBgn0039420	-	CG6154	863.347164475338	0.0941349220059263	0.0367954180067386	2.55833272470737	0.010517540677679	0.0454220876699294
431	gene11854	LOC100576958	WD repeat-containing protein 81	FBgn0032395	WD repeat domain 81	Wdr81	996.156783927908	0.0939089320888434	0.0201385224678379	4.66314905866704	0.00000311407022640782	0.0000670072493834668
1079	gene3576	LOC408810	rap guanine nucleotide exchange factor 6 isoform X5	#N/A	#N/A	#N/A	2641.25919491189	0.0938970484218913	0.0283721312664244	3.30948167200288	0.000934688853293918	0.00694367302544781
797	gene2353	LOC410808	E3 ubiquitin-protein ligase Siah1	FBgn0003410	seven in absentia	sina	1045.2387597049	0.0937937682587437	0.0180344481418453	5.2008116644897	0.000000198420088009293	0.00000656454687567081
2049	gene7582	LOC100578774	LOW QUALITY PROTEIN: centrosomal protein of 164 kDa	FBgn0030716	-	CG9170	2352.80803682908	0.0937578113340686	0.0265905597656976	3.52598110608481	0.000421917068163472	0.00375447820073907
1358	gene4711	LOC408865	uncharacterized protein LOC408865	FBgn0259145	-	CG42260	10173.0553022943	0.0937246474733836	0.0341799151593626	2.74209713618059	0.00610482853485917	0.0299318629143496
1365	gene4735	LOC725552	DNA-directed RNA polymerase III subunit RPC1 isoform X2	FBgn0030687	RNA polymerase III subunit C160	RpIIIC160	1729.10544791741	0.0936852504413336	0.0264426110384071	3.54296518998289	0.000395654924510226	0.00357388510052808
2140	gene7932	LOC412863	histone demethylase UTY	FBgn0260749	Utx histone demethylase	Utx	717.448329169146	0.0936616761947829	0.0323350409470271	2.89659989446818	0.00377230522164257	0.0208005438572753
2564	gene9706	LOC725156	proteasome adapter and scaffold protein ECM29	FBgn0033698	-	CG8858	2126.95830493536	0.0936160378783506	0.0204577583719561	4.57606528419463	0.00000473802744639404	0.0000968438745397461
2363	gene8863	LOC725084	uncharacterized protein LOC725084	FBgn0026592	Fire exit	Fie	848.154493696538	0.0936067847934992	0.0194000406891834	4.82508187963185	0.00000139945762391451	0.0000340805241775928
1072	gene3515	LOC100578947	SUN domain-containing ossification factor isoform X2	FBgn0051678	-	CG31678	1317.20082224133	0.0935521683116609	0.021034950440056	4.44746321500778	0.00000868903327514134	0.000159811485128935
1263	gene4373	LOC408835	neuroendocrine convertase 2	FBgn0023179	amontillado	amon	7689.96538109562	0.093508511084694	0.0226549466067386	4.1275096652349	0.0000366713023036541	0.000532991738099415
1372	gene4754	LOC100576966	trichohyalin isoform X2	FBgn0029893	-	CG14442	372.845956208144	0.093465815612066	0.0247773701080663	3.77222502648246	0.000161798232917511	0.00176139439926108
818	gene2415	LOC551485	uncharacterized protein LOC551485 isoform X2	FBgn0265003	klaroid	koi	1334.7402755994	0.0933523218034983	0.026701042364418	3.49620514920048	0.000471925724583352	0.00408285404452316
1550	gene5463	LOC409972	uncharacterized protein LOC409972	#N/A	#N/A	#N/A	3197.67244081161	0.0932293124385978	0.0301122156604757	3.09606285667539	0.00196108785143314	0.0124272120427491
1740	gene6287	LOC551432	uncharacterized protein LOC551432 isoform X1	#N/A	#N/A	#N/A	2644.15034836104	0.0930916055850453	0.0285303302491175	3.26289968507899	0.00110278547600591	0.00782114902269
1545	gene5456	LOC100577214	protein giant-lens	FBgn0004569	argos	aos	901.173777842602	0.093047603862976	0.0249020330791576	3.73654647261932	0.000186564981292377	0.00196970026824927
2050	gene759	LOC551976	calcium-binding mitochondrial carrier protein SCaMC-2 isoform X2	FBgn0052103	-	CG32103	1134.47884135918	0.0930231469324501	0.0169961636517369	5.47318493976397	0.0000000442018390239035	0.00000184458962320585
2027	gene7475	LOC725938	histone deacetylase 6 isoform X1	FBgn0026428	Histone deacetylase 6	HDAC6	1963.20348538528	0.0928235132956588	0.0135998815158808	6.82531779319307	0.00000000000877308871029994	0.00000000116345282276275
1984	gene7315	LOC552386	anamorsin homolog	FBgn0001977	Cytokine induced apoptosis inhibitor 1	CIAPIN1	493.059752718618	0.0927243434375931	0.0240438526232834	3.85646780033086	0.000115037243304466	0.00134376865388808
1037	gene3339	LOC726949	uncharacterized protein LOC726949 isoform X2	FBgn0039026	-	CG7029	3476.5348964693	0.0926900269189959	0.0214936135987657	4.31244501968338	0.0000161459040176888	0.000270744938451868
239	gene11044	LOC408480	PTB domain-containing engulfment adapter protein 1	FBgn0029092	ced-6	ced-6	6002.8893505497	0.0926866519895557	0.0272420664168558	3.4023355853874	0.00066812542381135	0.00538459238780516
1190	gene4007	LOC552402	synaptogyrin isoform X1	FBgn0033876	Synaptogyrin	Syngr	1914.20899843226	0.0924751695399181	0.0175620851931972	5.2656144485473	0.000000139721242128607	0.0000048877515599789
79	gene1032	LOC412949	ionotropic receptor 25a	FBgn0031634	Ionotropic receptor 25a	Ir25a	3716.01490197795	0.0924372051319362	0.0318684816683202	2.90058390901711	0.00372468100872455	0.0206205078759389
1119	gene3763	LOC726254	E3 ubiquitin-protein ligase HECTD1 isoform X4	FBgn0032208	Ubiquitin fusion-degradation 4-like	Ufd4	3182.28877781444	0.0924322717368235	0.0215162014719744	4.29593819602496	0.0000173956046685453	0.000289935516843212
2540	gene9601	LOC410148	carboxypeptidase Q	#N/A	#N/A	#N/A	1053.45294875868	0.0923181753882889	0.0340206925664531	2.71358894907746	0.0066558696936082	0.0320628405835075
219	gene10951	LOC412941	synaptic vesicle glycoprotein 2B	#N/A	#N/A	#N/A	2797.42575193574	0.0922758110480214	0.0284699516492816	3.2411650074	0.00119042255979332	0.00832162775459581
2496	gene9390	LOC552820	forkhead box protein N3	FBgn0029504	Checkpoint suppressor 1-like	CHES-1-like	693.344460768318	0.0922361956599671	0.0201134740693012	4.58579136265401	0.00000452270070510335	0.0000934698320687116
2345	gene8763	LOC725680	vesicle-fusing ATPase 1	FBgn0000346	comatose	comt	3223.51622867946	0.0921260760729503	0.021201011770281	4.34536224361189	0.0000139046010820868	0.000238237931759488
2289	gene8534	LOC409363	uncharacterized protein LOC409363	FBgn0028552	gamma Soluble NSF attachment protein 1	gammaSnap1	2515.43246936662	0.0920938294661861	0.0140670012584016	6.54679897829558	0.0000000000587834025530705	0.00000000594143803602916
167	gene10735	LOC100578854	uncharacterized protein LOC100578854 isoform X1	#N/A	#N/A	#N/A	2031.96576758367	0.0919313792303378	0.0338086123607448	2.7191704364974	0.00654458761883684	0.0316513265130489
123	gene10559	LOC552703	KAT8 regulatory NSL complex subunit 2 isoform X2	FBgn0039710	dim gamma-tubulin 1	dgt1	588.960983657056	0.0919036808442971	0.0209694217516808	4.38274750408559	0.0000117191908867609	0.000206246527155663
259	gene11182	LOC408504	protein FAM160B1 isoform X2	#N/A	#N/A	#N/A	1005.40711344102	0.0918403215931424	0.0251786271130663	3.64755080492385	0.000264751972800048	0.00259730408222452
234	gene11024	LOC100578743	zinc finger protein 431 isoform X2	FBgn0050443	Optix-binding protein	Opbp	399.447504963481	0.0917239955427467	0.023797576995507	3.8543417911859	0.000116041391935497	0.00134713173335444
2354	gene8808	LOC102654700	#N/A	#N/A	#N/A	#N/A	377.545927478981	0.0916595739831741	0.0195618710735328	4.6856240713696	0.00000279108155568015	0.0000614986909978563
2052	gene7593	LOC409000	cell adhesion molecule 2 isoform X1	FBgn0040823	defective proboscis extension response 6	dpr6	9285.39909154727	0.0915789281519821	0.0331655484668271	2.76126680804273	0.00575776177684653	0.0286898514226677
2553	gene9659	LOC727106	heterogeneous nuclear ribonucleoprotein H	FBgn0259139	glorund	glo	2078.58221900848	0.0915232530781741	0.0246983374552462	3.70564428654422	0.000210854052902817	0.00215689795805974
795	gene2347	LOC552580	zinc finger MYM-type protein 3	FBgn0010328	without children	woc	1194.27221446039	0.0915063399184372	0.0254629685261959	3.59370274617811	0.000326011750704774	0.00306980466454231
688	gene1897	LOC724599	chromodomain-helicase-DNA-binding protein 1 isoform X2	#N/A	#N/A	#N/A	2277.47194610179	0.0915033470297788	0.0199145248140275	4.59480443968843	0.00000433155303791125	0.0000900390939974873
210	gene10907	LOC410517	extracellular serine/threonine protein CG31145	FBgn0051145	-	CG31145	891.224293892104	0.0914738473045798	0.0341462514061758	2.67888402204042	0.00738679743203391	0.0346889800974926
2094	gene778	LOC411555	N-acetylneuraminate 9-O-acetyltransferase isoform X5	FBgn0029685	-	CG2938	989.284669870254	0.0913897375348639	0.0199965528589359	4.57027459580486	0.00000487085564528266	0.000098750823113545
296	gene1132	LOC408576	potassium voltage-gated channel protein Shal isoform X3	FBgn0005564	Shaker cognate l	Shal	24019.2121025399	0.0912988612381439	0.0311534096895136	2.93062178901321	0.00338284362065804	0.0190341104028548
211	gene10918	LOC726791	intraflagellar transport protein 140 homolog	FBgn0260933	reduced mechanoreceptor potential A	rempA	217.691069224865	0.0908735487795353	0.0352815041515828	2.57567104818173	0.0100045775968044	0.0436689506275728
674	gene1833	LOC412077	SWI/SNF-related matrix-associated actin-dependent regulator of chromatin subfamily E member 1	FBgn0030093	Brahma associated protein 111kD	Bap111	828.257456795097	0.0908713798778088	0.0357808805144947	2.5396630426967	0.0110959313725692	0.0473629895124351
1244	gene428	LOC410070	centrosome-associated protein 350	#N/A	#N/A	#N/A	1622.44040008641	0.0907967335541593	0.0318885101819773	2.84731814173857	0.00440892767685229	0.0234087499835574
1830	gene6670	LOC409065	TAR DNA-binding protein 43 isoform X3	FBgn0025790	TAR DNA-binding protein-43 homolog	TBPH	2011.84721323712	0.0906653670000249	0.0308619472345435	2.93777208259056	0.00330579954084044	0.0187538586722138
1824	gene6658	LOC409435	phosphatidylinositol-binding clathrin assembly protein LAP isoform X11	FBgn0086372	like-AP180	lap	3160.50588781034	0.0904709148837071	0.021706332789247	4.16795023655609	0.0000307351010451777	0.000459555359437722
1240	gene4272	LOC724607	protein kinase C isoform X3	FBgn0003093	Protein C kinase 98E	Pkc98E	2296.50314673566	0.0903873327840958	0.0307718481698987	2.93733844925549	0.00331042600346398	0.0187704391560282
681	gene1861	LOC413023	transmembrane protein 39A isoform X2	FBgn0033899	-	CG13016	477.984429900708	0.0903334423228159	0.0217081984856729	4.16125927641738	0.0000316497503204213	0.000471833963843141
295	gene11317	LOC725503	uncharacterized protein LOC725503 isoform X2	FBgn0037098	Wnk kinase	Wnk	4628.72449290829	0.0901939438434653	0.0332269599099506	2.71448077368206	0.00663797533099284	0.0320186402020789
1663	gene5936	LOC409077	aminopeptidase N	FBgn0058470	-	CG40470	75196.3669009167	0.0900889328307284	0.0247021414541002	3.64700902543714	0.000265310608608026	0.00259848601171163
2204	gene8170	LOC409119	REST corepressor 3 isoform X2	FBgn0261573	CoRest	CoRest	607.476034411677	0.0900317310857402	0.0219629895206243	4.09924755467357	0.0000414495502634442	0.000589225413228858
173	gene10765	LOC551651	ferritin subunit	FBgn0015222	Ferritin 1 heavy chain homologue	Fer1HCH	4162.95441044081	0.0899102997150197	0.0249019875489127	3.6105672102846	0.000305528114667206	0.00290673854860847
1067	gene3489	LOC411942	anaphase-promoting complex subunit 2	FBgn0002791	morula	mr	486.004798571934	0.0898461151870713	0.0225879485111466	3.97761289134932	0.0000696105764468007	0.000900117043092023
1076	gene3534	LOC100576383	mannosyl-oligosaccharide 1,2-alpha-mannosidase IA isoform X6	FBgn0259170	alpha-Mannosidase class I a	alpha-Man-Ia	3919.57753552048	0.0898226753738973	0.0255437490624656	3.51642490513987	0.000437400371712285	0.0038563057945135
966	gene3031	LOC551597	cysteine-rich venom protein	#N/A	#N/A	#N/A	5926.851022236	0.089468669827494	0.0289330391333663	3.09226657507668	0.00198634384486929	0.0125407164119914
1050	gene3405	LOC408818	hexokinase-1	#N/A	#N/A	#N/A	1481.81047961425	0.0893950774282489	0.0333481553102115	2.68066034227913	0.00734770537866274	0.0346036038134732
1163	gene3922	LOC102655503	probable WRKY transcription factor protein 1	#N/A	#N/A	#N/A	1491.86158527726	0.0892816108355289	0.020083529919774	4.44551387092681	0.00000876820228584676	0.000160463927879026
2026	gene747	LOC727390	uncharacterized protein LOC727390 isoform X1	FBgn0015801	Rhythmically expressed gene 5	Reg-5	210.002972113665	0.0892348942477321	0.0244822560697669	3.64488035716317	0.00026751622378529	0.00261510757537048
1032	gene331	LOC724192	titin	FBgn0032702	-	CG10376	6490.42030383852	0.0891904042548571	0.0166980215934768	5.3413755489273	0.0000000922439331428004	0.00000348031305285696
1405	gene4856	LOC724826	protein EFR3 homolog cmp44E isoform X1	FBgn0086784	stambha A	stmA	1050.82411374936	0.088951959868571	0.0219028030951714	4.06121351144232	0.0000488182989161371	0.000668113290880847
367	gene11616	LOC552844	complexin isoform X3	FBgn0041605	complexin	cpx	15370.0587855415	0.0887759996195841	0.0218450204402459	4.06390096371934	0.0000482593087658896	0.000663761304211992
1728	gene624	LOC551385	frequenin-1	FBgn0083228	Frequenin 2	Frq2	4620.12911006933	0.0887751619500669	0.028022963018318	3.16794344309831	0.00153521382989124	0.0102196077123334
2185	gene8108	LOC551361	supervillin isoform X2	FBgn0266696	Supervillin	Svil	2283.28347253814	0.08870532527672	0.0260182279732905	3.40935306462001	0.000651171454867333	0.00527109178418325
1908	gene6996	LOC551308	probable serine/threonine-protein kinase ndrD isoform X2	FBgn0051635	-	CG31635	1210.2880221903	0.0884305454600951	0.0199800380748142	4.42594479194542	0.00000960210816520441	0.000173136539535281
1701	gene6109	LOC552605	lisH domain and HEAT repeat-containing protein KIAA1468 homolog isoform X2	#N/A	#N/A	#N/A	887.470081852832	0.0884029657625264	0.0177600841960635	4.97762087085831	0.00000064370584591775	0.0000180450567543915
2364	gene8870	LOC102654083	centrosome-associated zinc finger protein CP190	FBgn0000283	Centrosomal protein 190kD	Cp190	1113.57297679647	0.0881581890015836	0.0288311300685552	3.05774309893366	0.00223010672982607	0.0137297232255838
181	gene10791	LOC725318	uncharacterized protein LOC725318 isoform X1	FBgn0034267	-	CG4984	3339.70867400258	0.0881461696240365	0.0339000330669755	2.60017945852407	0.00931750202541999	0.0412087193151554
1706	gene6138	LOC727227	epidermal growth factor receptor substrate 15-like 1 isoform X2	FBgn0035060	Epidermal growth factor receptor pathway substrate clone 15	Eps-15	1777.19128506801	0.087940516240479	0.0228077599641801	3.85572789167331	0.000115385780755026	0.00134376865388808
118	gene10541	LOC411780	zinc finger protein 578	#N/A	#N/A	#N/A	737.571111449465	0.0878175757099003	0.023325697473451	3.7648424365382	0.000166654136420992	0.00180002805975497
107	gene10496	LOC409676	kinesin-like protein KIF3B	FBgn0004381	Kinesin-like protein at 68D	Klp68D	1810.32694091617	0.0877235124543604	0.0157049766833688	5.58571427535179	0.0000000232741621426208	0.00000107735900976997
1702	gene6110	LOC550970	lysophosphatidylcholine acyltransferase isoform X1	FBgn0052699	Lysophosphatidylcholine acyltransferase	LPCAT	1068.8982965825	0.0875524409325534	0.0252247409115699	3.47089554812416	0.000518725733789588	0.00438290412541068
1103	gene3707	LOC406139	ankyrin-3	#N/A	#N/A	#N/A	1563.50387960625	0.0874488199666814	0.025933888060193	3.37199033803613	0.000746270663671172	0.00586423958749309
288	gene11294	LOC727622	probable aspartate aminotransferase, cytoplasmic	FBgn0001124	Glutamate oxaloacetate transaminase 1	Got1	2936.41847103035	0.0874470833725867	0.0266496390288856	3.28136089490002	0.00103307467912843	0.00749164298011191
1176	gene3970	LOC724529	dynein light chain 4, axonemal isoform X1	FBgn0033687	-	CG8407	225.74209496052	0.087223821776517	0.0335419776178532	2.60043765964744	0.00931049337478339	0.0412074218296919
1646	gene5844	LOC410140	gamma-aminobutyric acid type B receptor subunit 2	FBgn0027575	metabotropic GABA-B receptor subtype 2	GABA-B-R2	5157.73164970121	0.0872105418445836	0.0274695437290449	3.17480853358228	0.00149935398643186	0.0100537935900912
996	gene3156	LOC724737	trichohyalin	FBgn0036032	-	CG16711	7630.59257882314	0.0870979470423673	0.0230419221726993	3.77997748580035	0.000156842540471185	0.00171132432191362
1876	gene6841	LOC100577280	uncharacterized protein LOC100577280	FBgn0036398	upSET	upSET	4828.4288659707	0.0870885391948733	0.0249085173417294	3.49633573127105	0.000471694818200098	0.00408285404452316
1402	gene4846	LOC102654994	uncharacterized protein LOC102654994	#N/A	#N/A	#N/A	2678.58348907579	0.0870417367778307	0.0308019723855571	2.8258494517268	0.00471554210213096	0.0245631807750245
2076	gene7695	LOC551093	V-type proton ATPase catalytic subunit A	FBgn0263598	Vacuolar H[+] ATPase 68 kDa subunit 2	Vha68-2	3735.51646397962	0.0869809796016187	0.0179306751896513	4.85095952503896	0.00000122865619952836	0.0000305555425512503
1322	gene46	LOC100578031	uncharacterized protein LOC100578031 isoform X1	#N/A	#N/A	#N/A	1035.71547139402	0.0866616351794169	0.0330633756571585	2.62107644658037	0.0087652604337949	0.0393973342790907
784	gene2291	LOC724299	uncharacterized protein LOC724299 isoform X1	FBgn0262483	RIM-binding protein	Rbp	4388.8217606582	0.0865830012959434	0.0330953549892547	2.61616777714138	0.00889228516982627	0.0398398965904742
191	gene10837	LOC100577050	uncharacterized protein LOC100577050 isoform X3	FBgn0041582	tamo	tamo	455.629913525689	0.086532968308003	0.0200730546883517	4.31090183589336	0.0000162590076790324	0.00027181409347481
2217	gene8247	LOC409499	UDP-glucose 4-epimerase	#N/A	#N/A	#N/A	413.851096210245	0.0864603924077481	0.0235231496129419	3.67554489217633	0.00023734229943255	0.00236847836308732
1138	gene3823	LOC413141	oxidative stress-induced growth inhibitor 1 isoform X2	#N/A	#N/A	#N/A	1188.93901695208	0.086445693506763	0.0311273729121426	2.77715995341968	0.00548361856453757	0.0275606869185723
162	gene10719	LOC100576615	J domain-containing protein DDB_G0295729 isoform X1	#N/A	#N/A	#N/A	806.109628747049	0.0863937695000128	0.0249993141277434	3.45584559074507	0.000548569470633328	0.00457501124751505
1096	gene3680	LOC408801	protein split ends isoform X5	FBgn0016754	six-banded	sba	6042.98382195319	0.086319774875278	0.0252012214472638	3.42522187092841	0.000614297537472863	0.00501683911811604
1891	gene6908	LOC100578705	uncharacterized protein LOC100578705 isoform X2	FBgn0030266	-	CG11122	6290.09267443483	0.0861501122586152	0.0287767070460367	2.9937446324485	0.00275576489739194	0.0161748864542179
1858	gene6769	AChE-2	acetylcholinesterase 2 precursor	FBgn0000024	Acetylcholine esterase	Ace	27405.7745489691	0.0859737107358787	0.0274472107926008	3.13232959755078	0.00173425065603028	0.0112654713900269
1316	gene457	LOC727539	lysocardiolipin acyltransferase 1	#N/A	#N/A	#N/A	1053.97752299903	0.0859346167698729	0.0217207887900355	3.9563303893133	0.0000761098815609644	0.000964905138270593
1432	gene4939	LOC724655	transmembrane and TPR repeat-containing protein 3	#N/A	#N/A	#N/A	700.606315702823	0.0858869554633465	0.0308778272336477	2.78150903602943	0.00541068244101456	0.0273062246691056
2625	gene9998	LOC410393	alkaline phosphatase isoform X5	FBgn0043791	phurba tashi	phu	2846.45657884373	0.0853232106695702	0.0227679556869566	3.74751303290926	0.000178596559803431	0.00189922615767799
2356	gene8828	LOC551483	calcium channel flower isoform X1	FBgn0261722	flower	fwe	832.099849232981	0.085289835187507	0.0176676733904981	4.82745143077962	0.00000138291401175287	0.00003378173762191
2531	gene955	LOC411995	dual specificity protein phosphatase CDC14AB isoform X2	FBgn0031952	cell division cycle 14	cdc14	694.379558456945	0.0850844349700493	0.0195133825303018	4.36031194683566	0.0000129877157791292	0.000225331755493963
1299	gene4504	LOC411110	solute carrier family 52, riboflavin transporter, member 3-A isoform X1	FBgn0039882	Riboflavin transporter	Rift	411.118848585081	0.0850180525945905	0.0284648046824838	2.98677800683831	0.00281934366572457	0.0164516468036481
2295	gene8557	LOC550656	splicing factor U2AF 50 kDa subunit isoform X1	FBgn0005411	U2 small nuclear riboprotein auxiliary factor 50	U2af50	1464.29457705866	0.0850073259077994	0.0218596966236117	3.88876970122169	0.000100753665968106	0.00121047234238891
459	gene11987	LOC551080	cystinosin homolog isoform X2	FBgn0039045	-	CG17119	1398.47469102291	0.0849628177746694	0.0289142406592928	2.93844195238664	0.00329866423063737	0.0187314363197343
715	gene2017	LOC726924	synapse-associated protein 1 isoform X2	FBgn0013334	Synapse-associated protein 47kD	Sap47	18839.5108038585	0.0849354761330213	0.0221021906406801	3.84285329512512	0.000121612168973118	0.0013955098339387
933	gene2900	LOC552510	U6 small nuclear RNA (adenine-(43)-N(6))-methyltransferase	FBgn0033994	-	CG7544	272.118773479634	0.0847599510753151	0.0237982014563152	3.56161162980755	0.000368585333374898	0.00338956979782241
61	gene10262	LOC726456	unconventional myosin-Va isoform X3	FBgn0261397	dilute class unconventional myosin	didum	2875.51476439633	0.0847100854964278	0.0315294467474585	2.68669749186944	0.00721622744160552	0.034135327489982
2480	gene9330	LOC409634	uncharacterized protein LOC409634 isoform X1	FBgn0033484	-	CG2269	17185.1607025482	0.084698957628622	0.0188180364648445	4.50094555756947	0.00000676518337633298	0.000128503491822518
981	gene3105	LOC412243	protein split ends isoform X1	FBgn0016977	split ends	spen	10225.8980239053	0.0841740982065201	0.0295398878874668	2.84950635314474	0.00437871312431272	0.0232932315261001
796	gene2351	LOC409034	uncharacterized protein LOC409034	#N/A	#N/A	#N/A	4427.1272493313	0.0839220338906992	0.0240393974623382	3.49102068894103	0.000481178990869352	0.00415125210838501
939	gene2924	LOC551375	receptor-type tyrosine-protein phosphatase N2 isoform X1	FBgn0031294	IA-2 protein tyrosine phosphatase	IA-2	3014.16848285671	0.0838938397574709	0.0198764142516606	4.22077335958431	0.0000243465621758021	0.000382633488574624
1117	gene376	LOC550785	fructose-bisphosphate aldolase	FBgn0000064	Aldolase	Ald	38908.6098483649	0.0836474183011963	0.0252220105994903	3.31644529175191	0.000911704355400069	0.00680965890402886
965	gene303	LOC100578445	uncharacterized protein LOC100578445 isoform X1	#N/A	#N/A	#N/A	722.630861553164	0.083574454828956	0.0306423578852188	2.7274159234747	0.00638325224783655	0.0310180968565233
279	gene11270	Argk	arginine kinase isoform X1	FBgn0000116	Arginine kinase	Argk	15652.9266983852	0.0835216614913376	0.0186663769032966	4.47444417971584	0.0000076610336706013	0.000143784681344147
1059	gene3442	LOC409110	programmed cell death protein 2-like	FBgn0038055	toys are us	trus	1197.99202862985	0.0833943135151253	0.0170906678585421	4.87952338699531	0.00000106342513385845	0.0000272410793447783
2499	gene9396	NFRKB	nuclear factor related to kappa-B-binding protein isoform X1	FBgn0027503	-	CG11970	2020.81453655781	0.0832587658680554	0.0202647741276407	4.10854645325122	0.0000398157125817752	0.000568199100405981
1187	gene4000	LOC100578534	TP53-regulated inhibitor of apoptosis 1 isoform X1	FBgn0050109	-	CG30109	231.657939683566	0.0832234638133985	0.0283913669010307	2.93129471728172	0.00337552377392966	0.0190250121640798
1669	gene5966	LOC725064	vesicular acetylcholine transporter	FBgn0270928	Vesicular acetylcholine transporter	VAChT	3834.84402384629	0.0829718443583423	0.0273503429155518	3.0336674247387	0.00241600609665201	0.014603851034073
2073	gene7680	LOC408988	uncharacterized protein LOC408988 isoform X1	#N/A	#N/A	#N/A	11853.1115374801	0.0829319382609399	0.0314914461815406	2.63347506439867	0.00845160413844572	0.0383016547894926
1969	gene7200	LOC413984	uncharacterized protein LOC413984	#N/A	#N/A	#N/A	2294.16352949382	0.0829162704905	0.025049176960449	3.31013951561838	0.000932494794892754	0.00693204801304553
368	gene11628	LOC410604	protein phosphatase PP2A 55 kDa regulatory subunit isoform X1	FBgn0004889	twins	tws	5093.18648823317	0.0828333696683445	0.0177409370045539	4.66905269135908	0.00000302591770121035	0.0000661439192742747
1518	gene5323	LOC724350	4-hydroxybenzoate polyprenyltransferase, mitochondrial	FBgn0037574	Coenzyme Q biosynthesis protein 2	Coq2	313.886459748806	0.0826857786078501	0.0268713954525298	3.07709284223517	0.002090301847043	0.0130623116556283
1607	gene5699	LOC552801	mitoferrin-1 isoform X1	FBgn0039561	mitoferrin	mfrn	550.157505744138	0.0826370835520749	0.0197478112826773	4.18461987352309	0.0000285643683326361	0.000434659731934603
906	gene2795	LOC409865	protein retinal degeneration B isoform X5	FBgn0003218	retinal degeneration B	rdgB	8549.8327018538	0.0825232845879152	0.0213314902294981	3.86861319580001	0.000109456120083513	0.0012924738209647
22	gene10118	LOC100576851	ornithine decarboxylase antizyme 1, partial	FBgn0014184	Ornithine decarboxylase antizyme	Oda	2743.56476492717	0.0824989894253664	0.0174557847817258	4.72616902974958	0.00000228795220054365	0.000051546767675643
1598	gene5660	LOC726338	nuclear pore complex protein Nup88	FBgn0026207	members only	mbo	356.664135534201	0.0824987943526489	0.0293296735022981	2.81280984413907	0.00491106838020589	0.0253776924693848
1697	gene6084	LOC410119	mitogen-activated protein kinase kinase kinase 12 isoform X3	FBgn0036896	wallenda	wnd	966.912685466787	0.0823103292977256	0.0185143327964246	4.44576265333314	0.00000875806020853643	0.000160463927879026
168	gene10736	LOC102654696	uncharacterized protein LOC102654696	#N/A	#N/A	#N/A	1060.29709449222	0.0820210218776878	0.0321738468167258	2.54930727882525	0.0107937150019364	0.0463603735580247
1028	gene3294	LOC409182	protein GDAP2 homolog	FBgn0042135	-	CG18812	3751.61974536297	0.0817844022937163	0.0285117436270042	2.86844618707417	0.00412493361721964	0.0222942159758173
302	gene1134	LOC551762	S-adenosylhomocysteine hydrolase-like protein 1 isoform X1	FBgn0035371	Adenosylhomocysteinase like 1	AhcyL1	834.080007124156	0.0817121928306999	0.0187055300826859	4.36834414579536	0.0000125192109521118	0.000218580264753433
729	gene2078	LOC410865	uncharacterized protein LOC410865	#N/A	#N/A	#N/A	522.057774649799	0.0816934571569711	0.0294019889079957	2.77850105353774	0.00546103361945767	0.0274780033468952
1193	gene4023	LOC727432	protein phosphatase inhibitor 2 isoform X2	FBgn0032632	-	CG6380	414.20733088692	0.0816118994987239	0.0180779218416452	4.51445139621739	0.00000634808782395987	0.000122225006758
1073	gene3518	LOC551722	diacylglycerol kinase epsilon isoform X2	FBgn0020930	Diacyl glycerol kinase epsilon	Dgkepsilon	571.914765260218	0.0815168148137638	0.0175034151699752	4.65719484010154	0.00000320547050079307	0.0000687055807533798
1467	gene5090	LOC412917	probable serine/threonine-protein kinase dyrk2 isoform X1	FBgn0016930	Dual-specificity tyrosine phosphorylation-regulated kinase 2	Dyrk2	4079.79405846971	0.0814558375210305	0.0216644929474526	3.75987740486715	0.000169996643101521	0.00182895802446236
654	gene1745	LOC408715	lachesin isoform X2	FBgn0051708	Dpr-interacting protein zeta	DIP-zeta	6267.37498637876	0.0814276234716646	0.0317869614183543	2.56166742080126	0.0104171019504514	0.0450943859285356
1209	gene4098	LOC406073	homeobox protein prospero isoform X1	FBgn0004595	prospero	pros	6449.90491267819	0.0813334857142809	0.0278522772252843	2.9201736380983	0.00349836405427815	0.0196239698502965
2143	gene7946	LOC113219042	uncharacterized protein LOC113219042 isoform X2	#N/A	#N/A	#N/A	272.631167843667	0.081323154083581	0.0286899081337283	2.83455609911752	0.00458894001511548	0.0241842051785955
1686	gene6048	LOC409364	CD2-associated protein	FBgn0051118	RabX4	RabX4	2736.25295527555	0.0812997381874917	0.0188447587373532	4.31418302142246	0.0000160194196748392	0.000269033455118451
848	gene2528	LOC107964011	#N/A	#N/A	#N/A	#N/A	629.181573128345	0.0812745813580121	0.0287152775502322	2.83036029221159	0.00464956123734488	0.0243576871858434
1655	gene5894	LOC726664	alpha-tubulin N-acetyltransferase isoform X1	FBgn0035989	-	CG3967	1224.55067276019	0.0812310518963454	0.0294823963108813	2.75523912777622	0.00586492535666162	0.0290754464946391
2156	gene7999	LOC725193	G patch domain-containing protein 2 isoform X1	FBgn0025626	-	CG4281	540.597795803807	0.0810844964519617	0.0260050958418319	3.11802336531016	0.00182068368902006	0.0117095576193427
1525	gene5344	LOC551952	N-acetylglucosamine-6-phosphate deacetylase	FBgn0031099	-	CG17065	264.71052787759	0.0809941471538833	0.0216922485323788	3.73378292402413	0.000188625084253535	0.00198166835470443
150	gene10679	LOC724338	OTU domain-containing protein 5-B	FBgn0036180	Deubiquitinating enzyme A	Duba	586.284062337998	0.0809532478064043	0.0226303012802891	3.57720592420545	0.000347286581355483	0.00323093423963532
235	gene11031	LOC726723	neogenin isoform X1	FBgn0011592	frazzled	fra	844.457542606108	0.0807834289872056	0.0280386820342908	2.88114216240296	0.00396236877015649	0.0215867635166793
954	gene2998	LOC724651	amphoterin-induced protein 2-like	FBgn0085397	Fish-lips	Fili	5367.53213143676	0.0807532905456006	0.0285395078558638	2.82952638684023	0.00466169557347065	0.0243993580840639
2349	gene8790	LOC409784	uncharacterized protein LOC409784 isoform X2	FBgn0039008	-	CG6972	1032.65370849293	0.0807253141490596	0.0184607681991172	4.37280362758252	0.0000122661048634783	0.000214842094246329
747	gene2144	LOC408680	ryanodine receptor isoform X4	FBgn0011286	Ryanodine receptor	RyR	21515.2202823003	0.0807087539234636	0.0307000806484383	2.62894273300774	0.00856507831875519	0.0387115607813647
1298	gene4501	LOC408842	transportin-1	FBgn0024921	Transportin	Tnpo	2422.34538788469	0.0803885135293209	0.0201201859449089	3.99541603389913	0.0000645807433749179	0.000846000059169406
1900	gene6940	LOC552560	protein phosphatase 1 regulatory subunit 14C	FBgn0032297	-	CG17124	1079.92464441719	0.0803263859011011	0.0200310076019068	4.01010211255945	0.0000606924947309866	0.000805601463194313
623	gene1590	LOC100576733	inositol-pentakisphosphate 2-kinase isoform X1	FBgn0050295	Ipk1	Ipk1	3226.93123979662	0.0801787569806164	0.0242090472914541	3.31193359306295	0.000926535365948459	0.00690638709516521
2274	gene8465	LOC724909	uncharacterized protein LOC724909	FBgn0031267	Ipk2	Ipk2	932.429053138403	0.0800723243681981	0.0224117808861835	3.57277829793354	0.000353213786903129	0.003270047302783
444	gene11938	LOC409424	solute carrier family 2, facilitated glucose transporter member 1 isoform X3	#N/A	#N/A	#N/A	2809.00904361189	0.080046004091833	0.0198021410403514	4.04229037298144	0.0000529316270335308	0.000718162235256662
2219	gene8250	LOC726488	ubiquitin carboxyl-terminal hydrolase 10	FBgn0052479	Ubiquitin specific protease 10	Usp10	836.607150106482	0.0798204628334006	0.018701060843217	4.26823181329586	0.0000197028519528424	0.000320629719297584
1162	gene3920	LOC102656620	snRNA-activating protein complex subunit 4 homolog	FBgn0037540	PSEA-binding protein 95kD	Pbp95	607.805772620966	0.0797674353654055	0.0258293209001346	3.08825135874903	0.00201338096263776	0.0126534044868113
2423	gene9072	LOC408358	RB1-inducible coiled-coil protein 1 isoform X5	FBgn0037363	Autophagy-related 17	Atg17	2001.36497574437	0.0796914241945179	0.0303617144000319	2.62473400363828	0.00867166826177139	0.0390434556329772
1722	gene6219	LOC408908	anoctamin-8 isoform X5	FBgn0028879	-	CG15270	4814.52848141632	0.0795211199278598	0.0241767551600669	3.28915602616542	0.0010048830107696	0.00735112624810669
1306	gene4536	LOC413001	extended synaptotagmin-1 isoform X2	FBgn0266758	Extended synaptotagmin-like protein 2	Esyt2	1408.25888197501	0.0792578625127782	0.0223456732866136	3.54689972847041	0.000389792918264216	0.00353153666160927
1619	gene5739	LOC727230	eukaryotic translation initiation factor 4E transporter isoform X1	FBgn0052016	eIF4E-Transporter	4E-T	2296.93362591554	0.0792540331892759	0.0259404248529179	3.05523265862629	0.00224885994473264	0.0138103065836786
1986	gene7317	LOC552414	protein disabled isoform X2	FBgn0000414	Disabled	Dab	2672.22759895354	0.0792320889338963	0.019407353078262	4.08258089675524	0.0000445383007394979	0.000623479617848855
315	gene11382	LOC551721	V-type proton ATPase subunit B	FBgn0005671	Vacuolar H[+]-ATPase 55kD subunit	Vha55	2904.64409970401	0.079067851306704	0.0212703000015112	3.71728895695342	0.000201372079493672	0.00207920918442529
35	gene1019	LOC724587	nucleotide exchange factor SIL1	FBgn0039296	Sil1 nucleotide exchange factor	Sil1	438.899391818029	0.07900375299815	0.0289398645140342	2.72992822616145	0.00633481157962701	0.0308262452176461
319	gene11392	LOC100576221	zinc finger protein 26	#N/A	#N/A	#N/A	317.050481769408	0.0789959216629456	0.0229044826020659	3.44892844930802	0.000562815813368226	0.00465506142333164
26	gene10144	LOC551502	atrial natriuretic peptide-converting enzyme	FBgn0030027	-	CG1632	356.270386568545	0.0789723449524798	0.0302042280094419	2.61461226315047	0.00893287989223349	0.0399892473680359
1612	gene5715	LOC413152	LIM domain kinase 1 isoform X2	FBgn0283712	LIM domain kinase 1	LIMK1	545.411175897147	0.0788661248819599	0.0300146378546113	2.62758875399336	0.00859924058277905	0.0388045558429561
256	gene11174	LOC107965788	probable serine/threonine-protein kinase DDB_G0279719	#N/A	#N/A	#N/A	248.839577833754	0.0786414567253166	0.0293651417169805	2.67805473180611	0.00740511169069546	0.034736358594878
1134	gene3810	LOC409788	SAFB-like transcription modulator	FBgn0039229	Scaffold attachment factor B	Saf-B	2046.09421760047	0.0785689230806045	0.0299926696068692	2.6196041936397	0.00880318756048147	0.0395210747163098
147	gene10661	LOC408446	probable aconitate hydratase, mitochondrial isoform X1	FBgn0010100	Aconitase	Acon	2906.81512594517	0.0783546777316132	0.0240146205465507	3.26279058125145	0.00110321009179089	0.00782114902269
141	gene10634	LOC550801	ATP-dependent RNA helicase dbp2	#N/A	#N/A	#N/A	1480.27095371218	0.078322788710558	0.027442397911479	2.85407962391639	0.00431617119684661	0.0230160978100964
2186	gene8115	LOC409390	cAMP-dependent protein kinase type II regulatory subunit isoform X1	FBgn0022382	Protein kinase, cAMP-dependent, regulatory subunit type 2	Pka-R2	15437.918698718	0.0781196531491071	0.0284985322245877	2.74118163467057	0.00612186553790899	0.0299693493746085
2183	gene8101	LOC551498	uncharacterized protein LOC551498 isoform X1	FBgn0010905	Spinophilin	Spn	3802.16975770151	0.0781068559040982	0.0290000085041909	2.69333906894582	0.00707402870106608	0.033694152269626
1493	gene520	LOC413425	phosphatidylinositol 4-phosphate 3-kinase C2 domain-containing subunit beta	FBgn0015278	Phosphotidylinositol 3 kinase 68D	Pi3K68D	703.985152384982	0.0780997419944446	0.0205309469765814	3.80400095930932	0.000142377627700378	0.00159407959794214
1599	gene5673	LOC413721	uncharacterized protein LOC413721 isoform X4	#N/A	#N/A	#N/A	2736.18929542717	0.0778356839352014	0.0217919866143101	3.57175714691791	0.000354594149939992	0.00328007031896632
2245	gene8354	LOC100576963	zinc finger and BTB domain-containing protein 14 isoform X2	#N/A	#N/A	#N/A	557.250303989203	0.0777758693075529	0.0239096568842365	3.25290612425434	0.00114231228823413	0.00805173031316408
627	gene1615	LOC552129	uncharacterized protein LOC552129	FBgn0032717	-	CG10600	975.59918799022	0.0777450060238469	0.0290817083228775	2.67333009329056	0.00751023097697726	0.0350411716478292
2336	gene8732	LOC408343	potassium voltage-gated channel protein Shaker isoform X3	FBgn0003380	Shaker	Sh	7833.18757810606	0.0775428336679509	0.029060201973696	2.66835150485668	0.00762244650478422	0.0354331194697079
1866	gene6802	LOC552031	chromodomain-helicase-DNA-binding protein Mi-2 homolog isoform X5	FBgn0262519	Mi-2	Mi-2	6060.8238057627	0.0774299784591185	0.0193229843533477	4.00714387815067	0.0000614574276537845	0.000813793846708827
905	gene2794	LOC413314	protein sidekick-1 isoform X1	FBgn0030174	-	CG15312	2260.55846678352	0.0773455036555649	0.0219567155687652	3.52263540570675	0.000427278713876548	0.00378875667711171
2407	gene9029	LOC410320	whirlin isoform X1	FBgn0264006	dyschronic	dysc	10892.9725897871	0.0772449713105016	0.0271530878590802	2.84479510070418	0.0044439999751855	0.0235495660060696
1004	gene3198	LOC412620	solute carrier family 17 member 9 isoform X2	FBgn0025684	Major Facilitator Superfamily Transporter 18	MFS18	474.629797840432	0.0771782026078359	0.0243389325315423	3.17097730181125	0.00151927013923181	0.0101327857261544
927	gene2878	LOC410936	cytochrome b5 reductase 4 isoform X1	FBgn0034442	-	CG11257	1103.89420440663	0.0768881835135719	0.0240116669603364	3.20211768889596	0.00136421250539533	0.00929512700047046
890	gene2752	LOC409639	UPF0183 protein CG7083	FBgn0035877	-	CG7083	561.603081005323	0.0768530830738402	0.0225471482407895	3.40855004158828	0.00065309105515846	0.00527887318758676
1641	gene5808	LOC408944	probable JmjC domain-containing histone demethylation protein 2C isoform X3	FBgn0037703	JmjC domain-containing histone demethylase 2	JHDM2	7913.338881174	0.0768289793671937	0.0292997706842237	2.62216998881025	0.00873718395280087	0.0393192435742289
1236	gene4257	LOC411083	sodium/potassium-transporting ATPase subunit alpha isoform X1	FBgn0002921	Na pump alpha subunit	Atpalpha	47586.9916065275	0.0768167374509331	0.0241486570486614	3.1809941768663	0.0014677057974025	0.00988368873470867
2101	gene7795	LOC551231	phosphatidate cytidylyltransferase, photoreceptor-specific	FBgn0010350	CDP-diacylglycerol synthase	Cds	2427.72315095524	0.0767877949823799	0.0190338718258235	4.03427088745027	0.0000547721025901651	0.000738585378501651
1589	gene5623	LOC413782	cartilage oligomeric matrix protein isoform X2	FBgn0031850	Thrombospondin	Tsp	314.397867541843	0.0766690044847913	0.0227035163501048	3.37696607443972	0.000732900890309192	0.00577979177418494
2567	gene974	LOC409193	microtubule-associated serine/threonine-protein kinase 3 isoform X7	FBgn0267390	drop out	dop	1991.34006228663	0.0765101864638561	0.0301437544905678	2.53817707040431	0.0111431588655294	0.0475277511504208
2463	gene927	LOC100578782	cytochrome b-c1 complex subunit 9	FBgn0011227	oxen	ox	619.838773093851	0.0763906446764374	0.0248516369633485	3.07386772103179	0.00211303100616161	0.0131744553451514
1377	gene4771	LOC411738	lutropin-choriogonadotropic hormone receptor isoform X2	FBgn0003255	rickets	rk	1055.90968697035	0.0763324522627378	0.0290133723250535	2.63094036113905	0.00851489768442157	0.0385409317129303
1964	gene7187	LOC100576436	putative ATP-dependent RNA helicase TDRD12 isoform X2	FBgn0037205	Brother of Yb	BoYb	761.253394819484	0.0763132987919681	0.0243311855536777	3.13643980165337	0.00171012540379346	0.011148196197392
2460	gene9249	LOC551073	single-stranded DNA-binding protein 3 isoform X3	FBgn0011481	Sequence-specific single-stranded DNA-binding protein	Ssdp	6253.20550966674	0.0762304916880498	0.015864239262689	4.80517788630029	0.00000154613975533986	0.0000370300471403897
2222	gene8261	LOC408286	2-oxoglutarate dehydrogenase, mitochondrial isoform X5	FBgn0010352	Neural conserved at 73EF	Nc73EF	4578.42420190511	0.0760351361736844	0.0157073737201442	4.84072878944566	0.00000129363824032057	0.0000318836968537175
1644	gene584	LOC551728	F-box/LRR-repeat protein 20	#N/A	#N/A	#N/A	536.254199280525	0.076007745432358	0.0223744108990227	3.39708364950417	0.000681081437622197	0.00546502126604788
418	gene11804	LOC408507	WD repeat-containing protein 44 isoform X2	FBgn0083969	-	CG34133	1242.54823935912	0.0758876234080667	0.0172319018151534	4.40390295987715	0.0000106320516297509	0.000188317223159108
991	gene3138	LOC414002	uncharacterized protein LOC414002	#N/A	#N/A	#N/A	1801.69032698771	0.0755602211741244	0.0197551582237001	3.82483502883189	0.000130859682689586	0.00148473854190646
677	gene1845	LOC410886	E3 ubiquitin-protein ligase UBR2	FBgn0030809	Ubr1 ubiquitin ligase	Ubr1	1330.36756725368	0.0754952726650838	0.0235847585054311	3.2010195333439	0.00136942248325864	0.00931867047440421
2230	gene8289	LOC410201	phosphatidate phosphatase LPIN3 isoform X1	FBgn0263593	Lipin	Lpin	4996.6667583465	0.0754064678279131	0.0189482362820371	3.97960352116774	0.0000690302962384949	0.000895767695712012
1098	gene3688	LOC552007	pyruvate kinase isoform X3	FBgn0267385	Pyruvate kinase	PyK	4042.23848050333	0.0753365605440117	0.0250781189055391	3.00407541840675	0.00266389281811872	0.0157361079488995
1085	gene3612	LOC408809	diacylglycerol kinase theta isoform X8	FBgn0051140	-	CG31140	26939.5543567334	0.0752757192925885	0.019539406717474	3.8525079282612	0.00011691418998611	0.00135298700743379
1640	gene5806	LOC413065	transmembrane protein 164 isoform X2	FBgn0033054	-	CG14591	360.63008829167	0.0752682930587269	0.023883923564737	3.15142078120931	0.00162478230985627	0.0107109230259088
1764	gene6392	LOC409196	alanine aminotransferase 1	FBgn0030478	-	CG1640	2002.15667272118	0.0751450585255797	0.0128850765743361	5.83194504837092	0.00000000547849629220865	0.000000322940482000697
1198	gene4041	LOC408822	uncharacterized protein LOC408822 isoform X1	FBgn0037698	-	CG16779	3737.49002793469	0.075075102044935	0.0257794098177211	2.9122118223718	0.00358879176970742	0.0200089670682524
2276	gene8473	LOC107965825	uncharacterized protein LOC107965825	#N/A	#N/A	#N/A	515.513043632427	0.0750625188549795	0.0221477301679238	3.38917434363956	0.00070103423114322	0.00558444983695217
1350	gene4677	LOC408863	J domain-containing protein isoform X1	FBgn0027654	jdp	jdp	10695.5054744858	0.0750273537845692	0.0285396611594278	2.62888032781653	0.00856665019378843	0.0387115607813647
2309	gene8638	LOC100576289	uncharacterized protein LOC100576289	#N/A	#N/A	#N/A	189.653770588115	0.0749673648950588	0.0295628747497646	2.5358618040235	0.0112170990224965	0.0478246052363948
37	gene10200	LOC724591	Hermansky-Pudlak syndrome 3 protein	FBgn0037142	-	CG14562	1393.46658266983	0.0747451415160063	0.020671934844016	3.61577869125508	0.000299446122794516	0.00286620150723474
1182	gene3988	LOC551519	uncharacterized protein LOC551519	FBgn0033668	expansion	exp	1297.39361494077	0.0745835488627414	0.0200504286004972	3.719798232188	0.000199381993163875	0.00206252715369616
1723	gene6221	LOC102654335	#N/A	#N/A	#N/A	#N/A	359.167839359897	0.0745743736406014	0.0279511766021408	2.66802269908344	0.00762991030495607	0.0354528561070017
184	gene10804	LOC409752	uncharacterized protein LOC409752 isoform X1	FBgn0037336	-	CG2519	3650.12587553787	0.0744145656739713	0.020924714734558	3.55630012728788	0.000376114383758481	0.00345016833127992
2357	gene8829	LOC412278	tuberin isoform X1	FBgn0005198	gigas	gig	1796.93990594137	0.0742643009637363	0.0123799848546357	5.99873924207008	0.0000000019885538134303	0.000000133584740015619
240	gene11055	LOC410549	ubiquitin carboxyl-terminal hydrolase ZUFSP isoform X1	#N/A	#N/A	#N/A	1265.46967039751	0.0741555445137604	0.0218651962746075	3.39148771327878	0.000695142798477331	0.00555358100857487
539	gene1239	LOC100578271	uncharacterized protein PF11_0213	FBgn0002909	mutagen-sensitive 312	mus312	964.342409220051	0.0741543249517856	0.0291678952947336	2.5423269043747	0.011011712870166	0.0470947362929421
2412	gene9046	LOC552753	uncharacterized protein LOC552753	#N/A	#N/A	#N/A	189.689802798768	0.0740945362222371	0.0256143826597491	2.89269264094623	0.00381954870923545	0.0209457282875296
2359	gene8844	LOC413827	ras-related protein Rab-40C	FBgn0030391	Rab40	Rab40	278.70908976282	0.0740865771107652	0.0216965775317217	3.41466652989147	0.000638601427087291	0.00519990533793103
100	gene1047	LOC408586	probable nuclear hormone receptor HR3 isoform X8	FBgn0000448	Hormone receptor 3	Hr3	3832.20737129011	0.0740758200913203	0.0291119870431596	2.54451267725216	0.0109430339451016	0.0468555790801337
1343	gene4657	LOC100576600	zinc finger protein 345	#N/A	#N/A	#N/A	370.866475395183	0.0738351788885917	0.020605931218259	3.583200298328	0.000339410142782558	0.00317312230348518
1041	gene3352	LOC727027	cleft lip and palate transmembrane protein 1 homolog	FBgn0031590	-	CG3702	1455.01677618813	0.0737142613303217	0.0185319694011032	3.97768093260145	0.0000695906660783988	0.000900117043092023
106	gene10495	LOC412935	uncharacterized protein CG7065 isoform X1	FBgn0030091	-	CG7065	1294.50527797736	0.0736348981514068	0.0228558306718003	3.2217117465023	0.00127427264645646	0.00877965087305245
151	gene10683	LOC100578406	asparagine-rich zinc finger protein AZF1	#N/A	#N/A	#N/A	285.217929514685	0.0736130951715221	0.0232424276021716	3.16718616624385	0.00153921747162243	0.0102338919039616
968	gene3041	LOC409856	guanine nucleotide-releasing factor 2 isoform X3	FBgn0259228	C3G guanyl-nucleotide exchange factor	C3G	1632.25904131101	0.0735731035591675	0.0240542472355665	3.05863254994664	0.00222349690619777	0.013708038844757
1916	gene7013	LOC107964839	uncharacterized protein LOC107964839 isoform X1	FBgn0262167	anastral spindle 1	ana1	896.094872161096	0.0735367668238639	0.0228055030076754	3.22451852077608	0.00126184694153591	0.00873226617770173
1168	gene3941	LOC408774	lysosomal-trafficking regulator isoform X1	FBgn0265988	mauve	mv	720.912800532904	0.0734468310653824	0.0279827162275644	2.62472129110303	0.00867199200634431	0.0390434556329772
1069	gene3493	LOC409588	putative thiamine transporter SLC35F3 isoform X8	FBgn0259222	-	CG42322	810.370732424871	0.073310452971304	0.024393571203565	3.00531858822664	0.00265302803310324	0.0156888941710673
165	gene10729	LOC409743	protein MON2 homolog isoform X1	FBgn0031985	monensin sensitivity 2	mon2	1264.43801753648	0.0732590683042893	0.0194453872421225	3.76742655685437	0.000164939041858188	0.00179062348705302
450	gene11956	LOC409222	cyclin G	FBgn0039858	Cyclin G	CycG	1526.13943932188	0.0730525036568622	0.0146141377605885	4.9987556470058	0.000000577014684756409	0.0000164262810903394
2401	gene8993	LOC413837	kinesin-like protein unc-104 isoform X9	FBgn0267002	uncoordinated-104	unc-104	17029.9583175095	0.0730418088458541	0.0219381584665977	3.3294412088902	0.000870204335290671	0.00655979469304431
742	gene2112	LOC408685	inner centromere protein isoform X20	FBgn0264693	ensconsin	ens	8500.47643085757	0.0729190187848344	0.0223628156617926	3.26072619332181	0.00111127292919489	0.00786818371525713
356	gene11573	LOC410613	major facilitator superfamily domain-containing protein 6 isoform X1	FBgn0033958	jet fuel	jef	4349.1943965127	0.0726076189089266	0.0194559662849597	3.731894774358	0.000190044890260586	0.0019864559354847
989	gene3135	LOC412599	arfaptin-2	FBgn0037884	Arfaptin	Arfip	244.41952390777	0.0725672707823669	0.0239128521522027	3.0346556036262	0.00240810497543383	0.0145849876384576
1165	gene3930	LOC409949	agrin	FBgn0052354	-	CG32354	4420.01891653285	0.0725574337289556	0.0234487717080463	3.09429571119318	0.0019728074574321	0.0124695466199251
2070	gene7669	LOC552693	uncharacterized protein LOC552693	FBgn0027550	-	CG6495	2463.56661266072	0.0724202154972874	0.0221955951089005	3.26281927301181	0.00110309841310007	0.00782114902269
1517	gene5319	LOC412481	protein king tubby	FBgn0015721	king tubby	ktub	196.081534236838	0.0723962798688433	0.0274366514200812	2.63867039604751	0.00832318603682128	0.0378273517825054
2016	gene7431	LOC726197	autophagy-related protein 101 isoform X1	FBgn0030960	Autophagy-related 101	Atg101	442.166997968785	0.0723492452464845	0.0217553917482816	3.32557768132119	0.00088235508996918	0.00662187059004799
1610	gene5708	LOC408953	peroxidase isoform X6	#N/A	#N/A	#N/A	8413.37071036047	0.0722935009735696	0.0263617149432889	2.74236714603326	0.00609981195419499	0.029920582501944
1829	gene667	LOC725150	uncharacterized protein LOC725150	#N/A	#N/A	#N/A	2453.53978997378	0.0720719954701772	0.0175049350520424	4.11723866760466	0.0000383438934403966	0.000552202188278235
2327	gene8706	LOC409534	uncharacterized protein LOC409534 isoform X2	FBgn0050016	-	CG30016	771.684225839048	0.0720328146383599	0.0230756226788754	3.1215978715193	0.00179872448275051	0.0115886243429604
2527	gene952	LOC726172	death-associated inhibitor of apoptosis 2	FBgn0260635	Death-associated inhibitor of apoptosis 1	Diap1	1015.77301702975	0.0720030595142112	0.0166550258307214	4.32320311274427	0.0000153780034405317	0.00026144978997583
630	gene1627	LOC100576862	speckle targeted PIP5K1A-regulated poly(A) polymerase isoform X1	FBgn0037470	Tailor	Tailor	810.407067510649	0.0719971261420498	0.0220822412446082	3.2604084587487	0.00111251872609125	0.00787194528281782
1666	gene5951	LOC409389	ubiquitin specific protease-like	FBgn0028476	Ubiquitin specific protease 1	Usp1	1925.42929252069	0.0718725690197508	0.0169800677711085	4.23276102242899	0.0000230839755552871	0.000367508899844795
2441	gene9163	LOC412414	FAS-associated factor 2	FBgn0025608	Fas-associated factor 2	Faf2	548.592267351001	0.0718162200337394	0.0203760813313505	3.5245354033429	0.000424226121363078	0.00376911224117503
2048	gene758	LOC552497	roquin-1 isoform X2	FBgn0036621	roquin	roq	673.347570172991	0.0716359687743183	0.0282867090514543	2.53249569060899	0.0113253761909133	0.0482116188158004
247	gene11092	LOC727150	uncharacterized protein LOC727150 isoform X2	FBgn0263072	-	CG43347	1990.89150278029	0.0716095430331166	0.0211245028849184	3.38988062456331	0.000699230651014471	0.00557665637214937
1577	gene5594	LOC409055	V-type proton ATPase subunit H isoform X1	FBgn0027779	Vacuolar H[+]-ATPase SFD subunit	VhaSFD	1925.20368951862	0.0715830028452343	0.0192729903218095	3.71416171803035	0.000203878391205702	0.00209722524361645
156	gene10703	LOC409563	uncharacterized protein LOC409563	#N/A	#N/A	#N/A	953.073262051475	0.071454095052572	0.0237167466455171	3.01281183800469	0.00258839351350314	0.0153845199585422
618	gene1573	LOC726053	EH domain-binding protein 1 isoform X3	FBgn0034180	Eps15 homology domain containing protein-binding protein 1	Ehbp1	1002.61911638174	0.0713515794521439	0.0228617441847537	3.12100331783643	0.00180236003522238	0.0116052603787522
2607	gene9915	LOC412884	AP-1 complex subunit gamma-1 isoform X5	FBgn0030089	Adaptor Protein complex 1, gamma subunit	AP-1gamma	2152.41274535348	0.0712964031597336	0.0244356865059009	2.91771639575243	0.00352604890991966	0.0197390654677769
1945	gene7100	LOC724935	protein deltex	FBgn0000524	deltex	dx	566.753426751354	0.0712638083856982	0.0241440130541438	2.95161405959675	0.00316117770415665	0.0181578179179843
420	gene11815	LOC551119	pyridoxal phosphate homeostasis protein	FBgn0039751	-	CG1983	459.808873953894	0.0711068717393801	0.0189697686393905	3.74843115333139	0.000177944167847963	0.00189411680887054
1696	gene6081	LOC409252	protein Jumonji	FBgn0036004	Jumonji, AT rich interactive domain 2	Jarid2	2038.30549308397	0.0710469480684854	0.0195312962031547	3.63759513600587	0.000275195556588111	0.0026688639497634
2304	gene8604	LOC725727	uncharacterized protein LOC725727	#N/A	#N/A	#N/A	357.762170983729	0.0709711407878396	0.0244793805183673	2.89922127459838	0.00374090785222666	0.0206748412936546
652	gene1731	Calpb	calpain-B isoform X6	FBgn0012051	Calpain-A	CalpA	2379.14685345823	0.0708751902303812	0.0178807182278587	3.96377759143675	0.0000737729881180569	0.000942873561597022
2362	gene8857	LOC551162	uncharacterized protein LOC551162	FBgn0038815	-	CG5466	906.721425818361	0.0708366926682907	0.0205192562499865	3.4522056650244	0.000556023738350486	0.00461981664626821
294	gene11315	LOC413515	zinc finger protein 37 isoform X2	#N/A	#N/A	#N/A	847.019245448744	0.0707626728215307	0.0224969823266188	3.14542954224589	0.00165843136531124	0.0108755585426393
856	gene2598	LOC408759	protein FAM102B isoform X2	FBgn0032938	-	CG8671	1235.56890870792	0.0707488172850472	0.0248514112392601	2.84687322598721	0.0044150940862971	0.0234301982412019
882	gene2714	LOC552573	oxysterol-binding protein-related protein 8 isoform X6	FBgn0261550	-	CG42668	2459.55942922145	0.0705172746756947	0.0204496244482684	3.44834081692224	0.000564041829439161	0.00466060603515552
925	gene2873	LOC410938	polypeptide N-acetylgalactosaminyltransferase 13 isoform X1	FBgn0027558	Polypeptide N-Acetylgalactosaminyltransferase 3	Pgant3	380.121152613032	0.0704319223825217	0.0233582145097795	3.0152956405565	0.00256728879363787	0.0153133842119699
1782	gene6462	LOC412115	autophagy-related protein 9A	FBgn0034110	Autophagy-related 9	Atg9	1064.12975855202	0.0704297452677442	0.0152282317228299	4.62494572906697	0.00000374696496062236	0.0000793852172522626
2077	gene7696	LOC551264	upstream stimulatory factor 1 isoform X1	FBgn0029711	Usf	Usf	518.208209649157	0.0703799867213176	0.0279713213265561	2.51614808966848	0.0118645318910416	0.0499019179887877
1515	gene5312	LOC552363	TBC1 domain family member 23	FBgn0031304	-	CG4552	624.692366288542	0.0703103693009943	0.0186636522935165	3.76723527609969	0.000165065424620445	0.00179062348705302
2494	gene938	LOC724761	uncharacterized protein LOC724761	FBgn0052225	-	CG32225	3605.51137681784	0.0703082256865082	0.0192797044255515	3.64674811058454	0.000265580035326068	0.00259848601171163
631	gene1629	LOC100576829	serine/arginine repetitive matrix protein 2	#N/A	#N/A	#N/A	816.897253473194	0.0702378532123844	0.0191077423341513	3.67588446526455	0.000237026781981585	0.00236747421313792
1304	gene4529	LOC551854	serine/threonine-protein phosphatase 5	FBgn0005777	Protein phosphatase D3	PpD3	480.461532743885	0.0702068281287292	0.0214387735356382	3.27475953846065	0.00105751947581589	0.00760489038189538
1965	gene7188	LOC411960	zinc finger protein 184 isoform X1	#N/A	#N/A	#N/A	1034.50701307917	0.0700642971765543	0.0195796584680801	3.57842284587227	0.000345673879064269	0.00321917931162388
1719	gene620	LOC725576	protein GPR107 isoform X2	FBgn0030109	-	CG12121	2407.54099000821	0.0698577207674073	0.0206049399134558	3.39033848488864	0.000698063750018244	0.00557287560431232
2063	gene7645	LOC411503	histone deacetylase Rpd3	FBgn0015805	Histone deacetylase 1	HDAC1	876.990870666923	0.0698230313232726	0.0179108983448573	3.89835450901995	0.000096848561567683	0.00117250615691337
1475	gene5134	LOC100577517	uncharacterized protein LOC100577517 isoform X7	FBgn0025726	unc-13	unc-13	26932.0881798438	0.0697876524590387	0.0259581119563604	2.68847181861156	0.00717798942752162	0.0340182996013454
2306	gene862	LOC410718	uncharacterized protein LOC410718 isoform X2	FBgn0035802	Puratrophin-1-like	Pura	1733.9954988817	0.0695573982214689	0.020895356634393	3.3288447495067	0.00087207001129591	0.00656705079593099
340	gene1149	LOC410688	RNA-binding protein 5 isoform X1	FBgn0031319	-	CG4896	1762.72351997234	0.069490304947955	0.0219941867804267	3.15948507856615	0.00158048193292924	0.0104577594324813
1703	gene6124	LOC552026	F-actin-uncapping protein LRRC16A isoform X4	FBgn0033212	Leucine-rich repeat	LRR	1165.0756712884	0.069446903292604	0.0215133940675204	3.22807749789005	0.00124625206168678	0.00865697286481921
1064	gene3483	LOC412416	protein angel isoform X1	FBgn0016762	angel	angel	698.994974850635	0.0694426814034187	0.0200227723070252	3.468185141328	0.000523986154129051	0.00442018029099522
1192	gene4021	LOC100576155	uncharacterized protein LOC100576155 isoform X2	#N/A	#N/A	#N/A	484.792906826113	0.0693380532583912	0.0182671214555086	3.79578432361502	0.000147177409843332	0.00163334116157363
2402	gene8995	LOC552828	protein FRG1 homolog	FBgn0036964	FSHD region gene 1	FRG1	223.013026951318	0.0692324710534867	0.0229026409824603	3.02290338946095	0.0025036215707472	0.0149985855600446
974	gene3077	LOC551408	uncharacterized protein LOC551408 isoform X1	FBgn0030894	Multivesicular body subunit 12	Mvb12	649.773690986555	0.0691785216135802	0.024535912902284	2.8194802406207	0.00481014923779332	0.0249380772483619
950	gene2987	LOC409795	telomerase-binding protein EST1A isoform X3	FBgn0039260	Smg6	Smg6	1126.0957204547	0.0691191891177319	0.0266023908003807	2.5982322279373	0.00937050974095868	0.0414137257021253
1457	gene5043	LOC724703	modular serine protease	FBgn0051217	modular serine protease	modSP	351.049881338966	0.0690984890455083	0.024309636591703	2.84243200365619	0.00447707801542128	0.0236565796143387
1373	gene4758	LOC100576908	polycomb protein Asx isoform X1	FBgn0261823	Additional sex combs	Asx	616.412762472336	0.0690943944417368	0.0225509687742763	3.06392133896049	0.00218456341963491	0.0135285751512748
1466	gene5089	LOC725405	DNA repair endonuclease XPF isoform X2	FBgn0002707	meiotic 9	mei-9	470.654692473457	0.0689129595348457	0.0259402311544768	2.6566054529145	0.00789317603598249	0.0363237762691809
1792	gene6519	LOC410142	RILP-like protein homolog isoform X2	FBgn0024985	-	CG11448	601.568818288725	0.0688274709373655	0.0179400225215986	3.83653202522471	0.000124783930331296	0.00141872503659431
597	gene1491	LOC412353	polyubiquitin-A isoform X2	FBgn0003943	Ubiquitin-63E	Ubi-p63E	18328.6318065704	0.0686425940326271	0.0168533939260973	4.07292408482394	0.0000464265602810854	0.000644183141834657
1243	gene4276	LOC413170	kinesin-like protein Klp98A isoform X2	#N/A	#N/A	#N/A	912.000795107312	0.0686374013673812	0.0231714432563839	2.96215477853202	0.00305494173016888	0.0176294835909662
1798	gene6537	LOC552177	uncharacterized protein LOC552177 isoform X3	FBgn0015589	APC-like	Apc	11095.57515222	0.0685796026225823	0.0218762595715341	3.13488704037045	0.0017192029788034	0.0111941248330242
1850	gene6743	LOC413460	sorting nexin-13	#N/A	#N/A	#N/A	1832.48349049584	0.0684832475556696	0.0158591945609349	4.31820464100748	0.0000157303547851444	0.000266617413335286
961	gene3019	LOC412265	uncharacterized protein LOC412265 isoform X2	FBgn0034261	Hermansky-Pudlak Syndrome 4	HPS4	571.741949617159	0.0684708479284467	0.0231141115819433	2.96229633078072	0.00305353750252332	0.0176294835909662
1954	gene7125	LOC409268	uncharacterized protein LOC409268 isoform X3	FBgn0038853	Rho GTPase activating protein at 93B	RhoGAP93B	1640.20581359967	0.0683754674411808	0.0148575673858494	4.6020634243465	0.00000418325765927224	0.0000873882309313719
894	gene2767	LOC727159	restin homolog isoform X7	FBgn0020503	Cytoplasmic linker protein 190	CLIP-190	1804.97557474316	0.0683549450994419	0.0153462208095628	4.45418751285316	0.00000842114796459217	0.000155925692648591
362	gene11599	LOC412024	palmitoyltransferase ZDHHC16B isoform X2	FBgn0039489	-	CG5880	346.361594449496	0.0683038828492412	0.0208530693228595	3.27548342125182	0.00105481305238933	0.00760031092097661
749	gene2153	LOC409221	uncharacterized protein LOC409221 isoform X1	#N/A	#N/A	#N/A	876.609872247866	0.0682591224468048	0.0223274670754927	3.05718164160807	0.00223428838212291	0.0137297232255838
1341	gene4652	LOC409594	dnaJ homolog dnj-5	FBgn0037252	-	CG14650	485.915477652918	0.0681861868171979	0.0197744189512907	3.44820178965347	0.000564332254778748	0.00466060603515552
682	gene1862	LOC412780	post-GPI attachment to proteins factor 6 isoform X1	#N/A	#N/A	#N/A	469.06147793238	0.0681120621161709	0.0235322108510172	2.89441831655298	0.00379861728008043	0.0208576917667187
1313	gene4560	LOC725569	UDP-xylose and UDP-N-acetylglucosamine transporter	FBgn0029849	ER GDP-fucose transporter	Efr	307.253950702065	0.0678488246878929	0.0268221379119524	2.5295830224502	0.0114198153000755	0.0485199017203746
2525	gene951	LOC413374	putative inhibitor of apoptosis	FBgn0015247	Death-associated inhibitor of apoptosis 2	Diap2	580.869313817976	0.0678415349101238	0.018486823109234	3.66972380864279	0.00024281267044413	0.00241868642882729
522	gene12266	LOC408554	neural-cadherin	FBgn0015609	Cadherin-N	CadN	5402.39296071558	0.0677684284753605	0.0258898200140409	2.61757047513685	0.00885581991386467	0.0397249869670387
1983	gene7308	LOC724873	ras-related protein Rab-7a	FBgn0015795	Rab7	Rab7	1211.70808413431	0.0676246793406367	0.0139311159099527	4.85421841134234	0.00000120862472329429	0.0000301977852759583
971	gene306	Syt1	synaptotagmin 1 isoform X2	FBgn0004242	Synaptotagmin 1	Syt1	8374.1041254252	0.0675879726994479	0.0163663087663177	4.12970167338805	0.0000363234255990375	0.000528632998447286
1755	gene6338	LOC413919	protein Lilipod	FBgn0027539	lilipod	lili	883.20172820801	0.0675365467001052	0.0170847264853239	3.95303645967762	0.0000771656736924978	0.000972997400331067
1281	gene4448	LOC409867	FERM domain-containing protein 8	FBgn0039282	Band4.1 inhibitor LRP interactor	Bili	838.861187989339	0.0673522843675789	0.0161976823755661	4.15814329519009	0.0000320844748263002	0.000477668458326147
406	gene11762	LOC412789	NHL repeat-containing protein 2 isoform X2	FBgn0250830	-	CG12547	2535.67020087586	0.0672934261497485	0.0129177895093203	5.20936078894887	0.000000189492321734712	0.00000630706014668072
635	gene166	LOC100578472	uncharacterized protein LOC100578472	#N/A	#N/A	#N/A	284.571696125605	0.0672589940502049	0.0248154736754253	2.71036511049198	0.00672091797144055	0.0323055642632463
967	gene3039	LOC413791	TBC1 domain family member 24 isoform X4	FBgn0032901	skywalker	sky	1969.23602094396	0.0672157280713275	0.0213271198918676	3.15165518889206	0.00162347865119605	0.0107100983833694
1113	gene3732	LOC408920	long-chain fatty acid transport protein 4	FBgn0034999	Fatty acid transport protein 3	Fatp3	3942.65011274583	0.0670960424108498	0.0206863711994874	3.24349020733575	0.0011807486945768	0.00826449070403598
2020	gene745	LOC412748	ATP-binding cassette sub-family G member 1	#N/A	#N/A	#N/A	1128.04832178453	0.0670952501592797	0.0235888915828813	2.84435790141031	0.00445010303411809	0.02355965808287
2559	gene9685	LOC551677	wee1-like protein kinase	FBgn0011737	Wee1 kinase	Wee1	834.20758790725	0.0669221817250409	0.0158814951558765	4.21384643373948	0.0000251058018437091	0.000391217282761164
2095	gene7781	LOC100576438	uncharacterized protein LOC100576438	#N/A	#N/A	#N/A	332.12675762202	0.0667849924800826	0.0249798418056642	2.6735554612255	0.00750518649558704	0.0350358642465604
2244	gene8340	LOC413504	serine/threonine-protein kinase mig-15 isoform X13	#N/A	#N/A	#N/A	3661.97388340412	0.0667606520173177	0.0239952090296865	2.7822492371174	0.00539835651406821	0.0272565049108568
1962	gene7180	LOC551576	exocyst complex component 7	FBgn0266667	Exocyst 70	Exo70	477.973878189095	0.0665343521700144	0.0237765632661166	2.7983166206712	0.00513697296766869	0.0262373811705174
803	gene2370	LOC410796	histone lysine demethylase PHF8 isoform X3	#N/A	#N/A	#N/A	724.446392153554	0.0664935357414593	0.019157589132675	3.47087179294647	0.000518771623811884	0.00438290412541068
1015	gene324	LOC412397	uncharacterized protein LOC412397	FBgn0031474	-	CG2991	896.355155777794	0.0663511248913959	0.0154839246516164	4.28516195888808	0.0000182606110632813	0.000299816918158226
1699	gene6098	LOC409106	protein zyg-11 homolog B	#N/A	#N/A	#N/A	1788.88130067386	0.0662926377197338	0.0152603656504446	4.34410545843	0.0000139844328309916	0.000238862785269821
1508	gene5291	LOC411155	teneurin-a isoform X3	#N/A	#N/A	#N/A	21842.6747031457	0.0662744878742319	0.0252355391025941	2.62623626167824	0.00863348689080047	0.0389178089508792
625	gene160	LOC551450	uncharacterized protein LOC551450	FBgn0034264	Dachs ligand with SH3s	Dlish	1228.3755410202	0.06624993910268	0.013888816097621	4.77002061493405	0.00000184207066635736	0.0000429050582056216
1808	gene6596	LOC411991	BTB/POZ domain-containing protein 7 isoform X1	FBgn0030701	-	CG16952	486.082131352908	0.066180626898062	0.0255232555754478	2.59295397103356	0.00951555048965535	0.0418494290397337
1921	gene7029	LOC412722	protein singed	FBgn0003447	singed	sn	771.663823557668	0.0660501108811418	0.0200079788289254	3.30118856311731	0.000962761541784748	0.00709481197715222
232	gene11015	LOC550799	DAZ-associated protein 2 isoform X5	#N/A	#N/A	#N/A	8998.73923407077	0.065962483601893	0.017171460056926	3.8414021511984	0.000122333501225439	0.0013955098339387
1991	gene7351	LOC725136	aspartate--tRNA ligase, mitochondrial	FBgn0051739	Aspartyl-tRNA synthetase, mitochondrial	AspRS-m	465.963848068698	0.0659600187927957	0.0190661227642051	3.4595402331422	0.000541098433790886	0.0045299746752753
381	gene11677	LOC725115	poly(U)-binding-splicing factor half pint isoform X5	FBgn0028577	half pint	hfp	2684.97652194914	0.0658859215122484	0.0222892533054532	2.95595014374614	0.00311707472666543	0.0179419081837372
585	gene1445	LOC552185	GON-4-like protein	FBgn0085444	muscle wasted	mute	1250.37391499746	0.0658261907501254	0.0189413248993969	3.47526855168517	0.000510342167757526	0.00433830220847582
261	gene11197	LOC409200	uncharacterized protein DDB_G0289975	FBgn0051716	CCR4-NOT transcription complex subunit 4	Cnot4	2083.64174467726	0.0658067697903202	0.014643221642413	4.4940089959245	0.0000069894673607547	0.000132535218439646
1901	gene6955	LOC413052	uncharacterized protein LOC413052	FBgn0028484	Activated Cdc42 kinase	Ack	1110.22438239446	0.0657912523822584	0.0190489412744332	3.45380099788332	0.000552745089228128	0.00459939021754252
1806	gene6590	LOC411248	uncharacterized protein LOC411248 isoform X1	FBgn0262870	axotactin	axo	2245.49554994892	0.0657391540388167	0.0224353854025569	2.93015488075032	0.00338793095311959	0.0190530042422249
2569	gene9744	LOC552247	nuclear factor NF-kappa-B p100 subunit isoform X3	FBgn0014018	Relish	Rel	1781.92945439947	0.065725064816748	0.0247042503064779	2.6604759910287	0.00780302901772785	0.036029325518989
1915	gene7012	LOC100578450	histone-lysine N-methyltransferase SETD2 isoform X2	FBgn0030486	SET domain containing 2	Set2	1707.44299499171	0.0657184114338982	0.0232374430104599	2.82812577116666	0.00468214076890618	0.0244585798250542
2281	gene8504	LOC113218521	zinc finger protein Noc-like	FBgn0005771	no ocelli	noc	1450.00354493552	0.0656427471485986	0.0250808026570938	2.6172506536601	0.0088641223800045	0.0397460465040739
257	gene11177	Mad	MAX dimerization protein isoform X1	#N/A	#N/A	#N/A	15372.8147338622	0.0655894672317867	0.0223730887921958	2.93162324795608	0.00337195538929991	0.0190214196231014
2353	gene8805	LOC724670	#N/A	#N/A	#N/A	#N/A	2905.68833819003	0.0655769214260235	0.0169358959828494	3.87206685093199	0.000107916342384801	0.00128392477759541
558	gene1349	LOC410785	plexin-A4	FBgn0025741	Plexin A	PlexA	6224.99010016555	0.0653765806271412	0.0225737315974157	2.89613528649494	0.0037778949466144	0.0208175904349142
648	gene1712	LOC412143	rho guanine nucleotide exchange factor 2 isoform X4	FBgn0032796	-	CG10188	2037.2563340668	0.0653201214830821	0.0175792298968201	3.71575557441784	0.0002025973631932	0.00208990182612312
1471	gene5112	LOC551020	probable protein phosphatase 2C T23F11.1 isoform X1	FBgn0035425	-	CG17746	293.959150288182	0.0652064238669908	0.021297714125434	3.06166302556951	0.00220111093528619	0.0135937283842678
1456	gene5042	LOC411496	LOW QUALITY PROTEIN: ATPase family AAA domain-containing protein 2-like	#N/A	#N/A	#N/A	409.432575370572	0.0651942427320716	0.0251965168444274	2.58743076015646	0.00966946268957553	0.0424416216936468
2242	gene8335	LOC102654029	uncharacterized protein LOC102654029	#N/A	#N/A	#N/A	1546.14526236564	0.0651855704807121	0.0155405337817283	4.19455157694479	0.0000273411936383801	0.000419523579824559
2577	gene9766	LOC410361	uncharacterized protein LOC410361	FBgn0039136	-	CG5902	532.615533207564	0.0650658231797566	0.0171929346259733	3.78445126415253	0.000154048089783244	0.00169038626010159
1333	gene4631	LOC725435	ubiquitin carboxyl-terminal hydrolase 45 isoform X1	FBgn0029763	Ubiquitin specific protease 16/45	Usp16-45	755.406895539447	0.0648638953309054	0.0153168839857482	4.23479706389752	0.0000228758197003538	0.000364722005265988
1006	gene3206	LOC408723	cerebellar degeneration-related protein 2-like isoform X3	#N/A	#N/A	#N/A	5006.76769274383	0.0646702392924749	0.0205723374646024	3.14355329839155	0.00166910016870486	0.0109325068719509
758	gene2186	LOC550663	putative oxidoreductase GLYR1 homolog	FBgn0043456	-	CG4747	2038.44102355661	0.0646610818487788	0.0170112891275578	3.80106888807326	0.000144073236592007	0.0016081609397509
2273	gene8461	CytC	cytochrome c	FBgn0284248	Cytochrome c proximal	Cyt-c-p	1861.22587464545	0.06458507180392	0.023866142086299	2.70613790743318	0.00680707711423764	0.0326058993771983
2603	gene9902	LOC551591	carboxy-terminal domain RNA polymerase II polypeptide A small phosphatase 1	FBgn0036556	-	CG5830	698.00462411629	0.0645770752813179	0.0217747707215029	2.96568336389172	0.00302011250363218	0.017484277168952
1821	gene663	LOC409102	tRNA-dihydrouridine(16/17) synthase	FBgn0031238	-	CG3645	1529.47973178056	0.0644134235288905	0.0194736131026216	3.30772842150279	0.000940559724363533	0.00697984642890241
503	gene12173	LOC725662	uncharacterized protein LOC725662 isoform X1	FBgn0026577	-	CG8677	8417.97271139315	0.0642953418839548	0.0210597253507456	3.0530000184299	0.00226565924409716	0.0138979776682731
1828	gene6667	LOC725518	DNA replication ATP-dependent helicase/nuclease DNA2	FBgn0030170	-	CG2990	626.381787397549	0.0642319172466043	0.0226923213121052	2.83055736621973	0.00464669775238417	0.0243576871858434
519	gene12248	LOC409366	integral membrane protein 2C	FBgn0031285	-	CG3662	4054.71892121312	0.0642289989235025	0.0128663560582509	4.99201161795254	0.000000597536599153834	0.0000168796428535328
1146	gene3855	LOC409559	probable protein S-acyltransferase 23	FBgn0029137	Patsas	Patsas	3444.16718109606	0.0642193378244293	0.0174613622194562	3.67779655546424	0.000235257480627912	0.0023528768724378
2081	gene7711	LOC408987	sortilin-related receptor	#N/A	#N/A	#N/A	9449.20640953838	0.0638722727964745	0.0229772203520489	2.7798085154708	0.00543909603065137	0.0274119492084566
1943	gene7093	LOC413197	G protein-coupled receptor kinase 1 isoform X2	FBgn0260798	G protein-coupled receptor kinase 1	Gprk1	3683.83860712706	0.0638070867988562	0.0198120292716832	3.22062348706772	0.00127912073034423	0.00879654999138723
313	gene11374	LOC551551	pre-mRNA-splicing factor Slu7 isoform X2	FBgn0039626	Slu7	Slu7	651.361813502731	0.0637862296204859	0.0148528990872282	4.29453059943932	0.0000175063335917228	0.000290462766837365
2187	gene8119	LOC409548	drebrin-like protein	FBgn0036372	Actin binding protein 1	Abp1	850.306153135974	0.0636491801207904	0.014913905659564	4.26777408773357	0.0000197433117686543	0.000320814256276201
233	gene11019	LOC551708	vacuolar protein sorting-associated protein 41 homolog isoform X2	FBgn0002566	light	lt	475.301004975751	0.0635195661283122	0.0191652923913673	3.3143019595633	0.000918722342334967	0.00685742821511134
293	gene11313	LOC413517	phosphate carrier protein, mitochondrial	FBgn0034497	Mitochondrial phosphate carrier protein 1	Mpcp1	2214.13172753219	0.0634036076975922	0.0232965383971279	2.72158921710913	0.00649688454583816	0.0314620558424171
2169	gene8039	LOC410239	trimethylguanosine synthase isoform X1	FBgn0266195	Trimethylguanosine synthase 1	Tgs1	1022.83378697039	0.063342257097687	0.0138298666807312	4.58010612538589	0.0000046474005254079	0.0000954616788082304
807	gene2384	LOC410000	uncharacterized protein LOC410000 isoform X1	FBgn0032197	-	CG5694	312.90465630773	0.0633108255600155	0.0216001256479153	2.93103968893468	0.00337829617230623	0.0190279595758168
917	gene283	LOC408616	transcriptional enhancer factor TEF-1 isoform X7	FBgn0003345	scalloped	sd	1918.56845026371	0.0632435647863539	0.0199910372601856	3.16359596369273	0.00155832967583932	0.0103422397823625
1036	gene3330	LOC413669	protein lap4 isoform X1	FBgn0263289	scribbled	scrib	2954.57921415337	0.0630880010800115	0.0235999988136981	2.6732205191211	0.00751268470837547	0.0350411716478292
1010	gene3223	LOC724215	DNA topoisomerase 2 isoform X2	FBgn0284220	Topoisomerase 2	Top2	2037.27831601713	0.0630560153828658	0.016738464446335	3.76713261751273	0.000165133290627746	0.00179062348705302
1989	gene7332	Para	sodium channel protein paralytic isoform X14	FBgn0285944	paralytic	para	16223.974984051	0.0629928783403777	0.0214185060391149	2.94104912010851	0.00327102658958348	0.0186357205565671
1144	gene3852	LOC552653	equilibrative nucleoside transporter 3 isoform X1	FBgn0031250	Equilibrative nucleoside transporter 1	Ent1	531.410820570501	0.0628256807270498	0.0249222847491945	2.52086361099298	0.0117067217779079	0.0493959991678327
66	gene10271	LOC409829	F-box/LRR-repeat protein 20 isoform X2	FBgn0033639	-	CG9003	1855.11107771802	0.0626885425393852	0.0178347124331969	3.51497355363571	0.000439797783135917	0.00387310325883965
382	gene11679	LOC408519	serine/threonine-protein kinase 10-A isoform X1	FBgn0035001	Sterile20-like kinase	Slik	2692.01061091462	0.0625362655933745	0.0218067186673865	2.86775220734617	0.00413399167785786	0.0223221233526029
2207	gene8216	LOC410208	serine/threonine-protein kinase 3 isoform X1	FBgn0261456	hippo	hpo	483.970388189041	0.0624285287866407	0.0195054950676748	3.20056110188659	0.00137160284366432	0.00932774600533937
1992	gene7354	LOC725067	E3 ubiquitin-protein ligase MARCH8	FBgn0035983	-	CG4080	302.993567017666	0.062386151357841	0.0235567450078176	2.64833496041738	0.00808893342645793	0.0369928516227841
1297	gene4495	LOC408841	voltage-dependent calcium channel subunit alpha-2/delta-3 isoform X3	FBgn0261041	straightjacket	stj	3313.60181800442	0.0621510967791267	0.0179941141500804	3.45396812873108	0.000552402654290731	0.00459939021754252
774	gene2258	LOC410838	ubiquitin-conjugating enzyme E2 R2 isoform X2	FBgn0036516	-	CG7656	1750.96970057544	0.0620780069451281	0.0207267416505671	2.99506830314689	0.00274383391987962	0.0161134425881203
1990	gene7343	LOC412155	F-box/WD repeat-containing protein 5	FBgn0031773	F-box and WD repeat domain containing 5	Fbw5	604.433596997438	0.062026985194721	0.0197949688522806	3.13347223012047	0.0017275126421181	0.0112349508726181
858	gene2622	LOC413812	formin-binding protein 1-like isoform X5	FBgn0035533	Cdc42-interacting protein 4	Cip4	1723.27232659975	0.0620234848807671	0.019491611019147	3.18206046795414	0.0014623128467779	0.00985339488253954
1981	gene7300	LOC100577988	uncharacterized protein PFB0145c	#N/A	#N/A	#N/A	447.373587841975	0.0618239663816692	0.0216812176561732	2.85149881164844	0.00435136489119741	0.023181328339614
556	gene1336	LOC551941	LOW QUALITY PROTEIN: uncharacterized protein LOC551941	FBgn0025624	-	CG4025	1554.51553864068	0.0617332548151434	0.0181910407713604	3.3936076330682	0.000689784458134216	0.00551915231510964
2506	gene9428	LOC413428	uncharacterized protein LOC413428	FBgn0016975	stoned B	stnB	9706.22361324701	0.0616644655655489	0.0199963870474559	3.08378035588156	0.00204388432223976	0.0128377842520613
2106	gene7807	LOC412051	uncharacterized protein LOC412051 isoform X2	FBgn0260941	approximated	app	643.043689345876	0.0612782393029576	0.0165552356429293	3.70144168434892	0.000214377930119889	0.00218483039420057
706	gene1989	LOC412132	serine/threonine-protein kinase Genghis Khan isoform X1	FBgn0023081	genghis khan	gek	1819.92932799394	0.0612202796488733	0.0235715971309278	2.59720541246429	0.00939857001619582	0.0415172597708217
672	gene1829	LOC725860	synaptotagmin-6 isoform X1	FBgn0261090	Synaptotagmin beta	Sytbeta	2048.50788399265	0.0610427243682717	0.0228131361396025	2.67577083636057	0.00745576055223682	0.03486422495925
1276	gene4424	LOC551927	alcohol dehydrogenase	#N/A	#N/A	#N/A	852.439900299753	0.0610174592510272	0.0226921667545138	2.68892168434686	0.00716832344503647	0.0339963062393314
2172	gene8049	LOC550685	striatin-3 isoform X4	FBgn0044323	Connector of kinase to AP-1	Cka	1989.92842224606	0.0608813204695546	0.0139084390855875	4.37729353343773	0.000012016209786885	0.000210800291754956
1256	gene4345	LOC552381	neutral and basic amino acid transport protein rBAT isoform X2	FBgn0037533	CD98 heavy chain	CD98hc	1364.64586903497	0.060731366358928	0.0226475642247564	2.68158490494715	0.00732743176054474	0.0345427110423284
164	gene10728	LOC411972	probable phosphatase PSR2 isoform X2	#N/A	#N/A	#N/A	1512.95084345812	0.0607291756865282	0.0211858449907329	2.86649768810695	0.00415041190750514	0.0223703952959805
2490	gene9366	LOC102655980	putative leucine-rich repeat-containing protein DDB_G0290503 isoform X2	FBgn0261954	enhanced adult sensory threshold	east	1818.48204319394	0.0605942715452161	0.024013421726043	2.52335015961098	0.0116242588042234	0.0491610208238498
1	gene10007	LOC100578014	CCAAT/enhancer-binding protein zeta	FBgn0036124	-	CG7839	577.419087236344	0.0605690209152636	0.0180275474473719	3.35980371662222	0.000779978663356302	0.00605142600999745
1940	gene7087	LOC413195	alsin	FBgn0037116	Amyotrophic lateral sclerosis 2	Als2	1333.45597062041	0.06054709324169	0.0148977340151171	4.06418138357493	0.0000482013323322763	0.000663761304211992
2477	gene9324	LOC725781	syndetin	FBgn0034271	Vacuolar protein sorting 50	Vps50	651.451285046804	0.060455367597232	0.0158910197846346	3.80437306205406	0.000142163790579122	0.00159330466003071
2034	gene7505	LOC409017	pantothenate kinase 4	FBgn0031682	-	CG5828	510.187992922005	0.0603546779866521	0.0178317234770248	3.38468000944585	0.000712612760031143	0.00565216326656811
952	gene299	LOC408615	nuclear transcription factor Y subunit gamma	FBgn0029905	Nuclear factor Y-box C	Nf-YC	429.677040893476	0.0603471699640503	0.0174071333577826	3.46680689598265	0.000526680112648282	0.00443611223321569
960	gene3017	LOC412256	nucleosome-remodeling factor subunit NURF301 isoform X3	FBgn0000541	Enhancer of bithorax	E(bx)	3116.56671656409	0.0602529752812169	0.0189160938716898	3.18527575988576	0.00144616131829079	0.00976846060307153
1796	gene6531	LOC413183	G1/S-specific cyclin-D2	FBgn0010315	Cyclin D	CycD	688.076067496763	0.0601600295912871	0.0235790900468589	2.55141438756673	0.0107286679100602	0.0461169466894786
593	gene1470	LOC412745	blastoderm-specific protein 25D	FBgn0000228	Blastoderm-specific gene 25D	Bsg25D	561.675745242738	0.0600798012172811	0.0218316253303157	2.751961904268	0.0059239411766629	0.0292401702254907
732	gene2099	LOC408686	sequestosome-1	FBgn0003231	refractory to sigma P	ref(2)P	2035.34756796854	0.0600092742903542	0.0165815062599635	3.61904843562061	0.000295688296519748	0.00283810802558608
1458	gene5047	LOC409028	3\'-5\' RNA helicase YTHDC2 isoform X2	FBgn0004581	benign gonial cell neoplasm	bgcn	489.947338732864	0.0599358768647615	0.0225560306479832	2.65719965538886	0.00787927639136714	0.0362901287640852
1086	gene3613	LOC551012	cation-independent mannose-6-phosphate receptor isoform X2	FBgn0051072	lysosomal enzyme receptor protein	Lerp	920.237524371627	0.0598973446800319	0.0183032669939686	3.27249472456309	0.00106602861935706	0.00764611803350048
349	gene11537	LOC725661	uncharacterized protein LOC725661	FBgn0262515	Vacuolar H[+] ATPase AC45 accessory subunit	VhaAC45	1300.35211616431	0.059713128893836	0.0204876112780893	2.91459692803216	0.00356148194273235	0.0199070758818276
1337	gene4643	LOC551831	histone deacetylase complex subunit SAP30 homolog isoform X2	FBgn0030788	SIN3-associated polypeptide 30	Sap30	575.939876705406	0.0596575344826028	0.0231473304411449	2.57729653250036	0.00995764858842858	0.0434933931267918
1932	gene707	LOC550948	tafazzin homolog	FBgn0026619	Tafazzin	Taz	832.06770683592	0.05952997916813	0.0176036989527808	3.38167446102151	0.00072045468088183	0.00570204685292753
2606	gene9913	LOC100578209	BTB/POZ domain-containing protein 6-B isoform X1	FBgn0262871	lute	lute	779.726331895483	0.0594924419726829	0.0204080612467531	2.91514422920247	0.00355524198922037	0.0198822847691578
567	gene1383	LOC409251	BRCA1-associated protein isoform X1	FBgn0038686	-	CG5555	461.100310163449	0.0594592907966177	0.0175637552666836	3.38534042941291	0.000710900288458725	0.00564671123139854
572	gene1406	LOC412288	WD repeat-containing protein 7 isoform X14	FBgn0023510	Rabconnectin-3B	Rbcn-3B	3003.1665789523	0.0594324086412925	0.0235841501603826	2.52001485052995	0.0117349883202661	0.0494584415931032
1507	gene5288	LOC100577764	ras-related protein Rab-5C	FBgn0014010	Rab5	Rab5	1840.6398223755	0.059402829944113	0.0127384215026916	4.66328029195464	0.00000311208416209533	0.0000670072493834668
148	gene10672	LOC413579	endoplasmic reticulum mannosyl-oligosaccharide 1,2-alpha-mannosidase	FBgn0039634	alpha-Mannosidase class I b	alpha-Man-Ib	692.002909800627	0.0593474892127675	0.0211046247243505	2.8120608628635	0.00492251880104714	0.0253892273554009
422	gene11826	LOC552201	WD repeat domain phosphoinositide-interacting protein 2 isoform X2	FBgn0035850	Autophagy-related 18a	Atg18a	651.076004236678	0.0593067394316331	0.0151465986767251	3.91551533762932	0.0000902113091887451	0.00110428665925823
2479	gene9326	LOC411861	NF-kappa-B-repressing factor	FBgn0051301	-	CG31301	354.618293914051	0.059263401198444	0.0197297911972348	3.00375207248772	0.00266672538264459	0.0157361079488995
363	gene11600	LOC409318	Kv channel-interacting protein 2 isoform X4	#N/A	#N/A	#N/A	5441.20804101713	0.0591132899578548	0.0210212932040036	2.81206723983073	0.00492242120817692	0.0253892273554009
2378	gene8921	LOC724179	ribosomal protein S6 kinase delta-1 isoform X1	FBgn0038588	-	CG7156	1457.5068611988	0.0587181064961843	0.0172027397869417	3.41329969664229	0.000641813193191907	0.00521449553790209
1509	gene5302	Vha16	vacuolar H+ ATP synthase 16 kDa proteolipid subunit	FBgn0262736	Vacuolar H[+] ATPase 16kD subunit 1	Vha16-1	2371.87330057221	0.05868184150889	0.0185249666870928	3.16771643912193	0.00153641296785277	0.0102214140500205
2025	gene7468	LOC409320	leucine carboxyl methyltransferase 1	FBgn0028507	-	CG3793	613.254319285447	0.0586731875030799	0.019154474278859	3.06315833308138	0.00219014145385391	0.0135478879265068
299	gene11331	LOC408546	phosphatidylinositide phosphatase SAC2 isoform X2	FBgn0038890	-	CG7956	1630.30628602196	0.0584418564353695	0.0136434854642729	4.28349900679019	0.0000183976920310931	0.000301618114741895
1549	gene5461	LOC725436	dmX-like protein 2 isoform X1	FBgn0023458	Rabconnectin-3A	Rbcn-3A	4004.23098626497	0.0584377631931629	0.0225822661392443	2.58777231801407	0.00965988070336673	0.0424164630167363
1251	gene4316	LOC725795	INO80 complex subunit D	FBgn0086686	lethal (3) L1231	l(3)L1231	573.251857193183	0.0581370303445086	0.0207854169292958	2.79701054553146	0.00515778497743977	0.0262949176753604
1606	gene5692	LOC726656	calcium-independent phospholipase A2-gamma isoform X1	#N/A	#N/A	#N/A	1495.88563773903	0.0580741910787841	0.0195032525558251	2.97766697695964	0.00290451385547525	0.0168874154420489
1429	gene4927	LOC412756	Bloom syndrome protein homolog isoform X2	FBgn0002906	Bloom syndrome helicase	Blm	784.686800215172	0.0579477555931458	0.0193184725888501	2.99960337581716	0.00270331371203958	0.0159179086935008
542	gene1255	LOC412406	PH-interacting protein	FBgn0011785	BRWD3	BRWD3	1316.36712931382	0.0578530444350522	0.0220640917714761	2.62204513261874	0.00874038554173428	0.0393192435742289
2229	gene8284	LOC100577102	putative uncharacterized protein DDB_G0287457	#N/A	#N/A	#N/A	1014.07667161977	0.057841727053975	0.0178450231114175	3.24133662886472	0.00118970604293909	0.00832162775459581
611	gene1549	ecd	protein SGT1 homolog ecdysoneless	FBgn0000543	ecdysoneless	ecd	621.245337901956	0.057812140001547	0.0178100550656854	3.24603937429333	0.00117022653094154	0.00819604939058038
805	gene238	LOC100577369	HEAT repeat-containing protein 6 isoform X2	FBgn0025621	-	CG16989	573.558660549331	0.0577820414989285	0.0188201349222133	3.0702246151662	0.00213897840430776	0.0132911026961413
1474	gene5123	LOC409291	protein fem-1 homolog CG6966 isoform X3	FBgn0038286	-	CG6966	889.299546511173	0.057781475227665	0.0221061290659248	2.61382149065309	0.00895358031600469	0.0400493683887226
423	gene11829	LOC410575	dual specificity mitogen-activated protein kinase kinase 4	FBgn0024326	MAP kinase kinase 4	Mkk4	498.533998794448	0.0576194099518437	0.0171560560653266	3.35854637758476	0.00078353572106921	0.00605899179989474
613	gene1551	LOC409105	uncharacterized protein LOC409105	#N/A	#N/A	#N/A	2334.43962245808	0.0575811474512214	0.0212342362177689	2.71171267290685	0.00669365864240717	0.0322167047896023
1695	gene6078	LOC412371	CCR4-NOT transcription complex subunit 1 isoform X3	FBgn0085436	Not1	Not1	1712.50522480743	0.0575085708466712	0.0228578890254105	2.51591784275182	0.0118722854348109	0.0499019179887877
514	gene12210	LOC411816	cytoplasmic dynein 1 light intermediate chain 1 isoform X2	FBgn0030276	Dynein light intermediate chain	Dlic	752.225465328855	0.0574796542548555	0.016563510334945	3.47025800041838	0.000519958655057671	0.00438956666878955
1793	gene6520	LOC412284	UPF0518 protein AAEL005291 isoform X3	FBgn0025681	-	CG3558	1064.78008179368	0.0574472534881318	0.0169349149198328	3.39223750223004	0.000693243214909936	0.00554242416448677
2159	gene8000	LOC412607	uncharacterized protein LOC412607 isoform X3	FBgn0030320	-	CG2247	784.93759919372	0.0573630892753999	0.0205769040455602	2.78774149640732	0.0053076877853464	0.0268973304191174
1274	gene442	LOC724455	T-complex protein 11-like protein 1 isoform X2	FBgn0029820	-	CG16721	602.922952595837	0.0573105106276841	0.0196907768884218	2.91052562082417	0.00360821382497537	0.0200867568012904
434	gene11892	LOC411575	uncharacterized protein LOC411575 isoform X3	FBgn0039908	Asator	Asator	3158.65560493783	0.0572325425829211	0.0171981639572499	3.32782864061454	0.000875256859175536	0.00658205106999104
606	gene153	LOC408624	UHRF1-binding protein 1 isoform X2	FBgn0083962	-	CG34126	995.99870562662	0.0572016998934094	0.0169863637758561	3.36750705732054	0.000758510850453651	0.00592691150928423
1831	gene6672	LOC409273	midnolin-A isoform X2	FBgn0052676	stuxnet	stx	1914.03309386139	0.0571939966220381	0.0192063593332967	2.97786767546752	0.00290261269712729	0.0168874154420489
2469	gene9304	LOC412219	ubiquitin conjugation factor E4 B isoform X1	FBgn0032467	-	CG9934	1292.05915026885	0.0570019045693017	0.0143955744010108	3.95968253724557	0.0000750494621236645	0.000954100606263215
820	gene2424	LOC413372	putative glutamate synthase	FBgn0036663	-	CG9674	18562.0934582286	0.0569367215695265	0.0211739837749355	2.68899429482537	0.00716676440486483	0.0339963062393314
1237	gene426	LOC414022	ankyrin repeat domain-containing protein 12 isoform X1	FBgn0036305	-	CG10984	2301.70359999763	0.0568132251365375	0.0211169004486554	2.69041497234292	0.00713632180844897	0.0338883005877941
819	gene2421	LOC551755	transmembrane protein 35A isoform X1	FBgn0025712	-	CG13920	1196.14976982191	0.0567213764333185	0.0151839317217601	3.73561851256426	0.000187254364215608	0.00197225748619824
446	gene11943	LOC412943	uncharacterized protein LOC412943 isoform X3	#N/A	#N/A	#N/A	2367.1168079099	0.0567042800434062	0.0206588926734425	2.74478796805508	0.00605500050024199	0.0297404995591467
829	gene246	LOC409584	UBX domain-containing protein 6	FBgn0034372	GDI interacting protein 3	Gint3	1325.9659341518	0.0566960834155256	0.0160493861535506	3.53260136388348	0.000411492442625616	0.00369192943418023
1045	gene3361	LOC408820	DDB1- and CUL4-associated factor 8 isoform X2	FBgn0035268	-	CG8001	782.533496283603	0.0564924163341092	0.013905361607088	4.06263554522116	0.0000485217556413461	0.00066488082325959
2119	gene7853	LOC408303	protein lifeguard 1 isoform X1	FBgn0025692	Lifeguard	Lfg	2460.73547920037	0.056459938180062	0.0172527394089809	3.27252019761406	0.0010659325632515	0.00764611803350048
152	gene10685	LOC724593	transcriptional regulator ATRX homolog isoform X3	FBgn0039338	XNP	XNP	5626.92737534036	0.0564294615418021	0.0172735154935589	3.26681974858239	0.00108762906699865	0.0077656574407804
1451	gene5020	LOC725592	protein prenyltransferase alpha subunit repeat-containing protein 1	FBgn0027296	tempura	temp	771.072423318166	0.0564157147107495	0.0177867039759292	3.17179140031211	0.0015150178779255	0.0101218629236538
587	gene1455	LOC409036	GTP-binding protein Rheb homolog	FBgn0041191	Ras homolog enriched in brain	Rheb	1073.88971696302	0.0562612376922215	0.0164803172381395	3.41384433802155	0.000640531605903653	0.00521177009028105
2139	gene7928	LOC552330	sodium/hydrogen exchanger 7 isoform X5	FBgn0028703	Na[+]/H[+] hydrogen exchanger 3	Nhe3	1852.27574427601	0.0561661042482458	0.0182950715959181	3.07001281485979	0.0021404958646058	0.0132930343519516
2399	gene8988	LOC725689	golgin subfamily A member 4	FBgn0034854	Golgin-245	Golgin245	1178.19552557662	0.0560770661491551	0.0193715998879276	2.89480819723633	0.00379390271583618	0.020855741135796
1941	gene709	LOC408590	RING finger and CHY zinc finger domain-containing protein 1 isoform X3	FBgn0031816	Ring finger and CHY zinc finger domain containing 1	Rchy1	1868.77978773858	0.0559978422814575	0.0132579728353223	4.22371074198208	0.0000240312446558292	0.000378217460533244
1275	gene4421	LOC410056	serine/threonine-protein phosphatase 4 regulatory subunit 3 isoform X1	FBgn0024555	falafel	flfl	1497.11805551326	0.0559392782093209	0.0200022117495663	2.79665463548218	0.00516346951876318	0.0263117223349741
2385	gene8937	LOC411769	kinesin heavy chain	FBgn0001308	Kinesin heavy chain	Khc	5485.74963415471	0.055899857119311	0.0196548846701159	2.84406945436334	0.00445413375191005	0.0235692562655106
1919	gene7019	LOC412504	CUE domain-containing protein 1	FBgn0035283	-	CG12024	356.674645307587	0.0556427677312224	0.0213668257861039	2.60416630379465	0.00920980562556799	0.0408500614450997
1273	gene4417	LOC412707	vacuolar fusion protein MON1 homolog A	FBgn0031640	Monensin sensitivity 1	Mon1	425.858117651385	0.0556328986729558	0.018515311784743	3.00469683253179	0.00265845684523102	0.0157125638754883
1205	gene4085	LOC413929	egl nine homolog 1 isoform X1	FBgn0264785	HIF prolyl hydroxylase	Hph	699.038279143532	0.0554966632805535	0.014849788763017	3.737202203089	0.000186079277437887	0.00196929433192431
2573	gene9750	LOC408373	phosphatidylinositol 4-kinase beta	FBgn0004373	four wheel drive	fwd	1639.62458093157	0.0552326745338349	0.0184653258697038	2.99115623106633	0.00277923263973452	0.0162865989318911
826	gene2436	LOC409242	protein PRRC2C isoform X4	FBgn0261710	no circadian temperature entrainment	nocte	11367.050686342	0.0550816800841985	0.0171025857249957	3.22066387912886	0.00127894048403154	0.00879654999138723
1765	gene6395	LOC409370	brefeldin A-inhibited guanine nucleotide-exchange protein 1	FBgn0028538	Secretory 71	Sec71	1978.53718343218	0.0547552383416469	0.0207601456207815	2.63751706475677	0.00835154234513264	0.0379105653136903
2021	gene7451	LOC102656074	reticulon-1 isoform X1	FBgn0053113	Reticulon-like1	Rtnl1	7440.39736783928	0.0545955844635486	0.0162357245346878	3.36268235808661	0.00077189125302076	0.00601454679970151
2296	gene8559	LOC724799	(E3-independent) E2 ubiquitin-conjugating enzyme UBE2O	FBgn0027512	-	CG10254	2014.9562124232	0.0545329155035315	0.0173049873906702	3.1512831689743	0.00162554808925474	0.0107109230259088
2609	gene993	LOC411982	E3 ubiquitin-protein ligase CBL-B isoform X1	FBgn0020224	Cbl proto-oncogene	Cbl	962.320298760005	0.054494058986953	0.0207467234724092	2.62663446878366	0.0086233912920885	0.0388882119790991
511	gene12197	LOC552610	cytochrome c oxidase subunit 5B, mitochondrial	FBgn0031830	Cytochrome c oxidase subunit 5B	COX5B	748.432118060982	0.0543209028415159	0.0205948576935646	2.63759544492944	0.00834961252240852	0.0379105653136903
187	gene10816	LOC726867	ATP-binding cassette sub-family B member 6, mitochondrial	FBgn0038376	Heavy metal tolerance factor 1	Hmt-1	769.126736106176	0.0542991570695497	0.019451594132958	2.79150164754606	0.00524640905432491	0.0266267479559938
2414	gene9050	LOC552729	neuroguidin-A-like	FBgn0031736	-	CG11030	851.408687724393	0.0540925768843355	0.0165730214857794	3.26389348681832	0.00109892470025425	0.00780583715196718
2598	gene9887	LOC410373	leucine-rich repeat-containing protein 15	FBgn0033250	-	CG14762	12995.2841828378	0.0540621663155979	0.0203177320297925	2.66083666406884	0.00779467590312532	0.0360209498425888
643	gene1702	LOC413278	homer protein homolog 2 isoform X2	FBgn0025777	homer	homer	1385.78355096115	0.0540584101101553	0.0208311522884355	2.59507536412981	0.00945701800188965	0.0416309853126759
1752	gene6327	LOC551422	serine/threonine-protein kinase 11-interacting protein isoform X2	FBgn0031752	-	CG9044	1316.2804134943	0.0540498503035826	0.016706920216362	3.23517737581872	0.00121567184133965	0.00847125659458506
1777	gene6432	LOC413275	cytoplasmic phosphatidylinositol transfer protein 1	FBgn0027872	rdgBbeta	rdgBbeta	673.100492751036	0.0538025080083736	0.0205640839726972	2.61633380216725	0.0088879621115239	0.0398367284713827
2237	gene8319	LOC552360	glycosylphosphatidylinositol anchor attachment 1 protein	FBgn0029818	Glycosylphosphatidylinositol anchor attachment 1	GAA1	619.987891135116	0.0537053491082373	0.0184848430075773	2.9053722060946	0.00366816606733927	0.0203485325095049
2342	gene8749	LOC552002	uncharacterized protein LOC552002 isoform X1	FBgn0265182	-	CG44247	1663.70564992991	0.0536272637237412	0.0178918124426187	2.99730750563872	0.00272375813441193	0.0160211657057214
2557	gene968	LOC552264	potential E3 ubiquitin-protein ligase ariadne-2	FBgn0025186	ariadne 2	ari-2	476.498174600648	0.0535391293249809	0.0163991426453026	3.26475173019588	0.00109560061138061	0.00780234772823545
230	gene11005	LOC552043	probable dimethyladenosine transferase	FBgn0039627	-	CG11837	337.649783999068	0.0534520727042486	0.0184443559338106	2.8980178487157	0.00375529217738335	0.0207378716382117
2398	gene8986	LOC551113	delta-1-pyrroline-5-carboxylate dehydrogenase, mitochondrial	FBgn0037138	delta-1-Pyrroline-5-carboxylate dehydrogenase 1	P5CDh1	3096.16253864143	0.0534235576578038	0.0123900992798483	4.31179415524893	0.0000161935156899667	0.000271130641878971
1937	gene708	LOC408591	PX domain-containing protein kinase-like protein isoform X1	FBgn0033244	-	CG8726	1851.08849275987	0.0533824938978042	0.0186412503817656	2.86367560139752	0.00418756630578835	0.0224826598396054
229	gene11004	LOC410541	E3 ubiquitin-protein ligase Topors	FBgn0267351	Topoisomerase I-interacting protein	Topors	617.169889557729	0.0533005911237894	0.0195150601381727	2.73125425934661	0.00630937744766966	0.0307568191774233
2047	gene7577	LOC409001	disheveled-associated activator of morphogenesis 1 isoform X2	FBgn0025641	Dishevelled Associated Activator of Morphogenesis	DAAM	2102.67377874227	0.0532703612137067	0.0209276138518218	2.54545795764811	0.0109134504881884	0.0467652602210702
2365	gene8872	LOC412422	mediator of RNA polymerase II transcription subunit 1 isoform X2	FBgn0037109	Mediator complex subunit 1	MED1	1601.63563832539	0.0532424151425501	0.0211336909829726	2.5193145478207	0.011758356291682	0.0495379775393731
1953	gene7120	LOC411362	ubiquitin carboxyl-terminal hydrolase 8 isoform X1	FBgn0038862	Ubiquitin specific protease 8	Usp8	1119.54769604165	0.0530799822803547	0.0152424595732132	3.48237645147745	0.00049698449295937	0.00425099235942032
740	gene211	LOC408619	ubiquitin carboxyl-terminal hydrolase 3 isoform X2	#N/A	#N/A	#N/A	1370.40775592822	0.052746554582679	0.0196823871911486	2.67988603569387	0.00736472291766417	0.0346295998224098
2466	gene928	LOC100578721	TBC1 domain family member 20 isoform X2	FBgn0040005	-	CG17883	523.002444127724	0.0525535238418368	0.016921108292908	3.10579679132856	0.00189767076980186	0.0121127687548708
935	gene2904	LOC552571	serine/threonine-protein kinase unc-51	FBgn0260945	Autophagy-related 1	Atg1	1554.59876919834	0.052496346114969	0.0159080664033598	3.29998283788165	0.000966907412305884	0.00711889760431254
1868	gene6807	LOC551904	glycerol-3-phosphate dehydrogenase, mitochondrial isoform X2	FBgn0022160	Glycerophosphate oxidase 1	Gpo1	1528.93554826706	0.0524460251612276	0.0143195813683853	3.66253899551964	0.00024972772231037	0.00248083887889391
2471	gene9309	LOC551313	calcineurin subunit B type 2	FBgn0015614	Calcineurin B2	CanB2	1543.48574031266	0.0523487652769218	0.0182742642585383	2.86461684784179	0.0041751408517119	0.0224658706384328
2377	gene892	LOC726238	voltage-gated potassium channel subunit beta-2 isoform X2	FBgn0263220	Hyperkinetic	Hk	7485.89894385729	0.0519758121636569	0.0193061495982603	2.69218944456643	0.00709846109474835	0.0337667296549407
447	gene11951	LOC726888	codanin-1	FBgn0024510	discs lost	dlt	665.2778118605	0.0519557192633502	0.0164425986205475	3.15982409242927	0.00157864418450239	0.0104518767912637
1856	gene6767	LOC409244	2-phosphoxylose phosphatase 1	FBgn0031397	-	CG15385	1041.28660492624	0.0519451981346263	0.0134745302570958	3.85506560477472	0.000115698598576236	0.00134498187264159
174	gene10768	LOC411663	protein tilB homolog isoform X2	FBgn0035497	-	CG14995	716.566401518126	0.0519362948066747	0.0192339911633542	2.70023493125165	0.00692905275220993	0.0331325408728719
6	gene10035	LOC410383	calcium homeostasis endoplasmic reticulum protein isoform X3	FBgn0261872	SR-related CTD associated factor 6	scaf6	898.514879891536	0.0519218663018616	0.0190174921165835	2.73021626529741	0.00632927898002487	0.0308129326217119
1212	gene4126	LOC413129	sorting nexin-29 isoform X2	FBgn0032476	-	CG5439	477.937684305097	0.0518243184984138	0.0183751259343146	2.82035174527074	0.00479710342838125	0.0249032472014252
2507	gene9431	LOC413429	acid phosphatase type 7	FBgn0030245	-	CG1637	916.666681146854	0.0517169720195601	0.0188999464126322	2.73635548431999	0.00621238752252046	0.0303108385011549
1840	gene6699	LOC412835	uncharacterized protein LOC412835	#N/A	#N/A	#N/A	1142.92826952731	0.0517105191688485	0.019324636661769	2.67588571386443	0.00745320556673661	0.03486422495925
1897	gene6930	LOC412655	uncharacterized protein LOC412655	FBgn0022768	Protein phosphatase 2C	Pp2C1	971.474624125322	0.0514347250663997	0.0179918551808803	2.8587782943617	0.00425275895718285	0.0227329672155669
2323	gene8691	LOC413680	epsin-2 isoform X3	FBgn0028582	liquid facets	lqf	2646.10739199914	0.0510094681919915	0.0173458756925129	2.94072603172228	0.0032744400437849	0.0186357205565671
2439	gene9155	LOC412018	arginyl-tRNA--protein transferase 1 isoform X2	FBgn0025720	Ate1	Ate1	606.654960428232	0.0509022989480694	0.0182823291130273	2.78423490975219	0.00536541596047889	0.0271150402002734
2589	gene9808	LOC102654911	uncharacterized protein LOC102654911	FBgn0051051	-	CG31051	414.709712835324	0.0508246775606537	0.0202048199397866	2.51547292735688	0.0118872806505046	0.0499093639202017
475	gene12064	LOC412084	leucine-rich repeat-containing protein 40 isoform X1	FBgn0028487	flyers-cup	f-cup	1010.46810473935	0.0508102877127063	0.0159762943762822	3.18035500072765	0.00147094732093826	0.00989946648428637
99	gene10455	LOC724728	NF-kappa-B essential modulator	#N/A	#N/A	#N/A	670.249279263336	0.0507413786622583	0.0172536543849416	2.94090617153799	0.00327253645242926	0.0186357205565671
1189	gene4004	LOC414011	mitochondrial glutamate carrier 1 isoform X2	FBgn0260743	Glutamate Carrier 1	GC1	1039.58777700877	0.0507383140931593	0.0160090724892624	3.16934751386693	0.00152781602519068	0.0101826673620845
823	gene243	LOC551909	arf-GAP domain and FG repeat-containing protein 1	FBgn0020304	drongo	drongo	994.125742234645	0.0506818274115212	0.0154909703183995	3.27170127950755	0.00106902462673696	0.00765763609412297
523	gene12275	LOC413614	ras-related protein Rab-14	FBgn0015791	Rab14	Rab14	1125.96485381737	0.050446903467587	0.0133936903465489	3.76646780404218	0.000165573424423154	0.00179363069505397
825	gene2433	LOC552175	mitochondrial-processing peptidase subunit alpha	FBgn0033235	-	CG8728	848.749294900613	0.0503443726193456	0.0137798216829237	3.65348505791867	0.000258704850024669	0.00254933035127172
1214	gene4169	LOC725015	monocarboxylate transporter 3 isoform X1	FBgn0035173	-	CG13907	1106.34349718979	0.0501651873942766	0.0182256807037683	2.75244520134189	0.00591520451603293	0.0292296607999024
1958	gene7156	LOC102654952	lipase 3	FBgn0032264	Lipase 4	Lip4	579.630994162608	0.0501476652050864	0.0165307275449983	3.03360303220651	0.00241652177862531	0.014603851034073
1437	gene496	LOC551384	autophagy-related protein 13 homolog isoform X2	FBgn0261108	Autophagy-related 13	Atg13	613.427513867234	0.0499824169619248	0.0160032444664782	3.12326772653022	0.00178854973994875	0.0115500893816034
2102	gene7796	LOC725224	LOW QUALITY PROTEIN: uncharacterized protein LOC725224	FBgn0037028	-	CG3618	606.978374887786	0.0497826333471995	0.0188258966563244	2.64436984096986	0.0081843176625562	0.0373360777177564
1065	gene3484	LOC413331	DENN domain-containing protein 4C isoform X2	FBgn0025864	Calmodulin-binding protein related to a Rab3 GDP/GTP exchange protein	Crag	1331.73433998131	0.0497728537131667	0.0191697884452589	2.59642164832949	0.00942003872917783	0.0415556589097957
2400	gene8991	LOC552833	pre-mRNA-splicing regulator WTAP isoform X1	FBgn0000662	female lethal d	fl(2)d	1117.70646221733	0.0495871263504522	0.0180048774647525	2.75409407520418	0.0058854848088145	0.0291291651431383
1246	gene4294	LOC725568	uncharacterized protein LOC725568	FBgn0051109	-	CG31109	364.87392755991	0.0495337284666339	0.0196891012850707	2.51579428382508	0.0118764481225925	0.0499019179887877
2395	gene8974	LOC409531	NECAP-like protein CG9132 isoform X1	FBgn0030791	-	CG9132	501.769832930659	0.0492024499666264	0.0188667440481008	2.60789301223277	0.00911014233838612	0.0405193533072264
1643	gene5822	LOC726379	putative leucine-rich repeat-containing protein DDB_G0290503	#N/A	#N/A	#N/A	773.096797151071	0.049196102423002	0.019056271350733	2.5816226856525	0.00983370319075305	0.0430083001399469
573	gene1407	LOC726178	hrp65 protein isoform X1	FBgn0004227	no on or off transient A	nonA	4687.4963199395	0.0490421565320402	0.0146812089260497	3.34047126357708	0.000836363355815992	0.00637220960651783
1604	gene5685	LOC413699	ubiquitin thioesterase trabid	FBgn0037734	trabid	trbd	1311.99977167171	0.0489470040330313	0.0179727166392157	2.72340598339102	0.00646126030355759	0.0313033002481504
2347	gene8781	LOC107965233	tetratricopeptide repeat protein 39C-like isoform X4	#N/A	#N/A	#N/A	1318.36045698125	0.0489226148943481	0.0178229135497707	2.74492802524857	0.00605241702158878	0.0297404995591467
1066	gene3488	LOC551515	protein real-time isoform X2	FBgn0031814	real-time	retm	2127.89074217402	0.0489201789330556	0.0179167264042252	2.73041948787693	0.00632537813721813	0.03080755567539
2415	gene9051	LOC552723	transmembrane 9 superfamily member 4	FBgn0028541	Transmembrane 9 superfamily protein member 4	TM9SF4	1131.48401496529	0.0488323236148912	0.0126496139542775	3.86038054531919	0.000113210575551272	0.00132685203281741
68	gene1028	LOC410022	mitochondrial-processing peptidase subunit beta	FBgn0038271	Ubiquinol-cytochrome c reductase core protein 1	UQCR-C1	2079.43542458885	0.048788085322772	0.0187519931033602	2.60175465369756	0.0092748178226539	0.0410859139333245
2533	gene9563	LOC552156	DNA-directed RNA polymerase II subunit RPB2	FBgn0262955	RNA polymerase II 140kD subunit	RpII140	903.963719682291	0.0486234700910213	0.0148789043784392	3.26794694382745	0.00108330671397105	0.00773981197653637
2554	gene9660	LOC413947	sodium leak channel non-selective protein	FBgn0002917	narrow abdomen	na	8290.48839867659	0.0485793736711362	0.0176041722539302	2.75953751022236	0.00578832416638812	0.0287931847236694
2215	gene8240	LOC726272	RANBP2-like and GRIP domain-containing protein 5/6 isoform X1	#N/A	#N/A	#N/A	3098.5597437233	0.0484076329799246	0.0188520824508546	2.56776051696773	0.0102357843780071	0.0444518261901255
1336	gene4641	LOC409359	protein mini spindles isoform X1	FBgn0027948	mini spindles	msps	3089.94405991506	0.048352462323563	0.0181074242553833	2.67031145024328	0.0075780919126211	0.0352566885985417
2030	gene7499	LOC410062	mitochondrial folate transporter/carrier	FBgn0033391	-	CG8026	1946.9327114861	0.0482547339984599	0.018010649820263	2.67923336914644	0.00737909453163896	0.0346675839893674
1044	gene3358	LOC551775	trifunctional enzyme subunit beta, mitochondrial	FBgn0025352	Thiolase	Thiolase	615.612389955209	0.048176624912934	0.0170774579672207	2.8210653485669	0.00478644514212412	0.0248619830885344
576	gene1417	LOC408634	major facilitator superfamily domain-containing protein 1	FBgn0035763	-	CG8602	551.643118031718	0.048137144642243	0.0154171731938371	3.12230679626052	0.00179439838892478	0.011568911348489
2501	gene9404	LOC551449	tyrosine-protein phosphatase non-receptor type 23 isoform X2	FBgn0036448	myopic	mop	1526.2972474368	0.048119279786481	0.012478483072584	3.85618023493594	0.000115172584207702	0.00134376865388808
1584	gene5613	LOC409271	mediator of RNA polymerase II transcription subunit 12 isoform X2	FBgn0001324	kohtalo	kto	1307.31310175539	0.0479756683829081	0.0178738022246664	2.68413333547466	0.00727180987413335	0.0343540005931934
1338	gene4645	LOC551877	putative high mobility group protein B1-like 1	#N/A	#N/A	#N/A	2191.34650855116	0.0479612084893778	0.00946269453040184	5.06845152142316	0.000000401065099893387	0.0000120531038787923
1053	gene3415	LOC550748	stromal membrane-associated protein 1	FBgn0033349	-	CG8243	612.486482880967	0.0477484399189752	0.0153859199825008	3.10338543117876	0.00191320294980559	0.0121907211671534
1654	gene5889	LOC412332	mediator of RNA polymerase II transcription subunit 23 isoform X1	FBgn0034795	Mediator complex subunit 23	MED23	1616.86571056734	0.0477035229231415	0.017684499194414	2.69747660924486	0.00698671929803921	0.0333503841016023
2604	gene9904	LOC551884	tetratricopeptide repeat protein 7B isoform X1	FBgn0021847	lethal (2) k14710	l(2)k14710	1377.68666867215	0.0476999533882608	0.0155916203347968	3.05933266485498	0.00221830673855279	0.0136836983978925
1846	gene6724	LOC726339	protein ELYS isoform X1	FBgn0031052	-	CG14215	1185.29725459306	0.0476681148968697	0.0187664755763659	2.54006751043345	0.0110831073157569	0.0473449373003855
822	gene2428	Ndufs1	NADH-ubiquinone oxidoreductase 75 kDa subunit, mitochondrial	FBgn0017566	NADH dehydrogenase (ubiquinone) 75 kDa subunit	ND-75	2276.79816469392	0.0474639726000218	0.0161404228021522	2.94068954585829	0.00327482572365562	0.0186357205565671
1137	gene3819	LOC413138	probable phospholipid-transporting ATPase IIA	FBgn0051729	-	CG31729	2770.9575609877	0.0473028748836378	0.0114379087152241	4.13562269654037	0.0000353993410331387	0.000517234138146007
2080	gene7708	LOC409186	vam6/Vps39-like protein isoform X3	FBgn0038593	Vacuolar protein sorting 39	Vps39	813.663268585003	0.0471512351368335	0.0183629314430303	2.56774008458926	0.0102363876776208	0.0444518261901255
2328	gene8708	LOC551486	serine/threonine-protein phosphatase 6 regulatory subunit 3 isoform X2	FBgn0035688	fiery mountain	fmt	1285.35322795139	0.0469383856801292	0.013766805560269	3.40953356787381	0.000650740690649669	0.00527109178418325
546	gene127	LOC727331	sorting nexin-25	FBgn0029976	snazarus	snz	1073.42425513755	0.0467140366662249	0.0161265316154598	2.89671938021951	0.00377086889738252	0.0208005438572753
1013	gene3228	LOC726305	uncharacterized protein LOC726305 isoform X3	FBgn0037944	-	CG6923	683.847554752943	0.0463153054412498	0.0162716327527677	2.84638340509325	0.00442189190741295	0.0234549750332058
488	gene12132	LOC413120	dnaJ homolog subfamily B member 12	FBgn0038195	-	CG3061	1779.87638540368	0.0462067712426937	0.0151724375924493	3.04544150939127	0.00232338964992235	0.0141967741393203
1381	gene4798	LOC410098	WD repeat and FYVE domain-containing protein 2	FBgn0032246	WD repeat and FYVE domain containing 2	Wdfy2	734.211476833428	0.0461831147792011	0.0173376356000422	2.66374930495647	0.00772751278216148	0.0357405576494849
936	gene2914	LOC411931	ELMO domain-containing protein C	#N/A	#N/A	#N/A	863.779173571908	0.0458724514018715	0.0160606232806355	2.85620617583257	0.00428736626451768	0.0228957412196758
903	gene2792	LOC725959	serine/arginine repetitive matrix protein 2 isoform X5	FBgn0035253	-	CG7971	6887.63225978393	0.0458521413479882	0.0152096396609502	3.01467637433322	0.00257253588412675	0.0153363786988227
186	gene10814	LOC550686	ATP-citrate synthase	FBgn0020236	ATP citrate lyase	ATPCL	2190.35478556099	0.0457541180000345	0.0171025946937135	2.6752734786408	0.0074668313280691	0.0349011797799479
655	gene1748	LOC412824	Golgi phosphoprotein 3 homolog sauron	FBgn0267378	sauron	sau	1153.25205125269	0.0455816793964534	0.0164720570710516	2.76721232811654	0.00565379186791526	0.028289049873613
2416	gene9052	LOC552716	metallophosphoesterase 1 homolog	FBgn0031997	Post-GPI attachment to proteins 5	PGAP5	459.336621434031	0.0455680536629389	0.0173426983721288	2.62750655550642	0.00860131845044012	0.0388045558429561
193	gene10842	LOC100576983	uncharacterized protein LOC100576983 isoform X2	FBgn0038596	-	CG14312	1269.2766781304	0.0453227190269186	0.0180230442368975	2.51470941485746	0.0119130528526012	0.049998515534136
472	gene12049	LOC413802	pleckstrin homology domain-containing family M member 2	FBgn0037949	-	CG17360	2165.52566328529	0.0452641536707395	0.0153746758859387	2.94407205761892	0.00323924572147084	0.0184809788262269
1463	gene5078	LOC409452	maltase A2 isoform X2	#N/A	#N/A	#N/A	1690.82867147089	0.0452380092609797	0.0177610373161512	2.54703644025578	0.0108642087743165	0.0466046513732644
2358	gene8835	LOC409178	ATP-dependent zinc metalloprotease YME1 homolog isoform X1	FBgn0034792	YME1 like ATPase	YME1L	1257.28614092349	0.0450265766898736	0.0143846797264423	3.13017582220511	0.0017470170486123	0.0113283618743742
1960	gene7167	LOC100576369	ets DNA-binding protein pokkuri isoform X1	FBgn0000097	anterior open	aop	1424.26594805652	0.0449387524683543	0.0175251900656378	2.5642376658994	0.0103402712848058	0.0448322584591519
599	gene1499	LOC725388	probable RNA helicase armi	FBgn0041164	armitage	armi	932.281946084234	0.0445950466229499	0.0160438987562272	2.77956420073027	0.00544318927483125	0.0274200348609126
2184	gene8105	LOC412508	nucleoprotein TPR	FBgn0013756	Megator	Mtor	2112.52481010965	0.0444979865688162	0.0168109152765941	2.64696989049554	0.00812165839537833	0.03712709980991
401	gene1175	LOC411723	E3 ubiquitin-protein ligase Nedd-4 isoform X2	FBgn0259174	Nedd4	Nedd4	1736.07147114944	0.0444010032178688	0.0156469665981825	2.83767482593249	0.00454434526378663	0.0239775152160619
426	gene11839	LOC724596	transducin beta-like protein 3	FBgn0033454	-	CG1671	501.227353371151	0.0443865069568461	0.0175315689283718	2.53180460563426	0.0113477206719817	0.0482694357695839
2521	gene95	LOC409620	vacuolar protein sorting-associated protein 8 homolog isoform X1	FBgn0035704	Vacuolar protein sorting 8	Vps8	974.123293387109	0.0439562439898141	0.0144897126247555	3.03361737586951	0.00241640689993172	0.014603851034073
783	gene2290	LOC409164	uncharacterized protein LOC409164 isoform X1	FBgn0050053	-	CG30053	1607.71642754177	0.04382546985243	0.0141149070944317	3.10490671736118	0.00190339042625093	0.012142242226987
1105	gene3710	LOC412158	BTB/POZ domain-containing protein 17	FBgn0030330	Transport and Golgi organization 10	Tango10	580.373120896719	0.0436943549368794	0.0158350775938198	2.75933949031816	0.00579183314777318	0.0287945062224806
1257	gene4351	LOC410165	RNA-binding protein Nova-1 isoform X3	FBgn0261552	pasilla	ps	12940.9501341555	0.0435333392607395	0.0126580625346068	3.4391787164679	0.000583481905333494	0.004793343878748
1784	gene6478	LOC413664	GPI transamidase component PIG-S isoform X2	FBgn0265190	Phosphatidylinositol glycan anchor biosynthesis class S	PIG-S	1606.42344366331	0.043400954854205	0.0139313947145852	3.11533451914668	0.00183736409778486	0.0118030555482774
745	gene2130	LOC724775	tudor domain-containing protein 3 isoform X2	FBgn0036450	Tudor domain containing 3	Tdrd3	974.672333529878	0.0430092822113239	0.0159423280662531	2.69780436286256	0.0069798446617414	0.0333464651510863
2099	gene7789	LOC411654	probable tRNA N6-adenosine threonylcarbamoyltransferase	FBgn0283681	Tcs3	Tcs3	967.910978679594	0.0429576256957907	0.0150843610041285	2.84782535263068	0.00440190739635765	0.023382745316139
498	gene12167	LOC550989	palmitoyltransferase ZDHHC15B isoform X2	FBgn0033474	-	CG1407	724.676440268502	0.0429350265555617	0.0163064313264594	2.63301182803215	0.00846314000037227	0.038338163398068
2104	gene780	LOC409100	ubiquitin-conjugating enzyme E2 W	FBgn0033544	-	CG7220	1065.8973475378	0.0427501461315046	0.0138394164840393	3.08901362863148	0.00200822226483939	0.0126426198238489
1282	gene445	LOC409527	TBC domain-containing protein kinase-like protein	FBgn0029736	-	CG4041	772.993670864159	0.042314814360823	0.0146928119042073	2.87996706394275	0.00397716716689579	0.0216484440107169
1769	gene6401	LOC410085	AN1-type zinc finger protein 5	FBgn0266410	-	CG45050	3149.88841611294	0.042249940583522	0.0159322181204433	2.65185552094026	0.00800507878333816	0.0366702507093707
1011	gene3224	LOC551673	serine/threonine-protein kinase tousled-like 2 isoform X4	FBgn0283657	Tousled-like kinase	Tlk	2446.22869974676	0.042130845437912	0.0162354030520763	2.59499843045314	0.00945913509528578	0.0416309853126759
245	gene11084	LOC410556	UPF0415 protein C7orf25 homolog	FBgn0260755	-	CG42553	596.380872722932	0.042112992946735	0.0163109530485124	2.58188426031769	0.00982625327342696	0.0429927848742434
1201	gene4059	LOC409414	kinectin isoform X2	FBgn0038535	aluminum tubes	alt	5597.24779948632	0.0420711850551987	0.0128146435672864	3.28305542282886	0.00102688474719441	0.00746252589699264
2279	gene8488	LOC725286	transcription factor TFIIIB component B\'\' isoform X1	FBgn0032512	B double prime 1	Bdp1	934.350526802099	0.0420621288726775	0.0161979537178567	2.59675571404479	0.00941088272360792	0.0415383393293223
944	gene2939	NOS	nitric oxide synthase	FBgn0011676	Nitric oxide synthase	Nos	1361.61523694104	0.0419316398605146	0.0162079848923588	2.58709766445322	0.00967881544003972	0.0424488494040277
1247	gene4295	LOC409456	AT-rich interactive domain-containing protein 4B isoform X2	FBgn0085451	hat-trick	htk	5331.17842136381	0.0413199044435966	0.0152247332693352	2.71399857801257	0.00664764515573108	0.0320372295191117
595	gene1476	LOC552068	protein phosphatase 1L isoform X1	FBgn0027515	-	CG7115	880.055430911701	0.0412736619466746	0.0151228671451657	2.72922201527563	0.00634839476298186	0.0308650772743915
310	gene11364	LOC409440	armadillo-like helical domain-containing protein 3 isoform X1	FBgn0037638	-	CG8379	637.15676716978	0.0411391924412364	0.0153104837226609	2.68699494976418	0.00720980428263735	0.0341342560300024
399	gene11748	LOC726616	uncharacterized protein LOC726616	#N/A	#N/A	#N/A	1843.01976905157	0.0410899716230001	0.0131194637013426	3.13198561758245	0.0017362838063577	0.0112720322301961
1318	gene4575	LOC726002	tyrosine-protein kinase hopscotch isoform X4	FBgn0004864	hopscotch	hop	1819.26262790346	0.0410885726366884	0.0157311880837075	2.6119179567399	0.00900358580715952	0.0401914525273405
1131	gene3806	LOC411582	tyrosine-protein kinase Fer isoform X2	FBgn0000723	FER tyrosine kinase	FER	668.210902473466	0.0408964314089703	0.0161877592416795	2.52638001334193	0.0115244747418861	0.0488139708694193
2413	gene9048	LOC412750	DNA topoisomerase I, mitochondrial	FBgn0004924	Topoisomerase 1	Top1	2536.3703740133	0.0405176562137041	0.0160336415232043	2.52704017082245	0.0115028344874019	0.0487410490568102
1022	gene327	LOC409417	RING finger protein 10	FBgn0035232	-	CG12099	2544.25794752971	0.0404894234989096	0.0158729164183748	2.55084966314308	0.0107460668500036	0.0461737201585371
1923	gene7031	LOC725910	tubulin-specific chaperone D	FBgn0027509	tubulin folding cofactor D	TBCD	1522.5454564325	0.0402480534603311	0.0152365178566998	2.64155195031214	0.00825271496391156	0.037554795851885
1546	gene5458	LOC411141	ATP-dependent Clp protease ATP-binding subunit clpX-like, mitochondrial isoform X3	FBgn0038745	-	CG4538	963.840286888867	0.0399184429624006	0.015109730060482	2.64190311822998	0.00824416342716814	0.0375313836682278
2593	gene9839	LOC100578927	transcriptional repressor protein YY1 isoform X2	FBgn0002521	pleiohomeotic	pho	920.602817581425	0.0398969129094224	0.0142420874548623	2.80133885119497	0.00508910512210205	0.0260731009941488
338	gene11481	LOC409270	glycerol-3-phosphate acyltransferase 4 isoform X1	FBgn0034971	Glycerol-3-phosphate acyltransferase 4	Gpat4	1474.22944812523	0.0396135382629665	0.0129022812355815	3.07027397246011	0.00213862492175847	0.0132911026961413
566	gene1380	LOC411548	protein phosphatase 1 regulatory subunit 16A isoform X4	FBgn0036801	MYPT-75D	MYPT-75D	1318.89899871701	0.0394160755459082	0.0121338303448426	3.24844459051315	0.00116037806417676	0.00815417552217518
378	gene11660	LOC413931	dynactin subunit 1 isoform X1	FBgn0001108	Dynactin 1, p150 subunit	DCTN1-p150	1700.73361672023	0.0391382749294383	0.013682578624122	2.86044582710738	0.00423045822914953	0.0226834202909747
821	gene2427	LOC412506	general vesicular transport factor p115	FBgn0040087	p115	p115	1399.04584252124	0.0383582546780859	0.0121369327696394	3.16045704513083	0.00157521829794048	0.0104354660182864
898	gene2777	LOC408749	ubiquitin-protein ligase E3B isoform X2	FBgn0035953	-	CG5087	1144.0332060503	0.0378998880278004	0.0142258648598437	2.66415352607369	0.0077182328692257	0.0357126297859133
922	gene2863	LOC410045	serine/threonine-protein phosphatase 4 regulatory subunit 4 isoform X2	#N/A	#N/A	#N/A	3162.35182292902	0.0376780587855585	0.0149492522596742	2.52039755106652	0.0117222356353992	0.0494244158585458
1574	gene5586	LOC550710	serine/threonine-protein phosphatase 2A catalytic subunit alpha isoform	FBgn0004177	microtubule star	mts	2616.67512821834	0.0368809354672334	0.0101980380556448	3.61647360658937	0.000298643752653513	0.00286100715042065
1835	gene6686	LOC725679	sex-lethal homolog isoform X5	FBgn0264270	Sex lethal	Sxl	1890.44564529185	0.036333095709167	0.0137296748995571	2.64631872021522	0.0081373106800107	0.0371524043769904
1637	gene5792	LOC408952	oxysterol-binding protein 1 isoform X4	FBgn0020626	Oxysterol binding protein	Osbp	3045.59210340772	0.0362895565851632	0.0140354414120117	2.58556574886959	0.00972193288203529	0.0426209847040918
500	gene12169	LOC412529	tyrosine-protein phosphatase corkscrew isoform X1	FBgn0000382	corkscrew	csw	2304.13176753922	0.0352683594304057	0.0127915836505191	2.7571534841954	0.0058306975837594	0.0289354933694943
1906	gene698	LOC726060	basigin	FBgn0261822	Basigin	Bsg	4879.93194064943	0.034753024557002	0.0135142931191121	2.57157546093579	0.0101236950062968	0.0440492685167344
158	gene10705	LOC410485	transmembrane and TPR repeat-containing protein CG4050	FBgn0020312	Transmembrane and tetratricopeptide repeat containing 3	Tmtc3	2248.3328902607	0.0326400673188369	0.0112706289888351	2.89602890408075	0.00377917589814182	0.0208175904349142
69	gene10291	LOC408418	AP-2 complex subunit mu	FBgn0263351	Adaptor Protein complex 2, mu subunit	AP-2mu	2380.27525369891	0.0303055905421597	0.0119651865016871	2.53281388784761	0.011315101229888	0.048186497970497
1961	gene7179	LOC551554	ras-related protein Rac1	FBgn0010333	Rac1	Rac1	1222.57407555762	-0.0350908015910534	0.0128306111941327	-2.7349282945383	0.00623938662235907	0.0304290935894333
2456	gene9229	LOC410263	transmembrane GTPase Marf isoform X2	FBgn0029870	Mitochondrial assembly regulatory factor	Marf	1064.0866758679	-0.0377826170905814	0.0137862838521423	-2.74059474589377	0.00613280974222066	0.0299863135283193
810	gene2389	LOC726419	beta-1,3-galactosyltransferase	FBgn0031988	-	CG8668	704.675337536049	-0.0378639024109029	0.0143421581097438	-2.64004218341303	0.00828957084447435	0.0376913751521147
1403	gene4850	LOC409500	mitochondrial import receptor subunit TOM22 homolog	FBgn0035473	maggie	mge	709.830836939875	-0.0384486114916995	0.0145825430927956	-2.6366190894848	0.00837368016289117	0.0379954012992471
19	gene10103	LOC413299	proteasomal ubiquitin receptor ADRM1 isoform X1	FBgn0033886	Regulatory particle non-ATPase 13	Rpn13	1166.42030287023	-0.0388246828947888	0.0148689618090506	-2.61112264550688	0.00902455224969872	0.0402687290947472
2121	gene7869	LOC410015	protein LSM14 homolog A isoform X2	FBgn0041775	trailer hitch	tral	2085.98782583086	-0.0396427617114964	0.0130579498244053	-3.03591009649955	0.00239810857690632	0.0145324324487222
369	gene11629	LOC408523	protein TRC8 homolog	FBgn0039668	TRC8 ring finger protein	Trc8	896.761628161251	-0.0400286015201319	0.0138567536719306	-2.88874309725353	0.00386784930327756	0.0211407097769562
1730	gene6243	LOC408900	tyrosine-protein phosphatase non-receptor type 61F	FBgn0267487	Protein tyrosine phosphatase 61F	Ptp61F	1297.80140333243	-0.0410836699686324	0.0155474091479367	-2.64247692832375	0.00823020723679274	0.0375298812614841
1191	gene4013	LOC726058	FACT complex subunit Ssrp1	FBgn0010278	Structure specific recognition protein	Ssrp	1254.97246191818	-0.0411206978923108	0.0156917679733275	-2.62052676041391	0.00877940394161804	0.0394303682123139
496	gene12165	LOC551436	T-complex protein 1 subunit theta	FBgn0284436	Chaperonin containing TCP1 subunit 8	CCT8	1170.39090961761	-0.0413261080632878	0.0127254611025658	-3.24751360522059	0.00116418098101698	0.008165841641189
814	gene2401	LOC408657	zinc finger protein 76	#N/A	#N/A	#N/A	887.315238245073	-0.0414384755510488	0.0135513814794261	-3.05787831402734	0.00222910073966398	0.0137297232255838
937	gene2922	LOC409893	protein alan shepard isoform X4	FBgn0052423	alan shepard	shep	4390.50707222673	-0.0415005244199434	0.0163402155021622	-2.5397782798184	0.0110922763215017	0.0473629895124351
405	gene11759	LOC409609	26S proteasome non-ATPase regulatory subunit 4	FBgn0015283	Regulatory particle non-ATPase 10	Rpn10	940.361847093813	-0.0415007835540486	0.0164660051569511	-2.52039175006144	0.0117224288498121	0.0494244158585458
1911	gene7003	LOC727634	activating molecule in BECN1-regulated autophagy protein 1 isoform X1	#N/A	#N/A	#N/A	577.231450636683	-0.041832165321526	0.0164580634691621	-2.5417428605685	0.0110301287632023	0.0471551915344197
2182	gene8098	LOC409191	SUMO-activating enzyme subunit 2 isoform X2	FBgn0029113	Ubiquitin activating enzyme 2	Uba2	464.993045509278	-0.0421977086606732	0.016514759177335	-2.55515131692539	0.010614164486449	0.0457497066303633
2508	gene9439	LOC552752	symplekin isoform X1	FBgn0037371	Symplekin	Sym	630.502971749786	-0.042819593848358	0.015308614871039	-2.7970913246609	0.00515649557315678	0.0262949176753604
786	gene2295	LOC409430	serine/threonine-protein phosphatase alpha-2 isoform	FBgn0003134	Protein phosphatase 1alpha at 96A	Pp1alpha-96A	2515.76964677808	-0.043330449648863	0.0119436207947142	-3.6279157211722	0.000285718489752075	0.00275877353339054
1406	gene4857	LOC552115	12 kDa FK506-binding protein	FBgn0013954	FK506-binding protein 12kD	Fkbp12	1695.84427653271	-0.0435168542787965	0.0138654432030932	-3.13851159615932	0.00169808216061948	0.0110893723553911
778	gene2269	LOC413164	membrane-associated progesterone receptor component 1	FBgn0030703	membrane steroid binding protein	MSBP	1257.83772170416	-0.0437149885912639	0.0165445490629268	-2.64225929791105	0.00823549794601831	0.0375313836682278
314	gene11381	LOC409180	uncharacterized protein LOC409180 isoform X2	FBgn0039737	-	CG7920	2048.41751881762	-0.0443045482789107	0.0156620334039217	-2.82878647595127	0.00467248617481222	0.0244197249468246
1995	gene7369	LOC411371	microtubule-associated protein RP/EB family member 1 isoform X2	FBgn0027066	Eb1	Eb1	3247.77740521353	-0.0444280652730584	0.0138824492164619	-3.20030454138996	0.00137282447611775	0.00933029441911736
339	gene11484	LOC409160	dihydropteridine reductase	FBgn0035964	Dihydropteridine reductase	Dhpr	833.454967519697	-0.0444569059780567	0.0166430516190185	-2.67119918845018	0.00755807817841246	0.0351932997851099
1279	gene4432	LOC551128	26S proteasome regulatory subunit 4	FBgn0015282	Regulatory particle triple-A ATPase 2	Rpt2	932.034854073679	-0.0446024896928712	0.0158019179164391	-2.82259975837934	0.00476359994395331	0.0247666732338526
620	gene1585	LOC724665	protein SET isoform X1	FBgn0014879	Set	Set	1300.456277152	-0.0448764007860863	0.0166683439030439	-2.69231310843612	0.0070958292965451	0.0337667296549407
646	gene1709	LOC413147	probable ATP-dependent RNA helicase DHX35 isoform X1	FBgn0031631	-	CG3225	827.843938379527	-0.0451648111213959	0.0179058074340262	-2.52235545857428	0.011657184650377	0.0492754443092182
2142	gene7945	LOC551980	ras-related GTP-binding protein D isoform X2	FBgn0033272	Ras-related GTP binding C/D	RagC-D	1302.77921944319	-0.0457012649594705	0.0151643268476234	-3.01373515743186	0.00258052966909035	0.0153591006830731
86	gene10381	LOC408433	UBX domain-containing protein 4	FBgn0027554	-	CG8042	1442.38081636385	-0.0457663131769861	0.0121044947150378	-3.78093545037689	0.000156240183839198	0.00170763700928219
2470	gene9307	LOC552744	ATP-binding cassette sub-family B member 10, mitochondrial	FBgn0023536	-	CG3156	1026.67022771687	-0.0463123337983128	0.017615297943799	-2.62909738717282	0.00856118396851622	0.0387115607813647
1280	gene4447	LOC409866	eukaryotic initiation factor 4A-III	FBgn0037573	-	CG7483	853.934392425819	-0.0464579339812129	0.0147815020143409	-3.14297788791287	0.00167238473013886	0.0109475119262863
425	gene11838	LOC409550	eukaryotic translation initiation factor 3 subunit D	FBgn0040227	eukaryotic translation initiation factor 3 subunit d1	eIF3d1	1131.03823497159	-0.0468251413167126	0.0181574972859272	-2.57883234563411	0.00991348872431235	0.0433228501688811
1156	gene3903	LOC410987	uncharacterized protein LOC410987 isoform X2	FBgn0037757	-	CG8516	494.770939868681	-0.0470726444599444	0.0169512619946269	-2.77694041156731	0.00548732380325759	0.0275667333973957
21	gene10117	LOC551149	myosin-2 essential light chain isoform X3	FBgn0004687	Myosin light chain cytoplasmic	Mlc-c	913.969109300821	-0.0475428527189079	0.0168233310083111	-2.82600709071352	0.00471322207035524	0.0245627093420547
298	gene11330	LOC725786	ubiquitin-like domain-containing CTD phosphatase 1	FBgn0027526	Ubiquitin-like domain-containing C-terminal domain phosphatase 1	Ublcp1	624.830628321622	-0.0475608157721939	0.0163345834665587	-2.91166382476563	0.00359509327610415	0.0200238334796964
831	gene2469	LOC552029	uncharacterized protein LOC552029 isoform X1	#N/A	#N/A	#N/A	637.71354580034	-0.047804960344112	0.0136064107713078	-3.51341445937526	0.000442386831467225	0.00388968533302028
1852	gene6747	LOC726637	ubiquitin-like modifier-activating enzyme atg7 isoform X3	FBgn0034366	Autophagy-related 7	Atg7	1126.32788706123	-0.0480951753664362	0.0129200663898443	-3.72251766478854	0.000197246104273798	0.00204688921131756
1649	gene5860	LOC408939	charged multivesicular body protein 5	FBgn0036740	Vacuolar protein sorting 60	Vps60	525.482602375451	-0.0484034224172226	0.0171746410373877	-2.81830766138591	0.00482775257622146	0.0249940555132668
440	gene11911	LOC726354	uncharacterized protein LOC726354	#N/A	#N/A	#N/A	814.512811573057	-0.0484250477784564	0.0188199252197728	-2.57307333652844	0.0100799846142568	0.0439111073528144
494	gene12157	Su(var)3-9	suppressor of variegation 3-9 isoform 2	FBgn0263755	Suppressor of variegation 3-9	Su(var)3-9	1440.18649631339	-0.048436965500657	0.0156011262110439	-3.10470954759465	0.00190465958846434	0.0121433071100183
376	gene11650	LOC552818	wolframin isoform X1	FBgn0039003	wolfram syndrome 1	wfs1	1045.3341693439	-0.0484970844359931	0.0135829069211283	-3.57044958914912	0.000356369036000497	0.00329096200303225
2495	gene9381	LOC726408	zinc finger protein 706	FBgn0036538	-	CG15715	385.006191043466	-0.0490651214972112	0.0188338859855279	-2.60515124361022	0.00918337123710498	0.0407792023051937
776	gene2262	LOC408678	OTU domain-containing protein 7B	#N/A	#N/A	#N/A	568.838296264866	-0.0492550458885566	0.0184366955220238	-2.67157668410363	0.0075495820465465	0.0351686027090075
1870	gene6811	LOC551184	eukaryotic translation initiation factor 3 subunit C	FBgn0034258	eukaryotic translation initiation factor 3 subunit c	eIF3c	1183.35134933919	-0.0493681974113198	0.0142006442801356	-3.47647588640594	0.000508049912921226	0.00432549141472422
1871	gene6818	LOC408968	cytochrome c-type heme lyase	FBgn0038925	Cytochrome c heme lyase	Cchl	587.750853137101	-0.0493801643474027	0.0183071733204761	-2.69731233123643	0.00699016731873969	0.033352392096386
1819	gene6623	LOC726190	arginine/serine-rich protein PNISR	#N/A	#N/A	#N/A	2057.9753168383	-0.0494874829245596	0.0160192174222108	-3.089257210277	0.00200657637358277	0.0126394807934599
2516	gene9474	LOC413091	serrate RNA effector molecule homolog isoform X1	FBgn0033062	Arsenic resistance protein 2	Ars2	1338.27519713235	-0.0496095580855981	0.0162035704660472	-3.06164361672937	0.0022012536477747	0.0135937283842678
2560	gene9687	LOC413450	sorting and assembly machinery component 50 homolog	FBgn0033989	-	CG7639	451.05654085364	-0.049798488824481	0.0166611750953239	-2.9888941529975	0.00279989108453644	0.0163815188944971
7	gene10036	LOC408386	eukaryotic translation initiation factor 3 subunit G	FBgn0029629	eukaryotic translation initiation factor 3 subunit g1	eIF3g1	663.240039949165	-0.0502276881598119	0.0187423496593281	-2.67990348450326	0.00736433904251001	0.0346295998224098
2000	gene739	LOC724620	inner nuclear membrane protein Man1	FBgn0034962	MAN1	MAN1	927.174809553416	-0.0503127466000565	0.0185335673325903	-2.71468226797245	0.00663393836552872	0.0320131839566491
2550	gene9653	LOC552534	uncharacterized protein LOC552534	FBgn0033608	-	CG13220	645.297310729071	-0.0504229061073811	0.0174446712645987	-2.89044748064165	0.00384693804379531	0.0210540071676567
2343	gene8758	LOC727299	probable splicing factor, arginine/serine-rich 7	FBgn0024285	Srp54	Srp54	499.140034097013	-0.0504895644510719	0.0164019698505609	-3.07826223990683	0.00208211602456848	0.0130259354018575
2360	gene8853	LOC409136	inositol polyphosphate 5-phosphatase E isoform X1	FBgn0036273	Inositol polyphosphate 5-phosphatase E	INPP5E	813.852107611786	-0.0505330122392195	0.0152990497639443	-3.30301639767929	0.000956507944421773	0.00706543175353616
586	gene1448	LOC725712	uncharacterized protein LOC725712	FBgn0001989	NADH dehydrogenase (ubiquinone) B17 subunit	ND-B17	1104.0034343177	-0.050660263520539	0.0180236080616441	-2.81077259044202	0.00494227040125	0.0254553497010618
1993	gene7363	LOC725076	CCHC-type zinc finger protein CG3800	FBgn0034802	CCHC-type zinc finger nucleic acid binding protein	CNBP	4178.43333474958	-0.0507018356175688	0.0133864645584943	-3.78754490373608	0.000152143195039876	0.00167616157975431
789	gene2313	LOC409086	caprin homolog	FBgn0042134	Caprin	Capr	7253.54120063394	-0.0511102897972906	0.015158234760455	-3.37178376011353	0.000746830604155059	0.00586445671131595
1749	gene6318	LOC552710	asparagine synthetase domain-containing protein 1 isoform X4	FBgn0032997	-	CG17486	801.667170628613	-0.0511550939947834	0.0182484673029269	-2.80325427585792	0.00505897662977064	0.0259657861489652
1035	gene3328	LOC411533	alpha-2-macroglobulin receptor-associated protein	FBgn0037756	-	CG8507	579.082095721227	-0.0512482001305329	0.0193468039966902	-2.64892331256885	0.0080748652360623	0.0369438497947252
2064	gene765	LOC409351	islet cell autoantigen 1 isoform X1	FBgn0037050	Islet cell autoantigen 69 kDa	ICA69	620.141947060642	-0.0512518600187142	0.0191954202009288	-2.67000458871092	0.00758502103634269	0.0352740298680403
289	gene11304	LOC409447	DNA repair and recombination protein RAD54-like isoform X2	FBgn0002989	okra	okr	573.509272003949	-0.0514552823987024	0.018694878577808	-2.75237317988163	0.00591650572603996	0.0292296607999024
1652	gene5873	LOC412521	m7GpppN-mRNA hydrolase	FBgn0036534	Decapping protein 2	DCP2	390.552847922591	-0.0516453480708474	0.0193834812041819	-2.66440003871467	0.0077125784548235	0.0357014608557943
1571	gene5567	LOC413877	nuclear cap-binding protein subunit 2	FBgn0022943	cap binding protein 20	Cbp20	367.211294557666	-0.0520336218901866	0.0204655373666571	-2.54249966458056	0.0110062706856848	0.0470897414152193
662	gene1790	LOC552422	trafficking protein particle complex subunit 13	FBgn0032204	-	CG4953	494.404492350393	-0.0520861391994502	0.0199386420934013	-2.61232128825302	0.00899296958670883	0.0401603347939891
1775	gene6420	LOC409836	rho GTPase-activating protein 100F isoform X1	FBgn0039883	Rho GTPase activating protein at 100F	RhoGAP100F	3620.41847853211	-0.052102107072279	0.0195013622480469	-2.67171628369177	0.00754644230833291	0.0351686027090075
1959	gene7159	LOC552484	uncharacterized protein LOC552484 isoform X1	#N/A	#N/A	#N/A	633.697908669079	-0.0523543388196007	0.0198647495776967	-2.63553983476248	0.00840035651490919	0.038100752459759
491	gene12135	LOC551686	apoptosis inhibitor 5	FBgn0027885	Aac11	Aac11	1429.54030925178	-0.0528199886520012	0.0163767374469497	-3.22530594528396	0.00125838112957297	0.00871375543966401
1925	gene7038	LOC412728	rab5 GDP/GTP exchange factor	FBgn0262937	Rabaptin-5-associated exchange factor for Rab5	Rabex-5	630.772376972297	-0.0528530535136803	0.0190226128055597	-2.77843291318178	0.00546217911679227	0.0274780033468952
2562	gene9697	LOC409098	histone-lysine N-methyltransferase eggless	FBgn0086908	eggless	egg	605.303868337511	-0.0528783465496026	0.0178085356265357	-2.96926977369274	0.00298508403349652	0.0172996690147455
200	gene10872	LOC410497	guanine nucleotide-binding protein G(I)/G(S)/G(T) subunit beta-1	FBgn0001105	G protein beta-subunit 13F	Gbeta13F	9368.9564648275	-0.0529242475932376	0.0161504820460336	-3.27694538419274	0.00104936665478734	0.00757593213354662
1003	gene3196	LOC412868	ubiquitin fusion degradation protein 1 homolog isoform X1	FBgn0036136	Ubiquitin fusion-degradation 1-like	Ufd1-like	310.917691023853	-0.0529732966161194	0.0202528140818627	-2.61560178264607	0.00890703699015168	0.0398897668782525
2149	gene7955	LOC552225	regulator of nonsense transcripts 3B	FBgn0034923	Upf3	Upf3	641.562040854997	-0.05327090463975	0.0162152209881908	-3.28524074254345	0.00101895267986202	0.00742938562146911
1135	gene3811	LOC725678	actin-related protein 2/3 complex subunit 3	FBgn0038369	Actin-related protein 2/3 complex, subunit 3A	Arpc3A	416.751776726399	-0.0534305741650812	0.0199325699377844	-2.68056624569006	0.00734977152795928	0.0346036038134732
297	gene11324	LOC408548	MICOS complex subunit Mic60 isoform X2	FBgn0019960	Mitofilin	Mitofilin	1877.84272607943	-0.053474452875427	0.0134363619291191	-3.97983123389507	0.0000689642091349522	0.000895767695712012
1626	gene5760	LOC411233	U3 small nucleolar ribonucleoprotein protein MPP10	FBgn0032051	-	CG13097	421.685701482283	-0.0534779790952778	0.0173435042243615	-3.08345870612237	0.00204609503996913	0.0128443470400797
2484	gene9350	LOC550935	splicing factor 3B subunit 3	FBgn0035162	Splicing factor 3b subunit 3	Sf3b3	930.942819074648	-0.0535411500051558	0.015245702691721	-3.51188469877683	0.000444940989802727	0.00390902303401646
2074	gene7681	LOC411299	Golgi resident protein GCP60	FBgn0031061	-	CG14232	995.375966671474	-0.0536076336397684	0.0160927277884926	-3.3311713430026	0.000864813533299735	0.00653473984661398
387	gene11712	LOC552633	stAR-related lipid transfer protein 7, mitochondrial isoform X1	FBgn0032513	-	CG6565	461.392474389639	-0.0541372647175767	0.0189214201901436	-2.86116286058577	0.00422090164280658	0.0226505959078422
2043	gene757	LOC726264	mitochondrial carrier homolog 2 isoform X3	FBgn0027786	Mitochondrial carrier homolog 1	Mtch	400.56450778373	-0.0542915375190304	0.0203622308383463	-2.66628631951211	0.00766943439440781	0.0355764878834488
600	gene1500	LOC551242	eukaryotic translation initiation factor 3 subunit E isoform X1	FBgn0025582	eukaryotic translation initiation factor 3 subunit e	eIF3e	621.056084143927	-0.0546014673955185	0.0190444262696653	-2.86705761687816	0.00414307577887707	0.0223417845599063
59	gene10254	LOC408413	26S proteasome non-ATPase regulatory subunit 7	FBgn0002787	Regulatory particle non-ATPase 8	Rpn8	473.993200816217	-0.0546835835041017	0.020341514776805	-2.68827489516446	0.00718222427818185	0.0340182996013454
1946	gene7101	LOC100577033	zinc finger protein 33B isoform X1	#N/A	#N/A	#N/A	315.705394054364	-0.0548245632937004	0.0214051600959754	-2.56127789037226	0.0104287901481076	0.0451073076271311
1364	gene4733	LOC413718	probable glutamine--tRNA ligase isoform X1	FBgn0027090	Glutaminyl-tRNA synthetase	GlnRS	361.566192918768	-0.0548651039922909	0.0202924961878573	-2.70371389918611	0.00685692997449619	0.0328161587875867
2299	gene8571	LOC413053	serine-threonine kinase receptor-associated protein	FBgn0034876	wing morphogenesis defect	wmd	537.356683607635	-0.0549227520438495	0.0190801620319762	-2.87852650055095	0.00399537711095095	0.0217153772231607
1700	gene6102	LOC414012	sodium/hydrogen exchanger 8	FBgn0026787	Na[+]/H[+] hydrogen exchanger 1	Nhe1	1592.86281103038	-0.0549312210647299	0.0170937739846384	-3.21352213467282	0.00131117691329366	0.00899454299735759
993	gene3143	LOC552412	probable protein phosphatase CG10417	#N/A	#N/A	#N/A	684.32208199007	-0.05494609884112	0.0212580535628652	-2.58471918318537	0.00974583377512121	0.0427087711616986
827	gene2441	LOC412619	amidophosphoribosyltransferase	FBgn0004901	Phosphoribosylamidotransferase	Prat	698.784074202534	-0.0549767135342751	0.0199629209709979	-2.75394135027359	0.00588823189377952	0.0291291651431383
861	gene2638	LOC410969	ras-related protein Rab-9A isoform X2	FBgn0032782	Rab9	Rab9	579.543646234584	-0.0551600964124433	0.0168239569627769	-3.2786636660142	0.0010429986339343	0.00754656020838175
1679	gene6012	LOC409933	glucose transporter type 1 isoform X15	FBgn0264574	Glucose transporter 1	Glut1	6795.28947799478	-0.0559772903663478	0.0179862996228351	-3.11221827391778	0.00185687151075803	0.0118758158338293
2227	gene8279	LOC408282	uncharacterized protein LOC408282 isoform X1	#N/A	#N/A	#N/A	1080.77245081776	-0.0560626578296851	0.0197562472769945	-2.83771796554542	0.00454373117152616	0.0239775152160619
2472	gene9311	LOC411505	putative tRNA pseudouridine synthase Pus10 isoform X3	FBgn0031227	-	CG3709	641.182669819743	-0.0562329808157495	0.0157801554543036	-3.56352514894989	0.000365907620633886	0.00337057212083906
532	gene12317	LOC727332	protein BUD31 homolog	FBgn0001491	lethal (1) 10Bb	l(1)10Bb	396.330446390583	-0.0564052657286494	0.0210416917197578	-2.68064310036849	0.00734808393321345	0.0346036038134732
1713	gene6170	LOC409045	transcription elongation regulator 1 isoform X3	FBgn0261641	-	CG42724	3680.71392718727	-0.0564210692169571	0.019110144369769	-2.95241459851091	0.00315299273291356	0.0181297082142529
759	gene2196	LOC408668	probable tyrosyl-DNA phosphodiesterase isoform X1	FBgn0260817	glaikit	gkt	721.511258267774	-0.0569369612924522	0.0158859241919597	-3.5841138736687	0.00033822451091817	0.00316855394284479
1000	gene3179	Ube2g1	ubiquitin-conjugating enzyme E2 G1	FBgn0058045	-	CG40045	976.321098635965	-0.0570715540270522	0.0160835797739174	-3.54843603409763	0.00038752611188666	0.00351678350465843
1342	gene4654	LOC725744	ubiquitin thioesterase otubain-like	FBgn0032214	-	CG4968	327.970497536588	-0.0575229822839844	0.0215670441073086	-2.6671704290015	0.00764928710724722	0.0355028688494253
83	gene10362	LOC408431	LIM domain-containing protein jub	FBgn0030530	Ajuba LIM protein	jub	536.789538308859	-0.0575675931752491	0.0214983401823073	-2.67776919925316	0.00741142688462187	0.0347453999948422
386	gene11702	LOC409501	SWI/SNF complex subunit SMARCC2	FBgn0002783	moira	mor	1124.74869453544	-0.0577015731360413	0.0151177648370683	-3.81680584120206	0.000135190470257291	0.0015275829854611
1982	gene7305	LOC726608	PHD finger protein 14 isoform X2	FBgn0031606	-	CG15439	845.286535263489	-0.0577588915018009	0.0173429536993304	-3.33039530077457	0.000867227706982565	0.00654537541514497
2118	gene7852	LOC410241	ras-related protein Rab-10 isoform X2	FBgn0015789	Rab10	Rab10	533.214591346613	-0.0578378019268142	0.0178650055327158	-3.23749140860309	0.00120585570411016	0.00841349733513717
2339	gene8743	LOC552779	ubiquitin-conjugating enzyme E2 G2 isoform X2	FBgn0267384	Ubiquitin conjugating enzyme 7	Ubc7	393.798621502793	-0.0579043762356181	0.0194470115560784	-2.97754624501776	0.00290565806132911	0.0168874154420489
2446	gene9189	LOC408311	catenin delta-2 isoform X3	FBgn0260799	Adherens junction protein p120	p120ctn	2350.26078719822	-0.0582774747653734	0.0181967481111426	-3.20263128386591	0.00136178213776966	0.00928963084322498
1295	gene4489	Coq7	ubiquinone biosynthesis protein COQ7	FBgn0029502	COQ7	COQ7	701.554553590324	-0.0583100756303617	0.0177387579218186	-3.28715662547266	0.0010120452812092	0.00739370216384734
76	gene1031	LOC409690	uncharacterized protein LOC409690	#N/A	#N/A	#N/A	3473.68283961372	-0.058709787357723	0.015512411988597	-3.78469753129817	0.000153895633303191	0.00169038626010159
1576	gene5590	LOC412366	NFU1 iron-sulfur cluster scaffold homolog, mitochondrial	FBgn0053502	-	CG33502	1291.7380661263	-0.058722359549838	0.0195244104762967	-3.00763803450707	0.00263286525382073	0.0155780217515269
1145	gene3854	LOC412456	engulfment and cell motility protein 1	FBgn0032409	Ced-12	Ced-12	808.194540405125	-0.0588347081068592	0.0212816618744934	-2.76457301379147	0.00569973497741121	0.0284682008211115
2568	gene9740	LOC413123	uncharacterized protein LOC413123 isoform X1	#N/A	#N/A	#N/A	1087.31370870637	-0.0588976678944583	0.0172687687368463	-3.41064662987748	0.000648090260325974	0.00525773961561948
1185	gene3994	LOC409796	eukaryotic translation initiation factor 3 subunit J	FBgn0027619	eukaryotic translation initiation factor 3 subunit j	eIF3j	780.981020570533	-0.0589226908639927	0.0193582241346981	-3.04380662471918	0.00233605245873687	0.0142425511554533
312	gene11369	LOC411730	mannosyl-oligosaccharide glucosidase GCS1	FBgn0030289	Glucosidase 1	GCS1	691.069567656001	-0.0589827330148043	0.0182860197232724	-3.22556433315762	0.00125724576410525	0.00871136892021859
52	gene10240	LOC408409	UPF0430 protein CG31712 isoform X2	FBgn0051712	-	CG31712	2591.70620759617	-0.0590416704866957	0.0163392363524495	-3.61349020316022	0.000302102775223006	0.00288912003006237
2432	gene9136	LOC551707	RNA-binding protein with serine-rich domain 1	FBgn0037707	RNA-binding protein S1	RnpS1	563.112011549515	-0.0594227051117958	0.0203963920976595	-2.91339295828768	0.00357524386237678	0.0199738649248504
2371	gene8902	LOC409647	THO complex subunit 1 isoform X1	FBgn0037382	Hpr1	Hpr1	592.186141021911	-0.0594946381020551	0.0181173463983688	-3.28384945531603	0.00102399605659196	0.00744644525113771
767	gene2227	LOC410816	zinc transporter 9 isoform X1	FBgn0033762	Zinc transporter 49B	ZnT49B	493.475070751506	-0.0596830422445715	0.0210638309556761	-2.83343720191073	0.00460503550898618	0.024204998188216
1220	gene4197	LOC552486	F-actin-capping protein subunit alpha	FBgn0034577	capping protein alpha	cpa	509.828271728988	-0.0597320676118518	0.0215416511598635	-2.77286393547886	0.00555653484693246	0.0278762952680578
2206	gene8202	LOC725047	nucleolin 1 isoform X1	FBgn0037137	Nopp140	Nopp140	1846.84260723417	-0.059859113880665	0.0160185762088547	-3.73685607885526	0.000186335505613493	0.00196970026824927
540	gene1240	LOC412362	glucose 1,6-bisphosphate synthase isoform X1	FBgn0033377	Phosphoglucomutase 2a	Pgm2a	421.959619152763	-0.0600289450887544	0.0234381984698997	-2.56115866438482	0.0104323699586031	0.0451073076271311
2455	gene9227	LOC410262	probable 28S rRNA (cytosine-C(5))-methyltransferase	FBgn0259704	Nop2/Sun-like domain containing protein 5	Nsun5	594.188324347285	-0.0605545477690509	0.0177043216889662	-3.42032577315799	0.000625461855756716	0.00510423204805314
1473	gene5122	LOC411969	heterogeneous nuclear ribonucleoprotein M isoform X1	FBgn0267790	rumpelstiltskin	rump	4538.51862720102	-0.0607514318074988	0.017624234875041	-3.44703938855998	0.000566765944355042	0.00467020225053066
290	gene11309	LOC100577909	high mobility group protein I	#N/A	#N/A	#N/A	749.738050574612	-0.060905186591128	0.0206655946526775	-2.94717803260681	0.00320688513450226	0.0183438491831835
563	gene1372	LOC551889	uncharacterized protein CG10915 isoform X2	FBgn0034308	-	CG10915	609.376306148763	-0.0609062113898917	0.0217737122396886	-2.79723598435701	0.00515418722898451	0.0262949176753604
536	gene1236	LOC551633	pleckstrin homology domain-containing family F member 2	FBgn0025381	rush hour	rush	315.392704495449	-0.0610223416049468	0.0216656029161828	-2.81655404841593	0.00485418746594775	0.0251073161090828
1245	gene4292	LOC725477	transmembrane protein 245 isoform X2	FBgn0037536	-	CG2698	1430.27983387252	-0.0612804609449694	0.0188714440329706	-3.2472587067479	0.00116522420465356	0.00816620551060322
2459	gene9240	LOC413943	eukaryotic peptide chain release factor GTP-binding subunit ERF3A	#N/A	#N/A	#N/A	1448.2316435173	-0.0614421197797006	0.0214017437934014	-2.87089315584857	0.00409313846782714	0.0221592660933915
2428	gene9102	LOC410344	ubiquitin carboxyl-terminal hydrolase CYLD	FBgn0032210	Cylindromatosis	CYLD	364.341122034093	-0.0614685185821952	0.0217386361577473	-2.82761614556435	0.00468960004213826	0.0244666721520067
581	gene1427	LOC552654	proteasome subunit alpha type-1	FBgn0250843	Proteasome alpha6 subunit	Prosalpha6	532.273093919832	-0.061627728118145	0.0212357429112612	-2.90207544778027	0.00370699248633702	0.0205432274758426
2392	gene8955	LOC100577014	uncharacterized protein LOC100577014	#N/A	#N/A	#N/A	932.71439547456	-0.0617469369018409	0.0239306291837463	-2.58024711459653	0.00987296376641954	0.0431628737359699
1879	gene6852	LOC726000	28S ribosomal protein S22, mitochondrial	FBgn0039555	mitochondrial ribosomal protein S22	mRpS22	562.200460896491	-0.0618885753780864	0.0176909942609734	-3.49830961816621	0.000468217235429847	0.00406809880341532
1617	gene5737	LOC102656137	coiled-coil domain-containing protein 174	FBgn0038583	-	CG7183	505.477655763814	-0.0619202682361786	0.0203838724343588	-3.03770877862277	0.00238384208595048	0.0144618878088747
2512	gene9459	LOC552231	probable RNA-binding protein 19 isoform X1	FBgn0036018	-	CG3335	439.994500294031	-0.061920696269381	0.021555099984411	-2.87267033389606	0.00407018597788891	0.0220458401762056
1173	gene3962	LOC726086	gem-associated protein 8	#N/A	#N/A	#N/A	280.97115963201	-0.0619250764741106	0.0225017218465721	-2.75201501895484	0.00592298044306318	0.0292401702254907
770	gene2244	LOC408673	maspardin	#N/A	#N/A	#N/A	316.877786794128	-0.0620993493739967	0.0224929431336912	-2.76083698806764	0.00576534449222539	0.028714647500383
454	gene11969	LOC726816	ruvB-like 2	FBgn0040075	reptin	rept	280.345557078502	-0.062101643574864	0.0220864448948976	-2.81175371909721	0.00492722139047944	0.0253897091014556
2170	gene8045	LOC410226	activating transcription factor of chaperone isoform X1	FBgn0000370	cryptocephal	crc	7395.88917991345	-0.0622666591182762	0.0178707610452476	-3.48427573736905	0.000493470815392957	0.00423408720652975
2381	gene8927	LOC724288	gem-associated protein 5 isoform X2	FBgn0250850	rigor mortis	rig	577.488146041734	-0.0622819528993447	0.0191090198746283	-3.25929604490279	0.00111689054155607	0.00789780686541924
1132	gene3807	LOC409118	translation initiation factor eIF-2B subunit alpha isoform X2	FBgn0039726	eukaryotic translation initiation factor 2B subunit alpha	eIF2Balpha	235.034213519348	-0.0623328636468855	0.0219192864838283	-2.84374510515539	0.0044586701127258	0.0235819340527605
962	gene3021	LOC409406	probable nuclear transport factor 2 isoform X2	FBgn0031145	Nuclear transport factor-2	Ntf-2	782.410268624507	-0.06241691931253	0.0167172510552822	-3.7336831938531	0.000188699826905303	0.00198166835470443
50	gene10234	LOC552707	protein CDV3 homolog	FBgn0022343	-	CG3760	888.769372992424	-0.0625967952532085	0.0193988222160561	-3.22683483337447	0.0012516768873267	0.00867824057122609
1675	gene5990	LOC413354	integrin-linked protein kinase homolog pat-4	FBgn0028427	Integrin linked kinase	Ilk	462.56046153565	-0.0626175459165351	0.0203096148792778	-3.083147873002	0.00204823349853164	0.0128504490053092
2581	gene9784	LOC410363	uncharacterized protein LOC410363 isoform X1	FBgn0261928	-	CG42795	4143.34814718708	-0.0628944927791082	0.0248832392729283	-2.52758461586366	0.0114850144815577	0.0487217576216101
1444	gene4994	LOC727180	Fanconi anemia group D2 protein isoform X2	FBgn0038827	Fancd2	Fancd2	918.398940641353	-0.0630749285480453	0.0216092446711771	-2.91888631499351	0.00351284308945992	0.0196751359006507
675	gene1837	LOC551508	vang-like protein 1	FBgn0015838	Van Gogh	Vang	282.864440675124	-0.0630829538823148	0.023418234182426	-2.69375365328163	0.00706523628877171	0.0336668288033728
560	gene1356	LOC410782	huntingtin-interacting protein 1 isoform X2	FBgn0036309	Huntingtin interacting protein 1	Hip1	1140.52692347341	-0.0631773623954196	0.013716142083385	-4.60605919735617	0.00000410371611779472	0.000086115505656656
185	gene10808	LOC409894	nuclear distribution protein nudE-like 1-A	FBgn0036059	nudE	nudE	598.128232847838	-0.0632282992594306	0.0164503041294467	-3.84359454766855	0.000121245257512153	0.00139286652973033
2097	gene7785	LOC727262	derlin-1	FBgn0267972	Derlin-1	Der-1	439.262448899479	-0.0633654160947827	0.022611267336378	-2.80238233231791	0.00507267173266253	0.0260175160515564
1436	gene4958	LOC100577923	protein LLP homolog	FBgn0035541	-	CG15019	231.036134212398	-0.0633967353023193	0.0233032573045727	-2.72050960403201	0.00651813784217312	0.0315372527919285
880	gene2709	LOC552603	KDEL motif-containing protein 1 isoform X1	FBgn0051139	-	CG31139	326.800622592639	-0.0634776599300965	0.0219255026691572	-2.89515186438079	0.00378975139075505	0.0208549905454288
161	gene10712	GluCl	glutamate-gated chloride channel isoform X3	FBgn0024963	GluClalpha	GluClalpha	13433.1738326797	-0.063624496981832	0.0190737243041832	-3.33571440832234	0.000850805179041253	0.0064465754178112
2131	gene7900	LOC409668	proteasome inhibitor PI31 subunit isoform X1	FBgn0033669	Proteasome inhibitor 31 kDa	PI31	378.216976082717	-0.0637236010922038	0.0225620839699259	-2.82436680836505	0.00473741335548779	0.024653794490982
2055	gene761	LOC412636	protein ABHD13 isoform X1	FBgn0025109	Bem46	Bem46	356.155606770963	-0.0643112432682429	0.0219352035764669	-2.93187355403617	0.00336923895849876	0.0190189390155131
1484	gene5164	LOC100578546	uncharacterized protein LOC100578546 isoform X1	#N/A	#N/A	#N/A	456.784420489505	-0.0643451689074514	0.0234532825902338	-2.74354639526006	0.00607794587875657	0.029839897391382
2216	gene8243	LOC100576572	serine/threonine-protein kinase RIO1	FBgn0036187	RIO kinase 1	RIOK1	348.203595263185	-0.0647868119434514	0.0241888791151867	-2.67837181024133	0.00739810444520599	0.0347272759577479
1130	gene3801	LOC411579	tRNA (cytosine(34)-C(5))-methyltransferase	FBgn0026079	NOP2-Sun domain family, member 2	Nsun2	302.247358657834	-0.0649241962918994	0.0253375180294216	-2.56237395535388	0.0103959315104801	0.0450381350573964
1348	gene4675	LOC100576404	probable helicase with zinc finger domain	FBgn0036451	-	CG9425	1499.96502765642	-0.0655396256910958	0.0157672318102857	-4.15669830187573	0.0000322879922189548	0.00047940270926715
1938	gene7081	LOC552290	serine/threonine-protein phosphatase 4 catalytic subunit	FBgn0023177	Protein phosphatase 19C	Pp4-19C	489.978442620663	-0.0655493097825397	0.0206286613131198	-3.17758427401444	0.00148507523411696	0.009982351344885
1385	gene4804	LOC726894	membrane magnesium transporter 1	FBgn0032732	-	CG15168	222.835830940697	-0.0656173272826512	0.0259543210553425	-2.52818508111752	0.0114653893179068	0.0486572396438285
1326	gene4611	LOC412232	dipeptidyl peptidase 3	FBgn0037580	Dipeptidyl aminopeptidase III	DppIII	655.519754779784	-0.0656508064710406	0.0217791558792332	-3.01438709723547	0.0025749903101308	0.0153418876140127
2387	gene8941	LOC107963983	pre-rRNA processing protein FTSJ3	FBgn0030720	-	CG8939	345.168213821615	-0.0658343131954147	0.022890116802069	-2.87610210837648	0.00402619445804908	0.0218397756495946
524	gene12277	LOC411714	uncharacterized protein C05D11.1 isoform X3	#N/A	#N/A	#N/A	891.865842898152	-0.0658563436243739	0.0162956982690563	-4.04133302771245	0.0000531482173681723	0.000720213912355663
1427	gene4915	LOC413447	probable Ufm1-specific protease 2 isoform X3	FBgn0036512	-	CG16979	341.126493188447	-0.0661408908158761	0.0250341239390009	-2.64202937466625	0.00824109080637827	0.0375313836682278
817	gene2413	LOC724363	activator of basal transcription 1	FBgn0052708	-	CG32708	260.138697081521	-0.0661607291987486	0.0243927700471652	-2.71230897806284	0.00668162796395037	0.0321728563281649
40	gene10205	LOC410414	116 kDa U5 small nuclear ribonucleoprotein component	FBgn0039566	-	CG4849	375.288444845253	-0.0662383870854174	0.0221540570325423	-2.98989873449	0.00279069948713731	0.0163364167108351
998	gene3163	LOC410916	translocation protein SEC62 isoform X2	FBgn0011584	Translocation protein 1	Trp1	1068.00191317868	-0.0662471863062576	0.022624613073804	-2.92810250898664	0.00341037586359026	0.0191596689898898
2137	gene7924	LOC552392	serine palmitoyltransferase 1	FBgn0086532	Serine palmitoyltransferase subunit I	Spt-I	870.584653272005	-0.0662873927086975	0.0202938421258566	-3.26637963859195	0.0010893210422264	0.00777270072681882
501	gene1217	LOC113218556	glutamic acid-rich protein-like	FBgn0035063	-	CG3594	925.064833109896	-0.0663082136815991	0.0230452268984519	-2.87730791168967	0.00401084017433381	0.0217886716965659
976	gene3083	LOC724811	kynurenine--oxoglutarate transaminase 3-like	FBgn0037955	-	CG6950	501.719801275955	-0.0665465508896376	0.0254974070842003	-2.60993404819087	0.00905596798933452	0.0403598702825641
1204	gene4079	LOC551459	protein YIF1B	FBgn0039450	-	CG5484	353.427536624199	-0.066573600348539	0.0245522066369463	-2.71151189516133	0.00669771378812044	0.0322221453291366
744	gene2128	LOC410844	neuronal membrane glycoprotein M6-a isoform X2	FBgn0037092	M6	M6	323.260321266701	-0.0667023603068366	0.0235661902836319	-2.83042611062872	0.00464860471821828	0.0243576871858434
2518	gene9489	LOC100577449	PMS1 protein homolog 1	#N/A	#N/A	#N/A	335.868733292739	-0.0668336730977647	0.0229642424635763	-2.91033650266365	0.00361039808297702	0.0200887654950292
325	gene11426	LOC552641	39S ribosomal protein L2, mitochondrial	FBgn0036135	mitochondrial ribosomal protein L2	mRpL2	542.266258352374	-0.066865313982518	0.0202639993620599	-3.29970963716616	0.000967849104165412	0.00711889760431254
474	gene12062	LOC551771	methionine aminopeptidase 2	FBgn0283478	uninitiated	und	2239.92060520304	-0.0669126927317734	0.0140414588709625	-4.76536614511955	0.00000188511009954821	0.000043722648350995
717	gene2020	LOC411671	GTP-binding protein Rit2 isoform X2	FBgn0265605	Ras-related protein interacting with calmodulin	Ric	270.819710751163	-0.0669655210610689	0.0238384444717571	-2.80913971297109	0.00496740842733666	0.0255609241681308
884	gene2721	LOC102656890	thioredoxin domain-containing protein 17-like	FBgn0000318	clot	cl	215.419887185761	-0.0670156691229905	0.025519601163815	-2.6260468842285	0.00863829181365799	0.0389235422949162
2526	gene9518	LOC726486	uncharacterized protein LOC726486	#N/A	#N/A	#N/A	397.544143963684	-0.0670408713396518	0.0228271685225938	-2.93688949084055	0.00331522218333708	0.018778304778316
724	gene2061	LOC408691	RING-box protein 1A isoform X2	FBgn0025638	Regulator of cullins 1a	Roc1a	471.404034470693	-0.0670452750108593	0.0209863377084509	-3.19471057515009	0.00139971132344783	0.00948961209256909
1952	gene7118	LOC412959	uncharacterized protein LOC412959	FBgn0036333	MICAL-like	MICAL-like	863.668876849916	-0.0670644970103667	0.0239565785953805	-2.79941882115414	0.00511946873649083	0.0261836537012086
579	gene142	LOC412610	glutathione synthetase isoform X2	FBgn0052495	Glutathione synthetase 2	Gss2	269.808448935022	-0.067073382806567	0.0244236345525353	-2.74624903440526	0.0060280986481962	0.0296480191103471
1043	gene3357	LOC412345	exosome complex component RRP41	FBgn0032487	Ski6	Ski6	300.937181873498	-0.0671163858468771	0.0247663375733178	-2.70998429413258	0.00672863942390769	0.0323144814878775
377	gene11651	LOC552816	vesicular integral-membrane protein VIP36 isoform X2	FBgn0039160	-	CG5510	831.566093549009	-0.0672146677270784	0.015578218837688	-4.31465679275654	0.0000159851047868737	0.000269033455118451
395	gene1173	LOC725609	heat shock factor binding protein 1-like	FBgn0032429	-	CG5446	272.58182313918	-0.0672943834636316	0.0243177984608811	-2.76728929931239	0.0056524570413257	0.028289049873613
1157	gene3906	LOC408775	heterogeneous nuclear ribonucleoprotein R isoform X13	FBgn0038826	Syncrip	Syp	4872.78868464728	-0.0673660007996874	0.0192689849839943	-3.49608455534346	0.000472139062605293	0.00408285404452316
1586	gene5617	LOC412194	presenilins-associated rhomboid-like protein, mitochondrial	FBgn0033672	rhomboid-7	rho-7	951.930478230261	-0.0675855355850641	0.0195048957993643	-3.46505494211698	0.00053012316512812	0.00445489466835736
2240	gene833	LOC409258	eukaryotic translation initiation factor 3 subunit I	FBgn0015834	eukaryotic translation initiation factor 3 subunit i	eIF3i	385.055864651331	-0.0676324920078706	0.023260910020792	-2.90756002011171	0.00364260435403407	0.0202373031610658
1705	gene6128	LOC409645	MAPK regulated corepressor interacting protein 2	FBgn0036502	-	CG7841	256.169226618117	-0.0677743374764139	0.0240469685854379	-2.81841502123707	0.00482613841635888	0.0249940555132668
1867	gene6805	LOC726643	formin-like protein 14	#N/A	#N/A	#N/A	897.310539363894	-0.0678521861901809	0.0261404141933837	-2.59568137246099	0.00944035637921209	0.0416017624919118
1464	gene508	LOC410740	RING finger protein 121 isoform X1	FBgn0030873	-	CG15814	253.766213298437	-0.0681452988944144	0.0236531661422006	-2.88102229040846	0.00396387606374169	0.0215867635166793
1161	gene392	LOC411372	glutathione synthetase	#N/A	#N/A	#N/A	270.7959822401	-0.0682277456887286	0.0248706404258089	-2.74330473685458	0.00608242103795599	0.0298485668486241
2155	gene7993	LOC551726	inositol-tetrakisphosphate 1-kinase	#N/A	#N/A	#N/A	264.283262954741	-0.0682613583460587	0.0224206589554233	-3.04457413503215	0.00233009994723128	0.0142220006197491
2093	gene7766	LOC409420	cytochrome c oxidase assembly protein COX11, mitochondrial	FBgn0051648	-	CG31648	380.95297405007	-0.068389330087695	0.0194432324496219	-3.51738479004941	0.000435821496627735	0.00384731204194532
408	gene11765	LOC551945	membrane-associated protein Hem	FBgn0011771	HEM-protein	Hem	660.024028878118	-0.068580291970858	0.0178412711423342	-3.84391288175253	0.000121088006381659	0.00139251207338908
1016	gene3241	LOC727140	zinc finger protein 830	FBgn0039271	-	CG11839	238.644103151046	-0.0686217899489233	0.0245939835625813	-2.79018605401235	0.00526777605348467	0.0267196541350095
985	gene3129	LOC410072	26S proteasome non-ATPase regulatory subunit 14	FBgn0028694	Regulatory particle non-ATPase 11	Rpn11	322.838520881752	-0.0687902489273635	0.0261053655962909	-2.6351000017076	0.00841124982005519	0.0381344606039292
1075	gene3524	LOC409134	T-complex protein 1 subunit alpha	FBgn0003676	Chaperonin containing TCP1 subunit 1	CCT1	1146.25891001517	-0.0690343776833577	0.0157647519886141	-4.37903353844178	0.0000119206787190084	0.000209457922563502
1842	gene6706	LOC551751	gem-associated protein 2	FBgn0036850	Gemin2	Gem2	265.473645753698	-0.0691488231801786	0.0248197810611475	-2.78603679097004	0.00533568154253676	0.0270019308930305
1362	gene473	Stip	Sip1/TFIP11 interacting protein	FBgn0024191	septin interacting protein 1	sip1	269.586996604995	-0.069398314370267	0.0219441515247992	-3.16249704582287	0.00156422322697184	0.0103688611862507
1790	gene6513	LOC726500	eukaryotic translation initiation factor 2 subunit 1	FBgn0261609	eukaryotic translation initiation factor 2 subunit alpha	eIF2alpha	315.978452135998	-0.0694480310217183	0.0248528342200507	-2.79437067043602	0.00520008359997749	0.0264615801482457
1445	gene5	LOC551448	ribose-phosphate pyrophosphokinase 1 isoform X1	FBgn0036030	-	CG6767	1247.5383597251	-0.0694743155275342	0.0215507468432062	-3.22375442637784	0.00126521849030848	0.00873365420283745
2035	gene7512	LOC409015	probable elongation factor 1-delta isoform X1	FBgn0032198	eukaryotic translation elongation factor 1 delta	eEF1delta	2369.04145570485	-0.0700440970811747	0.0174085462977176	-4.02354658931848	0.0000573282370175867	0.000768083405956877
531	gene12313	LOC100577816	gamma-tubulin complex component 6 isoform X2	FBgn0026432	Grip163	Grip163	736.444037517966	-0.0700456069929418	0.0260919544345109	-2.68456727412857	0.00726237659669906	0.0343241539964966
2038	gene753	LOC412721	nuclear pore complex protein Nup155 isoform X3	FBgn0021761	Nucleoporin 154kD	Nup154	500.411273974974	-0.0700566647361271	0.0199231774357028	-3.51633994939904	0.00043754036880656	0.0038563057945135
2481	gene9334	LOC107965192	coatomer subunit epsilon	FBgn0027496	Coat Protein (coatomer) epsilon	epsilonCOP	561.868614524754	-0.0701316891544468	0.0226126560819821	-3.10143527147738	0.00192584971626229	0.0122429811448711
851	gene2559	LOC100577300	surfeit locus protein 6 homolog	FBgn0038746	Surfeit 6	Surf6	327.737375989727	-0.07018758331042	0.0257588733922089	-2.72479243333868	0.00643419229112349	0.0312133405862208
815	gene2403	LOC410806	histidine--tRNA ligase, cytoplasmic isoform X1	FBgn0027087	Histidyl-tRNA synthetase	HisRS	1283.73649919991	-0.0702167610080615	0.0175734032511213	-3.99562680060741	0.0000645233103129506	0.000846000059169406
1751	gene6322	LOC411423	poly(ADP-ribose) glycohydrolase ARH3	#N/A	#N/A	#N/A	354.523571967683	-0.0703076679535806	0.0216437629919271	-3.2484031533613	0.00116054708348649	0.00815417552217518
2403	gene9014	LOC410315	G-protein-signaling modulator 2	FBgn0040080	partner of inscuteable	pins	460.701004254225	-0.0703359622490864	0.0230070037132299	-3.05715438332548	0.00223449158060013	0.0137297232255838
1324	gene4603	LOC552324	ubiquitin carboxyl-terminal hydrolase 5	FBgn0035402	Ubiquitin specific protease 5	Usp5	973.307374748834	-0.070395184829387	0.0199118185976654	-3.53534683354541	0.000407240256526233	0.003660135528752
2390	gene895	LOC409298	formylglycine-generating enzyme	FBgn0035102	-	CG7049	402.109930667575	-0.0703976328206041	0.0231252815120992	-3.04418490143664	0.00233311695350622	0.0142325301643289
1873	gene683	LOC413024	capon-like protein isoform X2	FBgn0261555	-	CG42673	1793.19811281613	-0.0704925022937231	0.0276218477874802	-2.55205599698056	0.0107089305710103	0.0460680547055135
2148	gene7954	LOC412035	condensin complex subunit 1 isoform X4	FBgn0039680	CAP-D2 condensin subunit	Cap-D2	268.438352125762	-0.0705080965077644	0.0278974181424451	-2.52740580320902	0.0114908644207871	0.0487278111331068
449	gene11953	LOC725315	uncharacterized protein LOC725315 isoform X1	FBgn0033961	NADH dehydrogenase (ubiquinone) B15 subunit	ND-B15	430.662078936695	-0.0707519395057652	0.024471165517083	-2.89123701347099	0.00383728603745135	0.0210220687591256
236	gene11032	LOC552824	actin-like protein 6B	FBgn0025716	Brahma associated protein 55kD	Bap55	345.211458632526	-0.0708884967581955	0.0202632332025836	-3.49838034480879	0.000468093074634069	0.00406809880341532
316	gene11384	LOC100576159	uncharacterized protein LOC100576159	#N/A	#N/A	#N/A	976.064466779203	-0.0709266430105655	0.0209546894265558	-3.38476231104052	0.000712399142805815	0.00565216326656811
62	gene10263	LOC409825	T-complex protein 1 subunit epsilon	FBgn0010621	Chaperonin containing TCP1 subunit 5	CCT5	1354.81641363161	-0.0714545268518969	0.0246389226053872	-2.90006701982471	0.00373082880294144	0.0206338056837379
574	gene141	LOC551574	polymerase delta-interacting protein 2 isoform X1	FBgn0037329	Polymerase (DNA-directed), delta interacting protein 2	POLDIP2	1086.90296421482	-0.0714826907927952	0.0150339315596384	-4.75475696488499	0.00000198685283820755	0.0000455216850017563
502	gene12172	LOC551151	MKL/myocardin-like protein 1 isoform X3	FBgn0037700	-	CG8149	396.991903913895	-0.0716621351684417	0.0193055712946919	-3.71199246448332	0.000205634110823463	0.00211134296266737
629	gene1624	LOC100576649	mismatch repair endonuclease PMS2	FBgn0011660	Pms2	Pms2	345.011111166629	-0.0718213023225664	0.02108278146433	-3.40663315436253	0.00065769460603567	0.00531218583188781
1253	gene4326	LOC408833	uridine diphosphate glucose pyrophosphatase	FBgn0261995	-	CG42813	460.659742958335	-0.0721245753380259	0.0195109935720017	-3.69661212135934	0.00021849578440628	0.00221654517201104
1495	gene5207	LOC100577386	ankyrin repeat and LEM domain-containing protein 2 isoform X1	FBgn0028343	Ankyrin repeat and LEM domain containing 2	Ankle2	173.542100194182	-0.072128135349034	0.0276775916625027	-2.60601197635098	0.00916032586175957	0.0407096853646653
1747	gene6312	LOC552768	phenylalanine--tRNA ligase alpha subunit isoform X1	FBgn0030007	Phenylalanyl-tRNA synthetase, alpha-subunit	alpha-PheRS	295.208523978036	-0.0722963749891902	0.0249966969206509	-2.89223713111723	0.00382509123021405	0.0209656866085911
348	gene11536	LOC725623	heparanase isoform X2	#N/A	#N/A	#N/A	809.826348665744	-0.0723282514857095	0.0174523803534743	-4.14432014549298	0.0000340823325411763	0.000501985371131202
2549	gene9645	LOC100578660	eukaryotic translation initiation factor 2 subunit 2 isoform X2	FBgn0004926	eukaryotic translation initiation factor 2 subunit beta	eIF2beta	977.448772410298	-0.0723627801269722	0.0255494308256879	-2.83226583874491	0.00462194049534872	0.0242706951559852
34	gene10184	LOC552191	endoplasmic reticulum resident protein 44 isoform X2	FBgn0030734	-	CG9911	621.186828814376	-0.0723700364681858	0.0198077532131749	-3.65362167477177	0.000258567171952351	0.00254933035127172
2595	gene9865	LOC725187	putative fatty acyl-CoA reductase CG8306-like	FBgn0034142	-	CG8306	692.222781328173	-0.0724001415325443	0.0153000135777007	-4.73203119493078	0.00000222284241326611	0.0000501824894814605
1386	gene4805	LOC100578736	cyclin-dependent kinase 8	FBgn0015618	Cyclin-dependent kinase 8	Cdk8	419.375678417905	-0.0724340631984125	0.023399680089717	-3.09551510621907	0.00196471364745848	0.0124326537932511
1396	gene4832	LOC413011	serine--tRNA ligase, cytoplasmic	FBgn0031497	Seryl-tRNA synthetase	SerRS	638.272580663716	-0.0725216660512148	0.0281672879470886	-2.57467691555696	0.0100333759724365	0.0437472255409874
592	gene147	LOC725378	nucleolar GTP-binding protein 2	FBgn0034243	Nucleostemin 2	Ns2	468.646136448459	-0.0725782363294983	0.0196844597461972	-3.68708297130275	0.000226839412004072	0.00228435996530975
419	gene11805	LOC410580	synaptic functional regulator FMR1 isoform X5	FBgn0028734	Fmr1	Fmr1	1144.10323940734	-0.0726491960186674	0.0192919929287323	-3.76576936799869	0.000166037006386086	0.00179688575575197
2228	gene8281	LOC414048	ribosome biogenesis protein BMS1 homolog	FBgn0036686	-	CG7728	636.365723921699	-0.072970743600001	0.0195023897855705	-3.74163086689976	0.000182829929177522	0.00193863073123076
1712	gene6157	LOC724757	histone H4	#N/A	#N/A	#N/A	299.88457769757	-0.0730868834185415	0.0275027406660077	-2.65744000956508	0.00787366023288731	0.0362794290195397
1175	gene3967	LOC551339	WD repeat domain-containing protein 83	FBgn0028897	-	CG4935	232.835680511643	-0.0730928303201428	0.0257870781072183	-2.83447508152088	0.00459010375133368	0.0241842051785955
1384	gene4803	LOC410095	proteasome subunit alpha type-7-1	FBgn0004066	Proteasome alpha4 subunit	Prosalpha4	528.320752461996	-0.0731260741377796	0.0217735161762074	-3.35848714309574	0.000783703668407915	0.00605899179989474
1783	gene6472	PRF	profilin	FBgn0000308	chickadee	chic	1743.85091713003	-0.0731337713448659	0.0214990214142715	-3.40172559185964	0.000669618369432288	0.0053887403769434
1170	gene3949	LOC410982	protein croquemort	#N/A	#N/A	#N/A	2217.90527565004	-0.0734862995060598	0.0273973464448135	-2.6822414956895	0.00731306466648192	0.0344897403384552
196	gene10849	LOC552532	probable leucine--tRNA ligase, mitochondrial isoform X1	FBgn0027085	Leucyl-tRNA synthetase, mitochondrial	LeuRS-m	598.872719659102	-0.0735106375526351	0.0205160318567372	-3.58308263829757	0.000339563123504063	0.00317312230348518
1454	gene5027	LOC409183	sialin isoform X1	#N/A	#N/A	#N/A	347.103744319915	-0.0735899155943116	0.0291468908622919	-2.52479470081376	0.011576589611172	0.0489970371672233
1555	gene5476	LOC113218866	MATH and LRR domain-containing protein PFE0570w-like	#N/A	#N/A	#N/A	328.424730014631	-0.0742378602357724	0.0285727978344915	-2.59820059154853	0.00937137316650616	0.0414137257021253
303	gene11344	LOC409355	glutaredoxin 3	FBgn0032509	-	CG6523	275.640447406409	-0.0743680671116143	0.0269321643255196	-2.76131046182378	0.00575699215724813	0.0286898514226677
1903	gene696	LOC552067	uncharacterized protein LOC552067	FBgn0033232	-	CG12159	192.547736773475	-0.0744380117505347	0.0289115424129081	-2.57468144339821	0.010033244641185	0.0437472255409874
2213	gene8236	LOC410206	differentially expressed in FDCP 8 homolog isoform X1	FBgn0046296	-	CG11534	288.585578096459	-0.0746177901495985	0.0250135796872882	-2.98309122814273	0.00285352925418626	0.0166423143427052
1514	gene5311	LOC726081	mitochondrial import receptor subunit TOM70	FBgn0032397	Translocase of outer membrane 70	Tom70	665.888388216886	-0.0746851173037076	0.0188489219405957	-3.96230179843099	0.000074230624162022	0.000946526373140042
1763	gene6391	LOC409195	MIP18 family protein galla-1	FBgn0034543	galla-1	galla-1	284.522872564987	-0.0747386364273164	0.0239313322214874	-3.123045375644	0.00178990150603128	0.0115520473883695
2588	gene98	LOC551204	endonuclease III-like protein 1	FBgn0032907	-	CG9272	407.656887965288	-0.0748549320735606	0.0261370530083088	-2.86393925320367	0.00418408244362867	0.0224811685966669
2292	gene8553	LOC727282	nucleoside diphosphate-linked moiety X motif 6	FBgn0030668	-	CG8128	189.477608107459	-0.0751026732099151	0.0258938373065398	-2.90040724056557	0.00372678123730817	0.0206217724216093
2175	gene8061	LOC412094	protein catecholamines up	FBgn0002022	Catecholamines up	Catsup	465.739436952265	-0.0752528601478512	0.0258448779299563	-2.91171273285943	0.00359453046586931	0.0200238334796964
1499	gene5236	LOC408882	septin-2 isoform X2	FBgn0014029	Septin 2	37500	780.521283517971	-0.0753189224143243	0.0177693344886325	-4.23870249403587	0.0000224815348729091	0.000359040100985372
923	gene2864	LOC413738	uncharacterized protein LOC413738 isoform X1	#N/A	#N/A	#N/A	545.025053789628	-0.0754665711243404	0.0293518061192569	-2.57110485186903	0.0101374629275821	0.0440743603287973
1934	gene7074	LOC551104	alpha-ketoglutarate-dependent dioxygenase alkB homolog 4	FBgn0032149	-	CG4036	263.787097351484	-0.0755489327289329	0.0268682047637954	-2.81183403927062	0.00492599123932133	0.0253897091014556
1380	gene4796	LOC411134	cdc42 homolog isoform X1	#N/A	#N/A	#N/A	501.120136402713	-0.0755900827862028	0.0220380675280604	-3.42997781860666	0.000603630592703564	0.00494438530841276
1271	gene4401	LOC725628	N-alpha-acetyltransferase 40	FBgn0039687	N(alpha)-acetyltransferase 40	Naa40	225.790159305652	-0.0760519937073796	0.0258690010654776	-2.93988907862668	0.00328329761538429	0.0186646490344111
1817	gene6613	LOC725870	chaoptin isoform X2	#N/A	#N/A	#N/A	3345.51863421489	-0.0763991143316045	0.0274927695569807	-2.77888024970572	0.00545466296959451	0.0274652751078715
1869	gene6808	LOC412080	coronin-1C	FBgn0265935	coro	coro	534.014013609479	-0.0765435611022985	0.0229053432034137	-3.34173386630989	0.000832568461060549	0.00634768632214814
1356	gene4703	LOC413686	H/ACA ribonucleoprotein complex subunit 1	FBgn0011824	-	CG4038	263.034908705594	-0.0765479113798755	0.0282812084805577	-2.70667045336834	0.0067961683547925	0.032567806335254
1548	gene5460	LOC551088	asparagine--tRNA ligase, cytoplasmic	FBgn0086443	Asparaginyl-tRNA synthetase	AsnRS	887.495158468156	-0.0766126274976907	0.0251748473227432	-3.04322113717362	0.00234060263196779	0.0142623999980028
1615	gene5730	LOC409410	plasminogen activator inhibitor 1 RNA-binding protein isoform X1	FBgn0024183	vasa intronic gene	vig	2269.92155694403	-0.0766871842657155	0.021190534004694	-3.61893590075306	0.000295816892413829	0.00283810802558608
2520	gene9499	LOC410272	cationic amino acid transporter 2 isoform X2	FBgn0036764	-	CG5535	899.568407235357	-0.0768199558348789	0.0270909029030547	-2.8356366013263	0.0045734452140528	0.0241195049895738
908	gene2801	osp	protein outspread isoform X6	FBgn0003016	outspread	osp	1999.43463812744	-0.0769250126707399	0.0276924924007093	-2.77782915158513	0.00547233834164612	0.0275165456457851
1315	gene4564	LOC413966	katanin p60 ATPase-containing subunit A-like 1 isoform X1	FBgn0040208	Katanin 60	Kat60	291.725472117561	-0.0769481908696086	0.024526108943105	-3.13739904883041	0.0017045396129027	0.0111183617023973
350	gene1154	LOC102656224	uncharacterized protein LOC102656224	#N/A	#N/A	#N/A	951.580659471106	-0.0769900550748488	0.0263119942437681	-2.92604408322579	0.00343302287097496	0.0192770708305459
248	gene11098	LOC408493	uncharacterized protein LOC408493	FBgn0285951	mitochondrial ribosomal protein S34	mRpS34	290.754077842339	-0.0770360950445187	0.0247388486200026	-3.11397253072768	0.00184586674041985	0.0118232057437241
2298	gene8569	LOC410376	peptidyl-tRNA hydrolase ICT1, mitochondrial	FBgn0032261	-	CG6094	216.212447103795	-0.0770602104602206	0.0229347114875324	-3.35998168113479	0.000779476408019835	0.00605142600999745
2430	gene9131	LOC551283	SUMO-conjugating enzyme UBC9-B	FBgn0010602	lesswright	lwr	804.128840252691	-0.0771104449811416	0.0191977230049595	-4.01664535743229	0.0000590324580351181	0.00078640941979794
1533	gene5391	LOC408875	heat shock protein beta-1 isoform X2	FBgn0031037	-	CG14207	4145.05611053052	-0.077308671447933	0.0273492693178947	-2.82671798465013	0.0047027724103653	0.0245198502815876
987	gene3131	LOC410073	cell division control protein 45 homolog isoform X2	FBgn0026143	CDC45L	CDC45L	389.759115442087	-0.077593238171418	0.0209320667422593	-3.70690764208039	0.000209805411612909	0.00215069098803122
670	gene1812	LOC725429	ADP-ribosylation factor-like protein 6-interacting protein 1	FBgn0038453	ADP-ribosylation factor-like 6 interacting protein 1	Arl6IP1	311.579754903943	-0.0776816476960773	0.0250784821286973	-3.09754184074747	0.00195132848259563	0.0123763879635901
2079	gene7707	LOC552359	active regulator of SIRT1	#N/A	#N/A	#N/A	162.851258541962	-0.0777037634512111	0.0282150756940727	-2.75398032930086	0.00588753066267408	0.0291291651431383
1311	gene4556	LOC413935	nucleolar protein 58	FBgn0026196	nop5	nop5	335.61193567754	-0.0778252160929514	0.0257171286055711	-3.02620161397381	0.00247647113763202	0.0148692846182346
23	gene10125	LOC410403	proteasome activator complex subunit 3	FBgn0029133	REG	REG	796.813665916456	-0.0779551977715776	0.0159966960686894	-4.87320615687389	0.00000109801536231517	0.0000278088166589108
1825	gene6659	LOC100576515	protein KRTCAP2 homolog isoform X1	FBgn0051460	-	CG31460	301.41361638502	-0.0782090785245847	0.030412312376582	-2.57162551653939	0.0101222315827724	0.0440492685167344
669	gene1811	LOC408708	ubiquitin-conjugating enzyme E2 S isoform X2	FBgn0030863	-	CG8188	421.820192147417	-0.0782461081431868	0.0197235203990617	-3.96714717048733	0.0000727380798728588	0.000933980682936231
1572	gene5570	LOC411865	exportin-2	FBgn0022213	Chromosome segregation 1	Cse1	545.307674092564	-0.0783545364353927	0.0235275097194495	-3.33033701270216	0.000867409286204199	0.00654537541514497
2396	gene898	LOC411715	phospholipase D3 isoform X1	FBgn0032923	-	CG9248	1260.04257120649	-0.0784167371338419	0.0295585019663171	-2.65293340045447	0.00797956135381788	0.03656856382488
834	gene250	LOC552602	transmembrane emp24 domain-containing protein	FBgn0029709	CHOp24	CHOp24	519.475592994901	-0.0784431233081991	0.0279938347717964	-2.80215711593862	0.0050762145153359	0.0260235715753632
2116	gene785	LOC411526	general transcription factor IIH subunit 2	FBgn0037202	Suppressor of stem-loop mutation	Ssl1	387.961815020126	-0.078461979092488	0.0296490494199	-2.64635732435406	0.00813638199375674	0.0371524043769904
845	gene2522	LOC724985	torsin-1A	FBgn0025615	Torsin	Torsin	236.801051025126	-0.0785378257883327	0.0239080840008964	-3.28499037335606	0.00101985856128293	0.00743107259897756
1594	gene5640	LOC725801	G/T mismatch-specific thymine DNA glycosylase	#N/A	#N/A	#N/A	153.430429243096	-0.0786298939230171	0.0311598920565223	-2.52343280844448	0.0116215267410401	0.0491610208238498
1158	gene3907	LOC552428	uncharacterized protein LOC552428	FBgn0051195	-	CG31195	610.798017900528	-0.0786689325393775	0.0216127231731404	-3.63993615747343	0.00027270564708859	0.00265171942981023
1287	gene4467	LOC411102	G-protein coupled receptor 143 isoform X2	#N/A	#N/A	#N/A	194.253294026494	-0.0789133739278527	0.0302548778057214	-2.60828599059586	0.00909968924643017	0.0404998048920572
1449	gene5013	LOC552046	zinc finger RNA-binding protein isoform X1	FBgn0263603	Zinc-finger protein at 72D	Zn72D	3260.31774221089	-0.0789877708619734	0.0200520733955686	-3.93913234326328	0.0000817768140323936	0.0010214684355951
2608	gene992	LOC726348	peroxisome assembly factor 2	FBgn0033564	Peroxin 6	Pex6	507.733579132001	-0.079065325424553	0.0209098295755844	-3.78125154673066	0.000156041904459766	0.00170716351681554
1603	gene5684	LOC552491	NADPH-dependent diflavin oxidoreductase 1 isoform X1	FBgn0263916	Equilibrative nucleoside transporter 2	Ent2	1408.20305210453	-0.0792027945545774	0.0216512798426563	-3.65811144330303	0.000254080571345692	0.00251727127204631
2515	gene9469	LOC725352	U6 snRNA-associated Sm-like protein LSm7 isoform X1	FBgn0261068	Like Sm 7	LSm7	162.769666081991	-0.0793155017751712	0.0276009536679068	-2.87365077053101	0.00405757356881002	0.0219883364523266
428	gene11845	LOC552237	transmembrane protein 242	FBgn0030311	-	CG11699	327.582439778216	-0.079422152276984	0.0240317524532947	-3.30488392102655	0.000950157434073958	0.00703251988748248
1779	gene645	LOC413080	pyruvate dehydrogenase	FBgn0029958	Pyruvate dehydrogenase phosphatase	Pdp	208.69835715373	-0.0795723158244886	0.0271239779143442	-2.93365213892199	0.00334999429095738	0.0189460406075346
969	gene3042	LOC726043	leucine-rich repeat-containing protein 57	FBgn0029925	-	CG3040	539.772865340517	-0.0796137606575237	0.0207208936108611	-3.84219726005414	0.000121937771751792	0.0013955098339387
953	gene2990	LOC724256	neuferricin	FBgn0030099	-	CG12056	172.574149127907	-0.0796214216471986	0.0265803997975772	-2.9954937568116	0.00274000910323847	0.0160995628215351
1379	gene4785	LOC408866	uncharacterized aarF domain-containing protein kinase 1	FBgn0035039	aarF domain containing kinase	Adck	226.727206107925	-0.0796433047692441	0.0264223562352141	-3.0142393078139	0.00257624508359113	0.0153418876140127
517	gene12240	LOC724423	DNA polymerase theta isoform X2	FBgn0002905	mutagen-sensitive 308	mus308	407.057715922396	-0.0797276813888587	0.0263349273338961	-3.02745021385497	0.00246626336218723	0.0148393355877754
1116	gene3758	LOC408794	ATP-dependent RNA helicase Ddx1	FBgn0015075	Dead-box-1	Ddx1	823.492425406323	-0.0798231342999864	0.0229309350301992	-3.48102396151148	0.000499500803916166	0.00426589174941427
751	gene2160	LOC409235	neurotrimin	FBgn0025878	wrapper	wrapper	4027.82012568209	-0.0798640901660106	0.0275786622636307	-2.89586526723348	0.00378114702131861	0.02081803934726
1845	gene6717	LOC409991	dnaJ homolog subfamily C member 11	FBgn0033918	-	CG8531	319.86221042006	-0.0798815210825796	0.0278492727878506	-2.86835213583848	0.00412616015019437	0.0222942159758173
355	gene11568	LOC410616	xaa-Pro aminopeptidase ApepP isoform X1	FBgn0026150	Aminopeptidase P	ApepP	226.229695079928	-0.0799398069554454	0.0231666650952505	-3.45063938321593	0.000559260297768223	0.00463260954925753
2524	gene9506	LOC410278	putative inorganic phosphate cotransporter isoform X2	FBgn0024315	Picot	Picot	3418.05480493754	-0.0800801521099072	0.0271141087818667	-2.95344954002187	0.00314243978459882	0.0180784642856006
1554	gene5471	LOC102655284	uncharacterized protein LOC102655284	FBgn0051133	Seryl-tRNA synthetase-like insect mitochondrial protein	Slimp	157.136792399944	-0.080167975819016	0.0305873553220075	-2.6209515329145	0.0087684726924145	0.0393973342790907
1881	gene6854	LOC411279	actin-related protein 8 isoform X3	FBgn0030877	Actin-related protein 8	Arp8	261.58434228969	-0.0802788162162093	0.0229803765741952	-3.49336382530627	0.000476976180378345	0.00411821832227917
2233	gene8305	LOC412198	UDP-glucose:glycoprotein glucosyltransferase isoform X1	FBgn0014075	UDP-glucose-glycoprotein glucosyltransferase	Uggt	1331.03947260845	-0.0803332935025579	0.0182889284629813	-4.39245490325805	0.0000112077883109524	0.000197878531765645
714	gene2005	LOC100578437	ataxin-7-like protein 1 isoform X3	#N/A	#N/A	#N/A	508.118836196846	-0.0803386306410398	0.0255366144195885	-3.14601729583284	0.00165510217657654	0.0108666630985362
2129	gene7899	LOC100577027	DNA repair protein XRCC1	FBgn0026751	XRCC1	XRCC1	210.691000667308	-0.0804535050841906	0.0287732128187062	-2.79612518737865	0.00517193625928656	0.0263426822785761
1174	gene3966	LOC412401	low-density lipoprotein receptor isoform X1	FBgn0066101	Lipophorin receptor 1	LpR1	1188.96865402983	-0.0806201538375902	0.0262641957760622	-3.06958395090358	0.00214357151812845	0.0133046351635049
384	gene11689	LOC408512	origin recognition complex subunit 1	FBgn0022772	Origin recognition complex subunit 1	Orc1	151.644375322299	-0.080651157074492	0.0319141212210693	-2.52713074929499	0.0114998681002568	0.0487410490568102
1169	gene3944	LOC113218723	fibrous sheath CABYR-binding protein-like	FBgn0027932	A kinase anchor protein 200	Akap200	2901.08021838734	-0.0806856763883605	0.023802800810985	-3.38975555982152	0.000699549705574152	0.00557665637214937
217	gene10941	LOC551439	carnosine N-methyltransferase isoform X2	FBgn0023522	-	CG11596	284.894136752925	-0.0807221416082746	0.0253378585050361	-3.18583125690083	0.00144338757875353	0.00975570610744024
1750	gene6319	LOC552717	hydroxysteroid dehydrogenase-like protein 2 isoform X1	FBgn0039537	-	CG5590	368.733606198577	-0.0807527017121163	0.0221428988248383	-3.6468893414052	0.000265434165283744	0.00259848601171163
765	gene2216	LOC100578654	uncharacterized protein LOC100578654 isoform X2	#N/A	#N/A	#N/A	593.099824048084	-0.0808660074499486	0.029351028931813	-2.75513364924319	0.00586681651607358	0.0290754464946391
951	gene2988	LOC413655	3-oxoacyl	FBgn0037356	-	CG12170	275.007021407949	-0.0810704008829933	0.0234850859622093	-3.45199506671794	0.000556457900480886	0.00461981664626821
1049	gene3394	LOC411048	sestrin homolog isoform X3	FBgn0034897	Sestrin	Sesn	3804.70294442792	-0.0811282002882461	0.0248397465066466	-3.26606393775146	0.00109053623334129	0.00777633506972232
385	gene11700	LOC113218580	protein PTCD3 homolog, mitochondrial-like isoform X1	FBgn0033816	-	CG4679	507.278527278364	-0.081128816428687	0.0250883681298095	-3.23372233733654	0.00122188186168485	0.00850377288072141
900	gene2783	LOC725830	THO complex subunit 6 homolog	FBgn0036263	thoc6	thoc6	134.425913757261	-0.08122664908358	0.0309109365894552	-2.62776408759123	0.00859480988359245	0.0388045558429561
1178	gene3976	LOC100577579	pleckstrin homology domain-containing family J member 1	#N/A	#N/A	#N/A	123.461352185379	-0.0813274587852889	0.0302141393644615	-2.69170198112437	0.00710884376553368	0.0337869420901141
1470	gene5107	LOC409809	T-complex protein 1 subunit beta	FBgn0030086	Chaperonin containing TCP1 subunit 2	CCT2	1027.27692411786	-0.081471140602044	0.0159808567473619	-5.09804586137055	0.000000343177687761485	0.0000104730985763664
779	gene227	LOC411799	N-acetylgalactosaminyltransferase 7	FBgn0030930	Polypeptide N-Acetylgalactosaminyltransferase 7	Pgant7	320.33320790562	-0.0817427553585146	0.0254932788136376	-3.20644339067073	0.00134386743482432	0.00917878954089248
1774	gene642	LOC409755	beta-parvin	FBgn0052528	parvin	parvin	269.771420431616	-0.0818219390088285	0.0325271435177112	-2.5154972174017	0.0118864615572509	0.0499093639202017
1112	gene373	Rnft2	ring finger protein, transmembrane 2	FBgn0039150	-	CG13605	364.051708946451	-0.0820206410988134	0.0211956848423074	-3.8696858209128	0.000108975695656417	0.00128956524065171
51	gene10235	LOC550955	putative gamma-glutamylcyclotransferase CG2811 isoform X2	FBgn0035082	-	CG2811	625.21353739024	-0.0820306594845383	0.0272669924577084	-3.00842344867222	0.0026260695164348	0.0155495757551428
2417	gene9056	LOC726800	probable RNA polymerase II nuclear localization protein SLC7A6OS	FBgn0004811	female sterile (2) ltoPP43	fs(2)ltoPP43	199.622752599233	-0.0821128086736565	0.0278659791771985	-2.94670458739329	0.00321179876647379	0.0183624219046402
901	gene2784	LOC408752	DNA ligase 1 isoform X2	FBgn0262619	DNA ligase 1	DNAlig1	1002.00393755278	-0.0821958605057499	0.0208497141650077	-3.94230155172583	0.000080703418695013	0.00101150121019677
374	gene11642	LOC408520	upstream activation factor subunit spp27	FBgn0035370	Novel nucleolar protein 2	Non2	3795.41497619834	-0.0822416330568218	0.0296585097876254	-2.77295230427039	0.00555502619302801	0.0278762952680578
1400	gene4842	LOC727009	cytoplasmic tRNA 2-thiolation protein 2	FBgn0032793	-	CG10189	212.716738032729	-0.0823543968289734	0.0271773580819991	-3.03025763506868	0.00244345208773522	0.0147181583655435
2301	gene859	LOC409739	motile sperm domain-containing protein 2	FBgn0053523	-	CG33523	394.444381903917	-0.0824602924521294	0.0264962639990677	-3.11214790338106	0.00185731421273377	0.0118758158338293
65	gene1027	LOC413675	nuclear pore complex protein Nup107	FBgn0027868	Nucleoporin 107kD	Nup107	286.533335812572	-0.0825486378440351	0.025989163949618	-3.17627138772382	0.00149181319504994	0.0100215280304056
1277	gene4425	LOC551903	DNA replication licensing factor Mcm5 isoform X2	FBgn0017577	Minichromosome maintenance 5	Mcm5	1073.71549740382	-0.0825839363263813	0.0249675607362732	-3.30764936145334	0.000940825265219213	0.00697984642890241
640	gene1681	LOC727534	ADP-ribose pyrophosphatase, mitochondrial isoform X1	FBgn0036648	-	CG4098	259.250305818522	-0.0827365500353358	0.0250495476797975	-3.30291592858034	0.000956850701304888	0.00706543175353616
1977	gene7251	LOC411936	prefoldin subunit 5	FBgn0038976	Prefoldin 5	Pfdn5	230.673068002195	-0.0832268856512105	0.0259392269900518	-3.20853376560256	0.00133413642601558	0.00912930497230663
943	gene2936	LOC551215	uncharacterized protein LOC551215 isoform X1	FBgn0041004	-	CG17715	416.06902112633	-0.0834124221594257	0.0225680365108701	-3.69604250326559	0.000218986327152256	0.00221947779782558
80	gene10324	LOC725753	transmembrane protein 45B	#N/A	#N/A	#N/A	146.462495235362	-0.083674543525733	0.0279185325293574	-2.99709676494444	0.00272564181341834	0.0160236904260565
984	gene3113	LOC551521	actin-related protein 5	FBgn0038576	Actin-related protein 5	Arp5	218.329721290904	-0.0837316038974654	0.028313845498774	-2.95726710457225	0.00310379121043895	0.0178747871225331
1031	gene3304	LOC551629	isoleucine--tRNA ligase, cytoplasmic	FBgn0027086	Isoleucyl-tRNA synthetase	IleRS	524.467895348605	-0.0837567302642842	0.0289952662369824	-2.88863463365808	0.00386918354290365	0.0211407097769562
56	gene1025	LOC413674	protein BCCIP homolog	FBgn0038183	-	CG9286	280.375291750358	-0.0837698485926542	0.0268707776447474	-3.11750741642675	0.00182387357739893	0.0117232294061867
562	gene1363	LOC409887	transcription factor Dp-1	FBgn0011763	DP transcription factor	Dp	660.608554849235	-0.0838369338944819	0.024036264258733	-3.48793527114022	0.000486765905279633	0.00418633878100368
155	gene10702	LOC413435	mannose-1-phosphate guanyltransferase alpha-A	FBgn0034035	-	CG8207	291.965659580655	-0.0839041723649064	0.0293330718915017	-2.86039500653919	0.00423113630733893	0.0226834202909747
1491	gene5197	LOC411171	putative protein FAM10A4	FBgn0029676	Hsc/Hsp70-interacting protein related	HIP-R	1580.37359489965	-0.0840120881272305	0.0151470364307688	-5.54643731869378	0.0000000291549077983734	0.00000131639188202738
2509	gene944	LOC411473	carnitine O-palmitoyltransferase 2, mitochondrial	FBgn0035383	Carnitine palmitoyltransferase 2	CPT2	279.937696293073	-0.0840408271883205	0.0230879507773273	-3.64002972801076	0.00027260656570381	0.00265171942981023
1323	gene460	LOC724144	enhancer of rudimentary homolog	FBgn0011586	enhancer of rudimentary	e(r)	378.352196213155	-0.0841973032878116	0.0215404436314113	-3.90880079948915	0.0000927554054142195	0.00113291164240405
1027	gene329	LOC727596	malectin	FBgn0032916	-	CG9257	452.984208437368	-0.0842331754258435	0.0199355853073853	-4.22526723580263	0.0000238657393856938	0.000376688898011732
221	gene10959	LOC725310	synaptobrevin-1	FBgn0003660	Synaptobrevin	Syb	421.628860239209	-0.0842682653724457	0.0314837163483661	-2.67656665560129	0.00743807688768078	0.0348110845673658
1254	gene4339	LOC413542	polyribonucleotide nucleotidyltransferase 1, mitochondrial	FBgn0039846	Polynucleotide phosphorylase	PNPase	649.595655069972	-0.0842701062424359	0.0235586919626787	-3.57702823127597	0.000347522653532527	0.00323093423963532
208	gene10905	LOC408461	uridine 5\'-monophosphate synthase	FBgn0003257	rudimentary-like	r-l	140.398824231693	-0.0842718943263821	0.0273459868023439	-3.08169147215265	0.00205828053165421	0.0128987921599741
1884	gene6868	LOC726212	25S rRNA (cytosine-C(5))-methyltransferase nop2	FBgn0037200	-	CG11109	193.848532982666	-0.0842776322929787	0.0325188990906854	-2.59165084457361	0.00955166572437332	0.0419580148665952
2391	gene8952	LOC551324	transmembrane protein 19 isoform X2	FBgn0036353	-	CG10171	234.795125384482	-0.0843427365271296	0.0251957336340047	-3.34750072184041	0.000815437754080751	0.00626040260397744
990	gene3136	LOC551235	ATP-binding cassette sub-family E member 1	FBgn0086706	pixie	pix	444.887301033767	-0.0843659412593985	0.0287759343829992	-2.93182282585555	0.003369789321801	0.0190189390155131
2067	gene7654	LOC552778	mini-chromosome maintenance complex-binding protein	FBgn0031875	-	CG3430	274.992577860834	-0.0844774255112602	0.0277115977192575	-3.04845019645167	0.00230025037639666	0.014085173983331
1979	gene7277	LOC409024	tropomodulin isoform X1	FBgn0082582	tropomodulin	tmod	2927.63782202515	-0.0845978297751197	0.0238243712126605	-3.55089454491724	0.000383924214268428	0.00349561410627709
2110	gene7818	LOC408304	nuclear migration protein nudC	FBgn0021768	nudC	nudC	1157.69968295742	-0.0846648630865007	0.0254625985518121	-3.32506766401795	0.000883970789438342	0.00662948004577414
1788	gene6506	LOC726636	WD repeat-containing and planar cell polarity effector protein fritz isoform X2	FBgn0086698	fritz	frtz	904.442916918411	-0.0847312011941828	0.0200945661607056	-4.21662256933283	0.0000247988522559661	0.000387530433055289
202	gene10879	LOC408457	protein LSM12 homolog isoform X1	FBgn0030364	LSM12 homolog	Lsm12	680.610731277453	-0.0847392186003776	0.0155971601012509	-5.43299023990793	0.0000000554174399560949	0.00000225289275275387
55	gene10249	LOC408412	protein l(2)37Cc	FBgn0002031	lethal (2) 37Cc	l(2)37Cc	624.557153121669	-0.0847878098712219	0.0204019515947625	-4.15586761283114	0.0000324055436459127	0.000480500503831791
2555	gene9662	LOC412399	organic cation transporter protein	FBgn0019952	Organic cation transporter	Orct	1107.28950086846	-0.0850064982369307	0.0244062686829622	-3.48297805539906	0.000495869009752278	0.00424474660484914
2290	gene8539	LOC409863	ras-related protein Rab-21	FBgn0039966	Rab21	Rab21	347.516053434965	-0.0851884000801677	0.0220288337361608	-3.86713164666221	0.000110122986802093	0.00129895604453818
1756	gene634	LOC413713	glycosyltransferase 25 family member	FBgn0051915	-	CG31915	286.998996645365	-0.0854827442443015	0.0228782086090692	-3.73642647048927	0.000186653996555527	0.00196970026824927
2	gene10008	LOC410395	chromobox protein homolog 1	FBgn0030082	Heterochromatin Protein 1b	HP1b	581.537115229205	-0.0856195809544315	0.02121080528113	-4.03660209122763	0.0000542309325084279	0.00073218404833989
499	gene12168	LOC100578035	sphingolipid delta(4)-desaturase DES1 isoform X1	FBgn0001941	infertile crescent	ifc	332.963843174723	-0.0856285228694801	0.0248255496640625	-3.44920954533531	0.000562230222227986	0.00465371176430182
690	gene1901	LOC551992	rRNA 2\'-O-methyltransferase fibrillarin isoform X1	FBgn0003062	Fibrillarin	Fib	213.226258059915	-0.0856646728415995	0.0285430531680193	-3.00124420248011	0.00268878838897538	0.0158493213918361
549	gene1296	LOC725981	protein TIPIN homolog	FBgn0032698	-	CG10336	244.440233557548	-0.0856793414827519	0.0259178570489691	-3.30580345901552	0.000947044916523564	0.00702126099955593
2028	gene7478	LOC411837	putative deoxyribonuclease TATDN1 isoform X1	FBgn0033117	-	CG3358	284.282753799637	-0.0858051988182681	0.0242189709042777	-3.54289202284449	0.00039576471114135	0.00357388510052808
794	gene2346	LOC552593	39S ribosomal protein L19, mitochondrial	FBgn0037608	mitochondrial ribosomal protein L19	mRpL19	122.384347559201	-0.0860364421976308	0.0335969595768448	-2.56084012604901	0.0104419395695484	0.0451309722391974
594	gene1472	LOC552260	U6 snRNA-associated Sm-like protein LSm1	FBgn0261067	Like Sm 1	LSm1	187.832823715674	-0.0861822903772705	0.0299675305441947	-2.87585559478025	0.0040293400391331	0.0218460822889416
604	gene1522	LOC551732	protein farnesyltransferase/geranylgeranyltransferase type-1 subunit alpha isoform X1	FBgn0031633	Farnesyl transferase alpha	Fnta	544.913828673569	-0.0862011274524962	0.0295237178704771	-2.91972467121747	0.00350340758461539	0.019642260233948
1504	gene5256	LOC411157	fat-like cadherin-related tumor suppressor homolog isoform X5	FBgn0261574	kugelei	kug	1137.2739477372	-0.0862215723978193	0.0304280461520224	-2.83362171751171	0.00460237771067934	0.024204998188216
1746	gene631	LOC551557	uncharacterized protein LOC551557	#N/A	#N/A	#N/A	508.169234722767	-0.0865400987872915	0.0261877600096398	-3.30460103328562	0.000951116876858391	0.00703251988748248
1139	gene3825	LOC408785	protein-L-isoaspartate(D-aspartate) O-methyltransferase isoform X1	FBgn0086768	Protein-L-isoaspartate (D-aspartate) O-methyltransferase	Pcmt	338.026813535124	-0.086734941262684	0.0236137587322527	-3.67306798744487	0.000239655686939352	0.00238939973123153
291	gene11310	Snf	U1 small nuclear ribonucleoprotein A	FBgn0003449	sans fille	snf	161.105689725134	-0.086831742644497	0.0309762179115291	-2.80317445120306	0.00506022899717058	0.0259657861489652
1587	gene5619	LOC551817	putative peptidyl-prolyl cis-trans isomerase dodo	FBgn0015379	dodo	dod	715.687870500857	-0.0868672409346697	0.0226357171377653	-3.83761823873214	0.000124233420454352	0.00141469026940391
806	gene2383	LOC410132	GPI transamidase component PIG-T	FBgn0030035	Phosphatidylinositol glycan anchor biosynthesis class T	PIG-T	587.889614760833	-0.0871405619361232	0.017206486702366	-5.0644017830869	0.000000409684787314187	0.0000122317000049875
1360	gene4723	LOC412488	ribonuclease H2 subunit B	FBgn0030507	-	CG11164	252.117745186908	-0.0872262842034628	0.0256410917481196	-3.40181631345162	0.000669396134181092	0.0053887403769434
1283	gene4458	LOC411105	luciferin 4-monooxygenase	FBgn0039156	-	CG6178	444.3650596395	-0.0872467496975845	0.0264410128356884	-3.29967502530102	0.000967968467936841	0.00711889760431254
1153	gene3897	LOC552336	UBX domain-containing protein 1	FBgn0035830	-	CG8209	339.31871523147	-0.0873297914558956	0.0297076390398324	-2.93964092329258	0.00328592806406796	0.0186699687889823
324	gene11421	LOC100577122	cellular tumor antigen p53 isoform X1	FBgn0039044	p53	p53	267.726579738207	-0.0875421203658425	0.0258542443618435	-3.38598642221545	0.000709228926605674	0.00563928872032818
1450	gene5014	LOC412933	geranylgeranyl transferase type-1 subunit beta isoform X1	FBgn0015000	beta subunit of type I geranylgeranyl transferase	betaggt-I	259.350951790424	-0.0876396770336427	0.0236541729472568	-3.70504084962338	0.000211356667595939	0.00216003377263865
1657	gene5899	LOC412394	alpha-L-fucosidase isoform X2	FBgn0285958	alpha-L-fucosidase	Fuca	1204.91895505236	-0.0876760538466274	0.0198726260633264	-4.41190075067268	0.0000102467084576972	0.000183259719283198
2556	gene9668	LOC725268	S1 RNA-binding domain-containing protein 1 isoform X2	FBgn0051156	-	CG31156	511.715651052241	-0.0878442047362857	0.0268237335064297	-3.27486867982898	0.0010571110116434	0.00760489038189538
2544	gene9622	LOC412148	ras suppressor protein 1 isoform X2	FBgn0028546	icarus	ics	225.228994315667	-0.0883372371411158	0.0269556429427863	-3.27713337532378	0.00104866820368053	0.00757585416390057
1012	gene3226	LOC551727	SUZ domain-containing protein 1 isoform X2	FBgn0051908	-	CG31908	131.611417223996	-0.0884457348278793	0.032507363252456	-2.72079079871841	0.00651259622053216	0.0315242849567675
1913	gene7008	LOC725039	eukaryotic translation initiation factor 4E-binding protein 1	FBgn0261560	Thor	Thor	478.695667613383	-0.0884875569174112	0.0251538172584876	-3.51785798585115	0.000435045115783869	0.00384353812397023
1278	gene443	LOC412212	apoptosis-inducing factor 1, mitochondrial	FBgn0031392	Apoptosis inducing factor	AIF	632.075729930227	-0.0886781586133823	0.0237673526171585	-3.73109113336259	0.000190652235314928	0.00198956251827373
1673	gene5989	LOC412454	tetratricopeptide repeat protein 37 isoform X1	FBgn0033376	-	CG8777	866.978698886868	-0.0887549085802774	0.0212388915391106	-4.17888609755545	0.0000292940344599122	0.000443313705556116
1363	gene4732	LOC552772	EEF1A lysine methyltransferase 1	FBgn0031777	-	CG9154	134.075193931778	-0.0887930346295763	0.0323956615673979	-2.74089277185606	0.00612725000358021	0.0299750947111204
354	gene11567	LOC410617	cytochrome c oxidase assembly protein COX15 homolog isoform X2	FBgn0034938	-	CG3803	275.270107839602	-0.0888838899935756	0.0241118522459572	-3.68631530613658	0.000227524428296354	0.00228916586898715
2488	gene9362	LOC413144	actin-related protein 10 isoform X1	FBgn0031050	Actin-related protein 10	Arp10	206.402897067809	-0.0889646763391608	0.0286931415790527	-3.10055544437521	0.00193158047670064	0.0122652577013319
938	gene2923	LOC413404	ribosome biogenesis protein WDR12 homolog isoform X1	FBgn0032298	-	CG6724	332.525849947481	-0.0892005668529058	0.0226396459846163	-3.94001597522849	0.0000814761832823537	0.00101886845768637
1505	gene526	LOC100577481	protein arginine N-methyltransferase 9	#N/A	#N/A	#N/A	257.331917487972	-0.089317688634323	0.0282325721983325	-3.16363978481559	0.00155809508547605	0.0103422397823625
1963	gene7185	LOC102656685	39S ribosomal protein L42, mitochondrial	FBgn0033480	mitochondrial ribosomal protein L42	mRpL42	166.377517128854	-0.0896898842263942	0.0337991521740302	-2.65361343280403	0.00796349994829057	0.0365405576552758
1196	gene4037	LOC412442	retinol dehydrogenase 13	FBgn0050491	-	CG30491	133.749866014742	-0.0897516082355816	0.0316711825254482	-2.83385718747524	0.00459898797352352	0.024204998188216
1924	gene7037	LOC726341	ubiquinol-cytochrome-c reductase complex assembly factor 1	FBgn0035722	-	CG10075	353.136077843048	-0.0897556177607142	0.0249316455780509	-3.60006793292989	0.000318134053898352	0.00301106775927675
154	gene10696	CUTA	protein CutA homolog precursor	FBgn0030545	-	CG11590	205.773355954039	-0.0897931565301937	0.0285327385740627	-3.14702201813249	0.00164942540600671	0.0108358495515659
1420	gene49	LOC551646	myb-like protein X	#N/A	#N/A	#N/A	479.289815529863	-0.0900943112073638	0.0246586783719848	-3.6536553114591	0.000258533284521857	0.00254933035127172
726	gene2069	Fabp	FABP-like protein	FBgn0037913	fatty acid binding protein	fabp	3114.29765372744	-0.0901977516743876	0.0261325544695466	-3.4515474474376	0.000557381745807603	0.00462378984502019
417	gene11801	LOC408508	uncharacterized protein LOC408508 isoform X1	FBgn0002577	miniature	m	881.597594233003	-0.0902631786685941	0.0323935737429035	-2.78645324486213	0.00532883047970271	0.026979653214561
216	gene10934	LOC724487	28 kDa heat- and acid-stable phosphoprotein	FBgn0032115	-	CG4438	441.176106781693	-0.0903195066192022	0.0237104110136383	-3.80927629501025	0.000139374143341735	0.00156842179488855
2091	gene7757	LOC411542	signal recognition particle receptor subunit alpha homolog	FBgn0010391	GTP-binding protein	Gtp-bp	916.00807896313	-0.0904752154696175	0.020628790999172	-4.38587096419023	0.0000115522592650778	0.000203633984517379
2125	gene7883	LOC409723	40S ribosomal protein S12, mitochondrial	FBgn0003714	technical knockout	tko	284.480976835046	-0.0904987471215664	0.0255801313291988	-3.53785310782457	0.000403394406847557	0.00363384806233814
132	gene10590	LOC113219230	protein canopy homolog 3	FBgn0036847	Canopy b	CNPYb	200.170174352378	-0.0905064680822163	0.0340297032730065	-2.6596314212945	0.00782262046829427	0.0361046542518634
39	gene10204	LOC100576671	polycomb group protein Psc isoform X1	#N/A	#N/A	#N/A	1766.43065309255	-0.0905517313231352	0.0252722231443421	-3.58305364771234	0.000339600826757854	0.00317312230348518
1987	gene7321	LOC552462	TM2 domain-containing protein CG10795	FBgn0034626	-	CG10795	161.410743041835	-0.0906761751014899	0.0272452463089686	-3.3281466452238	0.000874258334395036	0.00657903283472002
1569	gene5565	Smb	small ribonucleoprotein particle protein B	FBgn0262601	Small ribonucleoprotein particle protein SmB	SmB	208.248789807757	-0.0910000312334248	0.0270702547854796	-3.36162448246468	0.000774854214781707	0.00603291087226153
1114	gene3747	Dl	dorsal protein isoform X1	FBgn0260632	dorsal	dl	710.549462392997	-0.0914593888774484	0.0298546739851043	-3.06348643844113	0.00218774120735259	0.0135406431917997
1060	gene3448	LOC408815	probable DNA mismatch repair protein Msh6	FBgn0036486	Msh6	Msh6	368.793825890372	-0.0915398081344825	0.0261935686440437	-3.494743666984	0.000474517246701315	0.00410020118188893
1834	gene6684	LOC412350	histone deacetylase 3	FBgn0025825	Histone deacetylase 3	HDAC3	284.346206070647	-0.0916435613019446	0.025375359211859	-3.61151779317928	0.000304410193907068	0.00290111341373198
1472	gene5115	LOC725673	ribonucleoside-diphosphate reductase large subunit	FBgn0011703	Ribonucleoside diphosphate reductase large subunit	RnrL	338.286244042666	-0.0919737405199095	0.0258813570899815	-3.55366761488376	0.000379899023879017	0.00346182592727472
2492	gene937	LOC408589	uncharacterized protein LOC408589 isoform X2	#N/A	#N/A	#N/A	754.968119197128	-0.0919993802514906	0.023334421163868	-3.94264677085482	0.00008058730241369	0.00101119625363511
507	gene12187	LOC409890	peptidyl-prolyl cis-trans isomerase	FBgn0004432	Cyclophilin 1	Cyp1	8380.09572528659	-0.0920923705393756	0.0138537429810436	-6.64747214275506	0.0000000000298169394487205	0.00000000331811335259145
2605	gene9906	LOC107965322	gamma-interferon-inducible lysosomal thiol reductase	FBgn0085638	-	CG41378	353.799882180613	-0.0921781537138689	0.0265142525540992	-3.47655109363503	0.000507907441950656	0.00432549141472422
1559	gene5488	LOC725881	uncharacterized protein LOC725881	FBgn0031505	NADH dehydrogenase (ubiquinone) B14.5 B subunit	ND-B14.5B	425.130836463087	-0.0922958430738958	0.025492542674812	-3.62050362144099	0.00029403013519981	0.00282910916986577
17	gene10090	LOC727025	DNA-directed RNA polymerases I, II, and III subunit RPABC4	FBgn0262954	Rpb12	Rpb12	252.50317652328	-0.0926333180230848	0.0323879980675035	-2.86011249691992	0.00423490751584832	0.0226925953803993
741	gene2111	LOC551395	acetyl-CoA acetyltransferase, cytosolic	FBgn0035203	-	CG9149	309.147211269748	-0.092634054037098	0.0349523564061109	-2.6502949603965	0.00804215255112706	0.0368247691836105
766	gene2226	LOC725358	protein YIPF1	FBgn0030435	-	CG4645	474.110069908716	-0.0928074725768511	0.0218572996145411	-4.24606306421809	0.0000217559419437823	0.00034939535334497
980	gene3098	LOC102655259	5-methylcytosine rRNA methyltransferase NSUN4	FBgn0283525	lethal (2) 10685	l(2)10685	264.150248801503	-0.0928234003354762	0.0251915388477828	-3.68470544401244	0.00022896727849344	0.00229988383032474
175	gene10770	LOC411662	enoyl	FBgn0033883	-	CG16935	410.482928868254	-0.0929790997610638	0.0236555721352731	-3.930536925058	0.00008475637512448	0.00104681724747354
1524	gene5343	LOC550824	nucleosome assembly protein 1-like 1 isoform X1	FBgn0015268	Nucleosome assembly protein 1	Nap1	1242.28233407281	-0.0930114505299563	0.0131110769691888	-7.09411215787491	0.00000000000130184521863844	0.000000000202006039066756
1513	gene5310	LOC100578875	beta-1,4-mannosyl-glycoprotein 4-beta-N-acetylglucosaminyltransferase	FBgn0051849	-	CG31849	340.144384448441	-0.0930163261500111	0.0247132668243046	-3.76382154618801	0.000167336318940212	0.00180562607812372
1361	gene4724	LOC412487	annexin B9	FBgn0000083	Annexin B9	AnxB9	496.351468285569	-0.0931626413895723	0.0292107000463879	-3.1893327185458	0.00142601644869948	0.00965013711014876
1430	gene4928	LOC113218840	succinate dehydrogenase assembly factor 2, mitochondrial-like	FBgn0033523	-	CG12895	165.215918149347	-0.0932060750106581	0.0308139638045047	-3.02479991220839	0.00248797662639547	0.0149210879112678
16	gene1009	LOC551205	neutral alpha-glucosidase AB isoform X1	FBgn0027588	Glucosidase 2 alpha subunit	GCS2alpha	1673.99445520316	-0.0932316281642821	0.0249572207830837	-3.73565746661485	0.00018722537711008	0.00197225748619824
957	gene3010	LOC409308	small ubiquitin-related modifier	#N/A	#N/A	#N/A	674.317863047807	-0.0932367617473741	0.0166273601003664	-5.60743023453973	0.0000000205352745426156	0.000000966825297589726
2563	gene9705	LOC724943	phosphatidylinositol glycan anchor biosynthesis class U protein	FBgn0032052	Phosphatidylinositol glycan anchor biosynthesis class U	PIG-U	532.13650714657	-0.0933219345478844	0.0241158281062445	-3.86973792219559	0.000108952410443655	0.00128956524065171
2487	gene9361	LOC413145	eukaryotic translation initiation factor 3 subunit F	FBgn0037270	eukaryotic translation initiation factor 3 subunit f1	eIF3f1	412.578926806191	-0.0933407520683495	0.0248489466643404	-3.75632630747679	0.000172425844888776	0.0018460792353155
1694	gene6076	LOC100578503	negative elongation factor B	FBgn0027553	NELF-B	NELF-B	264.727425709036	-0.0934356413285327	0.0222487958069296	-4.1995819521806	0.0000267408233623223	0.000411457613104336
964	gene3027	LOC551538	lysine--tRNA ligase isoform X2	FBgn0027084	Lysyl-tRNA synthetase	LysRS	942.178114079686	-0.0934440195082075	0.0195309715108534	-4.78440201790681	0.00000171497130158478	0.0000405447185183681
2572	gene9748	LOC413660	ATP-dependent RNA helicase DDX54	FBgn0052344	-	CG32344	578.984942210748	-0.0936104937281123	0.0205549907697674	-4.55414914930518	0.00000525980293578458	0.000104597922280756
2260	gene8415	LOC551360	transcription factor Ken isoform X2	FBgn0011236	ken and barbie	ken	1129.29865278744	-0.0939582929664707	0.0308100268789368	-3.04960113587908	0.00229145466615503	0.0140405762274916
940	gene2928	LOC102656442	splicing factor 3B subunit 5	FBgn0040534	Splicing factor 3b subunit 5	Sf3b5	121.252101814625	-0.0939636100334127	0.0363931114016371	-2.58190647665222	0.00982562076098737	0.0429927848742434
1266	gene438	LOC724585	uncharacterized protein LOC724585	FBgn0030991	-	CG7453	283.345743044715	-0.0947037932022168	0.025368644917116	-3.733104133533	0.000189134353276028	0.00198166835470443
1125	gene3791	LOC725062	39S ribosomal protein L4, mitochondrial	FBgn0001995	mitochondrial ribosomal protein L4	mRpL4	180.924201440171	-0.0948609515688573	0.0275495362427493	-3.44328669393931	0.000574689739382349	0.00472842185121385
2376	gene8918	LOC410308	electron transfer flavoprotein subunit beta	FBgn0039697	-	CG7834	390.772891004177	-0.0948738136100905	0.0256573410191049	-3.69772586876582	0.000217539628537656	0.00220887934340954
736	gene2102	LOC410856	28S ribosomal protein S29, mitochondrial isoform X1	FBgn0034727	mitochondrial ribosomal protein S29	mRpS29	426.446096191378	-0.0952196665031995	0.0267740845893636	-3.55641165565851	0.000375954825466472	0.00345016833127992
790	gene2322	LOC551891	molybdenum cofactor biosynthesis protein 1 isoform X1	FBgn0263241	Molybdenum cofactor synthesis 1	Mocs1	566.241502483963	-0.0953322238353749	0.0321567700484262	-2.9646081895604	0.00303068654827918	0.0175178770736578
1787	gene6503	LOC726586	ATP-dependent RNA helicase DDX24	#N/A	#N/A	#N/A	238.441689179482	-0.0953519109373934	0.030053402599659	-3.17274926262344	0.00151002873813413	0.0101007811827709
1188	gene4001	LOC725337	tRNA modification GTPase GTPBP3, mitochondrial isoform X3	FBgn0039189	-	CG18528	374.317030274402	-0.0954233278093453	0.0264110599372406	-3.61300637066803	0.000302667264398928	0.00289101226472099
870	gene2675	LOC725931	multiple inositol polyphosphate phosphatase 1 isoform X1	FBgn0026060	Multiple inositol polyphosphate phosphatase 2	Mipp2	148.404807026448	-0.0954260287898815	0.0301177568011662	-3.16843081707156	0.00153264221096807	0.0102086573387154
1480	gene5145	LOC408892	3-ketodihydrosphingosine reductase	FBgn0039304	-	CG10425	171.452892557629	-0.0955257105030508	0.0291129133980082	-3.28121439435142	0.00103361144864937	0.00749164298011191
331	gene11461	LOC552257	bromodomain-containing protein DDB_G0270170 isoform X1	FBgn0038679	-	CG6040	504.013963439852	-0.0956645814487797	0.0372168875649814	-2.57046162932748	0.0101563077136069	0.0441388726157031
1164	gene393	LOC725920	vitellogenin receptor	FBgn0004649	yolkless	yl	167.518633134039	-0.0957289634370776	0.037621231012834	-2.54454628038144	0.0109419810825344	0.0468555790801337
864	gene2648	LOC551916	SH3 domain-binding glutamic acid-rich protein homolog isoform X2	FBgn0035772	Sh3beta	Sh3beta	530.345314759609	-0.0959151989099284	0.0245816761059373	-3.90189824715661	0.0000954412789540272	0.00115801384387282
777	gene2263	LOC552747	glucosidase 2 subunit beta	FBgn0032643	Glucosidase 2 beta subunit	GCS2beta	1138.57305598597	-0.0962364859888311	0.0257287373427285	-3.7404278611453	0.000183707267647076	0.00194606054583446
2220	gene8259	LOC408288	isovaleryl-CoA dehydrogenase, mitochondrial	FBgn0035911	-	CG6638	220.639437306645	-0.0965005895047236	0.0362150780791346	-2.66465225599838	0.00770679703196599	0.0357014608557943
1685	gene6047	LOC551778	uncharacterized protein LOC551778	FBgn0036259	-	CG9760	111.43903158883	-0.0966167417761359	0.0381826245990987	-2.53038503221218	0.0113937417867835	0.048434742298054
2293	gene8555	LOC551532	ribosomal L1 domain-containing protein 1	FBgn0032050	-	CG13096	158.134146337991	-0.0966707563927901	0.0293582755701542	-3.29279409350139	0.000991970928095024	0.00727115350287617
1510	gene5303	LOC551087	periodic tryptophan protein 2 homolog	FBgn0033557	-	CG12325	371.743676964929	-0.0966772019780021	0.0245952192833609	-3.93073145086394	0.0000846878235604263	0.00104681724747354
476	gene12067	LOC408559	retinal dehydrogenase 1	FBgn0051075	-	CG31075	887.1590956963	-0.0972588067970231	0.0314395581695504	-3.09351697223339	0.00197799238841912	0.0124951503114756
2188	gene812	LOC414004	eukaryotic translation initiation factor 3 subunit A	FBgn0037249	eukaryotic translation initiation factor 3 subunit a	eIF3a	1234.61960245785	-0.0975546746872633	0.0197869322446734	-4.93025768122923	0.000000821212228205193	0.0000219594541702345
2192	gene8135	LOC727266	uncharacterized protein LOC727266	FBgn0033032	kune-kune	kune	145.539649153125	-0.0978243398134726	0.0297821469773342	-3.28466379163067	0.00102104131388409	0.00743477340056909
1848	gene6732	LOC552151	dnaJ homolog subfamily C member 1	FBgn0030990	-	CG7556	554.009814453229	-0.0978640332671866	0.0290438369030876	-3.36952839921722	0.000752969315991486	0.00589166403002713
876	gene2698	LOC412341	alpha-methylacyl-CoA racemase	FBgn0032881	Alpha-methylacyl-CoA racemase	Amacr	190.889690583564	-0.0979653534779825	0.0301668320519562	-3.24745247725241	0.00116443108090296	0.008165841641189
571	gene14	LOC410664	protein arginine N-methyltransferase 5	FBgn0015925	capsuleen	csul	407.518219766938	-0.098004458803404	0.0317955847379845	-3.08232918535772	0.00205387569305423	0.012878513665554
737	gene2104	LOC410854	seipin	FBgn0040336	Seipin	Seipin	217.012444379677	-0.0980863658451085	0.0298502272659872	-3.2859503872814	0.00101638910114011	0.00741560180613286
839	gene251	LOC414037	protein Wnt-5b isoform X1	#N/A	#N/A	#N/A	1189.09261341196	-0.0981608655211103	0.0390163286936861	-2.5158919049448	0.0118731591696082	0.0499019179887877
2467	gene9299	LOC724877	integral membrane protein GPR155 isoform X3	FBgn0036741	-	CG7510	765.845258243241	-0.0983105679296446	0.0234912991698786	-4.18497790261434	0.00002851938430923	0.000434575459107589
1512	gene5308	LOC552305	E3 ubiquitin-protein ligase RNF14	#N/A	#N/A	#N/A	398.884595307552	-0.0984432741895274	0.0251610046742627	-3.91253352018274	0.0000913328557737737	0.001116774774761
577	gene1418	LOC408633	chromatin complexes subunit BAP18 isoform X2	FBgn0052831	-	CG33695	114.479901519158	-0.0985011911206255	0.0342387979524419	-2.87688812140674	0.00401617959662849	0.0218069248970212
84	gene10367	LOC552210	fumarylacetoacetase	FBgn0016013	Fumarylacetoacetase	Faa	280.170539618436	-0.0987534813657956	0.0300398306918261	-3.28741804102999	0.00101110615839479	0.00739174289783371
683	gene1867	LOC410879	U3 small nucleolar RNA-interacting protein 2 isoform X2	FBgn0053505	U3 small nuclear riboprotein factor 55K	U3-55K	134.159592616741	-0.0988589792338852	0.035490332656508	-2.78551852952995	0.00534421854513499	0.0270327161210983
2176	gene807	LOC552440	histone chaperone asf1	FBgn0029094	anti-silencing factor 1	asf1	233.570997259342	-0.0989183209949995	0.0253438333273014	-3.90305285382543	0.000094986949763702	0.00115504550281093
2475	gene9321	LOC100576647	separin isoform X1	FBgn0035627	Separase	Sse	145.644911279115	-0.0989379530910785	0.0326398082789124	-3.03120509304582	0.00243579734640453	0.0146830211891377
125	gene10568	LOC413878	glutamyl-tRNA(Gln) amidotransferase subunit A, mitochondrial	FBgn0260779	Glutamyl-tRNA amidotransferase, subunit A	GatA	149.863070007849	-0.0989974134590223	0.0284705770362534	-3.47718324545944	0.000506711378425929	0.00432412026035512
2613	gene995	LOC409261	glycerol kinase isoform X1	FBgn0035266	Glycerol kinase 2	Gk2	276.947761233782	-0.0991662646676289	0.0387073108105194	-2.56195180163946	0.0104085762196544	0.0450751903348792
2023	gene7455	LOC411450	probable ATP-dependent RNA helicase DDX43	FBgn0037549	-	CG7878	179.731477215378	-0.0994339655227804	0.0371299495716475	-2.67799893805157	0.0074063453153643	0.034736358594878
2450	gene9209	LOC726301	actin-related protein 2/3 complex subunit 4	FBgn0284255	Actin-related protein 2/3 complex, subunit 4	Arpc4	511.982007089913	-0.0996386001173458	0.0201873789053302	-4.93568781685857	0.000000798687766320488	0.00002140910735171
448	gene11952	LOC552756	cathepsin L1	FBgn0013770	Cysteine proteinase-1	Cp1	1436.0602629125	-0.0997086518347883	0.0254625637690191	-3.91589208138209	0.0000900705343822929	0.00110378985238011
1070	gene3498	LOC413884	ubiquitin-40S ribosomal protein S27a	FBgn0003942	Ribosomal protein S27A	RpS27A	1212.42198267261	-0.0997854318965123	0.0341823952951986	-2.91920536974565	0.00350924948010355	0.0196650058607837
255	gene11171	LOC551316	DNA excision repair protein ERCC-1	FBgn0028434	Ercc1	Ercc1	227.142882954007	-0.100247633370425	0.0282036065889874	-3.55442602895929	0.000378805053059779	0.00345471462711886
533	gene12318	LOC551434	selenium-binding protein 1-like isoform X1	FBgn0038115	-	CG7966	962.787803406488	-0.10028044464993	0.0276866939647727	-3.6219725178283	0.00029236518735455	0.00281801160899832
2534	gene9567	LOC724712	serine--tRNA ligase, mitochondrial	FBgn0021750	Seryl-tRNA synthetase, mitochondrial	SerRS-m	112.123038529517	-0.10039612573768	0.034862161525725	-2.87980209326944	0.00397924870851685	0.0216490780354223
841	gene2512	LOC412979	dual specificity protein phosphatase MPK-4	FBgn0031044	MAPK Phosphatase 4	MKP-4	210.925054447256	-0.101067575002335	0.0324477231618875	-3.11478172129647	0.00184081076450361	0.0118089940771002
2300	gene8583	LOC411889	putative serine protease K12H4.7	FBgn0035726	-	CG9953	425.931255136501	-0.101153238833287	0.0235501655306014	-4.29522411219774	0.0000174516945781485	0.000289992939920757
1591	gene563	LOC725383	60S ribosomal protein L38	FBgn0040007	Ribosomal protein L38	RpL38	1821.23552065937	-0.10151646984943	0.0319777259097014	-3.17459941135563	0.0015004348441453	0.0100543985515625
2086	gene7739	LOC411293	zinc finger protein 622	FBgn0030878	-	CG6769	218.153336123207	-0.101526176252445	0.0288591350828647	-3.51799095714156	0.000434827179905313	0.00384353812397023
2147	gene7952	LOC102656841	WD repeat-containing protein WRAP73 isoform X1	#N/A	#N/A	#N/A	576.190604327149	-0.101571838418259	0.0251587513991638	-4.03723685673986	0.0000540844566798734	0.000731102403978117
2105	gene7805	LOC727275	proliferating cell nuclear antigen	FBgn0005655	Proliferating cell nuclear antigen	PCNA	354.315350138091	-0.101672543067259	0.0188499804306356	-5.39377446259927	0.0000000689928087022696	0.00000271462061954609
490	gene12134	LOC551710	electron transfer flavoprotein subunit alpha, mitochondrial	FBgn0010516	walrus	wal	205.910276737443	-0.101673811707368	0.0273124099747852	-3.72262322516518	0.000197163630392487	0.00204688921131756
550	gene1300	LOC100577648	uncharacterized protein LOC100577648	#N/A	#N/A	#N/A	251.821831160333	-0.101694509560973	0.0266867902471645	-3.81066844753945	0.000138591539441605	0.00156120960125579
424	gene11831	LOC410573	synaptogenesis protein syg-2 isoform X5	FBgn0083950	sidestep VI	side-VI	441.783655049613	-0.101812916071095	0.0325702418489334	-3.12594903480672	0.00177232264093332	0.0114654600911112
887	gene2728	LOC410093	geminin isoform X2	FBgn0033081	geminin	geminin	150.785152641422	-0.101842519110477	0.0339044651113492	-3.00380845932845	0.00266623122637843	0.0157361079488995
548	gene1294	LOC411927	monoacylglycerol lipase ABHD12 isoform X2	FBgn0034419	-	CG15111	396.548061444864	-0.10186328616782	0.0299293153985589	-3.40346195064404	0.000665376800054742	0.00537029758696197
334	gene11468	LOC412554	transmembrane emp24 domain-containing protein eca	FBgn0069242	eclair	eca	425.550896247348	-0.101881831396995	0.0303157070056621	-3.36069455275993	0.000777467534573503	0.00604192086311304
226	gene10997	LOC410538	probable C-mannosyltransferase DPY19L1 isoform X1	FBgn0030946	-	CG6659	516.517418266783	-0.102048719456109	0.0223177581024806	-4.57253452553404	0.00000481859794099353	0.0000981266053898811
209	gene10906	LOC552776	signal recognition particle subunit SRP68	FBgn0035947	Signal recognition particle protein 68	Srp68	379.017170982526	-0.102386832987089	0.0297723426283832	-3.43899149170341	0.000583885584576546	0.004793343878748
668	gene1810	LOC725396	THO complex subunit 4	FBgn0010774	RNA and export factor binding protein 1	Ref1	548.129813674428	-0.102521595247716	0.0213162855462677	-4.80954315540524	0.00000151275634734136	0.0000363094481016554
757	gene2180	LOC726428	probable RNA-binding protein EIF1AD isoform X1	FBgn0051957	-	CG31957	88.9530711710756	-0.102551571527325	0.0374453069851446	-2.7387029185796	0.00616820826993893	0.0301180902412086
2580	gene9777	LOC410362	MOXD1 homolog 2	FBgn0037153	olf413	olf413	2053.77142927753	-0.102770201847133	0.031501012002529	-3.2624412777241	0.001104570545964	0.00782575800957261
2324	gene8698	LOC551609	uncharacterized protein LOC551609	FBgn0037106	-	CG11307	351.116275353769	-0.102929501785943	0.0233878249998352	-4.40098648705761	0.0000107759836196886	0.000190560211136613
300	gene11332	LOC102653759	zinc finger CCHC domain-containing protein 4	FBgn0033948	-	CG12863	240.81811498676	-0.103029510284658	0.0296395869415716	-3.47607780390999	0.000508804652610579	0.00432857209097355
2352	gene8796	LOC100577766	uncharacterized protein LOC100577766	#N/A	#N/A	#N/A	204.63092391345	-0.103176278176172	0.029708968710709	-3.47290002493358	0.000514867105555049	0.00436665966274055
1757	gene6361	LOC726504	histone PARylation factor 1 isoform X1	FBgn0037377	-	CG1218	336.76827707702	-0.103207699441644	0.0272688373433851	-3.7848221448532	0.00015381854297653	0.00169038626010159
268	gene1124	LOC410696	protein madd-4 isoform X3	FBgn0051619	no long nerve cord	nolo	3135.66380735463	-0.10333085092854	0.0254895654712289	-4.053849056202	0.0000503817316780192	0.000688654513519526
1708	gene6143	Arp1	actin related protein 1	FBgn0000042	Actin 5C	Act5C	8089.27306088874	-0.103711496984987	0.0263725440631838	-3.93255564334306	0.00008404751631565	0.00104273816131702
570	gene1395	LOC551208	3-hydroxyisobutyrate dehydrogenase, mitochondrial isoform X1	FBgn0034390	-	CG15093	167.121752103763	-0.10385059645358	0.0386035216469151	-2.69018452263097	0.00714125203511918	0.0338971019693701
1579	gene560	LOC727267	tektin-B1 isoform X2	FBgn0034816	-	CG3085	114.965727424266	-0.103955801605918	0.0390504557186648	-2.66208933270478	0.00776572654990289	0.0359022280320101
388	gene11713	LOC726041	DNA-directed primase/polymerase protein isoform X2	#N/A	#N/A	#N/A	129.983736634763	-0.104122198175451	0.0375452689198277	-2.77324417086448	0.00555004600034427	0.0278691234210541
1530	gene5382	LOC411150	chromatin assembly factor 1 subunit A	FBgn0030054	Chromatin assembly factor 1, p180 subunit	Caf1-180	439.647384784194	-0.104156670490709	0.0236185312819287	-4.40995543911752	0.0000103391892463882	0.000184315287908509
31	gene10178	LOC413267	protein kintoun isoform X1	FBgn0033224	Nop17 like	Nop17l	587.360259156637	-0.104344977496587	0.0310464396585749	-3.36093215982552	0.000776799026103242	0.00604192086311304
1944	gene7097	LOC100576760	uncharacterized protein LOC100576760 isoform X2	#N/A	#N/A	#N/A	167.247222124313	-0.104420199758003	0.0412673463519044	-2.53033473166814	0.0113953755138927	0.048434742298054
33	gene10180	LOC413266	obg-like ATPase 1 isoform X1	FBgn0030151	-	CG1354	1662.91288509389	-0.104428777208615	0.0195621559575885	-5.33830613737159	0.00000009381894965861	0.00000349198822576204
1590	gene5629	LOC727310	putative sodium-coupled neutral amino acid transporter 7	#N/A	#N/A	#N/A	139.015505408801	-0.104463937615172	0.0297972487556025	-3.50582493276433	0.000455194512891636	0.00398322315212641
250	gene11137	Tom7	translocase of outer membrane 7	FBgn0033357	Translocase of outer membrane 7	Tom7	183.915037381534	-0.104572236827314	0.0326229560973657	-3.20548010778698	0.00134837366426021	0.00920386162277243
707	gene1993	LOC726711	ribonuclease H2 subunit C	FBgn0050105	-	CG30105	82.0126099430224	-0.104648033577413	0.0405143960793253	-2.58298391940773	0.00979498882836524	0.0429071140843339
1110	gene3724	LOC411206	proteasome subunit beta type-5	FBgn0029134	Proteasome beta5 subunit	Prosbeta5	584.563743997697	-0.104665480952545	0.0204293789326949	-5.12328256758894	0.000000300261853605636	0.00000939768420787867
671	gene1814	LOC725530	uncharacterized protein LOC725530	#N/A	#N/A	#N/A	407.671534342204	-0.104810508709992	0.0307209996335865	-3.41168939683215	0.000645616329002964	0.00524152917953254
2165	gene8024	LOC409427	peptidyl-prolyl cis-trans isomerase E isoform X3	FBgn0028382	cyclophilin-33	cyp33	1145.23621548587	-0.105305146764096	0.0198032243635702	-5.31757580638304	0.000000105158877480592	0.00000383620977882016
2112	gene784	LOC409646	cationic amino acid transporter 3 isoform X1	FBgn0037203	slimfast	slif	798.009033819891	-0.10558226092263	0.0353297469094413	-2.98848053435716	0.0028036835907684	0.0163863035116687
1768	gene6400	LOC724533	small nuclear ribonucleoprotein Sm D3	FBgn0023167	Small ribonucleoprotein particle protein SmD3	SmD3	441.514837556735	-0.105952188391534	0.0267985467814221	-3.95365425057242	0.0000769666060950296	0.000972997400331067
1062	gene3461	LOC412221	proliferation-associated protein 2G4	FBgn0035630	-	CG10576	661.976289015185	-0.106147828497451	0.0233538029635585	-4.54520527826176	0.00000548817404706871	0.000107777564129333
2523	gene9505	LOC726019	LOW QUALITY PROTEIN: protein PTHB1-like	FBgn0036829	Ionotropic receptor 75d	Ir75d	428.376581148115	-0.106338850980064	0.0325610617328985	-3.2658287328703	0.00109144239542018	0.00777776252932995
149	gene10676	LOC724247	rRNA methyltransferase 3, mitochondrial	FBgn0036889	-	CG14100	178.834216492674	-0.106442157383881	0.0295053309672648	-3.60755680056514	0.000309093885941164	0.00293559253570155
1231	gene4237	LOC552748	histone acetyltransferase type B catalytic subunit	FBgn0037376	Histone acetyltransferase 1	Hat1	133.712446961227	-0.106590488350827	0.0338687771129809	-3.14716081998643	0.00164864257320443	0.0108358495515659
1950	gene7115	LOC408955	4-aminobutyrate aminotransferase, mitochondrial isoform X3	FBgn0036927	gamma-aminobutyric acid transaminase	Gabat	3465.46465005177	-0.106604505102882	0.029187619947742	-3.65238773472276	0.000259813193065166	0.00255796420732702
2152	gene7971	LOC727023	transcription initiation factor TFIID subunit 9 isoform X1	FBgn0000617	enhancer of yellow 1	e(y)1	175.214777682402	-0.106713044787055	0.0300787042640606	-3.54779394252565	0.000388472010197337	0.00352246595583874
1528	gene5355	LOC100577491	survival motor neuron protein	FBgn0036641	survival motor neuron	Smn	134.27180299087	-0.106830382343906	0.0293419793595279	-3.64087170244759	0.000271716519623535	0.00264677356029397
2232	gene8302	Obp10	odorant binding protein 10 precursor	FBgn0011281	Odorant-binding protein 83a	Obp83a	1663.98815767198	-0.107087583417107	0.0326911490022749	-3.27573629821501	0.00105386911764725	0.00759847910282707
1259	gene4356	LOC100578106	uncharacterized protein LOC100578106 isoform X1	#N/A	#N/A	#N/A	366.983918247964	-0.107965466161211	0.0229413796466803	-4.70614530703842	0.0000025244461293455	0.0000561855010242412
1293	gene4484	LOC726828	SPRY domain-containing SOCS box protein 3	FBgn0036549	-	CG10516	187.356864420858	-0.108013249872891	0.0280132395847783	-3.85579288486086	0.00011535512555518	0.00134376865388808
541	gene1241	LOC412361	START domain-containing protein 10 isoform X1	#N/A	#N/A	#N/A	142.505924234164	-0.108116480819726	0.0334820787279842	-3.22908507856064	0.00124186943677713	0.00863197197790137
2528	gene9521	LOC551624	TOX high mobility group box family member 3 isoform X3	#N/A	#N/A	#N/A	1707.5269064194	-0.108306778063191	0.0244340666675419	-4.43261367568689	0.0000093097589787226	0.000168416444447597
282	gene11275	LOC551839	1,2-dihydroxy-3-keto-5-methylthiopentene dioxygenase isoform X1	FBgn0052068	Acireductone dioxygenase 1	Adi1	306.73885900111	-0.108418565721483	0.0227894304448567	-4.75740567469739	0.00000196096836177944	0.0000451866069573916
2547	gene9641	LOC409892	dnaJ homolog subfamily C member 9 isoform X2	FBgn0037878	-	CG6693	363.526066089351	-0.108445263459593	0.0296763763587777	-3.65426230441768	0.000257922481927059	0.00254845917792862
2355	gene8816	LOC409494	methylglutaconyl-CoA hydratase, mitochondrial	FBgn0033761	-	CG8778	305.846902057023	-0.108713881486416	0.0278502224320921	-3.90351932561746	0.0000948039764240037	0.00115409437377155
843	gene2516	LOC725740	uncharacterized protein LOC725740	FBgn0034940	-	CG16787	611.842050892745	-0.108863865839716	0.0275398225734293	-3.95296177197414	0.0000771897728863895	0.000972997400331067
855	gene2591	LOC725829	uncharacterized protein LOC725829 isoform X3	FBgn0264443	-	CG43861	2269.58650616262	-0.109710029424223	0.0301430060333924	-3.63965124456021	0.000273007547874736	0.00265231406960844
2517	gene9485	LOC413097	dynein heavy chain 12, axonemal	FBgn0013811	Dynein heavy chain at 62B	Dhc62B	259.077047549688	-0.110026125638458	0.0422739586176352	-2.60269275072239	0.00924948050937331	0.0409901555799541
2126	gene7885	LOC100576565	zinc finger protein 511	FBgn0016970	lethal (2) k10201	l(2)k10201	82.1149875315614	-0.110523281684008	0.0369908543504109	-2.98785425816422	0.00280943490309495	0.0164025142169566
878	gene270	LOC113219256	replication protein A 32 kDa subunit-like	#N/A	#N/A	#N/A	199.91727559188	-0.111082698538935	0.04267005874436	-2.6032937804103	0.00923327962073691	0.0409348255861805
509	gene12192	LOC102654007	uncharacterized protein LOC102654007	FBgn0002354	lethal (3) 87Df	l(3)87Df	97.4400430908919	-0.111355603440608	0.0337654911446213	-3.29791155602209	0.000974068107427754	0.00715420555968771
1616	gene5731	LOC100577220	regulatory protein MIG1	#N/A	#N/A	#N/A	119.206721792132	-0.111514701066818	0.042959102019368	-2.5958340799708	0.00943616196388055	0.0415999185098327
2461	gene9250	LOC408317	uncharacterized protein LOC408317	FBgn0035056	spatzle 6	spz6	125.364134373289	-0.111534129963909	0.0403695374276872	-2.76282903076849	0.00573027734094457	0.0285916963157547
2386	gene8939	LOC724770	uncharacterized protein LOC724770	FBgn0034447	-	CG7744	113.342915022085	-0.111534999067204	0.0379362662615407	-2.94006263816944	0.00328145902283619	0.0186638275965856
121	gene10555	LOC411790	mitochondrial glycine transporter isoform X2	#N/A	#N/A	#N/A	122.992857951579	-0.111881584712479	0.0399697525468504	-2.7991563015392	0.00512363295674525	0.0261836537012086
913	gene2818	LOC102654169	acyl carrier protein, mitochondrial isoform X3	FBgn0011361	NADH dehydrogenase (ubiquinone) acyl carrier protein	ND-ACP	513.180627930855	-0.112365813373491	0.0213926412452626	-5.25254511984929	0.000000150011699491297	0.00000514853237786799
1068	gene3492	LOC725942	glutathione S-transferase 1-1	FBgn0250732	GST-containing FLYWCH zinc-finger protein	gfzf	310.399258887843	-0.11258777372939	0.0333599955680044	-3.37493371364153	0.000738334724212211	0.00581016689760424
2326	gene8701	LOC550973	myosin regulatory light chain sqh	FBgn0003514	spaghetti squash	sqh	371.434737030854	-0.11269410299149	0.0284632967068456	-3.95927794844601	0.0000751767044527415	0.000954172526446835
262	gene11211	LOC726745	histone RNA hairpin-binding protein	FBgn0041186	Stem-loop binding protein	Slbp	225.897895299985	-0.113073412654631	0.0309011189373587	-3.65920123746485	0.000253002611452706	0.00250884767810483
538	gene1238	LOC412449	caltractin	FBgn0040010	-	CG17493	115.834806218798	-0.113156986365906	0.0344783789080138	-3.2819694530245	0.00103084771769613	0.00748638714954403
1177	gene3974	LOC409589	60S ribosomal protein L10	FBgn0024733	Ribosomal protein L10	RpL10	1115.35441812597	-0.113188176233555	0.0331589478944885	-3.41350324484719	0.000641333948167222	0.00521444731140833
2611	gene9945	LOC408388	tubulin alpha-1 chain	FBgn0003884	alpha-Tubulin at 84B	alphaTub84B	13149.1285433428	-0.113224561986305	0.0183492483486479	-6.17052861430413	0.000000000680620560644463	0.0000000539453001195687
1249	gene4310	LOC725147	40S ribosomal protein S29 isoform X2	FBgn0261599	Ribosomal protein S29	RpS29	473.17669657705	-0.113342568349909	0.0357047664470024	-3.17443802687091	0.00150126945786697	0.0100543985515625
824	gene2432	LOC552241	60S ribosomal protein L5	FBgn0064225	Ribosomal protein L5	RpL5	1233.1381420643	-0.113518859491268	0.0332269766881972	-3.41646670284005	0.00063439421400011	0.00517052707150341
265	gene1123	LOC725458	hydroxylysine kinase	FBgn0086909	-	CG31751	366.22116154041	-0.113529172093851	0.0274028301996303	-4.14297250564223	0.0000342833059886042	0.00050427127113011
409	gene11770	LOC100577551	eukaryotic translation initiation factor 5B isoform X2	#N/A	#N/A	#N/A	329.941911943339	-0.113676836908248	0.027460101096721	-4.13970933711611	0.0000347746147250645	0.00050945735428994
1734	gene6268	LOC409397	signal peptidase complex catalytic subunit SEC11A	FBgn0262801	twisted bristles roughened eye	twr	390.063667357083	-0.113894280755227	0.0305967375689782	-3.72243218736834	0.000197312911175388	0.00204688921131756
1758	gene6375	LOC409326	40S ribosomal protein S2	FBgn0004867	Ribosomal protein S2	RpS2	4264.36687093535	-0.114023744588399	0.0265557647617841	-4.29374735057482	0.00001756823853799	0.000291051554846671
641	gene1687	LOC100578624	delta(3,5)-Delta(2,4)-dienoyl-CoA isomerase, mitochondrial isoform X1	FBgn0031092	-	CG9577	167.591220099646	-0.114186299518423	0.0342277376609729	-3.33607498834549	0.000849702408272579	0.00644265067580111
904	gene2793	LOC413313	exosome complex component RRP40	FBgn0260648	Ribosomal RNA processing 40	Rrp40	118.251421071078	-0.114197479618448	0.0367330295272058	-3.10885002103814	0.00187817031351619	0.0120022055359674
716	gene2018	LOC551711	kinesin-like protein KIF20B	FBgn0003545	subito	sub	193.766617114049	-0.11466868049342	0.03338512394016	-3.43472382187209	0.00059315800850263	0.00486221858606657
2194	gene8137	LOC551488	uncharacterized protein LOC551488	FBgn0013720	pickel	pck	271.96553852167	-0.114800480228186	0.0315289979736869	-3.64110779302264	0.000271467439081231	0.00264668741270612
463	gene12013	LOC100578129	kinesin-like protein KIN-7I	#N/A	#N/A	#N/A	215.711660271107	-0.114939773107163	0.037734148595775	-3.04604124869622	0.00231876022077387	0.0141763492520898
2474	gene9320	LOC409329	mannose-1-phosphate guanyltransferase beta	FBgn0037279	-	CG1129	907.618815626683	-0.115135706613428	0.0337627996425387	-3.41013505492493	0.000649307176611137	0.00526373595638329
2085	gene7736	LOC408980	nucleic acid dioxygenase ALKBH1	FBgn0065035	AlkB	AlkB	325.072803440433	-0.115356431803733	0.0289253165142981	-3.98807846222567	0.0000666106348580523	0.000867434236679861
1302	gene452	LOC727074	signal peptidase complex subunit 3	FBgn0039172	Spase 22/23-subunit	Spase22-23	382.275086029291	-0.115574399692989	0.0230364644266347	-5.01701986696196	0.000000524791428637617	0.000015135149657855
266	gene11236	LOC100577418	uncharacterized protein LOC100577418	FBgn0035896	-	CG6983	221.704887263886	-0.115615795942	0.0333958792168893	-3.46197790425382	0.000536221176167851	0.0044958513682201
2083	gene7734	LOC726721	protein transport protein Sec61 subunit gamma isoform X2	FBgn0031049	Sec61 gamma subunit	Sec61gamma	491.236073427488	-0.115776047340418	0.0374153768112806	-3.09434401594779	0.00197248625029137	0.0124695466199251
1127	gene3797	LOC725102	protein dpy-30 homolog	FBgn0035491	Dpy-30-like 2	Dpy-30L2	169.8519783658	-0.115788023947237	0.0294038037735253	-3.93785868111018	0.0000822119867796874	0.00102458083523961
2199	gene8144	LOC552639	acylphosphatase-1	FBgn0085190	-	CG34161	256.626188493664	-0.116623676407934	0.0257947857663207	-4.52121128139801	0.00000614867801174822	0.000118842080097246
1186	gene3995	LOC413757	uncharacterized protein LOC413757 isoform X2	FBgn0085312	-	CG34283	167.72605017087	-0.116735887884524	0.0287299514535795	-4.06321215241664	0.0000484020003640267	0.000664722936764078
275	gene11258	LOC409090	uncharacterized protein LOC409090	FBgn0015903	apontic	apt	510.537782213779	-0.116748859249028	0.0260493102110335	-4.48184072066435	0.00000740019680185486	0.000139842140936595
1197	gene4039	LOC113218779	70 kDa peptidyl-prolyl isomerase-like	#N/A	#N/A	#N/A	116.61103482475	-0.116859589652942	0.0421577666154204	-2.7719587405799	0.00557200986274668	0.0279387279351853
1320	gene4590	LOC408851	putative cysteine proteinase CG12163 isoform X2	FBgn0260462	-	CG12163	2623.8551561544	-0.117170664834396	0.0193976916479928	-6.04044372705142	0.00000000153690979276897	0.000000107847994821246
280	gene11272	LOC724207	phospholipid scramblase 2 isoform X1	FBgn0052056	scramblase 1	scramb1	294.508297056512	-0.117189906218701	0.0358009674639152	-3.27337260750901	0.00106272283148158	0.00763732383198468
96	gene10442	LOC725542	arrestin domain-containing protein 17 isoform X4	#N/A	#N/A	#N/A	1385.72053066355	-0.117367674605799	0.0436822367351671	-2.68685130107613	0.0072129055205677	0.0341342698110371
1566	gene5517	LOC551098	uncharacterized protein LOC551098	FBgn0250908	beaten path VII	beat-VII	2649.2067130243	-0.117443481023629	0.0345630555515543	-3.39794844956488	0.000678932121607131	0.00545174576074764
85	gene10377	LOC410459	cyclin-H	FBgn0022936	Cyclin H	CycH	306.228712811155	-0.117582833926369	0.0286307327420248	-4.10687476935505	0.0000401048520786912	0.000571584935770946
237	gene11036	LOC100576374	protein MMS22-like isoform X2	FBgn0023513	-	CG14803	153.707281411796	-0.117766977718095	0.0347645028639462	-3.38756398096604	0.000705162679705048	0.00561327835427061
2482	gene9337	LOC413259	neurogenic protein big brain	FBgn0000180	big brain	bib	424.39175844618	-0.117960620621521	0.0318912881089033	-3.69883524988722	0.000216591127750555	0.00220330974554743
1334	gene4632	LOC552559	probable small nuclear ribonucleoprotein Sm D1	FBgn0261933	Small ribonucleoprotein particle protein SmD1	SmD1	101.802583287438	-0.118073971724801	0.0359221243398204	-3.28694290481908	0.00101281366218385	0.00739441227056295
1718	gene6185	LOC412817	importin-4	FBgn0042177	-	CG32164	518.740623396002	-0.118715723496943	0.026334087720508	-4.50806288628301	0.0000065422187231962	0.000124914425777214
1408	gene4862	LOC726620	transcription factor BTF3 homolog 4	FBgn0000181	bicaudal	bic	1260.16779547881	-0.118740360560889	0.0187416686680479	-6.33563439115353	0.000000000236366681803935	0.0000000213446863396226
1447	gene5002	LOC725964	uncharacterized protein LOC725964 isoform X1	#N/A	#N/A	#N/A	3619.08131812113	-0.118922424203255	0.0357986725981083	-3.32197859787514	0.000893815494422886	0.00668965034107128
2205	gene8199	LOC113218545	ras-interacting protein RIP3-like	FBgn0003984	vein	vn	211.477832383706	-0.119042386697701	0.0392578219782264	-3.03232274994079	0.00242679574450177	0.0146498677902334
2108	gene7815	LOC410244	uncharacterized protein LOC410244	FBgn0032421	crooked	crok	77.6426519771815	-0.119193779306364	0.0389574965914725	-3.05958518218685	0.00221643747579746	0.0136798272665886
1966	gene7195	LOC100576348	uncharacterized protein LOC100576348 isoform X2	#N/A	#N/A	#N/A	228.953299809731	-0.119493920325798	0.0303966410807471	-3.93115541971787	0.0000845385969712288	0.00104681724747354
2243	gene8338	RpLP1	60S acidic ribosomal protein P1	FBgn0002593	Ribosomal protein LP1	RpLP1	1241.45927878456	-0.11966141919389	0.0357567197508215	-3.34654353161522	0.000818258306114785	0.00627331368021335
854	gene2581	LOC410972	nuclear pore complex protein Nup54 isoform X1	FBgn0033737	Nucleoporin 54kD	Nup54	240.393670162133	-0.120002963417319	0.02628573145617	-4.56532714782607	0.00000498715981901783	0.0001004452280185
689	gene1898	LOC552075	saccharopine dehydrogenase-like oxidoreductase	FBgn0037298	Saccheropin dehydrogenase 1	Sccpdh1	2505.89924015237	-0.120288287876368	0.0185865596303349	-6.47178876934532	0.0000000000968494520557696	0.00000000944239303803906
1914	gene7009	LOC411989	eukaryotic initiation factor 4A-I	FBgn0001942	eukaryotic translation initiation factor 4A	eIF4A	6309.20793723842	-0.120350361064359	0.0182313616368737	-6.6012820907982	0.0000000000407617084990749	0.00000000431799752436835
2370	gene8898	LOC100576392	transcriptional regulator Myc-B isoform X2	FBgn0262656	Myc	Myc	2144.96819067111	-0.120419070169081	0.0400281884147619	-3.00835673404276	0.00262664613600079	0.0155495757551428
2210	gene8229	LOC550651	40S ribosomal protein S4	FBgn0011284	Ribosomal protein S4	RpS4	2359.15375536566	-0.120510973491212	0.0343526835369356	-3.50805122288743	0.00045140212641931	0.00395947231430059
1272	gene4416	LOC412543	uncharacterized protein LOC412543 isoform X5	FBgn0034583	-	CG10527	2942.89135773869	-0.120596204873118	0.0341396521063793	-3.53243801364289	0.000411746742168329	0.00369192943418023
2394	gene8972	LOC727405	interaptin	#N/A	#N/A	#N/A	212.615135087617	-0.120757837628709	0.0272255707378403	-4.4354566077423	0.00000918773377589028	0.000166482340475301
251	gene11148	LOC409614	group XIIA secretory phospholipase A2	FBgn0036545	GXIVsPLA2	GXIVsPLA2	182.841942905929	-0.120947610774367	0.0333720907813541	-3.62421436423588	0.000289841141176671	0.00279612946790139
955	gene30	LOC100578600	uncharacterized protein LOC100578600	#N/A	#N/A	#N/A	534.492370594062	-0.121200853104395	0.0298067594006177	-4.06622039905094	0.0000477817499733255	0.000658837971784889
868	gene2668	LOC410964	RWD domain-containing protein 4	FBgn0032703	-	CG10343	103.14037594804	-0.121257045271761	0.0363976804509539	-3.33144980035625	0.000863948806329839	0.00653268634134237
544	gene1257	LOC551452	DNA-directed RNA polymerase II subunit GRINL1A	FBgn0038692	-	CG3773	120.201306718628	-0.121266941718074	0.0395226983839447	-3.06828598948436	0.00215290472326665	0.0133475246686712
283	gene11276	LOC414008	ribonucleoside-diphosphate reductase subunit M2 B isoform X2	FBgn0011704	Ribonucleoside diphosphate reductase small subunit	RnrS	228.242898640183	-0.121481944426087	0.0335425930369812	-3.62172191911791	0.0002926486068787	0.00281827771152328
1704	gene6126	LOC100578975	dynein regulatory complex subunit 3	FBgn0032163	TbCMF46	TbCMF46	126.9078031672	-0.121530123020346	0.0338906442780929	-3.585949031335	0.000335854556478195	0.00314902948827257
781	gene2276	LOC409192	probable phospholipid-transporting ATPase VD	FBgn0032120	-	CG33298	3514.35891352467	-0.121642253351485	0.0293679232504032	-4.14201073444355	0.0000344274225925147	0.00050571588626898
1300	gene4505	LOC113218811	#N/A	#N/A	#N/A	#N/A	222.164723654044	-0.12176592583627	0.0389765572684742	-3.1240810982236	0.00178361289642593	0.0115249638005422
2491	gene9369	LOC552835	glutaredoxin-related protein 5, mitochondrial	FBgn0030584	-	CG14407	140.913924720727	-0.122324608508134	0.0293305140278408	-4.17055795176389	0.0000303854769949418	0.000456694133769815
2113	gene7840	LOC412476	uncharacterized protein LOC412476 isoform X1	FBgn0031961	-	CG7102	315.481553423068	-0.122351843045505	0.0233819760602158	-5.23274178069515	0.000000167013977523797	0.00000569487065074185
929	gene2883	LOC408742	fatty-acid amide hydrolase 2-B	FBgn0033717	-	CG8839	757.188345577659	-0.122531354444203	0.0332277815955758	-3.68761766691393	0.000226363427393777	0.00228165222287031
772	gene2250	LOC725958	mucosa-associated lymphoid tissue lymphoma translocation protein 1	#N/A	#N/A	#N/A	92.70203842577	-0.122547273538816	0.0445560568801139	-2.75040661404467	0.0059521354628946	0.0293398999528903
1741	gene6298	LOC725065	lisH domain-containing protein ARMC9 isoform X4	#N/A	#N/A	#N/A	643.585276850292	-0.122748871343563	0.0473506436041229	-2.59233797052073	0.00953260730701541	0.0418909990831227
2009	gene7402	LOC411833	la protein homolog	FBgn0011638	La autoantigen-like	La	431.574941525911	-0.122899952247782	0.0227010267708166	-5.41384993236413	0.0000000616838687368226	0.00000247116793408572
264	gene11226	LOC412430	major facilitator superfamily domain-containing protein 6 isoform X1	FBgn0034093	-	CG15706	215.79448988049	-0.123571313996448	0.0269901356275349	-4.57838803412244	0.00000468572864028455	0.0000959529227323697
1250	gene4315	STT3B	STT3, subunit of the oligosaccharyltransferase complex, homolog B	FBgn0011336	Catalytic subunit 3B of the oligosaccharyltransferase complex	Stt3B	1217.33915499917	-0.123585518886548	0.0314767695960682	-3.92624530637939	0.0000862821625157549	0.00106446873957007
1853	gene6752	LOC552516	glucoside xylosyltransferase 1	FBgn0039273	shams	shams	132.569914888284	-0.123757439280344	0.0339229904629363	-3.64818778036562	0.000264096589635818	0.00259318371481088
2514	gene9467	LOC409762	sarcoplasmic calcium-binding protein 1	FBgn0020908	Sarcoplasmic calcium-binding protein 1	Scp1	219.358492375546	-0.123909012887807	0.028465453966019	-4.3529610676761	0.0000134311009171908	0.000231928587468167
552	gene1315	LOC551559	translocon-associated protein subunit beta	FBgn0011016	Signal sequence receptor beta	SsRbeta	336.629143024082	-0.123938253240061	0.0417944066421573	-2.96542679266192	0.00302263274967467	0.017489676997461
1653	gene5875	LOC724631	60S ribosomal protein L29	FBgn0016726	Ribosomal protein L29	RpL29	493.108269171738	-0.123953654661576	0.0375716039987483	-3.29913129782017	0.000969845377030834	0.00712794297448212
1486	gene5175	Cat	catalase isoform X1	FBgn0000261	Catalase	Cat	375.629287023357	-0.124016968508356	0.0485067617861349	-2.55669444716067	0.0105671993025278	0.0455949177994377
2214	gene8239	LOC408291	3-ketoacyl-CoA thiolase, mitochondrial	FBgn0040064	yippee interacting protein 2	yip2	430.978039147469	-0.124429409084711	0.0310569827072798	-4.00648737378937	0.0000616284181202727	0.000814101058070797
[truncated: 687 more rows]
