# Supplementary material for: Genetic variation influences food-sharing sociability in honey bees
Source: PLoS Biol. 2025 Sep 16;23(9):e3003367. doi: 10.1371/journal.pbio.3003367 (PMC12440162; doi:10.1371/journal.pbio.3003367)
Supplement: S5 Table — (CSV) [file pbio.3003367.s008.csv]

	ID	Name	Protein.name	dmel.flybase.gene	dmel.flybase.name	dmel.flybase.symbol	baseMean	log2FoldChange	lfcSE	stat	pvalue	padj
84	gene3428	Vg	vitellogenin precursor	#N/A	#N/A	#N/A	479.34439258163	2.91714619208625	0.509335377598421	5.72735827980565	0.0000000102006589596583	0.0000527323064919537
185	gene8660	Mrjp3	major royal jelly protein 3 precursor	#N/A	#N/A	#N/A	56862.8501405644	2.61053685955554	0.538426425432285	4.84845604942148	0.00000124426090167873	0.000677074392760864
156	gene7023	Hex70a	hexamerin 70a precursor	#N/A	#N/A	#N/A	237.32275303755	2.56896890066043	0.475079450331328	5.40745110921719	0.0000000639279854653011	0.0000945099381923927
47	gene122	LOC102654804	uncharacterized protein LOC102654804	#N/A	#N/A	#N/A	4.49898950379136	2.54664541987717	0.754678996126007	3.3744750191139	0.000739566280235637	0.0413482888573296
183	gene863	LOC102654418	#N/A	#N/A	#N/A	#N/A	6.24322180525036	2.51458325923147	0.541148944650828	4.64674889249574	0.00000337207221850163	0.00134091748719571
61	gene2201	LOC724114	uncharacterized protein LOC724114 isoform X2	#N/A	#N/A	#N/A	137.219555261892	2.50891487014978	0.45769836850826	5.48159015363521	0.0000000421519828768174	0.0000945099381923927
191	gene8668	Mrjp7	major royal jelly protein 7 precursor	#N/A	#N/A	#N/A	6991.62555617283	2.36874416714523	0.438123114122136	5.40657201319192	0.0000000642424047002375	0.0000945099381923927
190	gene8667	Mrjp2	major royal jelly protein 2 precursor	#N/A	#N/A	#N/A	56926.2862852218	2.3685787239052	0.513618817361461	4.61154974047281	0.00000399677990738155	0.00142492094697993
108	gene4748	LOC725215	venom acid phosphatase Acph-1	#N/A	#N/A	#N/A	246.778968680119	2.3299461456925	0.528354474661474	4.40981624540105	0.0000103458370331196	0.00243103657012326
11	gene10593	LOC102655131	zinc finger protein 300-like	FBgn0002573	senseless	sens	21.6709392078437	2.27616367488758	0.509149098166367	4.47052480910775	0.00000780278916085552	0.00224091769816903
186	gene8661	Mrjp1	major royal jelly protein 1 precursor	#N/A	#N/A	#N/A	150607.829858413	2.2681767806989	0.500502411123697	4.53179990802948	0.00000584832326478813	0.00188955669483264
187	gene8662	Mrjp4	major royal jelly protein 4 isoform X1	#N/A	#N/A	#N/A	7938.79645146698	2.25994974231666	0.512073112547227	4.4133341254238	0.0000101790713955763	0.00243103657012326
189	gene8665	LOC113219122	#N/A	#N/A	#N/A	#N/A	173.684112547125	2.05660002409347	0.358656429162932	5.73417860901969	0.00000000979860333054852	0.0000527323064919537
170	gene7871	LOC724838	uncharacterized protein LOC724838	#N/A	#N/A	#N/A	22.160454660682	2.04965527721695	0.609576636570972	3.36242426997662	0.000772613150113789	0.0424896136118429
103	gene4621	LOC406081	glucose oxidase	#N/A	#N/A	#N/A	3519.85107014844	2.02781031019079	0.458333399934722	4.42431276114637	0.00000967497721933408	0.00243103657012326
184	gene8659	Y-e3	yellow-e3 isoform X1	FBgn0034856	yellow-d2	yellow-d2	17.7422839032062	1.99071468433244	0.538290504383429	3.69821623848382	0.000217119891367637	0.0190237504817797
197	gene9139	Hex110	hexamerin 110 isoform X1	#N/A	#N/A	#N/A	351.56045124373	1.98879453064447	0.381637538989573	5.21121306858339	0.000000187609832205422	0.000129313203678124
31	gene11516	LOC113218518	chymotrypsin inhibitor-like	#N/A	#N/A	#N/A	811.255196359927	1.94766659752795	0.478818587447115	4.06765035566434	0.0000474895662040828	0.0075234873635972
30	gene11514	LOC725202	chymotrypsin inhibitor	FBgn0036495	-	CG33259	27.5570187964449	1.90523071014983	0.497717544767077	3.82793560359911	0.000129222552868458	0.0134952724657271
118	gene5427	LOC406093	apisimin precursor	#N/A	#N/A	#N/A	18836.907936882	1.87966441374014	0.457566844756759	4.10795588727449	0.0000399176319178634	0.00665658703869016
76	gene314	LOC102654581	#N/A	#N/A	#N/A	#N/A	6.58998596767719	1.85655162547342	0.453266312098019	4.09594001566111	0.0000420458797838591	0.00679238048570812
122	gene546	LOC408603	glucose dehydrogenase	#N/A	#N/A	#N/A	52.1646382835703	1.85647922279682	0.395370606159764	4.69554183814726	0.00000265900934525745	0.00119558054229179
85	gene3555	LOC726421	membrane metallo-endopeptidase-like 1 isoform X2	#N/A	#N/A	#N/A	137.647382493379	1.8554470037651	0.348366108892448	5.32614096607754	0.00000010032128509632	0.0000945099381923927
36	gene11665	Lop1	rhodopsin, long-wavelength	#N/A	#N/A	#N/A	2.82063382164807	1.7711029036892	0.480530804637103	3.6857218862935	0.000228055289028483	0.01932675109234
188	gene8664	Mrjp5	major royal jelly protein 5 isoform X1	#N/A	#N/A	#N/A	9846.6704172727	1.74923926431452	0.500318668001753	3.49625024247225	0.000471845974887532	0.0297464361851353
126	gene5709	LOC411186	synaptic vesicle glycoprotein 2C isoform X2	FBgn0040350	-	CG3690	117.843052944146	1.68630064288953	0.373520525592541	4.51461305965565	0.00000634324750818445	0.00198735866627633
102	gene4620	LOC551044	glucose dehydrogenase	#N/A	#N/A	#N/A	439.06992394108	1.67422287347236	0.388076745946748	4.31415407122101	0.0000160215187901316	0.00318550928406097
179	gene8310	LOC725350	GATA-binding factor A	FBgn0003117	pannier	pnr	7.59314597545826	1.63274025999665	0.398029774200446	4.10205558937511	0.0000409495855174318	0.0067202819788052
137	gene6074	LOC724749	uncharacterized protein LOC724749 isoform X1	FBgn0028573	pericardin	prc	9.26088787239363	1.5271398790232	0.321583358152868	4.7488150126763	0.00000204611989657002	0.00100737302907797
45	gene12101	LOC107965722	uncharacterized protein LOC107965722	#N/A	#N/A	#N/A	9.56686489223631	1.52286892685567	0.341949862811894	4.45348600035378	0.00000844872193158796	0.00229871936975495
73	gene2972	LOC113218635	nuclear transcription factor Y subunit gamma-like	#N/A	#N/A	#N/A	1.8978909096765	1.51684521470543	0.433408305214944	3.49980652528836	0.00046559595649363	0.0297227380018812
149	gene6828	LOC107964868	#N/A	#N/A	#N/A	#N/A	9.01044761476664	1.51355284811602	0.398473911915399	3.79837375260182	0.000145648583344052	0.0147633402273937
150	gene6837	LOC413627	uncharacterized protein LOC413627	FBgn0038257	Senescence marker protein-30	smp-30	2309.56286656851	1.40639657640433	0.265388156282056	5.29939465312688	0.000000116187250627407	0.000100104998686396
152	gene6883	LOC552024	uncharacterized protein LOC552024	#N/A	#N/A	#N/A	19.5789469179634	1.34848572783554	0.374878749880605	3.59712501246076	0.000321753867007289	0.0232233537806361
129	gene576	LOC726505	uncharacterized protein LOC726505	#N/A	#N/A	#N/A	38.6586120288252	1.3322112691253	0.283757818779822	4.69488832009598	0.00000266752419899031	0.00119558054229179
119	gene5428	LOC409708	glucosylceramidase-like isoform X1	FBgn0051414	Glucocerebrosidase 1b	Gba1b	1526.44293382784	1.32263942988577	0.253434232552648	5.21886651445561	0.000000180021444734529	0.000129313203678124
139	gene615	LOC410730	dnaJ homolog subfamily C member 22	FBgn0030805	wurst	wus	102.431864118021	1.2286644616829	0.277872304024787	4.42168738620781	0.00000979330794099978	0.00243103657012326
63	gene2243	LOC725697	protein dead ringer isoform X1	FBgn0004795	retained	retn	26.5948702619489	1.22766192570134	0.311728005320924	3.93824714092485	0.0000820790300971635	0.0102242782189708
22	gene1122	LOC725387	uncharacterized protein DDB_G0283357	#N/A	#N/A	#N/A	172.209015558333	1.20987967759652	0.280845751336613	4.30798640121278	0.0000164747511462457	0.00321381985096291
134	gene5972	LOC725594	transcription initiation factor TFIID subunit 12 isoform X2	FBgn0264489	-	CG43897	173.746507909801	1.18335418532726	0.278946621311977	4.24222447922675	0.0000221315158525885	0.00408603111428415
161	gene7392	LOC727028	uncharacterized protein LOC727028	#N/A	#N/A	#N/A	148.220949840077	1.16718920463288	0.314951527821957	3.70593282307461	0.000210614121931193	0.0186114479200564
51	gene1286	LOC408570	uncharacterized protein LOC408570	#N/A	#N/A	#N/A	152.919145826966	1.13400408684089	0.241957808168137	4.68678442504681	0.00000277531028290965	0.00119558054229179
180	gene8313	LOC725422	box A-binding factor isoform X1	FBgn0003507	serpent	srp	61.9647706308165	1.11105091262841	0.282733866876991	3.92967041727546	0.0000850623729622743	0.0104697604054399
132	gene5801	LOC100577781	#N/A	#N/A	#N/A	#N/A	34.3468724166293	1.10472006195756	0.252525748225471	4.37468285796819	0.0000121609147602748	0.00267514250439321
40	gene119	LOC409852	transcription factor SPT20 homolog	FBgn0015766	Msr-110	Msr-110	317.982539780857	1.03900954579932	0.262083281505322	3.96442512407346	0.0000735730348673788	0.00939844909799924
18	gene10964	LOC552592	facilitated trehalose transporter Tret1 isoform X1	#N/A	#N/A	#N/A	69.4066590683487	1.02936081168001	0.223895767691574	4.59750008806775	0.00000427590447556484	0.00147361921242883
52	gene1375	LOC725154	serine protease snake isoform X1	FBgn0030051	Serine Protease Immune Response Integrator	spirit	28.7206900444144	0.995911799800876	0.270101135787272	3.68718108829147	0.000226751998204686	0.01932675109234
140	gene6269	LOC724175	probable cytochrome P450 304a1	FBgn0038095	Cyp304a1	Cyp304a1	49.0380794280816	0.978576290394598	0.217556260622882	4.498037829814	0.00000685834959269032	0.00208554342467133
87	gene3642	LOC413117	proton-coupled amino acid transporter-like protein pathetic	FBgn0033760	-	CG8785	101.141994500608	0.970406258902261	0.181237726000416	5.35432815406232	0.0000000858748893186499	0.0000945099381923927
6	gene10303	LOC113218576	lysozyme-like	#N/A	#N/A	#N/A	18.7000695030059	0.968890379127846	0.25896732647024	3.74136147727188	0.000183026049022273	0.0173606084480852
48	gene12220	LOC726418	flavin-containing monooxygenase FMO GS-OX-like 4	#N/A	#N/A	#N/A	63.8370357937311	0.944806958561036	0.176366193766893	5.3570751762654	0.000000084579935237117	0.0000945099381923927
62	gene221	LOC107964158	#N/A	#N/A	#N/A	#N/A	24.2428192102617	0.875979033274862	0.21991825070613	3.98320298775661	0.0000679926326138437	0.00912955621551337
177	gene8232	LOC410204	titin isoform X7	FBgn0265991	Z band alternatively spliced PDZ-motif protein 52	Zasp52	128.960538139775	0.823108941645382	0.224402118026973	3.66800879101527	0.000244446781319658	0.0202186821765115
70	gene2748	LOC100577174	ras-responsive element-binding protein 1 isoform X1	FBgn0003053	pebbled	peb	45.5327031901641	0.801819999287228	0.207012891889816	3.87328533970726	0.000107377985667511	0.0121493582603419
41	gene11907	LOC726251	uncharacterized protein LOC726251	#N/A	#N/A	#N/A	59.3574019663137	0.748175939947905	0.19522654701835	3.83234734914192	0.000126926357481449	0.013393952703995
115	gene5154	LOC100578777	#N/A	#N/A	#N/A	#N/A	29.1048234183337	0.713945714813035	0.184602277209807	3.86748054034898	0.000109965600541877	0.0121709338621268
15	gene10795	LOC725420	sodium-dependent nutrient amino acid transporter 1 isoform X2	#N/A	#N/A	#N/A	33.3665371148314	0.670445500415961	0.166886168462743	4.01738206702035	0.0000588482697625408	0.00869188944392728
148	gene6712	LOC551806	aquaporin isoform X1	FBgn0034883	Entomoglyceroporin 2	Eglp2	33.4042928908537	0.665681512497488	0.161795574995726	4.11433694966672	0.0000388293904404389	0.00658126340596225
107	gene4745	LOC102656864	#N/A	#N/A	#N/A	#N/A	477.671777915739	0.645346315666056	0.162551626508781	3.97010063526615	0.0000718422811863424	0.00939844909799924
169	gene7855	LOC107965072	uncharacterized protein LOC107965072 isoform X3	#N/A	#N/A	#N/A	1972.39927592788	0.643243172939955	0.176461475348196	3.64523288536888	0.000267149768782212	0.0209247080260552
83	gene3383	LOC113218711	#N/A	#N/A	#N/A	#N/A	10.7096896862201	0.631005314776589	0.176233672968569	3.58050368098002	0.000342932511964224	0.0238197431457725
157	gene7109	LOC551863	putative inorganic phosphate cotransporter	FBgn0034392	Major Facilitator Superfamily Transporter 15	MFS15	20.2043692406495	0.593145502159789	0.178743572941191	3.31841583112442	0.000905296016607801	0.0471832203649969
3	gene10175	LOC113218526	#N/A	#N/A	#N/A	#N/A	50.9072051110807	0.56338853572714	0.16800869104676	3.35332971298692	0.000798455290152976	0.0436784616131831
131	gene5788	LOC100576841	#N/A	#N/A	#N/A	#N/A	56.1632076480119	0.531214762651637	0.128293196500206	4.14063081397137	0.0000346352021042925	0.00612856760001955
151	gene6859	LOC102654625	#N/A	#N/A	#N/A	#N/A	48.8860077693006	0.514076212383535	0.155893177986351	3.29761840141936	0.000975085539502913	0.0496621152360621
198	gene9186	LOC410254	glutaryl-CoA dehydrogenase, mitochondrial	FBgn0031824	-	CG9547	19.2857350872015	0.510692158687703	0.14017702653947	3.64319440421221	0.000269275305848757	0.0209326119336112
29	gene11507	LOC551957	headcase protein isoform X4	FBgn0010113	headcase	hdc	2270.62140910245	0.452841968905579	0.111399498795853	4.06502698666034	0.000048026904535972	0.0075234873635972
89	gene370	Or2	odorant receptor 2 isoform X1	FBgn0037324	Odorant receptor co-receptor	Orco	16.3438682755519	0.409156964877601	0.121254507983931	3.37436497562485	0.000739862021337265	0.0413482888573296
136	gene6071	LOC724705	A-kinase anchor protein 14	FBgn0033344	-	CG8252	26.3892509022218	0.364799692228683	0.10761419514185	3.38988450127632	0.000699220763234335	0.0397211179729659
146	gene6604	LOC725765	uncharacterized protein LOC725765 isoform X1	FBgn0039832	-	CG15563	307.277093447024	0.321752974392761	0.0881008396923806	3.6520988394233	0.000260105729081575	0.0209247080260552
123	gene5566	LOC107964640	uncharacterized protein LOC107964640	#N/A	#N/A	#N/A	71.3316155695288	0.321200286244699	0.0747848570883258	4.2949909747817	0.000017470044358581	0.00334486645598832
37	gene11716	LOC726323	uncharacterized protein LOC726323 isoform X1	#N/A	#N/A	#N/A	1250.736498395	0.312056237214167	0.0891656693033151	3.49973526417039	0.000465720432953356	0.0297227380018812
82	gene3310	LOC102654638	#N/A	#N/A	#N/A	#N/A	61.5875872353482	0.29476420701769	0.0666297693491745	4.42391156230744	0.00000969297119475836	0.00243103657012326
8	gene10386	LOC552377	diacylglycerol O-acyltransferase 1 isoform X3	FBgn0004797	midway	mdy	641.98862854398	0.275397099848009	0.074247392433742	3.70918211159769	0.000207929836918411	0.0185326429646504
202	gene989	LOC412196	uncharacterized protein LOC412196	FBgn0031538	-	CG3246	86.4255002437572	0.226867936927915	0.0667676115321215	3.39787408478391	0.000679116694763172	0.038792196172135
101	gene4514	LOC724743	PRKC apoptosis WT1 regulator protein isoform X9	#N/A	#N/A	#N/A	1663.65911592393	0.216578711543422	0.0496445160421739	4.36259085211817	0.0000128531182394071	0.00275514086818834
7	gene10346	LOC408427	piezo-type mechanosensitive ion channel component isoform X6	FBgn0264953	Piezo	Piezo	2864.33230778649	0.214633042068235	0.0553114693632374	3.88044368625813	0.000104266085017307	0.0119778561443771
1	gene10120	LOC100576722	uncharacterized protein LOC100576722 isoform X1	FBgn0259226	-	CG42326	131.587131123816	0.200337593436861	0.0545906348797329	3.66981614846978	0.000242724978185324	0.0202186821765115
164	gene7404	LOC411832	translationally-controlled tumor protein homolog	FBgn0037874	Translationally controlled tumor protein	Tctp	6652.10113990128	0.199765788152271	0.0365395228346165	5.46711540422796	0.0000000457418264201718	0.0000945099381923927
78	gene3258	LOC412235	caspase-1	FBgn0019972	Death related ICE-like caspase	Drice	154.981780205044	0.183290167167399	0.0538331781835935	3.40478071984351	0.000662172022962211	0.0384617783449792
143	gene6512	LOC726013	40S ribosomal protein S20	FBgn0019936	Ribosomal protein S20	RpS20	679.829228758594	0.18164595048929	0.0472320581204891	3.84581908385002	0.000120150393731228	0.0130761570609175
90	gene3723	LOC408918	death-associated protein 1	FBgn0033624	-	CG12384	693.163888530086	0.178223796366874	0.050782480767873	3.5095527763115	0.000448860969541394	0.0293719845828385
194	gene8935	RpL32	60S ribosomal protein L32 isoform X1	FBgn0002626	Ribosomal protein L32	RpL32	848.783476952731	0.157456957238497	0.0442838940773386	3.55562582106058	0.000377080430443293	0.025481271701655
64	gene237	LOC409290	60S ribosomal protein L14 isoform X1	FBgn0017579	Ribosomal protein L14	RpL14	1991.51256640099	0.152030758132869	0.0339044320126397	4.48409688963941	0.00000732233878798628	0.00216301887797115
162	gene7398	LOC409599	60S ribosomal protein L35a	FBgn0037328	Ribosomal protein L35A	RpL35A	1014.73940309232	0.15150135908822	0.0430633084116844	3.51810775056736	0.000434635843131786	0.028805769116279
13	gene10706	LOC410486	40S ribosomal protein SA	FBgn0003517	stubarista	sta	2218.49920934177	0.151291883123607	0.0327526501032059	4.61922570072578	0.00000385174701797099	0.00142492094697993
159	gene7235	Tpx-4	peroxiredoxin-like protein	FBgn0033520	Peroxiredoxin 2540-1	Prx2540-1	5723.1627807974	0.151117692528344	0.0376971716000772	4.00872760777721	0.0000610467827301928	0.00871906069924483
155	gene7016	LOC409637	60S ribosomal protein L23a	FBgn0026372	Ribosomal protein L23A	RpL23A	1728.23733740754	0.150253844158886	0.0397099246073163	3.78378568190993	0.000154460843081454	0.0152964606658567
100	gene4377	LOC724369	40S ribosomal protein S25	FBgn0086472	Ribosomal protein S25	RpS25	1377.74209486493	0.150171031103585	0.0417562496426519	3.59637257629077	0.000322685537712889	0.0232233537806361
163	gene740	LOC551107	60S ribosomal protein L9	FBgn0015756	Ribosomal protein L9	RpL9	1931.15556707095	0.147878417638695	0.0323282486007124	4.57427865843115	0.00000477863488900567	0.00159375181023967
43	gene12015	LOC552318	60S ribosomal protein L27a	FBgn0285948	Ribosomal protein L27A	RpL27A	1275.71735419125	0.14596424075285	0.0436792885622083	3.34172660676391	0.000832590234715022	0.0443719094676217
32	gene11588	LOC408526	60S ribosomal protein L4	FBgn0003279	Ribosomal protein L4	RpL4	2740.71822939615	0.145722110566943	0.0409520690659733	3.55835770671773	0.000373180867686312	0.0253836644145314
75	gene3022	LOC412266	60S ribosomal protein L27	FBgn0039359	Ribosomal protein L27	RpL27	1416.6880025481	0.142573075849888	0.0351566500646509	4.05536578677733	0.0000500559077637816	0.00772429896074236
93	gene3812	LOC413137	60S ribosomal protein L15	FBgn0028697	Ribosomal protein L15	RpL15	1335.87590082293	0.140403229514054	0.0384596120869443	3.65066681371224	0.000261560366583566	0.0209247080260552
165	gene7428	Rps8	40S ribosomal protein S8 isoform X1	FBgn0039713	Ribosomal protein S8	RpS8	2748.86507150756	0.140274818170677	0.035526819575462	3.9484203721845	0.0000786685741378158	0.00991895595135216
21	gene11088	LOC727128	60S ribosomal protein L34	FBgn0037686	Ribosomal protein L34b	RpL34b	737.036435906432	0.137616389832251	0.040119802842139	3.43013624403231	0.000603278250701569	0.0360537215838354
171	gene7987	LOC726270	40S ribosomal protein S19	FBgn0010412	Ribosomal protein S19a	RpS19a	1055.89707084867	0.135653272466625	0.0339756431394935	3.99266238786634	0.0000653355602603459	0.00900672476708954
92	gene3797	LOC725102	protein dpy-30 homolog	FBgn0035491	Dpy-30-like 2	Dpy-30L2	169.8519783658	0.13536656375124	0.0335080975908109	4.03981644688662	0.0000534930492208177	0.00801542950571064
54	gene1589	LOC412516	spindle assembly abnormal protein 6 homolog	FBgn0039731	Spindle assembly abnormal 6	Sas-6	125.147360202552	0.13329199581091	0.0355036541873361	3.75431765720765	0.000173814321970842	0.0166395025449679
50	gene1256	LOC551418	60S ribosomal protein L13a	FBgn0037351	Ribosomal protein L13A	RpL13A	1711.8777832176	0.133223481564664	0.0383272905456154	3.47594311176543	0.000509060257115421	0.0315160119659661
88	gene3682	LOC408799	40S ribosomal protein S24	FBgn0261596	Ribosomal protein S24	RpS24	1638.42643313032	0.130310813219511	0.0385295350542824	3.3821018871866	0.000719334593752921	0.0406404391519751
55	gene171	LOC725647	40S ribosomal protein S6	FBgn0261592	Ribosomal protein S6	RpS6	3051.73964387315	0.129581689306555	0.0358767154609552	3.61186044044582	0.000304008168058053	0.0224510032110872
2	gene10135	LOC551392	U11/U12 small nuclear ribonucleoprotein 48 kDa protein	#N/A	#N/A	#N/A	322.09625616826	0.125449753101339	0.029781118691597	4.21239223416868	0.000025268027620079	0.00458326557129819
142	gene6389	RpL35	ribosomal protein L35	FBgn0029785	Ribosomal protein L35	RpL35	1100.04742066002	0.124753194691612	0.0359667065417277	3.4685743201668	0.000523227782155601	0.0320097753828802
19	gene11027	LOC726670	RING finger protein 207 isoform X2	#N/A	#N/A	#N/A	1020.01741676431	0.124575926075169	0.0340623894436638	3.65728676437121	0.000254899156187809	0.0207511998096516
97	gene4225	LOC726439	40S ribosomal protein S16	FBgn0034743	Ribosomal protein S16	RpS16	1937.78599894597	0.118527911899618	0.0322762249493756	3.67229786276201	0.000240379271002088	0.0202055388852894
176	gene8217	LOC552189	sorting nexin-17 isoform X2	FBgn0032191	-	CG5734	320.185144165912	0.113074995944983	0.0332408900862333	3.40168375911849	0.000669720867699328	0.0386829276600187
71	gene2898	LOC409643	failed axon connections isoform X2	FBgn0014163	failed axon connections	fax	4976.99540723342	0.112446355182286	0.0296009975908278	3.79873532428275	0.000145436301250916	0.0147633402273937
193	gene8908	LOC107965212	#N/A	#N/A	#N/A	#N/A	578.10589528659	0.10972022249644	0.0273839037127375	4.00674146562255	0.0000615621850319056	0.00871906069924483
34	gene11613	LOC410607	charged multivesicular body protein 3	FBgn0037231	Vacuolar protein sorting 24	Vps24	339.770157194746	0.108564780176661	0.0291227087648176	3.72783936595265	0.000193128404683375	0.018005156328082
17	gene10932	LOC409862	serine/arginine-rich splicing factor 2	FBgn0265298	SR family splicing factor SC35	SC35	1479.72085648566	0.106102571061625	0.0230049653151973	4.61215957546056	0.00000398506864522857	0.00142492094697993
99	gene4356	LOC100578106	uncharacterized protein LOC100578106 isoform X1	#N/A	#N/A	#N/A	366.983918247964	0.0979604977258358	0.0263517065700631	3.7174251870702	0.000201263559153019	0.0182531924393251
14	gene10712	GluCl	glutamate-gated chloride channel isoform X3	FBgn0024963	GluClalpha	GluClalpha	13433.1738326797	0.0954222961721197	0.0219814016829772	4.34104692450147	0.0000141805432512782	0.00292525616726278
124	gene5590	LOC412366	NFU1 iron-sulfur cluster scaffold homolog, mitochondrial	FBgn0053502	-	CG33502	1291.7380661263	0.0847166990789979	0.0225252798624263	3.76096100010331	0.0001692618213213	0.0163551212209432
203	gene9945	LOC408388	tubulin alpha-1 chain	FBgn0003884	alpha-Tubulin at 84B	alphaTub84B	13149.1285433428	0.0810319624121967	0.0211445378367984	3.83228817946422	0.000126956897668199	0.013393952703995
27	gene11420	LOC408542	uncharacterized protein LOC408542 isoform X2	FBgn0039038	-	CG6688	486.904852027308	0.0748182411711314	0.0225523678563337	3.31753373516027	0.000908159478927787	0.0471832203649969
147	gene6647	LOC411915	mitogen-activated protein kinase p38a isoform X3	FBgn0024846	p38b MAP kinase	p38b	603.402309788532	0.0615431697445871	0.0169426874409018	3.63243257359597	0.000280761951849953	0.0211883052567639
44	gene12062	LOC551771	methionine aminopeptidase 2	FBgn0283478	uninitiated	und	2239.92060520304	0.0579325887935158	0.0161811967986145	3.58024128341831	0.000343277079864601	0.0238197431457725
138	gene6145	LOC413361	TBC1 domain family member 16	FBgn0032249	TBC1 domain family member 16	TBC1D16	2022.95638500136	-0.0702323527505321	0.0212560128206516	-3.30411697354156	0.000952760696970373	0.0490079246068492
167	gene7555	LOC409006	beta-arrestin-1 isoform X5	FBgn0040206	kurtz	krz	3714.64924627764	-0.0710008221444611	0.0213984533656113	-3.31803523046035	0.000906530495672124	0.0471832203649969
35	gene11628	LOC410604	protein phosphatase PP2A 55 kDa regulatory subunit isoform X1	FBgn0004889	twins	tws	5093.18648823317	-0.0710274394736721	0.0204962452667696	-3.46538785759108	0.000529467288353063	0.0322009546722489
98	gene4235	LOC411892	V-type proton ATPase subunit C isoform X2	FBgn0262511	Vacuolar H[+] ATPase 44kD subunit	Vha44	1741.80736877261	-0.0798188255067836	0.0240385342036835	-3.32045310377339	0.000898714566885133	0.0471832203649969
72	gene2924	LOC551375	receptor-type tyrosine-protein phosphatase N2 isoform X1	FBgn0031294	IA-2 protein tyrosine phosphatase	IA-2	3014.16848285671	-0.0831239889231971	0.0229846138722215	-3.61650578014096	0.000298606652919069	0.0222107495289946
91	gene3732	LOC408920	long-chain fatty acid transport protein 4	FBgn0034999	Fatty acid transport protein 3	Fatp3	3942.65011274583	-0.0853913300188814	0.0238895158663463	-3.57442697862178	0.000350995749534952	0.0241929670296125
23	gene11260	LOC413557	syndecan isoform X1	FBgn0010415	Syndecan	Sdc	5918.00562282394	-0.0882508927252067	0.0234124755358049	-3.76939604657541	0.000163643046942586	0.0159613722862207
125	gene5623	LOC413782	cartilage oligomeric matrix protein isoform X2	FBgn0031850	Thrombospondin	Tsp	314.397867541843	-0.0894629089838253	0.0267652689860788	-3.34249990277911	0.000830273843843608	0.0443719094676217
24	gene11290	LOC409513	CD9 antigen isoform X1	FBgn0027865	Tetraspanin 96F	Tsp96F	1460.1815930027	-0.0909637824949492	0.0257906950363843	-3.52700004271393	0.000420296695602975	0.0280351453925107
4	gene10222	LOC725290	transcription factor CP2-like protein 1 isoform X1	FBgn0050011	gemini	gem	4931.86237216912	-0.0959901577831636	0.0249785764586932	-3.8428994519324	0.000121589291357014	0.0130949133681267
20	gene11081	LOC727135	uncharacterized protein LOC727135	#N/A	#N/A	#N/A	2314.33308076955	-0.0996752144179305	0.0273988450090982	-3.63793489779704	0.00027483286908739	0.0211883052567639
166	gene7446	LOC409085	guanine nucleotide exchange factor for Rab-3A	#N/A	#N/A	#N/A	1503.56886951228	-0.0996885191958839	0.0279914298169833	-3.56139432132187	0.000368890583085177	0.0252580115133619
26	gene11294	LOC727622	probable aspartate aminotransferase, cytoplasmic	FBgn0001124	Glutamate oxaloacetate transaminase 1	Got1	2936.41847103035	-0.103676184390251	0.0307760037757538	-3.36873445771831	0.000755141418089993	0.0419753071055508
172	gene8025	LOC412305	succinate-semialdehyde dehydrogenase, mitochondrial	FBgn0039349	Succinic semialdehyde dehydrogenase	Ssadh	770.251666998823	-0.103826894127639	0.0288748469224984	-3.5957556556513	0.000323451295522933	0.0232233537806361
174	gene8157	LOC552734	poly(U)-specific endoribonuclease homolog	FBgn0030251	-	CG2145	28666.2230980399	-0.107429224070213	0.0277477897887967	-3.87163175474208	0.000108109194308101	0.0121493582603419
135	gene6054	LOC412810	V-type proton ATPase 116 kDa subunit a isoform X2	FBgn0028670	Vacuolar H[+] ATPase 100kD subunit 2	Vha100-2	1135.09697848148	-0.109220304983438	0.0315488636302849	-3.46194101516206	0.00053629467710583	0.0324254424947204
121	gene5456	LOC100577214	protein giant-lens	FBgn0004569	argos	aos	901.173777842602	-0.112629851201751	0.028823812168863	-3.90752793356807	0.0000932452640249226	0.0112100323808567
111	gene4881	LOC726290	E3 ubiquitin-protein ligase TRAIP	#N/A	#N/A	#N/A	226.660262474675	-0.118702908230892	0.0346337861961004	-3.4273731309301	0.000609451010150035	0.0362132988157541
181	gene8393	LOC409649	solute carrier organic anion transporter family member 5A1 isoform X1	FBgn0032433	Organic anion transporting polypeptide 33Ea	Oatp33Ea	2782.92078119231	-0.123870056193062	0.0316786880310872	-3.91020158636318	0.0000922191263241249	0.0112100323808567
74	gene3000	LOC551744	phospholipase ABHD3 isoform X1	FBgn0033382	alpha/beta hydrolase 1	Hydr1	2597.12675459611	-0.124213650080656	0.0356933390277004	-3.48002326104202	0.000501370250252108	0.0312269097431117
10	gene10579	LOC100577945	#N/A	#N/A	#N/A	#N/A	2510.15927563574	-0.125224167908218	0.0366683586459979	-3.41504699234431	0.000637710085138163	0.0375479621160626
168	gene7616	LOC408996	1-phosphatidylinositol 4,5-bisphosphate phosphodiesterase	#N/A	#N/A	#N/A	3663.60700345901	-0.129105277803382	0.0331946454412245	-3.88934046703347	0.000100517019251234	0.0116769153038035
65	gene2396	LOC551687	uncharacterized protein LOC551687	FBgn0016123	Alkaline phosphatase 4	Alp4	2639.00370233338	-0.129608628952093	0.0369702228007363	-3.5057573131399	0.000455310163826567	0.0296066149924709
56	gene1745	LOC408715	lachesin isoform X2	FBgn0051708	Dpr-interacting protein zeta	DIP-zeta	6267.37498637876	-0.131290178258993	0.036649850368349	-3.58228415503645	0.000340603011286611	0.0238197431457725
133	gene5936	LOC409077	aminopeptidase N	FBgn0058470	-	CG40470	75196.3669009167	-0.136247048339822	0.0284713901918913	-4.78540202714181	0.00000170645411843447	0.0008821514565247
141	gene6317	LOC113218958	superoxide dismutase	#N/A	#N/A	#N/A	1226.12721620017	-0.145548679198916	0.0351702414096999	-4.13840432607249	0.0000349729653159061	0.00612856760001955
192	gene8719	LOC725581	anion exchange protein 2 isoform X3	FBgn0036043	-	CG8177	3774.80200201504	-0.148301978600977	0.0436289376676119	-3.39916547431934	0.000675918088694634	0.038792196172135
9	gene10513	LOC412876	pyruvate carboxylase, mitochondrial isoform X2	FBgn0027580	Pyruvate carboxylase	PCB	2001.48175157564	-0.152552666695466	0.0356473188086779	-4.2794990421083	0.0000187314444117047	0.00352117097768392
195	gene8956	LOC727593	UDP-glucuronosyltransferase 2C1	#N/A	#N/A	#N/A	979.776500345653	-0.156899289792716	0.0475345018587653	-3.30074543031702	0.000964283330868765	0.0493550760289711
79	gene3272	GstS1	glutathione S-transferase S1 isoform X1	#N/A	#N/A	#N/A	2929.85998304124	-0.159305953236272	0.0463104645887539	-3.43995584261441	0.000581809103320402	0.0349728158094747
86	gene3634	LOC408805	progestin and adipoQ receptor family member 3	FBgn0038256	-	CG7530	1284.95478358827	-0.159342123064313	0.0438523069342646	-3.63360867885857	0.000279484645369518	0.0211883052567639
80	gene3281	LOC552417	acyl-CoA Delta(11) desaturase	#N/A	#N/A	#N/A	10996.2665773326	-0.16115903376913	0.0403554311918807	-3.99349056643345	0.0000651076702118631	0.00900672476708954
144	gene6597	LOC725439	uncharacterized protein LOC725439	#N/A	#N/A	#N/A	1412.74501396743	-0.163354371983228	0.0442232015872529	-3.69386127915067	0.00022087432690211	0.0191900812255539
173	gene8084	LOC410233	extracellular sulfatase SULF-1 homolog isoform X1	FBgn0040271	Sulfated	Sulf1	843.183318832735	-0.164913303007294	0.0452248229940002	-3.64652180129423	0.000265813935240211	0.0209247080260552
200	gene9394	LOC113219121	uncharacterized protein LOC113219121 isoform X2	#N/A	#N/A	#N/A	920.065854117848	-0.164916323523074	0.0453973140760316	-3.63273305656082	0.000280435093766526	0.0211883052567639
81	gene330	Fabp	FABP-like protein	#N/A	#N/A	#N/A	3882.32429261503	-0.168918982820532	0.0480972094852778	-3.51203291476269	0.000444692920741433	0.0292845866722655
67	gene2524	LOC413489	deoxyribonuclease-2-alpha	FBgn0000477	Deoxyribonuclease II	DNaseII	220.98421776472	-0.169414528830594	0.0511234289700067	-3.31383344669597	0.000920263062481073	0.0475729990149591
60	gene2141	LOC100577635	uncharacterized protein LOC100577635 isoform X1	#N/A	#N/A	#N/A	1662.28657555578	-0.171454634421152	0.0389510507053402	-4.4017974179486	0.0000107357773998546	0.00246660450082437
25	gene11292	LOC552784	LOW QUALITY PROTEIN: uncharacterized protein LOC552784	FBgn0037956	-	CG6959	392.694417387155	-0.17601243777816	0.0522910032493213	-3.36601760993071	0.00076261839636356	0.0421642331550954
66	gene2470	LOC412667	proto-oncogene tyrosine-protein kinase receptor Ret isoform X2	FBgn0011829	Ret oncogene	Ret	796.010521400944	-0.183070233287012	0.0491417760766764	-3.72534832687702	0.000195045701590597	0.018005156328082
182	gene8411	LOC408280	uncharacterized protein LOC408280	#N/A	#N/A	#N/A	1937.4332915877	-0.188209476414446	0.0373616308951549	-5.0375069798908	0.000000471634367471111	0.000304764232830238
158	gene7204	LOC551433	uncharacterized protein LOC551433	FBgn0052227	golden goal	gogo	350.698147243849	-0.190430766117809	0.0520276580265538	-3.66018332058339	0.000252034868427039	0.0206808611481521
33	gene11597	LOC413478	spermine oxidase	#N/A	#N/A	#N/A	1756.96287857418	-0.190874019211671	0.035840019389282	-5.32572310127579	0.000000100552212024018	0.0000945099381923927
39	gene11725	Tsf1	transferrin 1 precursor	FBgn0022355	Transferrin 1	Tsf1	26434.2088671325	-0.191367179207351	0.0546273175700207	-3.50314069443476	0.000459806525929463	0.0297121229474045
199	gene9279	LOC102654866	#N/A	#N/A	#N/A	#N/A	218.425781623696	-0.191648166835449	0.0548077217095022	-3.49673660677309	0.000470986614105585	0.0297464361851353
160	gene7280	LOC409023	methylthioribose-1-phosphate isomerase isoform X1	FBgn0039849	-	CG11334	522.099605382015	-0.197588436202756	0.0442966731084938	-4.46057056517115	0.00000817417381083622	0.00228412927108745
127	gene5716	LOC409277	acidic phospholipase A2 PA4 isoform X4	FBgn0029720	-	CG3009	2721.52395546539	-0.199200143944543	0.0595006227674475	-3.34786653785285	0.00081436218879535	0.0440821501044771
96	gene4216	LOC411079	protein grainyhead isoform X2	FBgn0259211	grainy head	grh	191.476937154899	-0.202252453100224	0.0530940113358748	-3.80932704106245	0.00013934554330065	0.0144069357218542
178	gene8234	LOC726121	golgin subfamily A member 6-like protein 22 isoform X2	FBgn0036044	Z band alternatively spliced PDZ-motif protein 67	Zasp67	199.777933987648	-0.202314349995422	0.0543893471584033	-3.71974220257144	0.00019942622740216	0.0182466173903622
42	gene11979	LOC724126	uncharacterized protein LOC724126	#N/A	#N/A	#N/A	305.250089685112	-0.204768096459992	0.054137610724684	-3.78236301378975	0.000155346587669499	0.0152964606658567
120	gene5433	LOC724747	otoferlin isoform X3	FBgn0266757	misfire	mfr	3499.29379439237	-0.211762730642365	0.0483722548984607	-4.37777256997593	0.0000119898367234382	0.00267514250439321
77	gene319	LOC409468	A disintegrin and metalloproteinase with thrombospondin motifs 8 isoform X1	FBgn0034903	sol narae	sona	2103.12025645689	-0.214607469191289	0.0408788373397221	-5.24984278314476	0.000000152229076962234	0.000121068955900965
49	gene12264	LOC410638	aromatic-L-amino-acid decarboxylase	FBgn0000422	Dopa decarboxylase	Ddc	1641.4996841268	-0.22253615723643	0.0571152407879143	-3.89626576315719	0.0000976871939564777	0.011609056302483
59	gene2001	LOC408696	uncharacterized protein LOC408696	#N/A	#N/A	#N/A	8319.54393593412	-0.225786650101093	0.0404252995760782	-5.58528081347114	0.0000000233322892367249	0.0000804108461394996
175	gene8203	LOC102656571	#N/A	#N/A	#N/A	#N/A	66.1333217519152	-0.235018193340545	0.0661801538855643	-3.55118837811904	0.000383495826621453	0.0257465152690858
68	gene2570	LOC100578418	uncharacterized protein LOC100578418 isoform X2	#N/A	#N/A	#N/A	96.5335198538496	-0.246676672751333	0.0568743788511281	-4.33721963622711	0.0000144296416027084	0.00292525616726278
38	gene11720	LOC102654111	platelet glycoprotein V isoform X3	FBgn0035575	-	CG7509	493.931203579258	-0.247585686955175	0.0620863447707668	-3.9877639418024	0.0000666989803563075	0.00907369418294557
16	gene10893	LOC726392	sodium-independent sulfate anion transporter isoform X2	#N/A	#N/A	#N/A	2193.82428407277	-0.252920318137067	0.0541026398041349	-4.67482398368549	0.00000294205841555755	0.00121671767833798
94	gene4189	LOC408827	carbonic anhydrase 1	FBgn0027844	Carbonic anhydrase 1	CAH1	836.964061008206	-0.258319108649004	0.0700488981748471	-3.68769695712017	0.000226292923331965	0.01932675109234
57	gene1938	LOC100577938	uncharacterized protein LOC100577938	#N/A	#N/A	#N/A	74.7012852187932	-0.273912159263752	0.0751071644398437	-3.64695114383048	0.000265370356369136	0.0209247080260552
130	gene5775	LOC100577026	mitochondrial amidoxime-reducing component 1 isoform X2	#N/A	#N/A	#N/A	150.256335353008	-0.278568421756926	0.0572769901381457	-4.86353108089392	0.00000115309908902049	0.00066232730452127
196	gene9024	LOC102654628	#N/A	#N/A	#N/A	#N/A	172.360852117175	-0.284235303977414	0.083317834716046	-3.41145812233493	0.000646164261169838	0.0377440242725139
46	gene12181	LOC412890	A disintegrin and metalloproteinase with thrombospondin motifs 3	#N/A	#N/A	#N/A	758.880037925961	-0.286152458259653	0.0720323093086547	-3.97255705121856	0.0000711051986421475	0.00939844909799924
105	gene4738	LOC551176	actin, clone 205	#N/A	#N/A	#N/A	115.854313681114	-0.288114512012285	0.0802979487586736	-3.58806814453231	0.000333137229849847	0.0235911357494354
95	gene4203	LOC412382	excitatory amino acid transporter 3 isoform X2	FBgn0026439	Excitatory amino acid transporter 1	Eaat1	45.5627677353102	-0.323185114556174	0.097119376122477	-3.32770995304383	0.000875629805411656	0.0464263413238518
109	gene4855	LOC552301	chymotrypsin-1	#N/A	#N/A	#N/A	100.033375680209	-0.326987272911727	0.090231524845877	-3.62386952309903	0.000290228057255826	0.0217439701736811
12	gene10605	LOC100577694	neuropeptide-like 1 isoform X2	FBgn0035092	Neuropeptide-like precursor 1	Nplp1	80.4290540304452	-0.344258576147583	0.0955087839943754	-3.60447030890746	0.000312790202770772	0.0229357298329575
145	gene66	LOC100576602	#N/A	#N/A	#N/A	#N/A	203.722829463955	-0.344391709184636	0.0987180120310912	-3.48864105039078	0.000485482606101002	0.0304206343301713
53	gene1443	CSP6	chemosensory protein 6 isoform X1	#N/A	#N/A	#N/A	337.956993857345	-0.355233904256471	0.104039264924394	-3.41442151205723	0.000639176064651032	0.0375479621160626
114	gene4981	AGLU2	alpha glucosidase 2 precursor	#N/A	#N/A	#N/A	1275.78632250066	-0.383308921424375	0.114363377320859	-3.35167542620711	0.000803241306100068	0.0437090098093084
110	gene4880	LOC113218881	#N/A	#N/A	#N/A	#N/A	37.504769977225	-0.384586162463815	0.0951034622143046	-4.04387131140604	0.0000525757845874869	0.00799383877720627
5	gene10251	Vhdl	larval-specific very high density lipoprotein precursor	#N/A	#N/A	#N/A	86.3480761454286	-0.385157156160837	0.110932176071955	-3.47200577685421	0.000516585220404028	0.0317915154390312
154	gene6898	LOC726953	parathyroid hormone/parathyroid hormone-related peptide receptor isoform X4	#N/A	#N/A	#N/A	42.2263290867322	-0.398167652014649	0.100439942748901	-3.9642361506524	0.0000736313354229556	0.00939844909799924
128	gene5757	LOC413333	hemicentin-2	#N/A	#N/A	#N/A	61.6446817153766	-0.407379834137096	0.107425319745139	-3.7922143038865	0.000149309977582341	0.0149875326041148
112	gene4942	LOC724783	uncharacterized protein LOC724783	#N/A	#N/A	#N/A	119.529315419842	-0.427108385433408	0.10369312549015	-4.11896529701944	0.0000380577450819206	0.00655798377336629
201	gene9775	LOC100576546	#N/A	#N/A	#N/A	#N/A	25.5721338805501	-0.469525966746611	0.107710722131461	-4.35913860250195	0.0000130575396596604	0.00275514086818834
28	gene11443	LOC408538	uncharacterized protein LOC408538	FBgn0040279	Osiris 14	Osi14	138.163459541181	-0.488045164094127	0.131465498501655	-3.71234407244866	0.000205348570234903	0.0184617292839884
69	gene2741	LOC724778	LIM homeobox transcription factor 1-beta isoform X2	FBgn0052105	LIM homeobox transcription factor 1 alpha	Lmx1a	21.5419657524222	-0.496188256124044	0.138146981608619	-3.59174156645553	0.000328475503662192	0.0234214360852648
106	gene4739	LOC725404	actin, muscle	FBgn0000047	Actin 88F	Act88F	203.359585473241	-0.512220182037682	0.115921954153419	-4.41866414156351	0.00000993128397639726	0.00243103657012326
116	gene5196	LOC102654387	#N/A	#N/A	#N/A	#N/A	10.7693853470816	-0.519883059921346	0.139496782080587	-3.72684625528501	0.000193890646879482	0.018005156328082
117	gene5243	LOC411159	uncharacterized protein LOC411159	FBgn0051559	-	CG31559	43.6837307117233	-0.522132828469551	0.105804468220975	-4.93488448313036	0.000000801982120315522	0.000487746655408363
104	gene4737	LOC551369	actin, clone 205	FBgn0000046	Actin 87E	Act87E	50.8521526816073	-0.542146708601651	0.135232716543063	-4.0089907417412	0.0000609788069614555	0.00871906069924483
153	gene6897	LOC551572	uncharacterized protein LOC551572 isoform X3	FBgn0085345	-	CG34316	232.44059237053	-0.556058924294291	0.142858167091836	-3.89238456305287	0.0000992637346158451	0.0116623608203775
58	gene1944	Or25	odorant receptor 25	#N/A	#N/A	#N/A	7.66818725207696	-0.687823032197472	0.177918034733611	-3.86595452915899	0.000110655554989836	0.0121709338621268
113	gene4980	Hbg3	alpha-glucosidase precursor	#N/A	#N/A	#N/A	1191.25762991976	-0.985512020932793	0.294720373424074	-3.34388834230586	0.000826129801399685	0.0443719094676217
