# Supplementary material for: Genetic variation influences food-sharing sociability in honey bees
Source: PLoS Biol. 2025 Sep 16;23(9):e3003367. doi: 10.1371/journal.pbio.3003367 (PMC12440162; doi:10.1371/journal.pbio.3003367)
Supplement: S6 Table — Differentially expressed genes detected in nurses relative to remaining behavioral groups. (CSV) [file pbio.3003367.s009.csv]

	ID	Name	Protein.name	dmel.flybase.gene	dmel.flybase.name	dmel.flybase.symbol	baseMean	log2FoldChange	lfcSE	stat	pvalue	padj
71	gene9729	LOC113219159	#N/A	#N/A	#N/A	#N/A	1.15820380774166	1.27232892357199	0.334670064667512	3.80174105155186	0.000143682854536173	0.035883211628953
46	gene5767	JHBP-1	take-out-like carrier protein precursor	FBgn0039203	-	CG13618	9.13311610165731	0.804339525043077	0.2163369984213	3.71799336642679	0.000200811542011379	0.0403165029791774
50	gene5997	LOC113218902	uncharacterized protein LOC113218902	#N/A	#N/A	#N/A	27.6244575968929	0.764731076716814	0.189618620376857	4.03299567941667	0.000055070292580934	0.0244390159982
63	gene77	LOC100576820	myb-like protein A	#N/A	#N/A	#N/A	7.69170742097601	0.644741779921277	0.15644177495317	4.12128908735711	0.0000376758299643282	0.0227160571126509
6	gene12284	LOC725756	beta-galactosidase	FBgn0260746	Ectoderm-expressed 3	Ect3	250.09170503374	0.60878249297117	0.0925805045603452	6.57570938786964	0.0000000000484217482768664	0.000000272202857938404
7	gene12285	LOC102654520	putative uncharacterized protein DDB_G0282133	#N/A	#N/A	#N/A	9.02719628559108	0.579559913992635	0.155433923988039	3.72865780598342	0.000192502345033511	0.0393509793674865
67	gene8794	LOC100578061	late cornified envelope-like proline-rich protein 1	#N/A	#N/A	#N/A	12.3442123465452	0.514546302527737	0.133335316710601	3.85903986446847	0.00011383336991855	0.0321037498508493
54	gene6624	LOC411264	aryl hydrocarbon receptor protein 1 isoform X1	FBgn0003513	spineless	ss	91.0062642429599	0.365613798814244	0.0994796208477761	3.67526329210389	0.000237604249585288	0.0430868480336676
22	gene3288	LOC409598	uncharacterized protein LOC409598	FBgn0053978	-	CG33978	326.623769901411	0.364533844548383	0.090570481194065	4.02486372759021	0.0000570083179237236	0.0244390159982
17	gene2532	LOC102653952	uncharacterized protein LOC102653952	#N/A	#N/A	#N/A	30.2783620180396	0.347695078699047	0.08026335159986	4.33192823086214	0.0000147809126851693	0.015107436483578
40	gene5566	LOC107964640	uncharacterized protein LOC107964640	#N/A	#N/A	#N/A	71.3316155695288	0.338124424412993	0.0836039428809344	4.04435978449649	0.0000524662967817103	0.0244390159982
23	gene3310	LOC102654638	#N/A	#N/A	#N/A	#N/A	61.5875872353482	0.317247027397039	0.0745643968296868	4.25467167824968	0.000020935597882778	0.0160596953266068
21	gene3056	LOC410925	hormone receptor 4 isoform X1	FBgn0264562	Hormone receptor 4	Hr4	159.469641891475	0.29881054102577	0.0797130795506508	3.74857605188747	0.000177841411750665	0.0370272405983838
49	gene5995	LOC551259	titin isoform X24	FBgn0086906	sallimus	sls	3026.00344492523	0.296444084037623	0.0701046959317744	4.22859096808752	0.000023515943260116	0.0165243593795927
12	gene2101	LOC102653599	#N/A	#N/A	#N/A	#N/A	530331.453842248	0.285339347713688	0.0652028623817397	4.37617824265331	0.0000120778261083047	0.013579099893567
52	gene6398	LOC724393	uncharacterized protein LOC724393	FBgn0039771	Osiris 23	Osi23	71.165422231863	0.282830630544667	0.0746562420869893	3.78843915308667	0.000151596709843385	0.035883211628953
64	gene7917	LOC724995	1-acyl-sn-glycerol-3-phosphate acyltransferase alpha	#N/A	#N/A	#N/A	296.00247544083	0.267669696578484	0.0652037520192003	4.10512720954562	0.0000404092450638636	0.0227160571126509
39	gene5392	LOC113218886	#N/A	#N/A	#N/A	#N/A	58.2641648393421	0.243830430729374	0.0669677902275494	3.64101055001016	0.000271570006580854	0.0449009056468904
55	gene6680	LOC727408	slit homolog 1 protein isoform X2	#N/A	#N/A	#N/A	1245.61714517936	0.23127813434938	0.0607204528149948	3.80890002671829	0.00013958637748802	0.0356674918658593
68	gene9094	LOC551323	uncharacterized protein LOC551323 isoform X2	FBgn0261341	vermiform	verm	547.815053444169	0.20323334312873	0.0541584829726096	3.75256713212432	0.000175032938817058	0.0370272405983838
35	gene5002	LOC725964	uncharacterized protein LOC725964 isoform X1	#N/A	#N/A	#N/A	3619.08131812113	0.188174853452915	0.0467089284154578	4.0286698889594	0.0000560933178994818	0.0244390159982
15	gene2336	CSP2	chemosensory protein 2 precursor	#N/A	#N/A	#N/A	286.796808245759	0.184297999919538	0.0433694910024831	4.24948496418799	0.0000214262589966292	0.0160596953266068
51	gene638	LOC102654510	uncharacterized protein LOC102654510	#N/A	#N/A	#N/A	240.041795790869	0.182673692502285	0.0494384035321508	3.69497555444906	0.000219907943765342	0.04262801744403
38	gene5315	LOC727202	carbohydrate sulfotransferase 11	#N/A	#N/A	#N/A	155.405370222909	0.180693108844497	0.0500074617607197	3.61332294186604	0.000302297808000999	0.0479605926232342
47	gene578	LOC551581	N-acetylgalactosamine kinase isoform X1	FBgn0263199	Galactokinase	Galk	495.037218736658	0.17760204463034	0.0465101661416319	3.81856396920858	0.000134230779076287	0.0356674918658593
41	gene5604	LOC725480	innexin inx1	FBgn0004646	optic ganglion reduced	ogre	1256.01467075335	0.174639076932296	0.0446829764774539	3.90840294671092	0.0000929082561332077	0.0299519144052964
62	gene7452	LOC409267	glycogen phosphorylase	FBgn0004507	Glycogen phosphorylase	GlyP	1178.776186562	0.172654679127003	0.0459301609458569	3.75906976094709	0.000170546283773693	0.0368740743936084
60	gene7404	LOC411832	translationally-controlled tumor protein homolog	FBgn0037874	Translationally controlled tumor protein	Tctp	6652.10113990128	0.152311349030088	0.0414065118917641	3.6784395031445	0.000234665335723358	0.0430868480336676
53	gene6411	LOC409150	probable enoyl-CoA hydratase, mitochondrial	FBgn0033879	Enoyl-CoA hydratase, short chain 1	Echs1	852.72233794209	0.146582872348569	0.0399820785491888	3.66621440574263	0.000246167555605324	0.0432447160573539
14	gene2160	LOC409235	neurotrimin	FBgn0025878	wrapper	wrapper	4027.82012568209	0.136435276615156	0.0359925314689332	3.79065520114692	0.000150250412369203	0.035883211628953
65	gene8131	LOC551666	double-stranded RNA-binding protein Staufen homolog 2 isoform X4	FBgn0003520	staufen	stau	5150.56446470032	0.136118224438463	0.0299107904224745	4.5508066659511	0.0000053440635787836	0.00858332954518058
20	gene2898	LOC409643	failed axon connections isoform X2	FBgn0014163	failed axon connections	fax	4976.99540723342	0.131832239474164	0.0335326248097381	3.93146197836201	0.0000844308507119932	0.0287653349865133
24	gene3351	LOC551918	chromatin assembly factor 1 subunit B	FBgn0033526	Chromatin assembly factor 1, p105 subunit	Caf1-105	222.609303431256	0.128735256279336	0.0348256829633843	3.69656085179112	0.000218539894360023	0.04262801744403
11	gene2069	Fabp	FABP-like protein	FBgn0037913	fatty acid binding protein	fabp	3114.29765372744	0.125034658914424	0.0341004305306345	3.66665924648952	0.000245739907413892	0.0432447160573539
4	gene11910	LOC409854	Y-box factor homolog isoform X2	FBgn0022959	ypsilon schachtel	yps	6586.16123816856	0.111585733405292	0.0288861134440528	3.86295420536285	0.000112024014400428	0.0321037498508493
56	gene6707	LOC412838	alpha-mannosidase 2 isoform X1	FBgn0026616	alpha-Mannosidase class II b	alpha-Man-IIb	1430.78746072383	0.103114654884674	0.0267259940032134	3.85821589544158	0.00011421773494921	0.0321037498508493
59	gene7199	LOC725563	uncharacterized protein LOC725563	FBgn0030887	-	CG6867	1464.80941240031	0.0946041737630545	0.024422990395169	3.87357044458274	0.000107252386044482	0.0321037498508493
10	gene1898	LOC552075	saccharopine dehydrogenase-like oxidoreductase	FBgn0037298	Saccheropin dehydrogenase 1	Sccpdh1	2505.89924015237	0.0914415207521722	0.0242238893567725	3.77484884468426	0.000160104715280346	0.0360011462779387
72	gene9908	LOC552699	ATP synthase subunit gamma, mitochondrial	FBgn0020235	ATP synthase, gamma subunit	ATPsyngamma	1001.70154915325	-0.076367772489133	0.0211049335326316	-3.61847964936996	0.000296338797104838	0.0479605926232342
28	gene4085	LOC413929	egl nine homolog 1 isoform X1	FBgn0264785	HIF prolyl hydroxylase	Hph	699.038279143532	-0.0811045177540606	0.0197151278999361	-4.1138215367258	0.0000389162340143579	0.0227160571126509
9	gene173	LOC408623	endophilin-A isoform X1	FBgn0038659	Endophilin A	EndoA	10190.8730106045	-0.0894018792244448	0.023628050619225	-3.78371794885621	0.000154502905275249	0.035883211628953
26	gene3483	LOC412416	protein angel isoform X1	FBgn0016762	angel	angel	698.994974850635	-0.0999916967628452	0.0262390389857457	-3.81079874217822	0.000138518506031546	0.0356674918658593
30	gene4536	LOC413001	extended synaptotagmin-1 isoform X2	FBgn0266758	Extended synaptotagmin-like protein 2	Esyt2	1408.25888197501	-0.10684765776483	0.0292620740267559	-3.65140412354685	0.000260810464672581	0.0444286674896035
2	gene11677	LOC725115	poly(U)-binding-splicing factor half pint isoform X5	FBgn0028577	half pint	hfp	2684.97652194914	-0.116117795997201	0.0291587750390375	-3.98225905723897	0.0000682633143806301	0.0246104003836697
5	gene12280	LOC411607	pterin-4-alpha-carbinolamine dehydratase	FBgn0024841	pterin-4a-carbinolamine dehydratase	Pcd	320.991989632233	-0.123811777412987	0.0319976647903107	-3.86940041482273	0.000109103333262598	0.0321037498508493
16	gene234	LOC412107	uncharacterized protein LOC412107	FBgn0033229	-	CG12822	262.876513464127	-0.138779487021545	0.0379325105059543	-3.65858956263284	0.000253607114775177	0.0438662275602664
61	gene7433	LOC552403	mediator of RNA polymerase II transcription subunit 10	FBgn0036581	Mediator complex subunit 10	MED10	190.33108515676	-0.138919141448807	0.0377942187094551	-3.67567173478978	0.000237224396373721	0.0430868480336676
19	gene2857	LOC409872	TRPL translocation defect protein 14 isoform X1	FBgn0284257	TRPL translocation defect 14	Ttd14	1542.37939727208	-0.155060432701903	0.0353125860014949	-4.39108120530564	0.0000112788404287112	0.013579099893567
36	gene5241	LOC724220	synaptotagmin-10	#N/A	#N/A	#N/A	5787.70804791401	-0.163599636232267	0.0453505516935039	-3.60744533689325	0.000309226657583455	0.0482866015445942
37	gene5246	sGC-alpha1	soluble guanylyl cyclase alpha 1 subunit	FBgn0013972	Guanylyl cyclase alpha-subunit at 99B	Gycalpha99B	1303.42632816096	-0.164876187720634	0.0414665215343319	-3.97612776813523	0.0000700465011364787	0.0246104003836697
13	gene2141	LOC100577635	uncharacterized protein LOC100577635 isoform X1	#N/A	#N/A	#N/A	1662.28657555578	-0.16579943250664	0.0440997775117905	-3.75964328759509	0.000170155799471547	0.0368740743936084
70	gene9601	LOC410148	carboxypeptidase Q	#N/A	#N/A	#N/A	1053.45294875868	-0.177629163890005	0.0445734566519681	-3.98508837393841	0.0000674550160088299	0.0246104003836697
44	gene565	LOC410157	ras-related protein Rab-23 isoform X1	FBgn0037364	Rab23	Rab23	216.592069179622	-0.182189904915768	0.0453432476822111	-4.01801622575976	0.0000586901567154139	0.0244390159982
18	gene2826	LOC100578296	probable G-protein coupled receptor B0563.6 isoform X1	#N/A	#N/A	#N/A	1439.40465985053	-0.187177686674062	0.0437984828129567	-4.27361119957995	0.0000192332295234585	0.0160596953266068
57	gene6842	LOC408969	aminoacylase-1	FBgn0037818	-	CG6465	2732.61851937268	-0.187364954573375	0.0469218960736872	-3.99312411159031	0.0000652084147070248	0.0246104003836697
1	gene10228	LOC408406	cyclin-dependent kinase 4	FBgn0016131	Cyclin-dependent kinase 4	Cdk4	1043.01855429801	-0.226041884260301	0.0564695919600311	-4.00289565436018	0.0000625719038730419	0.0246104003836697
43	gene5621	GlnS	glutamine synthetase isoform X1	FBgn0001145	Glutamine synthetase 2	Gs2	22245.9930554335	-0.244702304669835	0.0665117670072571	-3.67908290037063	0.000234074177054702	0.0430868480336676
29	gene4092	LOC113218770	#N/A	#N/A	#N/A	#N/A	67.5350162816058	-0.247087653631048	0.0632336049803164	-3.90753703996415	0.00009324175079475	0.0299519144052964
3	gene11720	LOC102654111	platelet glycoprotein V isoform X3	FBgn0035575	-	CG7509	493.931203579258	-0.303640824848239	0.0704089995609238	-4.3125286077315	0.0000161397991085942	0.0151216467814937
69	gene9587	LOC413064	DNA replication licensing factor Mcm6 isoform X1	FBgn0025815	Minichromosome maintenance 6	Mcm6	224.339925860537	-0.315075107676915	0.0749901191708651	-4.20155496698193	0.0000265087863389969	0.0175316638123142
33	gene4738	LOC551176	actin, clone 205	#N/A	#N/A	#N/A	115.854313681114	-0.343544236857674	0.0908679143198612	-3.7806990446416	0.000156388630242702	0.035883211628953
48	gene5935	LOC724612	thyrotropin-releasing hormone-degrading ectoenzyme isoform X2	#N/A	#N/A	#N/A	374.8596043722	-0.359643450070771	0.0814247586856718	-4.41688076054509	0.0000100135432354735	0.013579099893567
42	gene5606	LOC552285	innexin inx7 isoform X1	FBgn0027106	Innexin 7	Inx7	64.4094629255926	-0.392994190241247	0.10255559470041	-3.83201122658669	0.00012709993786273	0.0348532829607481
31	gene4681	LOC102653764	waprin-Thr1	FBgn0050197	-	CG30197	316.765625994209	-0.445602597858813	0.0923769467034933	-4.82374243531868	0.00000140889331453786	0.00354613417381317
45	gene5757	LOC413333	hemicentin-2	#N/A	#N/A	#N/A	61.6446817153766	-0.487038031928164	0.120577386466031	-4.03921536369816	0.0000536303059522284	0.0244390159982
58	gene6897	LOC551572	uncharacterized protein LOC551572 isoform X3	FBgn0085345	-	CG34316	232.44059237053	-0.767421491364164	0.161825031051051	-4.74229163671265	0.0000021131412456479	0.00395967450413656
66	gene8406	LOC551496	H/ACA ribonucleoprotein complex subunit GAR1 isoform X2	#N/A	#N/A	#N/A	821.401856104512	-0.799208579027288	0.219329989745042	-3.64386365930313	0.000268575727676686	0.0449009056468904
34	gene4739	LOC725404	actin, muscle	FBgn0000047	Actin 88F	Act88F	203.359585473241	-0.824150865805551	0.131536861210436	-6.26555064657542	0.000000000371510225307982	0.00000139229648771255
32	gene4726	LOC726737	venom acid phosphatase Acph-1	#N/A	#N/A	#N/A	13.5524983458293	-2.37145446169946	0.587593682907835	-4.03587467102064	0.0000543992510796011	0.0244390159982
25	gene3390	Apd-2	apidermin 2 isoform X1	#N/A	#N/A	#N/A	3.19346647097269	-2.68435333132054	0.743005678330817	-3.61283017022295	0.000302873083362949	0.0479605926232342
8	gene1543	LOC102654257	uncharacterized protein LOC102654257	FBgn0039232	sosie	sosie	8.92891103945721	-3.22624803567506	0.671964606037293	-4.80121721693182	0.00000157704090270087	0.00354613417381317
27	gene3650	LOC102656931	#N/A	#N/A	#N/A	#N/A	0.185696669229018	-15.928456926808	1.99905461255364	-7.96799488457228	0.00000000000000161269538353775	0.0000000000181315341971149
