# Supplementary material for: Genetic variation influences food-sharing sociability in honey bees
Source: PLoS Biol. 2025 Sep 16;23(9):e3003367. doi: 10.1371/journal.pbio.3003367 (PMC12440162; doi:10.1371/journal.pbio.3003367)
Supplement: S7 Table — (CSV) [file pbio.3003367.s010.csv]

	baseMean	log2FoldChange	lfcSE	stat	pvalue	padj	Name	Protein_Name	dmel.flybase.gene	dmel.flybase.name	dmel.flybase.symbol
gene10085	11.31885299	0.114232011	0.026332489	4.338063636	1.44E-05	0.000589208	LOC552829	phospholipase B1, membrane-associated-like isoform X1	#N/A	#N/A	#N/A
gene3389	1.657648826	0.081597176	0.017646639	4.623949874	3.77E-06	0.000233984	Apd-1	apidermin 1 precursor	#N/A	#N/A	#N/A
gene8663	273.6998238	0.073976206	0.012671032	5.838214629	5.28E-09	2.42E-06	Mrjp6	major royal jelly protein 6 precursor	#N/A	#N/A	#N/A
gene5467	2.479700363	0.067191699	0.011155477	6.023202744	1.71E-09	1.20E-06	LOC113218865	dynein heavy chain 1, axonemal-like	#N/A	#N/A	#N/A
gene4726	13.55249835	0.065417532	0.01388034	4.712963282	2.44E-06	0.000170184	LOC726737	venom acid phosphatase Acph-1	#N/A	#N/A	#N/A
gene6040	22.41611798	0.061722257	0.012048924	5.122636572	3.01E-07	3.88E-05	LOC551879	phospholipase B1, membrane-associated-like isoform X1	#N/A	#N/A	#N/A
gene4980	1191.25763	0.059021317	0.008253186	7.151336986	8.59E-13	3.03E-09	Hbg3	alpha-glucosidase precursor	#N/A	#N/A	#N/A
gene1543	8.928911039	0.058014438	0.015060708	3.852039296	0.000117138	0.002633118	LOC102654257	uncharacterized protein LOC102654257	FBgn0039232	sosie	sosie
gene11509	13.86333838	0.047904497	0.013802508	3.470709459	0.000519085	0.007543516	LOC725114	chymotrypsin inhibitor	#N/A	#N/A	#N/A
gene5992	5.10164146	0.047386229	0.013018255	3.639983138	0.000272656	0.004761338	LOC411223	esterase FE4	#N/A	#N/A	#N/A
gene6942	3.017471674	0.046956	0.013216292	3.552887557	0.000381027	0.006099323	LOC408972	muscle-specific protein 20	FBgn0002789	Muscle protein 20	Mp20
gene10449	203.5770255	0.040743151	0.010996836	3.704988526	0.0002114	0.003939055	LOC406114	alpha-amylase precursor	FBgn0000079	Amylase proximal	Amy-p
gene10281	4.059578216	0.034507312	0.011709187	2.947028973	0.003208431	0.026859808	LOC408414	tropomyosin-1	FBgn0004117	Tropomyosin 2	Tm2
gene848	3.451111364	0.03065933	0.007133449	4.297967341	1.72E-05	0.000667072	LOC102656611	glycine-rich cell wall structural protein-like	#N/A	#N/A	#N/A
gene8880	9.896019874	0.030227857	0.009125525	3.312451346	0.000924822	0.011189212	LOC551268	pancreatic triacylglycerol lipase isoform X2	#N/A	#N/A	#N/A
gene9085	84.67836437	0.029959564	0.010635793	2.81686211	0.004849534	0.035261754	LOC552447	clavesin-2	FBgn0031913	-	CG5958
gene640	3.602125445	0.028950472	0.009101277	3.180924104	0.001468061	0.015510063	LOC413907	uncharacterized protein LOC413907 isoform X3	FBgn0266099	-	CG44836
gene9657	5.477383355	0.023026041	0.00751202	3.065226342	0.002175053	0.020517355	LOC551094	fatty-acid amide hydrolase 2-B	FBgn0037548	-	CG7900
gene6661	47.35571018	0.020864952	0.007207304	2.894973057	0.003791911	0.030053666	CSP1	chemosensory protein 1 precursor	#N/A	#N/A	#N/A
gene6561	159.036352	0.020815719	0.00274475	7.583831687	3.35E-14	3.54E-10	LOC412825	sushi, von Willebrand factor type A, EGF and pentraxin domain-containing protein 1 isoform X2	FBgn0031879	uninflatable	uif
gene10511	237.0431149	0.018572715	0.005292002	3.509581883	0.000448812	0.006791399	LOC409715	bumetanide-sensitive sodium-(potassium)-chloride cotransporter	FBgn0051547	sodium potassium chloride cotransporter	NKCC
gene4739	203.3595855	0.01847472	0.004598918	4.017188473	5.89E-05	0.001580796	LOC725404	actin, muscle	FBgn0000047	Actin 88F	Act88F
gene11684	2.624737812	0.017749452	0.005899571	3.008600317	0.002624541	0.023349974	LOC113219265	trypsin-1-like	#N/A	#N/A	#N/A
gene3045	2.408188741	0.017442103	0.006244067	2.793388309	0.005215904	0.037156377	LOC102656502	#N/A	#N/A	#N/A	#N/A
gene1684	171.2496078	0.017343826	0.005851532	2.96398042	0.003036876	0.025791476	LOC724275	uncharacterized protein LOC724275 isoform X2	FBgn0051324	-	CG31324
gene4942	119.5293154	0.016500157	0.003472752	4.751320345	2.02E-06	0.000149463	LOC724783	uncharacterized protein LOC724783	#N/A	#N/A	#N/A
gene2168	66.83959116	0.016483516	0.003749398	4.39630979	1.10E-05	0.000490835	LOC410828	tryptophan 2,3-dioxygenase isoform X1	FBgn0003965	vermilion	v
gene6897	232.4405924	0.016338465	0.004928115	3.315357699	0.000915259	0.011114614	LOC551572	uncharacterized protein LOC551572 isoform X3	FBgn0085345	-	CG34316
gene10251	86.34807615	0.016275117	0.003086715	5.272633202	1.34E-07	1.97E-05	Vhdl	larval-specific very high density lipoprotein precursor	#N/A	#N/A	#N/A
gene3235	2.781916382	0.016190403	0.005000015	3.238070816	0.001203409	0.013565502	LOC113218718	#N/A	#N/A	#N/A	#N/A
gene5243	43.68373071	0.015161996	0.003042059	4.984122485	6.22E-07	5.92E-05	LOC411159	uncharacterized protein LOC411159	FBgn0051559	-	CG31559
gene11443	138.1634595	0.015053498	0.004125445	3.6489391	0.000263326	0.004660024	LOC408538	uncharacterized protein LOC408538	FBgn0040279	Osiris 14	Osi14
gene2230	73.89046548	0.014672192	0.002691148	5.452018829	4.98E-08	1.03E-05	LOC107966112	#N/A	#N/A	#N/A	#N/A
gene6683	8.467583037	0.014528805	0.004781255	3.038701286	0.002376003	0.021821917	LOC100578949	#N/A	#N/A	#N/A	#N/A
gene6898	42.22632909	0.014121207	0.002645656	5.337507802	9.42E-08	1.51E-05	LOC726953	parathyroid hormone/parathyroid hormone-related peptide receptor isoform X4	#N/A	#N/A	#N/A
gene5605	3.05345253	0.013639553	0.005067354	2.691651712	0.007109915	0.046016535	LOC107964629	#N/A	#N/A	#N/A	#N/A
gene4558	11.1707499	0.013357308	0.004032755	3.312204507	0.000925639	0.011189212	LOC552679	cytochrome P450 4c3	#N/A	#N/A	#N/A
gene2725	7.516156635	0.012639487	0.004749293	2.661340854	0.007783012	0.048971337	LOC410092	dual oxidase maturation factor 1	FBgn0086711	moladietz	mol
gene65	15.7439548	0.012630329	0.003674415	3.437371103	0.00058739	0.008228264	LOC113219285	#N/A	#N/A	#N/A	#N/A
gene4737	50.85215268	0.011993185	0.004044092	2.965605961	0.003020873	0.025717582	LOC551369	actin, clone 205	FBgn0000046	Actin 87E	Act87E
gene5757	61.64468172	0.011992226	0.003792266	3.162285177	0.001565362	0.016277606	LOC413333	hemicentin-2	#N/A	#N/A	#N/A
gene9775	25.57213388	0.011868484	0.003453067	3.437084897	0.000588011	0.008228264	LOC100576546	#N/A	#N/A	#N/A	#N/A
gene4880	37.50476998	0.011322597	0.002739232	4.133493232	3.57E-05	0.001117802	LOC113218881	#N/A	#N/A	#N/A	#N/A
gene9281	9.290481026	0.010942941	0.00363345	3.011721817	0.002597705	0.023238575	LOC100576557	uncharacterized protein LOC100576557	#N/A	#N/A	#N/A
gene68	16.04541555	0.010583336	0.002642259	4.005412409	6.19E-05	0.001651698	LOC100576537	#N/A	#N/A	#N/A	#N/A
gene66	203.7228295	0.010514344	0.002993637	3.512230505	0.000444362	0.006735565	LOC100576602	#N/A	#N/A	#N/A	#N/A
gene5606	64.40946293	0.010476914	0.002598272	4.032262551	5.52E-05	0.00150035	LOC552285	innexin inx7 isoform X1	FBgn0027106	Innexin 7	Inx7
gene7286	18.33017782	0.010365369	0.003491653	2.968613585	0.002991465	0.025549579	LOC102655639	uncharacterized protein LOC102655639 isoform X2	FBgn0038629	-	CG14304
gene3728	601.0527698	0.010134358	0.001843475	5.497421755	3.85E-08	8.86E-06	LOC411209	uncharacterized protein LOC411209	FBgn0085419	Rad, Gem/Kir family member 2	Rgk2
gene10011	122.7264665	0.01011613	0.002877087	3.516101091	0.000437934	0.006666823	LOC408394	collagen alpha-1(I) chain	#N/A	#N/A	#N/A
gene10830	21.98367739	0.010088147	0.003008041	3.353725913	0.000797313	0.01014893	LOC413466	zinc finger protein 423 isoform X1	FBgn0284250	O/E-associated zinc finger protein	Oaz
gene4254	37.13282558	0.010001948	0.003428152	2.917591488	0.003527462	0.028601405	LOC107964473	#N/A	#N/A	#N/A	#N/A
gene4103	275.8702855	0.009996603	0.002742721	3.644775951	0.000267625	0.004712427	LOC409063	cysteine sulfinic acid decarboxylase	#N/A	#N/A	#N/A
gene7676	20.6562087	0.009811368	0.003029031	3.239111453	0.001199027	0.01353389	LOC100576504	uncharacterized protein LOC100576504 isoform X2	FBgn0034301	-	CG5756
gene1443	337.9569939	0.009699724	0.002907539	3.336060351	0.000849747	0.010524711	CSP6	chemosensory protein 6 isoform X1	#N/A	#N/A	#N/A
gene5193	16.13746675	0.009686591	0.002678489	3.61643852	0.000298684	0.005122725	LOC102654141	#N/A	#N/A	#N/A	#N/A
gene9585	77.91909476	0.009682096	0.002434657	3.976780245	6.99E-05	0.001795656	LOC113219148	#N/A	#N/A	#N/A	#N/A
gene5328	13.61527412	0.009678147	0.003528851	2.742577784	0.006095901	0.041244843	LOC100576222	heart- and neural crest derivatives-expressed protein 1	FBgn0032209	Hand	Hand
gene10087	30.79527923	0.009273018	0.00345243	2.685939512	0.007232618	0.04647969	LOC724619	multiple inositol polyphosphate phosphatase 1 isoform X3	#N/A	#N/A	#N/A
gene4981	1275.786323	0.009049446	0.003239757	2.793248229	0.005218163	0.037156377	AGLU2	alpha glucosidase 2 precursor	#N/A	#N/A	#N/A
gene5407	17.87253028	0.00897281	0.003136582	2.860696579	0.004227114	0.032361927	LOC102655251	#N/A	#N/A	#N/A	#N/A
gene4738	115.8543137	0.008954146	0.002723378	3.287881505	0.001009443	0.011889372	LOC551176	actin, clone 205	#N/A	#N/A	#N/A
gene6778	343.1300205	0.008893157	0.001748256	5.086874479	3.64E-07	4.32E-05	LOC113218927	#N/A	#N/A	#N/A	#N/A
gene10605	80.42905403	0.008802809	0.002548969	3.453478115	0.000553407	0.007911701	LOC100577694	neuropeptide-like 1 isoform X2	FBgn0035092	Neuropeptide-like precursor 1	Nplp1
gene8410	126.732164	0.008744899	0.00207856	4.207191287	2.59E-05	0.000886468	LOC102655465	#N/A	#N/A	#N/A	#N/A
gene11497	292.62976	0.008739906	0.002149357	4.066287912	4.78E-05	0.001377565	LOC724421	fibrillin-2	FBgn0243514	eater	eater
gene7222	7749.314983	0.008715898	0.001962173	4.44196157	8.91E-06	0.000420442	LOC552326	uncharacterized protein LOC552326	#N/A	#N/A	#N/A
gene12181	758.8800379	0.008605016	0.002125863	4.047774713	5.17E-05	0.00144138	LOC412890	A disintegrin and metalloproteinase with thrombospondin motifs 3	#N/A	#N/A	#N/A
gene387	540.7359978	0.00859567	0.001188654	7.231429422	4.78E-13	2.52E-09	LOC725746	uncharacterized protein LOC725746	FBgn0023534	-	CG17778
gene10658	420.9679068	0.008534826	0.002914426	2.92847519	0.00340629	0.027967536	C1q-VP	C1q-like venom protein isoform X1	#N/A	#N/A	#N/A
gene2570	96.53351985	0.008472296	0.001708076	4.960139424	7.04E-07	6.34E-05	LOC100578418	uncharacterized protein LOC100578418 isoform X2	#N/A	#N/A	#N/A
gene1269	268.4912601	0.008404542	0.001902724	4.417109506	1.00E-05	0.000457495	LOC100576454	protein stum isoform X1	FBgn0050263	stumble	stum
gene11388	30.51919544	0.00827691	0.003109762	2.661589184	0.007777273	0.04896716	LOC724250	serine protease snake	FBgn0039630	-	CG11843
gene2058	64.39145207	0.008253828	0.002125849	3.882604081	0.000103344	0.002410214	LOC100577749	uncharacterized protein LOC100577749	FBgn0037626	-	CG8236
gene11498	226.1521418	0.008142794	0.00237699	3.425674355	0.000613275	0.008502956	LOC724466	uncharacterized protein LOC724466 isoform X1	#N/A	#N/A	#N/A
gene11252	136.0915203	0.007939071	0.002352119	3.375284334	0.000737395	0.009627527	LOC409835	E3 ubiquitin-protein ligase MARCH2	#N/A	#N/A	#N/A
gene57	34.62628095	0.007886476	0.002263276	3.484540346	0.000492983	0.007274255	LOC113219278	#N/A	#N/A	#N/A	#N/A
gene315	13.60014912	0.007812555	0.002925622	2.670391601	0.007576283	0.048017132	LOC107966071	#N/A	#N/A	#N/A	#N/A
gene4705	37.21667325	0.007772399	0.002239739	3.470226082	0.00052002	0.007546199	LOC100578542	uncharacterized protein LOC100578542 precursor	#N/A	#N/A	#N/A
gene6777	620.2600067	0.007756188	0.001815081	4.273190244	1.93E-05	0.000729689	LOC102655699	#N/A	#N/A	#N/A	#N/A
gene7374	221.7591237	0.007596062	0.002306527	3.293289447	0.000990225	0.011726269	LOC107964990	#N/A	#N/A	#N/A	#N/A
gene5198	68.60719745	0.007527204	0.002555453	2.945546409	0.003223848	0.026946165	LOC100576703	sarcalumenin isoform X2	FBgn0038181	-	CG9297
gene10437	75.75622415	0.007526555	0.002208245	3.408387405	0.00065348	0.008874063	LOC551249	uncharacterized protein LOC551249 isoform X2	FBgn0259179	-	CG42284
gene4892	3350.233426	0.007514928	0.001504204	4.99594895	5.85E-07	5.67E-05	LOC725799	uncharacterized protein LOC725799 isoform X4	FBgn0035477	-	CG14982
gene5775	150.2563354	0.007493426	0.001876824	3.992608556	6.54E-05	0.001710688	LOC100577026	mitochondrial amidoxime-reducing component 1 isoform X2	#N/A	#N/A	#N/A
gene2470	796.0105214	0.00743494	0.001593457	4.665917953	3.07E-06	0.000199142	LOC412667	proto-oncogene tyrosine-protein kinase receptor Ret isoform X2	FBgn0011829	Ret oncogene	Ret
gene4189	836.964061	0.007417177	0.002160734	3.432711936	0.000597577	0.008318046	LOC408827	carbonic anhydrase 1	FBgn0027844	Carbonic anhydrase 1	CAH1
gene12367	50.89071382	0.007347604	0.002580845	2.846976739	0.004413659	0.03335501	ND3	NADH dehydrogenase subunit 3 (mitochondrion)	FBgn0013681	mitochondrial NADH-ubiquinone oxidoreductase chain 3	mt:ND3
gene7659	49.08601213	0.007337794	0.002538308	2.890820744	0.003842372	0.030294524	LOC107964955	#N/A	#N/A	#N/A	#N/A
gene11720	493.9312036	0.007298894	0.001984001	3.678876922	0.000234263	0.004304333	LOC102654111	platelet glycoprotein V isoform X3	FBgn0035575	-	CG7509
gene8121	284.679975	0.007281347	0.001792213	4.062767843	4.85E-05	0.001385446	LOC725241	uncharacterized protein LOC725241 isoform X2	FBgn0033192	Corin	Corin
gene8234	199.777934	0.007174897	0.001850355	3.877578815	0.000105501	0.00243404	LOC726121	golgin subfamily A member 6-like protein 22 isoform X2	FBgn0036044	Z band alternatively spliced PDZ-motif protein 67	Zasp67
gene6522	147.1808861	0.007169741	0.001901927	3.769725359	0.000163427	0.0033268	LOC413185	spondin-1 isoform X5	FBgn0033710	-	CG17739
gene5716	2721.523955	0.007097499	0.001608655	4.412069871	1.02E-05	0.000462273	LOC409277	acidic phospholipase A2 PA4 isoform X4	FBgn0029720	-	CG3009
gene304	271.5263849	0.007035767	0.002078884	3.384396573	0.000713349	0.009444274	LOC410752	vesicular glutamate transporter 1	FBgn0031424	Vesicular glutamate transporter	VGlut
gene10868	100.5723535	0.006957021	0.002462783	2.824861271	0.004730109	0.034631741	LOC408456	facilitated trehalose transporter Tret1-2 homolog	FBgn0034045	-	CG8249
gene363	30.26654448	0.006791272	0.002555945	2.657049823	0.007882779	0.049249889	LOC100576547	glucose dehydrogenase	FBgn0001112	Glucose dehydrogenase	Gld
gene3901	1565.745687	0.006774866	0.00136885	4.949311775	7.45E-07	6.56E-05	LOC550918	ATP-binding cassette sub-family G member 4 isoform X2	FBgn0020762	ABC transporter expressed in trachea	Atet
gene401	13.68506092	0.006768938	0.0025543	2.650016813	0.008048777	0.049962967	LOC100577585	uncharacterized protein LOC100577585	#N/A	#N/A	#N/A
gene6890	259.6618967	0.006757302	0.001997102	3.383554456	0.00071554	0.009449602	LOC552215	uncharacterized protein LOC552215	#N/A	#N/A	#N/A
gene4863	174.5792704	0.006630216	0.001671645	3.966282059	7.30E-05	0.001840742	5-ht7	serotonin receptor 7 isoform X1	FBgn0004573	5-hydroxytryptamine (serotonin) receptor 7	5-HT7
gene8476	1571.30025	0.00655	0.001159026	5.65129486	1.59E-08	5.61E-06	LOC412355	diacylglycerol kinase eta isoform X1	FBgn0085413	-	CG34384
gene2877	2956.645873	0.006521076	0.001493464	4.366409781	1.26E-05	0.00054466	LOC100578314	monocarboxylate transporter 10	FBgn0031568	-	CG10019
gene10893	2193.824284	0.006426075	0.001750754	3.670462484	0.000242112	0.004410195	LOC726392	sodium-independent sulfate anion transporter isoform X2	#N/A	#N/A	#N/A
gene11389	415.2550352	0.006405647	0.002066188	3.100225051	0.001933737	0.018916599	LOC724295	protein phosphatase 1 regulatory subunit 3C-B	FBgn0036428	Glycogen binding subunit 70E	Gbs-70E
gene4215	705.8191787	0.006329608	0.00138205	4.579869644	4.65E-06	0.000271576	LOC100578665	uncharacterized protein LOC100578665	#N/A	#N/A	#N/A
gene10089	375.4740528	0.006326583	0.001813106	3.489362015	0.000484175	0.007184422	LOC552030	uncharacterized protein LOC552030	FBgn0003396	schnurri	shn
gene2842	459.8914757	0.006274266	0.00152943	4.102354913	4.09E-05	0.001241589	LOC412883	somatostatin receptor type 2	FBgn0036789	Allatostatin C receptor 2	AstC-R2
gene7663	35.82675515	0.006103168	0.002211573	2.759650009	0.005786332	0.039736459	nAChRb2	nicotinic acetylcholine receptor beta2 subunit	#N/A	#N/A	#N/A
gene1557	160.2651982	0.006074794	0.001876946	3.23653195	0.001209917	0.013598693	LOC100578519	uncharacterized protein PF11_0207	#N/A	#N/A	#N/A
gene8084	843.1833188	0.006032552	0.00141054	4.27676738	1.90E-05	0.000723252	LOC410233	extracellular sulfatase SULF-1 homolog isoform X1	FBgn0040271	Sulfated	Sulf1
gene36	30.57143508	0.005972414	0.002133468	2.799391909	0.005119895	0.036622678	LOC107965716	#N/A	#N/A	#N/A	#N/A
gene7390	96.47729619	0.005961347	0.001727953	3.449948076	0.000560694	0.007994246	LOC100576902	uncharacterized protein LOC100576902	#N/A	#N/A	#N/A
gene11866	82.43948314	0.0058976	0.00185717	3.175584355	0.00149535	0.015693671	LOC113219353	#N/A	#N/A	#N/A	#N/A
gene12264	1641.499684	0.005877615	0.001749938	3.358755563	0.000782943	0.010056474	LOC410638	aromatic-L-amino-acid decarboxylase	FBgn0000422	Dopa decarboxylase	Ddc
gene4961	4191.515596	0.005783337	0.001411663	4.096825653	4.19E-05	0.001264341	LOC413040	G-protein coupled receptor 52	FBgn0035538	Dopamine/Ecdysteroid receptor	DopEcR
gene5935	374.8596044	0.005749902	0.002092942	2.747282452	0.006009136	0.040906264	LOC724612	thyrotropin-releasing hormone-degrading ectoenzyme isoform X2	#N/A	#N/A	#N/A
gene10840	3002.610375	0.005648625	0.000962304	5.869897909	4.36E-09	2.30E-06	LOC409902	liprin-alpha-1 isoform X4	FBgn0046704	Liprin-alpha	Liprin-alpha
gene5046	886.1784178	0.005635371	0.001452993	3.878456354	0.000105121	0.00243404	LOC413328	phospholipid-transporting ATPase ID isoform X3	FBgn0037989	ATPase 8B	ATP8B
gene1669	583.5158696	0.005633283	0.001426517	3.948976	7.85E-05	0.001941937	LOC411729	sodium- and chloride-dependent GABA transporter ine isoform X2	FBgn0011603	inebriated	ine
gene4293	1636.83837	0.005632608	0.001411193	3.99138144	6.57E-05	0.001713605	LOC410109	ubiquitin carboxyl-terminal hydrolase 34	FBgn0039214	puffyeye	puf
gene5599	597.849007	0.005559631	0.001438468	3.864965786	0.000111105	0.002518931	LOC551617	uncharacterized protein LOC551617	FBgn0250871	papillote	pot
gene4216	191.4769372	0.005536824	0.00143481	3.858923701	0.000113887	0.002570986	LOC411079	protein grainyhead isoform X2	FBgn0259211	grainy head	grh
gene11847	616.729689	0.005517025	0.001841208	2.996416081	0.002731734	0.024010625	LOC411646	protein Gawky isoform X4	FBgn0051992	gawky	gw
gene8719	3774.802002	0.005475215	0.001327905	4.123196909	3.74E-05	0.001147562	LOC725581	anion exchange protein 2 isoform X3	FBgn0036043	-	CG8177
gene11183	1786.593175	0.005462762	0.001161761	4.702138534	2.57E-06	0.000175482	LOC551005	hexokinase type 2 isoform X2	FBgn0001186	Hexokinase A	Hex-A
gene1196	54.99714541	0.005387331	0.0019384	2.77926712	0.00544817	0.038226744	LOC107963988	#N/A	#N/A	#N/A	#N/A
gene3409	2544.097588	0.005384342	0.00091979	5.853881004	4.80E-09	2.31E-06	LOC107964349	leucine-rich repeat protein soc-2 homolog	FBgn0038504	Sur-8	Sur-8
gene4074	154.3635876	0.00538304	0.00139806	3.850364165	0.000117942	0.002645564	LOC100576449	protein patched isoform X2	FBgn0003892	patched	ptc
gene8203	66.13332175	0.005371411	0.001760185	3.051617359	0.002276121	0.021134168	LOC102656571	#N/A	#N/A	#N/A	#N/A
gene8458	4579.101119	0.005358961	0.001533278	3.495100512	0.000473883	0.007051516	LOC410178	disks large homolog 5 isoform X2	FBgn0032363	Discs large 5	Dlg5
gene11918	121.4243003	0.005357744	0.002020029	2.652309757	0.007994316	0.049711567	LOC726460	spermatogenesis-associated protein 6 isoform X1	FBgn0036849	-	CG14079
gene2001	8319.543936	0.005352065	0.001343696	3.983091324	6.80E-05	0.00176147	LOC408696	uncharacterized protein LOC408696	#N/A	#N/A	#N/A
gene7204	350.6981472	0.005310275	0.00139319	3.811594529	0.000138073	0.002923334	LOC551433	uncharacterized protein LOC551433	FBgn0052227	golden goal	gogo
gene11979	305.2500897	0.005274782	0.001686591	3.127481343	0.00176311	0.01767292	LOC724126	uncharacterized protein LOC724126	#N/A	#N/A	#N/A
gene5496	4563.847451	0.005237035	0.001075073	4.871331647	1.11E-06	8.96E-05	LOC413159	potassium channel subfamily T member 1 isoform X7	FBgn0261698	slowpoke 2	SLO2
gene10513	2001.481752	0.005228182	0.001028816	5.081746267	3.74E-07	4.35E-05	LOC412876	pyruvate carboxylase, mitochondrial isoform X2	FBgn0027580	Pyruvate carboxylase	PCB
gene10514	3547.263643	0.005212794	0.001100248	4.737835076	2.16E-06	0.000155251	LOC100577322	cell wall integrity and stress response component 2	#N/A	#N/A	#N/A
gene5921	773.2116234	0.005183695	0.001166441	4.44402869	8.83E-06	0.000418288	LOC413873	S phase cyclin A-associated protein in the endoplasmic reticulum isoform X3	FBgn0032723	short spindle 3	ssp3
gene1135	909.0710355	0.005179861	0.000954768	5.425254042	5.79E-08	1.14E-05	LOC100576169	uncharacterized protein LOC100576169	FBgn0043903	domeless	dome
gene5715	545.4111759	0.005179436	0.000863959	5.995002068	2.03E-09	1.34E-06	LOC413152	LIM domain kinase 1 isoform X2	FBgn0283712	LIM domain kinase 1	LIMK1
gene7968	1139.265357	0.005118324	0.000801205	6.388282694	1.68E-10	2.22E-07	LOC409525	oxysterol-binding protein-related protein 2 isoform X2	FBgn0034951	-	CG3860
gene2141	1662.286576	0.005096667	0.001308887	3.89389494	9.86E-05	0.002320572	LOC100577635	uncharacterized protein LOC100577635 isoform X1	#N/A	#N/A	#N/A
gene4542	153.7289171	0.005075681	0.001831917	2.770694437	0.005593689	0.038956708	LOC113218812	uncharacterized protein LOC113218812 isoform X1	FBgn0266451	fau	fau
gene4093	3096.521867	0.005060559	0.001419556	3.564888738	0.000364011	0.005910728	LOC100576603	uncharacterized protein LOC100576603	#N/A	#N/A	#N/A
gene11357	2871.040929	0.005049723	0.001213423	4.161552734	3.16E-05	0.001027539	LOC726543	proline-rich nuclear receptor coactivator 2	#N/A	#N/A	#N/A
gene5097	94.52602998	0.005047917	0.001764532	2.860767738	0.004226165	0.032361927	LOC100577936	uncharacterized protein LOC100577936	#N/A	#N/A	#N/A
gene5272	74.3025274	0.005042988	0.00182689	2.76042299	0.005772657	0.039736459	LOC102656388	#N/A	#N/A	#N/A	#N/A
gene7123	177.71862	0.005016012	0.00144368	3.474462674	0.000511878	0.007475525	LOC726880	pancreatic lipase-related protein 2-like	FBgn0029831	-	CG5966
gene5433	3499.293794	0.004983348	0.001486432	3.352557637	0.000800686	0.010179596	LOC724747	otoferlin isoform X3	FBgn0266757	misfire	mfr
gene3338	436.1662125	0.004973942	0.000815718	6.097622557	1.08E-09	8.12E-07	LOC412471	activin receptor type-2A isoform X1	FBgn0003169	punt	put
gene1638	481.8565039	0.004967635	0.001135636	4.374320975	1.22E-05	0.000533997	LOC412646	uncharacterized protein LOC412646 isoform X2	FBgn0028572	quick-to-court	qtc
gene801	331.6102481	0.004942654	0.000915127	5.401056399	6.62E-08	1.25E-05	LOC551705	hyccin isoform X1	FBgn0034269	-	CG6406
gene4908	5349.937171	0.004934169	0.001112798	4.434021137	9.25E-06	0.000430473	LOC411181	sodium- and chloride-dependent glycine transporter 1 isoform X4	FBgn0034911	Glycine transporter	GlyT
gene8356	3992.821611	0.004909312	0.000909059	5.400429796	6.65E-08	1.25E-05	LOC100577004	probable G-protein coupled receptor CG31760 isoform X2	FBgn0051760	-	CG31760
gene2477	1396.89742	0.004901951	0.001072636	4.570005072	4.88E-06	0.000278829	LOC100578349	uncharacterized protein LOC100578349	FBgn0050419	-	CG30419
gene3708	594.5036094	0.00489952	0.001041525	4.70417984	2.55E-06	0.000174863	LOC113218745	ankyrin-3-like isoform X1	#N/A	#N/A	#N/A
gene12228	1113.870776	0.004869334	0.00134571	3.61841353	0.000296415	0.005108677	LOC410655	lachesin	FBgn0031725	Dpr-interacting protein eta	DIP-eta
gene8026	394.351573	0.00486267	0.000993929	4.89237168	9.96E-07	8.29E-05	LOC412306	TBC1 domain family member 14	#N/A	#N/A	#N/A
gene4894	571.6076993	0.004856124	0.001292149	3.758177168	0.000171156	0.003444304	LOC413998	lateral signaling target protein 2 homolog	FBgn0039492	-	CG6051
gene2325	523.2324069	0.004801284	0.001786954	2.686854467	0.007212837	0.046380782	LOC408660	uncharacterized protein LOC408660 isoform X2	FBgn0038921	-	CG6332
gene5758	1729.271715	0.00477798	0.001118018	4.273615621	1.92E-05	0.000729689	LOC413332	spectrin beta chain, non-erythrocytic 5 isoform X1	FBgn0004167	karst	kst
gene4889	961.4042496	0.00476919	0.001229952	3.877541568	0.000105517	0.00243404	LOC725706	putative mediator of RNA polymerase II transcription subunit 26 isoform X1	#N/A	#N/A	#N/A
gene7006	481.9847505	0.004754884	0.001027792	4.626309959	3.72E-06	0.000232704	LOC412398	macoilin-2 isoform X3	FBgn0050389	-	CG30389
gene974	1991.340062	0.004749382	0.000887149	5.353533929	8.63E-08	1.45E-05	LOC409193	microtubule-associated serine/threonine-protein kinase 3 isoform X7	FBgn0267390	drop out	dop
gene9991	2991.227919	0.004730202	0.001094025	4.32367104	1.53E-05	0.000615238	LOC413753	uncharacterized protein LOC413753 isoform X4	FBgn0034976	-	CG4049
gene1752	242.4470137	0.004720185	0.001127164	4.187664192	2.82E-05	0.000939319	LOC408714	uncharacterized protein DDB_G0286591	FBgn0000008	arc	a
gene8716	1482.928924	0.004720182	0.001007922	4.683083923	2.83E-06	0.000187772	LOC408342	disco-interacting protein 2 homolog A isoform X6	FBgn0024806	DISCO Interacting Protein 2	DIP2
gene4146	772.5324441	0.004717634	0.001678676	2.810330315	0.004949068	0.035715097	LOC413021	papilin isoform X4	FBgn0003137	Papilin	Ppn
gene1587	378.4742255	0.004712939	0.001774631	2.65572856	0.007913729	0.049326573	LOC726051	serine/threonine-protein kinase PLK1 isoform X2	#N/A	#N/A	#N/A
gene7295	948.9751838	0.004706636	0.001057902	4.449028201	8.63E-06	0.000411807	LOC411476	la-related protein 4 isoform X5	FBgn0035424	La-related protein 4B	Larp4B
gene84	1459.105698	0.004705017	0.000715545	6.57542695	4.85E-11	8.54E-08	LOC113219396	leucine-rich repeat serine/threonine-protein kinase 1	FBgn0038816	Leucine-rich repeat kinase	Lrrk
gene836	1060.731877	0.004673236	0.00148554	3.145817423	0.001656234	0.016988455	LOC410723	fez family zinc finger protein erm	#N/A	#N/A	#N/A
gene4667	899.792874	0.004654269	0.001189983	3.911206853	9.18E-05	0.002199651	LOC726102	transmembrane protein 135	FBgn0037592	-	CG11737
gene311	117.9006176	0.004644868	0.00170565	2.723224443	0.006464812	0.043064779	LOC726298	putative transcription factor SOX-15 isoform X2	FBgn0005613	Sox box protein 15	Sox15
gene12047	2051.127377	0.004618097	0.001376494	3.354970091	0.000793736	0.010143937	LOC551947	WD repeat and FYVE domain-containing protein 3	FBgn0043362	blue cheese	bchs
gene2291	4388.821761	0.004601772	0.000992306	4.637453189	3.53E-06	0.00022182	LOC724299	uncharacterized protein LOC724299 isoform X1	FBgn0262483	RIM-binding protein	Rbp
gene8383	1096.174472	0.004600248	0.001675492	2.745610827	0.006039836	0.041051161	LOC551793	uncharacterized protein LOC551793 isoform X1	FBgn0013272	Gp150	Gp150
gene4596	397.1834285	0.004600239	0.000888332	5.17851456	2.24E-07	3.07E-05	LOC100576817	zinc finger and BTB domain-containing protein 41	FBgn0038244	-	CG7987
gene5756	1079.285136	0.004598594	0.001050587	4.377168352	1.20E-05	0.000529267	LOC413334	mitogen-activated protein kinase kinase kinase kinase 5 isoform X3	FBgn0263395	happyhour	hppy
gene10624	1597.648665	0.004596718	0.001574004	2.920397423	0.003495853	0.028389707	LOC412927	uncharacterized protein LOC412927	FBgn0035171	-	CG12502
gene906	1147.145679	0.00459078	0.001053065	4.359447725	1.30E-05	0.000553246	LOC107966041	#N/A	#N/A	#N/A	#N/A
gene10228	1043.018554	0.00458543	0.001614572	2.840027551	0.004510964	0.033764547	LOC408406	cyclin-dependent kinase 4	FBgn0016131	Cyclin-dependent kinase 4	Cdk4
gene3772	6514.148792	0.004559381	0.001167432	3.905477849	9.40E-05	0.002232643	LOC408791	1-phosphatidylinositol 4,5-bisphosphate phosphodiesterase classes I and II isoform X3	FBgn0004611	Phospholipase C at 21C	Plc21C
gene7582	2352.808037	0.004541362	0.000805614	5.637140676	1.73E-08	5.89E-06	LOC100578774	LOW QUALITY PROTEIN: centrosomal protein of 164 kDa	FBgn0030716	-	CG9170
gene2870	101.9278921	0.004540617	0.001295823	3.504041065	0.000458255	0.006877075	Mir6049	#N/A	#N/A	#N/A	#N/A
gene1565	761.322986	0.004524328	0.001115535	4.055747644	5.00E-05	0.001410746	LOC412003	GTPase-activating protein isoform X4	FBgn0004390	Ras GTPase activating protein 1	RasGAP1
gene8280	861.1498349	0.004520799	0.001411898	3.201929542	0.001365104	0.014714286	LOC410171	filamin-A	FBgn0028371	jitterbug	jbug
gene7703	3857.193704	0.004516005	0.001174491	3.845074367	0.000120516	0.002668179	LOC412815	fatty acid synthase	FBgn0283427	Fatty acid synthase 1	FASN1
gene11841	126.5953714	0.004497454	0.001325025	3.394240457	0.000688192	0.009203484	LOC412503	mitochondrial dicarboxylate carrier isoform X2	FBgn0027610	Dicarboxylate carrier 1	Dic1
gene2754	1208.707805	0.004481282	0.000645312	6.94436458	3.80E-12	8.03E-09	LOC552399	uncharacterized protein LOC552399	FBgn0000247	claret	ca
gene6836	130.047721	0.004475138	0.001652865	2.707503493	0.006779136	0.044568494	LOC107964838	probable uridine nucleosidase 2	FBgn0032436	-	CG5418
gene7364	749.2296542	0.004471295	0.000808262	5.531985496	3.17E-08	7.96E-06	LOC412961	protein bicaudal D isoform X2	FBgn0000183	Bicaudal D	BicD
gene1033	533.6689582	0.004459201	0.001623391	2.746843158	0.00601719	0.040934716	TyrR	#N/A	FBgn0004514	Octopamine-Tyramine receptor	Oct-TyrR
gene2683	7240.706645	0.004454142	0.001562827	2.850054056	0.00437118	0.033200227	LOC414029	ABC transporter A family member 1	#N/A	#N/A	#N/A
gene3916	1471.350661	0.004439657	0.000883926	5.02265413	5.10E-07	5.33E-05	LOC411917	NAD-dependent protein deacetylase sirtuin-1 isoform X1	FBgn0024291	Sirtuin 1	Sirt1
gene7842	8341.992701	0.004425558	0.001522709	2.906372074	0.003656464	0.029309969	LOC100576247	frizzled-2 isoform X1	FBgn0016797	frizzled 2	fz2
gene5578	94.08577638	0.004423174	0.001624598	2.722625972	0.006476534	0.043088525	LOC100578059	vasorin isoform X1	FBgn0261509	hattifattener	haf
gene8834	571.0358312	0.004413331	0.001080346	4.085110373	4.41E-05	0.001313375	LOC724622	DNA-binding protein RFX7	FBgn0037445	-	CG9727
gene7904	177.6719301	0.00439635	0.001299619	3.38280005	0.000717509	0.009463767	LOC100577188	uncharacterized protein LOC100577188	#N/A	#N/A	#N/A
gene9962	2810.7676	0.004351742	0.001307901	3.327272149	0.000877007	0.010761413	LOC410019	uncharacterized protein KIAA1109 isoform X10	FBgn0261671	tweek	tweek
gene6171	2871.786718	0.004351213	0.001266335	3.436066625	0.000590226	0.008242829	LOC100576948	GTP-binding protein RAD-like	FBgn0085426	Rad, Gem/Kir family member 3	Rgk3
gene6467	527.7665292	0.004350157	0.001465904	2.967560049	0.003001736	0.025616596	LOC725967	D-3-phosphoglycerate dehydrogenase	FBgn0032350	-	CG6287
gene2015	1522.378443	0.004328015	0.001014684	4.265379692	2.00E-05	0.000750277	LOC551801	host cell factor 1 isoform X1	FBgn0039904	Host cell factor	Hcf
gene11165	7458.697884	0.004314111	0.0012823	3.364354018	0.000767231	0.009945756	LOC411466	histone-lysine N-methyltransferase 2C isoform X2	#N/A	#N/A	#N/A
gene7131	938.784035	0.00428317	0.000731067	5.858790186	4.66E-09	2.31E-06	LOC107964022	ran-binding protein 9	FBgn0262114	Ran-binding protein M	RanBPM
gene7591	5231.254469	0.004283157	0.001616375	2.649854043	0.008052655	0.049962967	LOC725557	cuticle protein 19 isoform X2	#N/A	#N/A	#N/A
gene8611	115.4563574	0.004281683	0.001360135	3.147983348	0.001644011	0.016895887	LOC409061	tyrosine kinase receptor Cad96Ca	FBgn0022800	Cadherin 96Ca	Cad96Ca
gene1550	1758.81137	0.004280403	0.001384163	3.092412277	0.001985369	0.019208264	LOC727127	NK-tumor recognition protein isoform X2	FBgn0037248	spargel	srl
gene12018	322.1043771	0.004274663	0.001298096	3.293025313	0.000991156	0.011726269	LOC113219300	#N/A	#N/A	#N/A	#N/A
gene10185	4642.203066	0.0042732	0.001146265	3.727934962	0.000193055	0.003701684	LOC552209	calmodulin-A isoform X2	#N/A	#N/A	#N/A
gene8413	184.0274348	0.004268124	0.001585245	2.692406225	0.007093848	0.045984359	LOC410190	tyrosine-protein kinase Dnt	FBgn0024245	doughnut on 2	dnt
gene5729	743.609592	0.004268092	0.001543318	2.765528899	0.005683057	0.039393813	LOC412274	plexin-B	FBgn0025740	Plexin B	PlexB
gene5137	1007.377949	0.004267673	0.001332952	3.201670448	0.001366332	0.014714286	LOC100577778	uncharacterized protein LOC100577778	#N/A	#N/A	#N/A
gene6553	2107.603525	0.004265704	0.001067582	3.995670333	6.45E-05	0.001701887	LOC411630	ribosomal protein S6 kinase alpha-5 isoform X3	#N/A	#N/A	#N/A
gene11965	834.9426686	0.004248991	0.001237467	3.43362099	0.000595576	0.00830114	LOC413633	serine/threonine-protein kinase BRSK2 isoform X3	FBgn0036544	sugar-free frosting	sff
gene11597	1756.962879	0.004233663	0.001190734	3.555505965	0.000377252	0.006074917	LOC413478	spermine oxidase	#N/A	#N/A	#N/A
gene1652	1211.558834	0.004215404	0.000927633	4.544257424	5.51E-06	0.000301783	LOC409457	eIF-2-alpha kinase activator GCN1	FBgn0039959	-	CG17514
gene10450	753.0426318	0.004212218	0.001282374	3.284702006	0.001020903	0.011970964	LOC100578423	uncharacterized protein LOC100578423 isoform X2	FBgn0032330	SAM-motif ubiquitously expressed punctatedly localized protein	Samuel
gene580	625.6138724	0.004206875	0.001087386	3.868795448	0.000109374	0.002485032	LOC107963982	protein tweety isoform X1	FBgn0015558	tweety	tty
gene10578	557.2538495	0.004180009	0.000927461	4.506937788	6.58E-06	0.000338956	nAChRb1	nicotinic acetylcholine receptor beta1 subunit precursor	FBgn0000038	nicotinic Acetylcholine Receptor beta1	nAChRbeta1
gene465	2865.113762	0.004177433	0.001005552	4.15436913	3.26E-05	0.001049092	LOC100577254	potassium voltage-gated channel subfamily KQT member 1 isoform X11	FBgn0033494	KCNQ potassium channel	KCNQ
gene3993	5357.046857	0.004162436	0.000868138	4.79467268	1.63E-06	0.000123847	LOC412245	acidic mammalian chitinase	FBgn0029913	Chitinase 11	Cht11
gene10077	278.0621206	0.004157945	0.000979181	4.246351111	2.17E-05	0.000791574	LOC552758	retinol dehydrogenase 12	#N/A	#N/A	#N/A
gene8450	500.6973919	0.004152808	0.001374314	3.021732817	0.002513323	0.022696204	LOC100577017	uncharacterized protein LOC100577017	#N/A	#N/A	#N/A
gene907	20221.93071	0.004147422	0.000883078	4.696554897	2.65E-06	0.00017796	LOC409138	synaptotagmin-7 isoform X3	FBgn0039900	Synaptotagmin 7	Syt7
gene948	7686.593134	0.004121093	0.00098566	4.181049972	2.90E-05	0.000955017	LOC725068	dynein heavy chain, cytoplasmic isoform X5	FBgn0261797	Dynein heavy chain 64C	Dhc64C
gene1954	220.2847284	0.004101799	0.001362447	3.010611263	0.002607224	0.023278135	Or35	odorant receptor 35	#N/A	#N/A	#N/A
gene6302	6301.030802	0.004100557	0.001110195	3.693545819	0.000221149	0.004084677	LOC411961	E3 ubiquitin-protein ligase HUWE1 isoform X1	FBgn0030674	-	CG8184
gene5923	6150.917977	0.004091279	0.001266987	3.229140425	0.001241629	0.013779214	LOC726401	ras-specific guanine nucleotide-releasing factor 2 isoform X7	#N/A	#N/A	#N/A
gene8411	1937.433292	0.004090668	0.001207133	3.388745489	0.000702131	0.009319119	LOC408280	uncharacterized protein LOC408280	#N/A	#N/A	#N/A
gene756	386.1821322	0.004088895	0.001011219	4.043528847	5.27E-05	0.001460041	LOC552473	USP6 N-terminal-like protein isoform X2	FBgn0020620	Related to the N terminus of tre oncogene	RN-tre
gene8903	417.7784262	0.004081239	0.000742941	5.493354718	3.94E-08	8.86E-06	LOC412866	E3 ubiquitin-protein ligase SMURF2 isoform X2	FBgn0029006	SMAD specific E3 ubiquitin protein ligase	Smurf
gene2669	324.2908222	0.00406043	0.001431009	2.837458879	0.00454742	0.033926576	LOC102654314	#N/A	#N/A	#N/A	#N/A
gene10480	2163.640437	0.00404465	0.000940171	4.302036101	1.69E-05	0.000657344	LOC551272	talin-1 isoform X3	FBgn0260442	rhea	rhea
gene1108	1204.307971	0.004031952	0.0012995	3.102695275	0.00191767	0.018795743	LOC551069	diacylglycerol kinase 1 isoform X1	FBgn0085390	Diacyl glycerol kinase	Dgk
gene2584	75.50715071	0.004020817	0.0013528	2.972219255	0.002956555	0.025379396	Mir9881	#N/A	#N/A	#N/A	#N/A
gene7443	1856.348794	0.004009154	0.001221667	3.281706802	0.001031808	0.012072043	LOC552340	glypican-4 isoform X2	FBgn0041604	dally-like	dlp
gene2857	1542.379397	0.004001979	0.000932148	4.293285861	1.76E-05	0.000678813	LOC409872	TRPL translocation defect protein 14 isoform X1	FBgn0284257	TRPL translocation defect 14	Ttd14
gene3504	596.0986158	0.003999843	0.000944473	4.234999548	2.29E-05	0.000821311	LOC551614	calpain-D isoform X1	FBgn0003464	small optic lobes	sol
gene12177	572.9207954	0.003988684	0.000980215	4.069191934	4.72E-05	0.001369917	LOC551214	uncharacterized protein LOC551214 isoform X3	FBgn0030052	-	CG12065
gene5853	714.8961145	0.00397513	0.001459333	2.723936735	0.006450886	0.042999125	LOC550687	aldehyde dehydrogenase, mitochondrial	FBgn0012036	Aldehyde dehydrogenase	Aldh
gene6974	704.8609338	0.00397284	0.001423157	2.791568661	0.005245323	0.037192507	LOC102655072	microtubule-associated protein futsch-like isoform X4	#N/A	#N/A	#N/A
gene11317	4628.724493	0.003963528	0.001018007	3.893418959	9.88E-05	0.002320572	LOC725503	uncharacterized protein LOC725503 isoform X2	FBgn0037098	Wnk kinase	Wnk
gene10512	2133.660068	0.00393588	0.001050979	3.74496349	0.00018042	0.003549604	LOC409714	uncharacterized protein LOC409714 isoform X2	FBgn0259227	-	CG42327
gene7668	1094.832641	0.003932105	0.001368161	2.874006783	0.004053003	0.03146214	LOC726215	uncharacterized protein LOC726215	#N/A	#N/A	#N/A
gene7085	1529.286891	0.003923584	0.001187796	3.303246467	0.000955723	0.011451411	LOC724439	uncharacterized protein LOC724439	FBgn0032338	-	CG16854
gene2284	646.4698429	0.003918918	0.0007225	5.424108028	5.82E-08	1.14E-05	LOC411906	histone-lysine N-methyltransferase KMT5B-B-like	FBgn0025639	Histone methyltransferase 4-20	Hmt4-20
gene7851	3418.092309	0.00391602	0.000800117	4.894310031	9.87E-07	8.27E-05	LOC408306	sodium/hydrogen exchanger 3 isoform X2	FBgn0040297	Na[+]/H[+] hydrogen exchanger 2	Nhe2
gene1845	1330.367567	0.003912701	0.000696414	5.618352415	1.93E-08	5.99E-06	LOC410886	E3 ubiquitin-protein ligase UBR2	FBgn0030809	Ubr1 ubiquitin ligase	Ubr1
gene11287	2672.222181	0.003905213	0.001170074	3.337577326	0.000845122	0.010523111	LOC409137	MAP kinase-activating death domain protein isoform X2	FBgn0030613	Rab3 GDP-GTP exchange factor	Rab3-GEF
gene6329	4573.210049	0.00390344	0.001197478	3.25971786	0.001115231	0.012793067	LOC726908	vacuolar protein sorting-associated protein 13 isoform X4	FBgn0033194	Vacuolar protein sorting 13	Vps13
gene7214	2211.361744	0.003898649	0.000714693	5.454996085	4.90E-08	1.03E-05	LOC727278	ectopic P granules protein 5 homolog isoform X1	FBgn0038651	ectopic P-granules autophagy protein 5	Epg5
gene3941	720.9128005	0.00388423	0.000837068	4.640280196	3.48E-06	0.000221443	LOC408774	lysosomal-trafficking regulator isoform X1	FBgn0265988	mauve	mv
gene457	1053.977523	0.003879122	0.000681509	5.691961185	1.26E-08	4.91E-06	LOC727539	lysocardiolipin acyltransferase 1	#N/A	#N/A	#N/A
gene7326	524.2974396	0.003877855	0.001456231	2.662939474	0.007746135	0.048829303	LOC107964958	uncharacterized protein LOC107964958	#N/A	#N/A	#N/A
gene7073	3053.828534	0.003858432	0.000871172	4.429014253	9.47E-06	0.000436739	LOC410101	trafficking kinesin-binding protein milt isoform X2	FBgn0262872	milton	milt
gene4683	2131.883292	0.003841332	0.000780352	4.922562165	8.54E-07	7.40E-05	LOC412544	protein dopey-1 homolog isoform X2	FBgn0034400	-	CG15099
gene8961	77.65156475	0.003837756	0.001287224	2.98142045	0.002869146	0.02490758	Mir6067	#N/A	#N/A	#N/A	#N/A
gene1209	395.8695619	0.003829846	0.001371138	2.79318857	0.005219126	0.037156377	LOC413577	serine/threonine-protein kinase 32B isoform X1	FBgn0052944	-	CG32944
gene6395	1978.537183	0.003818008	0.000596304	6.40278861	1.53E-10	2.22E-07	LOC409370	brefeldin A-inhibited guanine nucleotide-exchange protein 1	FBgn0028538	Secretory 71	Sec71
gene5673	2736.189295	0.003814914	0.000646591	5.900046168	3.63E-09	2.02E-06	LOC413721	uncharacterized protein LOC413721 isoform X4	#N/A	#N/A	#N/A
gene418	3219.482688	0.003811857	0.000984623	3.871388641	0.000108217	0.002482199	LOC414021	uncharacterized protein LOC414021 isoform X7	#N/A	#N/A	#N/A
gene7780	8076.857968	0.003811599	0.000875538	4.353434717	1.34E-05	0.000566373	LOC412281	protein purity of essence isoform X2	FBgn0011230	purity of essence	poe
gene6533	1456.597843	0.003804873	0.000689303	5.519885144	3.39E-08	8.31E-06	LOC412128	DENN domain-containing protein 5B isoform X5	FBgn0035229	pinstripe	pns
gene8894	817.6272124	0.003786482	0.001342043	2.821431198	0.004780989	0.034859317	LOC412893	hemicentin-1 isoform X3	FBgn0262509	neuromusculin	nrm
gene12249	2564.668451	0.003783968	0.000830401	4.556795477	5.19E-06	0.000291886	LOC408564	long-chain fatty acid transport protein 4	#N/A	#N/A	#N/A
gene1335	11022.81438	0.00378297	0.001231987	3.070624732	0.002136114	0.020276774	LOC725415	BTB/POZ domain-containing protein KCTD16	FBgn0038839	Kctd12-like	Ktl
gene4978	2732.923006	0.003775281	0.001171867	3.221594848	0.001274793	0.014043987	LOC724389	calcium/calmodulin-dependent 3\',5\'-cyclic nucleotide phosphodiesterase 1C isoform X2	#N/A	#N/A	#N/A
gene3420	4130.679897	0.003773271	0.001026359	3.676365421	0.000236581	0.004331844	LOC411046	serine/threonine-protein phosphatase 2B catalytic subunit 3 isoform X8	FBgn0011826	Protein phosphatase 2B at 14D	Pp2B-14D
gene11463	1470.445305	0.003767008	0.001085632	3.469876118	0.000520698	0.007546199	LOC410624	serine proteinase stubble isoform X1	FBgn0003319	Stubble	Sb
gene9818	2254.126088	0.003758137	0.000927784	4.050660627	5.11E-05	0.001427483	LOC409783	uncharacterized protein LOC409783 isoform X3	FBgn0261545	-	CG42663
gene8993	17029.95832	0.003748385	0.000645149	5.810108161	6.24E-09	2.75E-06	LOC413837	kinesin-like protein unc-104 isoform X9	FBgn0267002	uncoordinated-104	unc-104
gene5940	2025.324389	0.003748175	0.000924324	4.055042939	5.01E-05	0.001410746	LOC409851	amphiphysin isoform X4	FBgn0027356	Amphiphysin	Amph
gene4902	1423.375141	0.003747157	0.001115127	3.360297372	0.000778586	0.0100192	LOC413071	eye-specific diacylglycerol kinase isoform X2	FBgn0261549	retinal degeneration A	rdgA
gene9072	2001.364976	0.003745075	0.000926828	4.040743636	5.33E-05	0.001469776	LOC408358	RB1-inducible coiled-coil protein 1 isoform X5	FBgn0037363	Autophagy-related 17	Atg17
gene7847	1796.30774	0.003735952	0.001317567	2.83549325	0.004575498	0.034028768	LOC724285	choline transporter-like protein 1 isoform X1	FBgn0013433	beaten path Ia	beat-Ia
gene10604	1396.006932	0.00372687	0.000766115	4.864632312	1.15E-06	9.11E-05	LOC100577739	telomere-associated protein RIF1-like	FBgn0050085	Rap1 interacting factor 1	Rif1
gene5777	514.3159093	0.003721715	0.001144623	3.251477702	0.001148068	0.013042297	LOC411748	LOW QUALITY PROTEIN: protein kinase C-binding protein NELL1	#N/A	#N/A	#N/A
gene4504	411.1188486	0.003716783	0.000874399	4.250670351	2.13E-05	0.000790083	LOC411110	solute carrier family 52, riboflavin transporter, member 3-A isoform X1	FBgn0039882	Riboflavin transporter	Rift
gene9983	3875.436227	0.003711135	0.001333483	2.783039259	0.005385229	0.037955266	Per	period circadian protein isoform X3	FBgn0003068	period	per
gene4453	1656.117298	0.00370673	0.001026273	3.611836187	0.000304037	0.00518786	LOC726497	autophagy-related protein 2 homolog B isoform X1	FBgn0044452	Autophagy-related 2	Atg2
gene1477	1033.031745	0.003706018	0.001163253	3.185907583	0.001443007	0.015383822	LOC410777	dedicator of cytokinesis protein 9 isoform X2	FBgn0260486	Zizimin	Ziz
gene1998	1547.573274	0.003705524	0.001019839	3.633439356	0.000279668	0.004867701	LOC410874	lysine-specific demethylase lid isoform X1	FBgn0031759	little imaginal discs	lid
gene4025	1149.587595	0.003702678	0.000689422	5.370701129	7.84E-08	1.40E-05	LOC727639	uncharacterized protein LOC727639	FBgn0033368	-	CG13743
gene3473	355.6410843	0.003702601	0.001035055	3.577200592	0.000347294	0.005724115	LOC727528	zinc finger BED domain-containing protein 1	FBgn0028931	-	CG16863
gene11294	2936.418471	0.003693219	0.000827396	4.46366401	8.06E-06	0.000390468	LOC727622	probable aspartate aminotransferase, cytoplasmic	FBgn0001124	Glutamate oxaloacetate transaminase 1	Got1
gene7221	1400.263375	0.003692339	0.001256567	2.938433651	0.003298753	0.027374965	LOC409465	uncharacterized protein LOC409465	FBgn0039114	Lipid storage droplet-1	Lsd-1
gene1576	277.7828816	0.003690943	0.001246824	2.960274649	0.003073649	0.025978481	LOC724319	netrin-A-like	FBgn0015773	Netrin-A	NetA
gene5461	4004.230986	0.003684293	0.000660321	5.579545825	2.41E-08	6.89E-06	LOC725436	dmX-like protein 2 isoform X1	FBgn0023458	Rabconnectin-3A	Rbcn-3A
gene6138	1777.191285	0.003684276	0.000689491	5.343468838	9.12E-08	1.48E-05	LOC727227	epidermal growth factor receptor substrate 15-like 1 isoform X2	FBgn0035060	Epidermal growth factor receptor pathway substrate clone 15	Eps-15
gene3823	1188.939017	0.003681151	0.000970923	3.791392172	0.000149805	0.003100229	LOC413141	oxidative stress-induced growth inhibitor 1 isoform X2	#N/A	#N/A	#N/A
gene10262	2875.514764	0.003679736	0.000962519	3.823025839	0.000131824	0.002830732	LOC726456	unconventional myosin-Va isoform X3	FBgn0261397	dilute class unconventional myosin	didum
gene4592	403.3986892	0.003674878	0.000766847	4.792188704	1.65E-06	0.0001241	LOC409576	spastin isoform X2	FBgn0039141	spastin	spas
gene7405	3286.139303	0.003671551	0.001059529	3.465266594	0.000529706	0.007655739	Usp	ultraspiracle	FBgn0003964	ultraspiracle	usp
gene9698	1330.29053	0.003668717	0.001384828	2.64922188	0.008067735	0.049991563	LOC412260	serine/threonine-protein kinase SIK3-like isoform X3	FBgn0262103	Salt-inducible kinase 3	Sik3
gene4520	1747.740806	0.003664291	0.001099835	3.331674958	0.00086325	0.010629648	LOC100578865	uncharacterized protein LOC100578865	FBgn0034408	serrano	sano
gene6979	1040.603011	0.003662695	0.001171656	3.126084327	0.001771507	0.017706695	LOC100577283	uncharacterized protein LOC100577283 isoform X1	#N/A	#N/A	#N/A
gene4245	133.9124353	0.003659674	0.001273005	2.874831411	0.004042433	0.031406437	Mir9888	#N/A	#N/A	#N/A	#N/A
gene6833	291.0406728	0.003657141	0.001215613	3.008474441	0.002625629	0.023349974	LOC725332	nuclear pore complex protein Nup160 homolog	FBgn0262647	Nucleoporin 160kD	Nup160
gene9897	281.9598696	0.003655803	0.000821087	4.452391447	8.49E-06	0.000409667	LOC551474	tudor and KH domain-containing protein homolog	FBgn0031401	papi	papi
gene2438	3968.780199	0.003647953	0.000734124	4.969127358	6.73E-07	6.29E-05	LOC411536	E3 ubiquitin-protein ligase HERC2	FBgn0031107	HECT and RLD domain containing protein 2	HERC2
gene5246	1303.426328	0.003647798	0.001140521	3.198360721	0.001382113	0.014839453	sGC-alpha1	soluble guanylyl cyclase alpha 1 subunit	FBgn0013972	Guanylyl cyclase alpha-subunit at 99B	Gycalpha99B
gene10579	2510.159276	0.003638573	0.001133728	3.209388986	0.001330174	0.0144926	LOC100577945	#N/A	#N/A	#N/A	#N/A
gene5214	1071.765174	0.003628981	0.001104059	3.286944976	0.001012806	0.011915699	LOC102654626	E3 ubiquitin-protein ligase TRIM33 isoform X1	FBgn0023097	bonus	bon
gene9835	1589.103924	0.003628828	0.000785784	4.61810058	3.87E-06	0.000236502	LOC412157	HEAT repeat-containing protein 5B isoform X1	FBgn0037541	-	CG2747
gene6841	4828.428866	0.003617232	0.000752824	4.804885679	1.55E-06	0.000118542	LOC100577280	uncharacterized protein LOC100577280	FBgn0036398	upSET	upSET
gene1470	561.6757452	0.003590155	0.000634547	5.657818447	1.53E-08	5.59E-06	LOC412745	blastoderm-specific protein 25D	FBgn0000228	Blastoderm-specific gene 25D	Bsg25D
gene6145	2022.956385	0.003587364	0.000652838	5.495026482	3.91E-08	8.86E-06	LOC413361	TBC1 domain family member 16	FBgn0032249	TBC1 domain family member 16	TBC1D16
gene5744	2025.99746	0.003581448	0.000772261	4.637615663	3.52E-06	0.00022182	LOC413410	IQ motif and SEC7 domain-containing protein 1 isoform X1	FBgn0026179	schizo	siz
gene6658	3160.505888	0.003579769	0.000655598	5.460306299	4.75E-08	1.03E-05	LOC409435	phosphatidylinositol-binding clathrin assembly protein LAP isoform X11	FBgn0086372	like-AP180	lap
gene7132	2749.797452	0.003578008	0.000673038	5.316201972	1.06E-07	1.65E-05	LOC102656465	guanine nucleotide-binding protein G(o) subunit alpha	FBgn0001122	G protein alpha o subunit	Galphao
gene8588	817.2623438	0.003568974	0.000930232	3.836648244	0.000124725	0.002728183	LOC727447	nuclear pore complex protein Nup153 isoform X1	FBgn0061200	Nucleoporin 153kD	Nup153
gene11293	1420.859377	0.003565574	0.000883113	4.037505837	5.40E-05	0.001482462	LOC552479	protein draper isoform X1	FBgn0027594	draper	drpr
gene6281	1130.806899	0.003540079	0.000762487	4.642807693	3.44E-06	0.000220076	LOC413002	uncharacterized protein LOC413002 isoform X1	FBgn0031632	-	CG15628
gene6054	1135.096978	0.003536071	0.000978218	3.614810209	0.000300568	0.005140491	LOC412810	V-type proton ATPase 116 kDa subunit a isoform X2	FBgn0028670	Vacuolar H[+] ATPase 100kD subunit 2	Vha100-2
gene10599	3315.037693	0.003531432	0.000886536	3.983406985	6.79E-05	0.00176147	LOC552477	dipeptidyl aminopeptidase-like protein 6 isoform X2	FBgn0031835	-	CG11319
gene12152	822.7172904	0.003523405	0.000943746	3.733426103	0.000188893	0.003641698	LOC725118	tyrosine-protein phosphatase 69D	FBgn0014007	Protein tyrosine phosphatase 69D	Ptp69D
gene6670	2011.847213	0.003499548	0.000957154	3.656203287	0.000255978	0.004607175	LOC409065	TAR DNA-binding protein 43 isoform X3	FBgn0025790	TAR DNA-binding protein-43 homolog	TBPH
gene3019	571.7419496	0.003499123	0.000685654	5.103338044	3.34E-07	4.15E-05	LOC412265	uncharacterized protein LOC412265 isoform X2	FBgn0034261	Hermansky-Pudlak Syndrome 4	HPS4
gene8763	3223.516229	0.003495611	0.00065206	5.360877601	8.28E-08	1.45E-05	LOC725680	vesicle-fusing ATPase 1	FBgn0000346	comatose	comt
gene758	673.3475702	0.003493889	0.000856619	4.078696912	4.53E-05	0.00134027	LOC552497	roquin-1 isoform X2	FBgn0036621	roquin	roq
gene2983	480.9024541	0.003493366	0.001184814	2.948450496	0.003193713	0.026779029	LOC726252	titin isoform X1	FBgn0039257	tenectin	tnc
gene4044	890.4816035	0.003478062	0.000826	4.210727266	2.55E-05	0.000886468	LOC411060	dnaJ homolog subfamily C member 13 isoform X2	FBgn0015477	Receptor mediated endocytosis 8	Rme-8
gene5241	5787.708048	0.003465238	0.001276195	2.715289383	0.006621788	0.043806632	LOC724220	synaptotagmin-10	#N/A	#N/A	#N/A
gene453	154.636389	0.003461508	0.000994456	3.480806249	0.000499907	0.007355873	LOC727079	fibroblast growth factor receptor substrate 2	FBgn0032042	-	CG13398
gene1830	1462.980895	0.003459628	0.00102888	3.362519011	0.000772348	0.009956649	LOC725891	uncharacterized protein LOC725891	FBgn0261085	Synaptotagmin 12	Syt12
gene1887	1276.522456	0.003458634	0.000799442	4.326308355	1.52E-05	0.00061279	LOC409246	uncharacterized protein LOC409246 isoform X4	FBgn0013987	MAP kinase activated protein-kinase-2	MAPk-Ak2
gene6351	3454.230618	0.003455695	0.000623685	5.540773087	3.01E-08	7.86E-06	LOC100578826	protein strawberry notch-like	FBgn0028887	-	CG3491
gene1539	4343.345695	0.003452239	0.001140453	3.027077946	0.002469303	0.022393291	LOC412263	endoplasmic reticulum aminopeptidase 1 isoform X2	#N/A	#N/A	#N/A
gene5740	2456.520338	0.003450567	0.001186506	2.908175617	0.003635441	0.029220088	LOC100577972	uncharacterized protein LOC100577972 isoform X1	FBgn0029899	-	CG14438
gene6695	7207.70881	0.003446384	0.000999746	3.447259991	0.000566303	0.008035202	LOC725901	GTP-binding protein Di-Ras2 isoform X1	FBgn0037754	-	CG8500
gene3714	234.7151376	0.003440662	0.00083144	4.138195628	3.50E-05	0.001109321	LOC725012	zinc finger protein 25	#N/A	#N/A	#N/A
gene7001	238.3541617	0.003440461	0.00098181	3.504202703	0.000457977	0.006877075	LOC550698	cyclin-Y	FBgn0032378	Cyclin Y	CycY
gene1701	162.4949723	0.003438075	0.001049459	3.276043519	0.001052723	0.012208587	LOC413279	alpha/beta hydrolase domain-containing protein 17B	FBgn0053096	-	CG33096
gene3218	4295.829246	0.003426357	0.00070177	4.882447135	1.05E-06	8.65E-05	LOC408721	neurocalcin homolog	FBgn0013303	Neurocalcin	Nca
gene7431	442.166998	0.003417776	0.000657971	5.194418264	2.05E-07	2.85E-05	LOC726197	autophagy-related protein 101 isoform X1	FBgn0030960	Autophagy-related 101	Atg101
gene5943	982.2847227	0.003407609	0.001250381	2.725257195	0.006425141	0.04288163	LOC411599	uridine phosphorylase 1 isoform X2	FBgn0039464	-	CG6330
gene4996	711.1498788	0.003406266	0.000932903	3.651254127	0.000260963	0.004642689	LOC413126	serine/threonine-protein kinase Tao	FBgn0031030	Tao	Tao
gene3213	4905.327358	0.003403239	0.000918923	3.703509382	0.000212637	0.003948178	LOC726188	uncharacterized protein LOC726188 isoform X5	FBgn0053143	-	CG33143
gene11971	2776.683779	0.003393797	0.000786635	4.314324033	1.60E-05	0.000633473	LOC100576709	uncharacterized protein LOC100576709 isoform X1	FBgn0031374	WD repeat domain 62	Wdr62
gene7488	4201.422665	0.003391565	0.000997774	3.399132128	0.000676001	0.009086444	nAChRa1	nicotinic acetylcholine receptor alpha1 subunit isoform X1	FBgn0000036	nicotinic Acetylcholine Receptor alpha1	nAChRalpha1
gene1400	2024.453047	0.003390571	0.000758013	4.47297068	7.71E-06	0.000379819	ROCK2	rho-associated, coiled-coil containing protein kinase 2 isoform X1	FBgn0026181	Rho kinase	Rok
gene4821	302.1946409	0.003385976	0.001011268	3.348247723	0.000813243	0.010289713	LOC726879	LOW QUALITY PROTEIN: uncharacterized protein LOC726879	#N/A	#N/A	#N/A
gene972	2389.302931	0.003381539	0.000797099	4.242309393	2.21E-05	0.000800449	LOC552221	F-BAR domain only protein 2 isoform X2	FBgn0037702	-	CG8176
gene5885	2806.798056	0.003377249	0.000817145	4.132984959	3.58E-05	0.001117802	LOC412643	uncharacterized protein LOC412643	FBgn0035237	-	CG13917
gene151	6330.743793	0.003371504	0.000674118	5.001356446	5.69E-07	5.62E-05	LOC550716	clathrin heavy chain	FBgn0000319	Clathrin heavy chain	Chc
gene9644	104.4647822	0.003370251	0.001198464	2.812143134	0.00492126	0.035564395	LOC412735	decaprenyl-diphosphate synthase subunit 1	FBgn0051005	qless	qless
gene8526	1002.266653	0.003369927	0.001153298	2.9219923	0.003478001	0.028330829	LOC410291	dipeptidase 1	#N/A	#N/A	#N/A
gene2507	1257.345727	0.003363072	0.001115681	3.01436791	0.002575153	0.02305635	LOC411365	beta-1,4-N-acetylgalactosaminyltransferase bre-4	FBgn0027538	beta1,4-N-acetylgalactosaminyltransferase A	beta4GalNAcTA
gene2645	267.2474929	0.003353424	0.00100134	3.348938146	0.000811219	0.010276414	LOC100578165	uncharacterized protein LOC100578165 isoform X1	#N/A	#N/A	#N/A
gene1360	1579.376523	0.003352755	0.000838672	3.997695986	6.40E-05	0.001693631	LOC413377	PHD finger protein rhinoceros	FBgn0035106	rhinoceros	rno
gene7366	231.6159604	0.003352456	0.001210598	2.769256651	0.005618436	0.039077534	LOC412960	receptor-type tyrosine-protein phosphatase kappa	FBgn0267486	Protein tyrosine phosphatase 36E	Ptp36E
gene4008	1170.39749	0.003351582	0.000674855	4.966373338	6.82E-07	6.29E-05	LOC726916	zinc finger protein 91	#N/A	#N/A	#N/A
gene3909	1079.287179	0.003345804	0.001164313	2.873628342	0.004057862	0.031476732	LOC411678	serine/threonine-protein kinase Warts	#N/A	#N/A	#N/A
gene6908	6290.092674	0.003343699	0.000882682	3.788115083	0.000151795	0.003117506	LOC100578705	uncharacterized protein LOC100578705 isoform X2	FBgn0030266	-	CG11122
gene8101	3802.169758	0.003343154	0.000891435	3.750307305	0.000176618	0.00350088	LOC551498	uncharacterized protein LOC551498 isoform X1	FBgn0010905	Spinophilin	Spn
gene11248	1148.808242	0.003337354	0.000932634	3.57841628	0.000345683	0.005724115	LOC413200	fibroblast growth factor receptor homolog 1 isoform X1	FBgn0010389	heartless	htl
gene971	4619.48895	0.003334149	0.000749525	4.448350865	8.65E-06	0.000411807	LOC552243	mucin-5AC isoform X3	FBgn0037525	-	CG17816
gene10200	1393.466583	0.003329407	0.000651311	5.111857027	3.19E-07	4.01E-05	LOC724591	Hermansky-Pudlak syndrome 3 protein	FBgn0037142	-	CG14562
gene7932	717.4483292	0.003316795	0.000996466	3.328557617	0.000872969	0.010736813	LOC412863	histone demethylase UTY	FBgn0260749	Utx histone demethylase	Utx
gene11793	5892.24006	0.003299586	0.000988958	3.336428711	0.000848622	0.010523111	LOC409682	NADP-dependent malic enzyme isoform X2	FBgn0029155	Malic enzyme b	Men-b
gene137	1932.58052	0.003296484	0.000870282	3.787835345	0.000151966	0.003117506	LOC411675	protein unc-93 homolog A isoform X1	FBgn0023524	-	CG3078
gene10407	8867.510599	0.003294448	0.000837694	3.932759214	8.40E-05	0.002055661	LOC411396	neprilysin-4 isoform X6	FBgn0038818	Neprilysin 4	Nep4
gene3763	3182.288778	0.00329429	0.000659349	4.996279804	5.84E-07	5.67E-05	LOC726254	E3 ubiquitin-protein ligase HECTD1 isoform X4	FBgn0032208	Ubiquitin fusion-degradation 4-like	Ufd4
gene9318	6666.481388	0.003288126	0.000881941	3.728284934	0.000192787	0.003701684	LOC727221	vacuolar protein sorting-associated protein 13C isoform X1	#N/A	#N/A	#N/A
gene11854	996.1567839	0.003286348	0.000652319	5.037948658	4.71E-07	5.15E-05	LOC100576958	WD repeat-containing protein 81	FBgn0032395	WD repeat domain 81	Wdr81
gene8681	959.906256	0.003284635	0.000755595	4.347084443	1.38E-05	0.000571584	LOC409348	lethal(2) giant larvae protein homolog 1 isoform X2	FBgn0002121	lethal (2) giant larvae	l(2)gl
gene3760	417.6158976	0.003281767	0.001095979	2.994370635	0.002750116	0.024132044	LOC411012	NF-kappa-B inhibitor cactus	#N/A	#N/A	#N/A
gene4636	301.7320881	0.00328029	0.000824265	3.979652848	6.90E-05	0.001778424	LOC413653	uncharacterized protein LOC413653 isoform X2	FBgn0039209	Repressed by TOR	REPTOR
gene5905	985.6918177	0.003279061	0.000759784	4.315780982	1.59E-05	0.000631674	LOC409624	acetyl-coenzyme A synthetase	FBgn0012034	Acetyl Coenzyme A synthase	AcCoAS
gene2266	2552.452404	0.003276598	0.000806004	4.065238594	4.80E-05	0.001377565	LOC726280	CREB-binding protein-like isoform X6	FBgn0261617	nejire	nej
gene744	1294.929837	0.003269246	0.000652892	5.007329944	5.52E-07	5.56E-05	LOC726918	uncharacterized protein LOC726918	FBgn0053182	Lysine (K)-specific demethylase 4B	Kdm4B
gene7446	1503.56887	0.003268697	0.000844737	3.869486328	0.000109065	0.002485032	LOC409085	guanine nucleotide exchange factor for Rab-3A	#N/A	#N/A	#N/A
gene2689	900.8174538	0.003266155	0.000921438	3.544626513	0.00039317	0.006194035	LOC411412	monocarboxylate transporter 12	FBgn0033028	-	CG11665
gene11092	1990.891503	0.003263318	0.000659195	4.950460013	7.40E-07	6.56E-05	LOC727150	uncharacterized protein LOC727150 isoform X2	FBgn0263072	-	CG43347
gene3713	237.7446095	0.003252022	0.001201656	2.70628276	0.006804108	0.04467707	LOC411760	metabotropic glutamate receptor 4 isoform X3	#N/A	#N/A	#N/A
gene7616	3663.607003	0.003244531	0.0009977	3.252009244	0.001145923	0.013039894	LOC408996	1-phosphatidylinositol 4,5-bisphosphate phosphodiesterase	#N/A	#N/A	#N/A
gene5624	847.2460289	0.0032392	0.001017782	3.182607345	0.001459554	0.01545913	LOC413783	C-Maf-inducing protein	#N/A	#N/A	#N/A
gene1467	890.7711192	0.003231903	0.000847057	3.815447948	0.000135936	0.002907143	LOC413132	uncharacterized protein LOC413132	FBgn0261279	liquid facets-Related	lqfR
gene1406	3003.166579	0.003226338	0.00070526	4.574681027	4.77E-06	0.000275352	LOC412288	WD repeat-containing protein 7 isoform X14	FBgn0023510	Rabconnectin-3B	Rbcn-3B
gene1989	1819.929328	0.003225818	0.000711368	4.534664699	5.77E-06	0.000307853	LOC412132	serine/threonine-protein kinase Genghis Khan isoform X1	FBgn0023081	genghis khan	gek
gene5208	433.9638373	0.003205036	0.000822293	3.89768176	9.71E-05	0.002295416	LOC551055	1-acylglycerol-3-phosphate O-acyltransferase Pnpla3 isoform X3	FBgn0036449	brummer	bmm
gene4641	3089.94406	0.003204425	0.00052244	6.133574554	8.59E-10	6.98E-07	LOC409359	protein mini spindles isoform X1	FBgn0027948	mini spindles	msps
gene7711	9449.20641	0.00320408	0.000698389	4.587816762	4.48E-06	0.00026585	LOC408987	sortilin-related receptor	#N/A	#N/A	#N/A
gene9349	824.4549352	0.003200862	0.000968363	3.305434384	0.000948293	0.011412058	LOC550984	uncharacterized protein LOC550984 isoform X1	FBgn0052206	-	CG32206
gene1469	675.132823	0.003199712	0.001076378	2.972667046	0.002952245	0.025378739	LOC100578146	meiosis-specific coiled-coil domain-containing protein MEIOC	#N/A	#N/A	#N/A
gene5183	2160.877273	0.00319502	0.00112486	2.84037215	0.004506093	0.033764547	LOC102654776	paired box protein Pax-6 isoform X1	FBgn0019650	twin of eyeless	toy
gene7317	2672.227599	0.003186264	0.000597421	5.333364283	9.64E-08	1.52E-05	LOC552414	protein disabled isoform X2	FBgn0000414	Disabled	Dab
gene8857	906.7214258	0.00318338	0.00062539	5.090232513	3.58E-07	4.29E-05	LOC551162	uncharacterized protein LOC551162	FBgn0038815	-	CG5466
gene10299	4340.736888	0.003180411	0.001176762	2.70267925	0.006878309	0.04497637	LOC409963	6-phosphofructo-2-kinase/fructose-2,6-bisphosphatase isoform X2	#N/A	#N/A	#N/A
gene7343	604.433597	0.003172076	0.000609316	5.205964905	1.93E-07	2.72E-05	LOC412155	F-box/WD repeat-containing protein 5	FBgn0031773	F-box and WD repeat domain containing 5	Fbw5
gene8936	933.3180631	0.003169795	0.000591872	5.355541605	8.53E-08	1.45E-05	LOC409385	E3 ubiquitin-protein ligase HECW2	FBgn0261931	-	CG42797
gene6815	450.3004127	0.003166063	0.00072987	4.337845722	1.44E-05	0.000589208	LOC411674	DNA-binding protein RFX2 isoform X4	FBgn0020379	Rfx	Rfx
gene9390	693.3444608	0.003153523	0.000635201	4.964603684	6.88E-07	6.29E-05	LOC552820	forkhead box protein N3	FBgn0029504	Checkpoint suppressor 1-like	CHES-1-like
gene3922	1491.861585	0.003149783	0.000651921	4.831539855	1.35E-06	0.000106026	LOC102655503	probable WRKY transcription factor protein 1	#N/A	#N/A	#N/A
gene1573	1002.619116	0.003138251	0.000690258	4.546490624	5.45E-06	0.000300503	LOC726053	EH domain-binding protein 1 isoform X3	FBgn0034180	Eps15 homology domain containing protein-binding protein 1	Ehbp1
gene3336	704.6095589	0.003135311	0.00097766	3.206953454	0.001341487	0.01455114	LOC550865	protogenin-like isoform X3	#N/A	#N/A	#N/A
gene6136	1135.710668	0.003133964	0.000841078	3.726129859	0.000194442	0.003721526	LOC413433	protein lingerer isoform X1	FBgn0020279	lingerer	lig
gene4758	616.4127625	0.00313275	0.000678091	4.619957507	3.84E-06	0.000235758	LOC100576908	polycomb protein Asx isoform X1	FBgn0261823	Additional sex combs	Asx
gene10144	356.2703866	0.003125646	0.0009434	3.313171634	0.000922444	0.011176165	LOC551502	atrial natriuretic peptide-converting enzyme	FBgn0030027	-	CG1632
gene12160	378.7572842	0.00312281	0.00069655	4.483250417	7.35E-06	0.000369848	LOC412608	serine/threonine-protein kinase D3 isoform X2	FBgn0038603	Protein Kinase D	PKD
gene9196	865.6893092	0.003115113	0.00109907	2.8343165	0.004592382	0.034071994	LOC410256	protein lap1	FBgn0033984	Lap1	Lap1
gene4506	2132.164438	0.003114726	0.000770734	4.041243506	5.32E-05	0.001469776	LOC100576965	uncharacterized protein LOC100576965	#N/A	#N/A	#N/A
gene2924	3014.168483	0.003109843	0.000618476	5.028239327	4.95E-07	5.33E-05	LOC551375	receptor-type tyrosine-protein phosphatase N2 isoform X1	FBgn0031294	IA-2 protein tyrosine phosphatase	IA-2
gene2610	220.4052038	0.003105422	0.000777257	3.995360069	6.46E-05	0.001701887	LOC724212	60 kDa SS-A/Ro ribonucleoprotein	FBgn0029666	-	CG10803
gene7032	361.1117445	0.003089133	0.000811919	3.804730244	0.000141959	0.002975783	LOC725941	zinc finger protein 800 isoform X1	FBgn0037379	-	CG10979
gene10232	2986.154016	0.003086782	0.000976035	3.162573926	0.00156381	0.016277493	LOC410423	uncharacterized protein LOC410423 isoform X1	FBgn0033638	-	CG9005
gene1846	2971.258241	0.003081501	0.000952707	3.23446732	0.001218699	0.013610519	LOC551254	uncharacterized protein LOC551254 isoform X3	FBgn0027581	-	CG6191
gene8289	4996.666758	0.00307314	0.000574446	5.349747116	8.81E-08	1.45E-05	LOC410201	phosphatidate phosphatase LPIN3 isoform X1	FBgn0263593	Lipin	Lpin
gene624	4620.12911	0.003071293	0.000866731	3.543537723	0.000394797	0.006206888	LOC551385	frequenin-1	FBgn0083228	Frequenin 2	Frq2
gene6996	1210.288022	0.003065688	0.000616899	4.969512544	6.71E-07	6.29E-05	LOC551308	probable serine/threonine-protein kinase ndrD isoform X2	FBgn0051635	-	CG31635
gene4870	1264.667757	0.003061547	0.000638967	4.791398498	1.66E-06	0.0001241	LOC411980	death-associated protein kinase 1 isoform X3	#N/A	#N/A	#N/A
gene6124	1165.075671	0.0030589	0.000651473	4.69535785	2.66E-06	0.00017796	LOC552026	F-actin-uncapping protein LRRC16A isoform X4	FBgn0033212	Leucine-rich repeat	LRR
gene10951	2797.425752	0.003049965	0.00090215	3.380775231	0.000722816	0.00950052	LOC412941	synaptic vesicle glycoprotein 2B	#N/A	#N/A	#N/A
gene5857	8067.159776	0.003046387	0.000796298	3.825688716	0.000130407	0.002812895	LOC724704	cytoplasmic polyadenylation element-binding protein 2	FBgn0264307	orb2	orb2
gene5762	1729.770417	0.003043281	0.000718853	4.233524291	2.30E-05	0.000823917	Nipped-B	nipped-B protein isoform X1	FBgn0026401	Nipped-B	Nipped-B
gene3135	244.4195239	0.003042442	0.000735286	4.137769235	3.51E-05	0.001109321	LOC412599	arfaptin-2	FBgn0037884	Arfaptin	Arfip
gene6078	1712.505225	0.003037757	0.000686256	4.426568438	9.57E-06	0.000439798	LOC412371	CCR4-NOT transcription complex subunit 1 isoform X3	FBgn0085436	Not1	Not1
gene6582	450.0298619	0.003028728	0.000755724	4.007716624	6.13E-05	0.001639812	LOC411245	dedicator of cytokinesis protein 7	FBgn0031216	Zizimin-related	Zir
gene8334	1213.328131	0.003028251	0.000867771	3.489688253	0.000483584	0.007184422	LOC100576472	E3 ubiquitin-protein ligase Su(dx)	FBgn0003557	Suppressor of deltex	Su(dx)
gene5049	1378.535973	0.00302173	0.000936325	3.227224264	0.001249974	0.013857272	LOC550870	uncharacterized protein LOC550870	FBgn0264542	heavyweight	hwt
gene173	10190.87301	0.00302083	0.000664467	4.546246864	5.46E-06	0.000300503	LOC408623	endophilin-A isoform X1	FBgn0038659	Endophilin A	EndoA
gene9325	2893.023957	0.003011859	0.000689456	4.368459193	1.25E-05	0.000543664	LOC409241	prohormone-4	FBgn0051221	-	CG31221
gene5047	489.9473387	0.003005325	0.000686341	4.378764614	1.19E-05	0.000527604	LOC409028	3\'-5\' RNA helicase YTHDC2 isoform X2	FBgn0004581	benign gonial cell neoplasm	bgcn
gene4124	975.0222012	0.003003403	0.00075752	3.964784091	7.35E-05	0.001847929	LOC409206	tripartite motif-containing protein 2 isoform X5	#N/A	#N/A	#N/A
gene8591	2529.585583	0.002999907	0.000791296	3.791130409	0.000149963	0.003100229	LOC552468	MATH and LRR domain-containing protein PFE0570w-like isoform X4	#N/A	#N/A	#N/A
gene2396	2639.003702	0.00299112	0.00105423	2.837256528	0.004550304	0.033926576	LOC551687	uncharacterized protein LOC551687	FBgn0016123	Alkaline phosphatase 4	Alp4
gene5881	1654.028959	0.002990931	0.000817494	3.658655502	0.000253542	0.004571287	LOC411986	uncharacterized protein LOC411986 isoform X3	FBgn0051151	winged eye	wge
gene2714	2459.559429	0.002988078	0.000619469	4.823609209	1.41E-06	0.000109521	LOC552573	oxysterol-binding protein-related protein 8 isoform X6	FBgn0261550	-	CG42668
gene3626	359.6180858	0.002976032	0.00108542	2.741825185	0.006109885	0.041299382	LOC100576283	#N/A	#N/A	#N/A	#N/A
gene10569	4347.058786	0.002971433	0.000847759	3.505046134	0.000456528	0.006877075	LOC409711	liprin-beta-1 isoform X3	FBgn0034720	Liprin-gamma	Liprin-gamma
gene9366	1818.482043	0.002970498	0.00072828	4.078785401	4.53E-05	0.00134027	LOC102655980	putative leucine-rich repeat-containing protein DDB_G0290503 isoform X2	FBgn0261954	enhanced adult sensory threshold	east
gene128	1379.924045	0.002970093	0.000772429	3.845132997	0.000120487	0.002668179	LOC412118	dnaJ homolog subfamily C member 16	FBgn0058178	-	CG40178
gene9880	893.2560617	0.002968733	0.001015478	2.923481966	0.003461403	0.02824782	LOC410166	myelin regulatory factor-like protein isoform X5	FBgn0034985	-	CG3328
gene11031	844.4575426	0.002967903	0.00086335	3.437659436	0.000586765	0.008228264	LOC726723	neogenin isoform X1	FBgn0011592	frazzled	fra
gene7327	316.2667962	0.002967384	0.001025589	2.893346398	0.003811607	0.030164513	LOC100576640	uncharacterized protein LOC100576640 isoform X2	#N/A	#N/A	#N/A
gene3573	4245.024819	0.002961223	0.000844132	3.508011462	0.00045147	0.006813966	LOC408811	transmembrane and coiled-coil domains protein 2 isoform X1	FBgn0037443	Dementin	Dmtn
gene11401	2628.585856	0.002956348	0.000859879	3.438098837	0.000585814	0.008228264	LOC413034	rho-related BTB domain-containing protein 1 isoform X1	FBgn0036980	Rho-related BTB domain containing	RhoBTB
gene3707	1563.50388	0.002947487	0.00080229	3.67384361	0.000238929	0.004367275	LOC406139	ankyrin-3	#N/A	#N/A	#N/A
gene11297	644.286394	0.002933198	0.000864702	3.392150036	0.000693465	0.009238907	LOC411897	phosphoglucomutase isoform X1	FBgn0003076	Phosphoglucose mutase 1	Pgm1
gene6596	486.0821314	0.002931455	0.000800897	3.660214228	0.000252004	0.004558951	LOC411991	BTB/POZ domain-containing protein 7 isoform X1	FBgn0030701	-	CG16952
gene955	694.3795585	0.002928782	0.000598077	4.896999503	9.73E-07	8.22E-05	LOC411995	dual specificity protein phosphatase CDC14AB isoform X2	FBgn0031952	cell division cycle 14	cdc14
gene7468	613.2543193	0.002916434	0.000570224	5.114539395	3.15E-07	4.00E-05	LOC409320	leucine carboxyl methyltransferase 1	FBgn0028507	-	CG3793
gene2312	1607.950404	0.002909525	0.001001887	2.904043645	0.003683768	0.029461778	LOC552092	uncharacterized protein LOC552092 isoform X3	FBgn0036958	-	CG17233
gene5017	473.6339436	0.00290942	0.000684885	4.248041886	2.16E-05	0.00079108	LOC412932	DDB1- and CUL4-associated factor 12 isoform X1	FBgn0037980	DDB1 and CUL4 associated factor 12	DCAF12
gene1480	1939.869642	0.002906218	0.000735758	3.949962144	7.82E-05	0.001938493	LOC408631	patronin isoform X3	FBgn0263197	Patronin	Patronin
gene9706	2126.958305	0.002902097	0.000662216	4.382405662	1.17E-05	0.000521041	LOC725156	proteasome adapter and scaffold protein ECM29	FBgn0033698	-	CG8858
gene2987	1126.09572	0.002899439	0.000813134	3.565758808	0.000362805	0.005906062	LOC409795	telomerase-binding protein EST1A isoform X3	FBgn0039260	Smg6	Smg6
gene2398	7491.498719	0.002899351	0.000725951	3.993862922	6.50E-05	0.001708414	LOC410803	solute carrier family 41 member 1 isoform X1	#N/A	#N/A	#N/A
gene8736	149.3896133	0.002893769	0.00108412	2.669231909	0.007602494	0.048153685	LOC102654395	zinc finger protein 184	#N/A	#N/A	#N/A
gene5400	367.514679	0.002887031	0.000635589	4.542291793	5.56E-06	0.000303041	LOC551631	dihydrolipoyllysine-residue acetyltransferase component of pyruvate dehydrogenase complex, mitochondrial	#N/A	#N/A	#N/A
gene528	464.9287293	0.002875012	0.00070655	4.0690843	4.72E-05	0.001369917	LOC413754	polycomb protein Sfmbt isoform X3	FBgn0032475	Scm-related gene containing four mbt domains	Sfmbt
gene8261	4578.424202	0.002863776	0.000479941	5.966929153	2.42E-09	1.50E-06	LOC408286	2-oxoglutarate dehydrogenase, mitochondrial isoform X5	FBgn0010352	Neural conserved at 73EF	Nc73EF
gene651	170.6673076	0.002862945	0.000875191	3.271223077	0.001070834	0.012337363	LOC551790	arf-GAP with dual PH domain-containing protein 1 isoform X1	#N/A	#N/A	#N/A
gene7781	332.1267576	0.00286272	0.000757858	3.777386002	0.000158483	0.003238632	LOC100576438	uncharacterized protein LOC100576438	#N/A	#N/A	#N/A
gene591	1651.014634	0.002861308	0.000716694	3.99237137	6.54E-05	0.001710688	LOC413468	potential E3 ubiquitin-protein ligase ariadne-1	FBgn0017418	ariadne 1	ari-1
gene3515	1317.200822	0.002856951	0.000660399	4.326100156	1.52E-05	0.00061279	LOC100578947	SUN domain-containing ossification factor isoform X2	FBgn0051678	-	CG31678
gene7077	895.6579228	0.002855753	0.000635936	4.490628135	7.10E-06	0.000358975	LOC552721	CD63 antigen	FBgn0032943	Tetraspanin 39D	Tsp39D
gene4846	2678.583489	0.00285367	0.000967173	2.950528385	0.003172309	0.026635719	LOC102654994	uncharacterized protein LOC102654994	#N/A	#N/A	#N/A
gene5451	849.4056382	0.002849486	0.000748403	3.807422758	0.000140423	0.002961207	LOC725130	uncharacterized protein LOC725130 isoform X1	FBgn0259823	-	CG42404
gene967	1173.240316	0.002842968	0.000549504	5.173702021	2.30E-07	3.07E-05	LOC411705	synaptojanin-1	#N/A	#N/A	#N/A
gene11852	735.4467661	0.002842517	0.000607788	4.676827001	2.91E-06	0.000191186	LOC724965	dnaJ homolog subfamily C member 5 isoform X2	FBgn0004179	Cysteine string protein	Csp
gene463	12363.29724	0.002842107	0.000665313	4.271832405	1.94E-05	0.000731525	LOC409957	synaptotagmin-4	FBgn0028400	Synaptotagmin 4	Syt4
gene2899	969.1136028	0.002831137	0.00081785	3.461683572	0.000536808	0.007726669	LOC726727	ecotropic viral integration site 5 ortholog isoform X2	FBgn0262740	Ecotropic viral integration site 5	Evi5
gene714	248.4833748	0.002829276	0.001039636	2.721409896	0.00650041	0.043192978	LOC100577140	UDP-glucuronosyltransferase 2B19	#N/A	#N/A	#N/A
gene7752	15043.53433	0.002827397	0.000824143	3.43071347	0.000601996	0.008368538	LOC408976	glycogen synthase kinase-3 beta isoform X13	FBgn0003371	shaggy	sgg
gene6834	1951.091267	0.002825924	0.00099195	2.848855839	0.004387676	0.033231002	LOC412746	calcineurin-binding protein cabin-1	#N/A	#N/A	#N/A
gene8324	456.2568143	0.002824984	0.000656429	4.30356132	1.68E-05	0.000655242	LOC411366	uncharacterized protein LOC411366	FBgn0263355	-	CG31688
gene6537	11095.57515	0.002824687	0.000670944	4.21002027	2.55E-05	0.000886468	LOC552177	uncharacterized protein LOC552177 isoform X3	FBgn0015589	APC-like	Apc
gene9650	1739.869098	0.002824149	0.000742573	3.803193044	0.000142843	0.002988388	LOC550829	DNA-directed RNA polymerase II subunit RPB1	FBgn0003277	RNA polymerase II 215kD subunit	RpII215
gene899	430.8341055	0.00281822	0.000835922	3.371392651	0.000747892	0.009730883	LOC100577872	uncharacterized protein LOC100577872 isoform X4	#N/A	#N/A	#N/A
gene8138	1202.694816	0.002816181	0.000743435	3.788066823	0.000151824	0.003117506	LOC100577343	uncharacterized protein LOC100577343	#N/A	#N/A	#N/A
gene8592	2548.241515	0.002814535	0.000930198	3.025738598	0.002480266	0.022471968	LOC100578739	RYamide receptor isoform X1	#N/A	#N/A	#N/A
gene2187	862.828382	0.002814314	0.000945282	2.977221497	0.002908738	0.02515289	LOC410825	leucine-rich repeat and immunoglobulin-like domain-containing nogo receptor-interacting protein 3	FBgn0032479	-	CG16974
gene2956	36043.64426	0.002811647	0.000924165	3.042365064	0.00234727	0.021620672	LOC100578925	protein Tob1	FBgn0028397	Tob	Tob
gene7200	2294.163529	0.002811283	0.000780032	3.604059517	0.000313285	0.005270046	LOC413984	uncharacterized protein LOC413984	#N/A	#N/A	#N/A
gene1773	646.928719	0.002809072	0.001052682	2.668491291	0.007619275	0.048173336	LOC410888	lachesin isoform X1	FBgn0259245	Dpr-interacting protein beta	DIP-beta
gene428	1622.4404	0.002807261	0.000994166	2.823733647	0.004746781	0.034681705	LOC410070	centrosome-associated protein 350	#N/A	#N/A	#N/A
gene11892	3158.655605	0.002805607	0.00052224	5.372252579	7.78E-08	1.40E-05	LOC411575	uncharacterized protein LOC411575 isoform X3	FBgn0039908	Asator	Asator
gene10881	835.8000906	0.002805547	0.000804904	3.485565607	0.000491098	0.00726648	LOC410502	transformation/transcription domain-associated protein	FBgn0053554	Nipped-A	Nipped-A
gene11094	2781.004294	0.002803197	0.000892739	3.139997225	0.001689494	0.017138277	LOC727185	serine/threonine-protein kinase SMG1 isoform X1	FBgn0263968	no-on-and-no-off transient C	nonC
gene9902	698.0046241	0.002800081	0.000662429	4.226990244	2.37E-05	0.000845335	LOC551591	carboxy-terminal domain RNA polymerase II polypeptide A small phosphatase 1	FBgn0036556	-	CG5830
gene8240	3098.559744	0.002798925	0.000557538	5.020156035	5.16E-07	5.35E-05	LOC726272	RANBP2-like and GRIP domain-containing protein 5/6 isoform X1	#N/A	#N/A	#N/A
gene9428	9706.223613	0.002795755	0.000605995	4.613496816	3.96E-06	0.000239102	LOC413428	uncharacterized protein LOC413428	FBgn0016975	stoned B	stnB
gene7034	755.8482386	0.002792478	0.00066334	4.209721714	2.56E-05	0.000886468	LOC552794	mediator of RNA polymerase II transcription subunit 14 isoform X1	FBgn0035145	Mediator complex subunit 14	MED14
gene1546	1073.459518	0.002790239	0.000794135	3.513559115	0.000442146	0.006711599	LOC409923	leishmanolysin-like peptidase isoform X2	FBgn0086359	Invadolysin	Invadolysin
gene6067	2902.863562	0.002778228	0.000549063	5.059941475	4.19E-07	4.71E-05	LOC724660	protein furry isoform X1	FBgn0016081	furry	fry
gene8812	1782.943041	0.002774506	0.000941546	2.946754251	0.003211283	0.026862395	LOC551668	regulatory-associated protein of mTOR isoform X1	FBgn0029840	raptor	raptor
gene3225	436.3269767	0.002772071	0.000768266	3.608218528	0.000308307	0.00523379	LOC551701	late secretory pathway protein AVL9 homolog isoform X2	FBgn0030499	-	CG11178
gene4909	1433.24853	0.002771803	0.00104222	2.659517452	0.007825268	0.049152171	LOC411182	ubiquitin-protein ligase E3A isoform X1	FBgn0061469	Ubiquitin protein ligase E3A	Ube3a
gene11174	248.8395778	0.002769604	0.000908529	3.048448462	0.002300264	0.021261842	LOC107965788	probable serine/threonine-protein kinase DDB_G0279719	#N/A	#N/A	#N/A
gene8364	158.5702535	0.002764014	0.000972523	2.842106109	0.004481657	0.033724152	LOC113219049	GATA zinc finger domain-containing protein 14-like	#N/A	#N/A	#N/A
gene4279	1718.409911	0.002744293	0.000703585	3.90044101	9.60E-05	0.002274498	LOC551830	ral GTPase-activating protein subunit alpha-1 isoform X3	FBgn0039466	-	CG5521
gene11611	242.9813162	0.002740889	0.000674657	4.062643476	4.85E-05	0.001385446	LOC100576411	uncharacterized protein LOC100576411	FBgn0035414	-	CG14965
gene2338	302.8787143	0.002739084	0.00085183	3.215529472	0.001302041	0.014296615	LOC410809	protein pygopus	#N/A	#N/A	#N/A
gene3766	451.579215	0.002736488	0.000887941	3.081837363	0.002057272	0.019738918	LOC409301	protein mothers against dpp	FBgn0011648	Mothers against dpp	Mad
gene4495	3313.601818	0.002734284	0.000542359	5.041463502	4.62E-07	5.14E-05	LOC408841	voltage-dependent calcium channel subunit alpha-2/delta-3 isoform X3	FBgn0261041	straightjacket	stj
gene8393	2782.920781	0.002733955	0.000908743	3.008500524	0.002625403	0.023349974	LOC409649	solute carrier organic anion transporter family member 5A1 isoform X1	FBgn0032433	Organic anion transporting polypeptide 33Ea	Oatp33Ea
gene218	5666.545466	0.002732302	0.000872638	3.131085077	0.001741617	0.017557427	LOC724535	uncharacterized protein LOC724535 isoform X1	FBgn0265523	Smrter	Smr
gene11485	773.7492553	0.002731959	0.000754567	3.620566477	0.000293959	0.005082936	LOC411694	E3 ubiquitin-protein ligase KCMF1 isoform X1	FBgn0037655	Potassium channel modulatory factor 1	Kcmf1
gene324	896.3551558	0.002731049	0.000487841	5.598241155	2.17E-08	6.45E-06	LOC412397	uncharacterized protein LOC412397	FBgn0031474	-	CG2991
gene3576	2641.259195	0.002726609	0.000889314	3.065968479	0.002169662	0.020503111	LOC408810	rap guanine nucleotide exchange factor 6 isoform X5	#N/A	#N/A	#N/A
gene3330	2954.579214	0.002723283	0.000723895	3.761988573	0.000168568	0.003398699	LOC413669	protein lap4 isoform X1	FBgn0263289	scribbled	scrib
gene8790	1032.653708	0.002721016	0.000576225	4.722143436	2.33E-06	0.000164372	LOC409784	uncharacterized protein LOC409784 isoform X2	FBgn0039008	-	CG6972
gene11679	2692.010611	0.002720076	0.000667746	4.073517654	4.63E-05	0.001359021	LOC408519	serine/threonine-protein kinase 10-A isoform X1	FBgn0035001	Sterile20-like kinase	Slik
gene8534	2515.432469	0.002717346	0.000457551	5.938893294	2.87E-09	1.68E-06	LOC409363	uncharacterized protein LOC409363	FBgn0028552	gamma Soluble NSF attachment protein 1	gammaSnap1
gene4580	5597.351771	0.002717031	0.000762583	3.562930954	0.000366737	0.005933504	LOC411115	baculoviral IAP repeat-containing protein 6 isoform X3	#N/A	#N/A	#N/A
gene708	1851.088493	0.002713087	0.000571043	4.751111122	2.02E-06	0.000149463	LOC408591	PX domain-containing protein kinase-like protein isoform X1	FBgn0033244	-	CG8726
gene10672	692.0029098	0.002712419	0.000638698	4.246794058	2.17E-05	0.000791574	LOC413579	endoplasmic reticulum mannosyl-oligosaccharide 1,2-alpha-mannosidase	FBgn0039634	alpha-Mannosidase class I b	alpha-Man-Ib
gene7700	2228.746662	0.002708559	0.000704186	3.846368196	0.000119882	0.002668179	LOC409073	equilibrative nucleoside transporter 4	FBgn0036319	Equilibrative nucleoside transporter 3	Ent3
gene8870	1113.572977	0.002701851	0.000903512	2.990387524	0.002786237	0.024368043	LOC102654083	centrosome-associated zinc finger protein CP190	FBgn0000283	Centrosomal protein 190kD	Cp190
gene2436	11367.05069	0.002701614	0.000509142	5.30621133	1.12E-07	1.69E-05	LOC409242	protein PRRC2C isoform X4	FBgn0261710	no circadian temperature entrainment	nocte
gene1317	682.0263308	0.002700534	0.000848646	3.182166663	0.001461777	0.01545913	LOC550724	3-hydroxy-3-methylglutaryl-coenzyme A reductase isoform X1	FBgn0263782	HMG Coenzyme A reductase	Hmgcr
gene11290	1460.181593	0.002698804	0.000724839	3.723316016	0.000196623	0.003749682	LOC409513	CD9 antigen isoform X1	FBgn0027865	Tetraspanin 96F	Tsp96F
gene2423	5564.938407	0.002698722	0.000932987	2.89256007	0.003821161	0.03021749	LOC410161	uncharacterized protein LOC410161 isoform X6	FBgn0259212	canoe	cno
gene10948	345.7122093	0.002697498	0.000863647	3.123380472	0.001787865	0.017762705	LOC413793	enhancer of polycomb homolog 1	FBgn0000581	Enhancer of Polycomb	E(Pc)
gene11043	328.0066143	0.002696896	0.000760233	3.54746119	0.000388963	0.006153108	LOC410546	uncharacterized protein LOC410546 isoform X2	#N/A	#N/A	#N/A
gene520	703.9851524	0.00269483	0.000634762	4.245417606	2.18E-05	0.000792145	LOC413425	phosphatidylinositol 4-phosphate 3-kinase C2 domain-containing subunit beta	FBgn0015278	Phosphotidylinositol 3 kinase 68D	Pi3K68D
gene7928	1852.275744	0.002694063	0.000559959	4.811178732	1.50E-06	0.000115708	LOC552330	sodium/hydrogen exchanger 7 isoform X5	FBgn0028703	Na[+]/H[+] hydrogen exchanger 3	Nhe3
gene7660	1000.109636	0.002690722	0.000937176	2.871096522	0.004090506	0.031660217	LOC552749	dual specificity tyrosine-phosphorylation-regulated kinase 1A isoform X1	FBgn0085442	Na,K-ATPase Interacting	NKAIN
gene342	820.4055705	0.002679165	0.000677678	3.953450597	7.70E-05	0.001928542	LOC100576321	uncharacterized protein LOC100576321	FBgn0034240	Misexpression suppressor of ras 4	MESR4
gene1692	1619.920612	0.002677564	0.000932756	2.870594448	0.004097008	0.031687326	LOC412008	sprouty-related, EVH1 domain-containing protein 1 isoform X1	FBgn0020767	Sprouty-related protein with EVH-1 domain	Spred
gene5342	583.8145665	0.002674854	0.000753539	3.549721038	0.00038564	0.006136455	LOC100578602	Hermansky-Pudlak syndrome 5 protein homolog	FBgn0086679	pink	p
gene8545	399.7574883	0.002669893	0.000739872	3.608587337	0.000307869	0.00523379	LOC411939	guanine nucleotide exchange factor subunit Rich isoform X1	FBgn0028500	RIC1 homolog	Rich
gene459	485.9756444	0.002667233	0.000759039	3.513960135	0.000441479	0.006711117	LOC724115	phospholipase DDHD1 isoform X1	#N/A	#N/A	#N/A
gene11390	349.5092913	0.002657919	0.000955565	2.781515217	0.005410579	0.038011527	LOC413032	tankyrase isoform X1	FBgn0027508	tankyrase	Tnks
gene2858	254.2583689	0.002653847	0.0007001	3.79066744	0.000150243	0.003100229	LOC552147	kelch domain-containing protein 10 homolog	FBgn0261477	scruin like at the midline	slim
gene2445	178.1136419	0.002653573	0.000997224	2.660959075	0.007791843	0.048971337	LOC113218654	#N/A	#N/A	#N/A	#N/A
gene7212	434.1462245	0.002653306	0.000969692	2.736235597	0.006214651	0.04179363	LOC413692	protein fem-1 homolog B	FBgn0034542	Fem-1	Fem-1
gene11207	1022.231309	0.002652811	0.000516269	5.138431566	2.77E-07	3.66E-05	LOC100578556	uncharacterized protein LOC100578556 isoform X6	#N/A	#N/A	#N/A
gene12235	573.8888185	0.002646155	0.000798312	3.314687342	0.000917457	0.011128509	LOC413407	transcription elongation factor B polypeptide 3	FBgn0039066	Elongin A	EloA
gene956	723.3539073	0.002642617	0.000800026	3.303165234	0.000956	0.011451411	LOC411996	uncharacterized protein LOC411996	FBgn0028974	xmas-2	xmas-2
gene4715	1581.539858	0.002641189	0.000790589	3.340786924	0.000835413	0.010494815	LOC413063	protein ECT2 isoform X4	FBgn0003041	pebble	pbl
gene11628	5093.186488	0.002640271	0.000564083	4.680639922	2.86E-06	0.000188837	LOC410604	protein phosphatase PP2A 55 kDa regulatory subunit isoform X1	FBgn0004889	twins	tws
gene12203	1473.040962	0.002632055	0.000625881	4.205361028	2.61E-05	0.000886468	LOC552113	long-chain fatty acid transport protein 4 isoform X1	FBgn0265187	Fatty acid transport protein 2	Fatp2
gene4421	1497.118056	0.002626724	0.000607579	4.323265127	1.54E-05	0.000615238	LOC410056	serine/threonine-protein phosphatase 4 regulatory subunit 3 isoform X1	FBgn0024555	falafel	flfl
gene8105	2112.52481	0.002626469	0.000494754	5.308635333	1.10E-07	1.69E-05	LOC412508	nucleoprotein TPR	FBgn0013756	Megator	Mtor
gene3041	1632.259041	0.002626042	0.000745784	3.521183558	0.000429625	0.006559233	LOC409856	guanine nucleotide-releasing factor 2 isoform X3	FBgn0259228	C3G guanyl-nucleotide exchange factor	C3G
gene7464	3784.900052	0.002625266	0.000979727	2.679588218	0.007371278	0.047255794	LOC412714	cAMP-dependent protein kinase type I regulatory subunit isoform X1	FBgn0259243	Protein kinase, cAMP-dependent, regulatory subunit type 1	Pka-R1
gene2679	1027.609555	0.002620769	0.000929883	2.818386431	0.004826568	0.035143138	LOC413376	E3 ubiquitin-protein ligase TRIM37 isoform X3	#N/A	#N/A	#N/A
gene1615	975.599188	0.002612952	0.000908519	2.876054848	0.004026797	0.031373978	LOC552129	uncharacterized protein LOC552129	FBgn0032717	-	CG10600
gene9685	834.2075879	0.00261159	0.000485329	5.38107623	7.40E-08	1.37E-05	LOC551677	wee1-like protein kinase	FBgn0011737	Wee1 kinase	Wee1
gene2353	1045.23876	0.002597336	0.000595205	4.363765156	1.28E-05	0.000549049	LOC410808	E3 ubiquitin-protein ligase Siah1	FBgn0003410	seven in absentia	sina
gene10222	4931.862372	0.002592181	0.000726064	3.570182683	0.000356732	0.005834175	LOC725290	transcription factor CP2-like protein 1 isoform X1	FBgn0050011	gemini	gem
gene1020	3145.681639	0.002590131	0.000758922	3.412906628	0.00064274	0.008773312	LOC410710	zinc transporter ZIP13 homolog isoform X1	FBgn0039714	Zinc/iron regulated transporter-related protein 99C	Zip99C
gene8854	3427.548907	0.002584199	0.00048824	5.292891494	1.20E-07	1.79E-05	LOC409332	ubiquitin carboxyl-terminal hydrolase 7 isoform X3	FBgn0030366	Ubiquitin-specific protease 7	Usp7
gene5384	331.193992	0.002583262	0.00095935	2.692720925	0.007087156	0.045984359	LOC411148	palmitoyltransferase Hip14 isoform X2	FBgn0259824	Huntingtin-interacting protein 14	Hip14
gene8363	221.5452032	0.002582716	0.000899081	2.872618278	0.004070857	0.031554366	LOC410191	ring canal kelch homolog	FBgn0001301	kelch	kel
gene593	999.4291881	0.002580471	0.000690636	3.736367226	0.000186698	0.0036192	LOC409606	uncharacterized protein LOC409606 isoform X2	FBgn0263993	-	CG43736
gene7946	272.6311678	0.002563208	0.00090471	2.833181188	0.004608725	0.034169252	LOC113219042	uncharacterized protein LOC113219042 isoform X2	#N/A	#N/A	#N/A
gene2153	876.6098722	0.002556646	0.000696348	3.671507862	0.000241124	0.004399778	LOC409221	uncharacterized protein LOC409221 isoform X1	#N/A	#N/A	#N/A
gene8988	1178.195526	0.002556265	0.000591843	4.319157862	1.57E-05	0.000624434	LOC725689	golgin subfamily A member 4	FBgn0034854	Golgin-245	Golgin245
gene10694	1969.300173	0.002553046	0.000708955	3.601139128	0.000316826	0.005304701	LOC725179	inositol hexakisphosphate and diphosphoinositol-pentakisphosphate kinase 2 isoform X2	FBgn0027279	lethal (1) G0196	l(1)G0196
gene6724	1185.297255	0.00255206	0.000564864	4.518010816	6.24E-06	0.000326486	LOC726339	protein ELYS isoform X1	FBgn0031052	-	CG14215
gene8559	2014.956212	0.00255081	0.000520516	4.900540305	9.56E-07	8.14E-05	LOC724799	(E3-independent) E2 ubiquitin-conjugating enzyme UBE2O	FBgn0027512	-	CG10254
gene8048	993.3994092	0.002548993	0.000733224	3.476415966	0.000508163	0.007456593	LOC100577401	putative uncharacterized protein DDB_G0282133 isoform X1	FBgn0027499	windei	wde
gene3490	1312.825422	0.00254471	0.000746558	3.408590362	0.000652995	0.008874063	LOC725878	protein held out wings isoform X6	FBgn0264491	held out wings	how
gene4140	969.4907081	0.00253767	0.000870897	2.913859386	0.003569907	0.028856973	LOC100577231	uncharacterized protein LOC100577231	#N/A	#N/A	#N/A
gene2535	288.5122157	0.002537514	0.000831435	3.051969899	0.002273449	0.021134168	LOC100577228	uncharacterized protein MAL13P1.304	FBgn0033921	tejas	tej
gene2347	1194.272214	0.002535371	0.000806649	3.143091247	0.001671737	0.017056494	LOC552580	zinc finger MYM-type protein 3	FBgn0010328	without children	woc
gene9915	2152.412745	0.002527231	0.000757048	3.338272025	0.000843012	0.010523111	LOC412884	AP-1 complex subunit gamma-1 isoform X5	FBgn0030089	Adaptor Protein complex 1, gamma subunit	AP-1gamma
gene5448	850.3221818	0.002517661	0.000606575	4.150618953	3.32E-05	0.00106155	LOC100577958	putative uncharacterized protein DDB_G0282133	#N/A	#N/A	#N/A
gene2543	2984.159652	0.002517581	0.00077755	3.237837055	0.001204396	0.013565502	LOC409888	uncharacterized protein LOC409888 isoform X4	FBgn0052654	Secretory 16	Sec16
gene8930	494.9274721	0.002515519	0.000879223	2.861071582	0.004222117	0.032361927	LOC413133	heparan sulfate glucosamine 3-O-sulfotransferase 6	FBgn0031005	Heparan sulfate 3-O sulfotransferase-B	Hs3st-B
gene4549	382.1015128	0.002511734	0.000812968	3.089586119	0.002004356	0.019315303	LOC411604	WD repeat-containing protein 20 isoform X1	FBgn0039451	-	CG6420
gene1509	1811.692602	0.002508978	0.000561955	4.464735449	8.02E-06	0.00039031	LOC551530	putative U5 small nuclear ribonucleoprotein 200 kDa helicase	FBgn0263599	lethal (3) 72Ab	l(3)72Ab
gene10264	5760.541202	0.002506691	0.000891796	2.810835545	0.004941304	0.035683439	LOC726472	prohormone-3	FBgn0033358	space blanket	spab
gene5312	624.6923663	0.002505586	0.000581954	4.305467898	1.67E-05	0.000653312	LOC552363	TBC1 domain family member 23	FBgn0031304	-	CG4552
gene11175	337.6718088	0.002499138	0.000790463	3.161613065	0.001568979	0.016299177	LOC100576799	uncharacterized protein LOC100576799	FBgn0039254	Nicotinamide mononucleotide adenylyltransferase	Nmnat
gene11260	5918.005623	0.002498983	0.000707093	3.534162108	0.00040907	0.006336988	LOC413557	syndecan isoform X1	FBgn0010415	Syndecan	Sdc
gene12137	1535.080291	0.002498313	0.000833498	2.997383165	0.002723082	0.023954507	LOC410649	tyrosine-protein kinase Btk29A isoform X2	FBgn0003502	Btk family kinase at 29A	Btk29A
gene5613	1307.313102	0.002490659	0.000542288	4.592870529	4.37E-06	0.000260956	LOC409271	mediator of RNA polymerase II transcription subunit 12 isoform X2	FBgn0001324	kohtalo	kto
gene6877	1050.748454	0.002490498	0.000497591	5.005106629	5.58E-07	5.56E-05	LOC726381	neuralized-like protein 4 isoform X2	FBgn0283503	Neuralized E3 ubiquitin protein ligase 4	Neurl4
gene7233	1401.627866	0.0024887	0.000763693	3.258771004	0.001118959	0.012808025	Gpdh	glycerol-3-phosphate dehydrogenase	FBgn0001128	Glycerol-3-phosphate dehydrogenase 1	Gpdh1
gene8967	903.5975171	0.002484967	0.000634425	3.916878444	8.97E-05	0.002158797	LOC411566	mitogen-activated protein kinase kinase kinase 10 isoform X1	FBgn0030018	slipper	slpr
gene9304	1292.05915	0.002477101	0.000437076	5.667436601	1.45E-08	5.47E-06	LOC412219	ubiquitin conjugation factor E4 B isoform X1	FBgn0032467	-	CG9934
gene5389	2297.836455	0.002476944	0.000594874	4.163813727	3.13E-05	0.001022316	LOC411147	AP-2 complex subunit alpha	FBgn0264855	Adaptor Protein complex 2, alpha subunit	AP-2alpha
gene12162	1026.924835	0.002473377	0.000714253	3.462886498	0.000534414	0.007702703	LOC551374	uncharacterized protein PF11_0213, partial	FBgn0031091	PHD finger protein 7	Phf7
gene7487	1121.643518	0.002472823	0.000691685	3.575071846	0.000350132	0.005761903	nAChRa2	nicotinic acetylcholine receptor alpha2 subunit isoform X1	FBgn0000039	nicotinic Acetylcholine Receptor alpha2	nAChRalpha2
gene11417	1700.040951	0.002472223	0.000650807	3.798704465	0.000145454	0.003037008	LOC725248	dedicator of cytokinesis protein 1 isoform X2	FBgn0015513	myoblast city	mbc
gene8359	2147.429735	0.002469269	0.000807083	3.059498516	0.002217079	0.020747067	LOC100577138	dual 3\',5\'-cyclic-AMP and -GMP phosphodiesterase 11 isoform X6	FBgn0085370	Phosphodiesterase 11	Pde11
gene9163	548.5922674	0.002468735	0.000631275	3.910710198	9.20E-05	0.002199651	LOC412414	FAS-associated factor 2	FBgn0025608	Fas-associated factor 2	Faf2
gene4652	485.9154777	0.002467164	0.00060906	4.050773506	5.10E-05	0.001427483	LOC409594	dnaJ homolog dnj-5	FBgn0037252	-	CG14650
gene3493	810.3707324	0.002463479	0.000763589	3.226184335	0.001254525	0.013878597	LOC409588	putative thiamine transporter SLC35F3 isoform X8	FBgn0259222	-	CG42322
gene11546	812.8963494	0.002461996	0.00057881	4.2535449	2.10E-05	0.00078275	LOC552850	catenin alpha isoform X3	FBgn0010215	alpha Catenin	alpha-Cat
gene2998	5367.532131	0.002458085	0.00088665	2.772329465	0.005565667	0.038787121	LOC724651	amphoterin-induced protein 2-like	FBgn0085397	Fish-lips	Fili
gene5623	314.3978675	0.002454184	0.000734811	3.33988243	0.000838139	0.010504074	LOC413782	cartilage oligomeric matrix protein isoform X2	FBgn0031850	Thrombospondin	Tsp
gene9663	2531.253499	0.00244955	0.000586284	4.178096204	2.94E-05	0.000964497	LOC409554	intersectin-1 isoform X5	FBgn0023388	Dynamin associated protein 160	Dap160
gene11182	1005.407113	0.002447548	0.000810529	3.019692384	0.002530315	0.022751304	LOC408504	protein FAM160B1 isoform X2	#N/A	#N/A	#N/A
gene4169	1106.343497	0.002446603	0.000547027	4.472545483	7.73E-06	0.000379819	LOC725015	monocarboxylate transporter 3 isoform X1	FBgn0035173	-	CG13907
gene5042	409.4325754	0.002443489	0.000773809	3.157743256	0.001589955	0.016468507	LOC411496	LOW QUALITY PROTEIN: ATPase family AAA domain-containing protein 2-like	#N/A	#N/A	#N/A
gene6233	2499.394282	0.002433967	0.000849707	2.864476043	0.004176997	0.032117888	LOC408903	uncharacterized protein LOC408903	FBgn0263354	-	CG42784
gene7473	706.124073	0.002433398	0.000516385	4.712375144	2.45E-06	0.000170184	LOC409279	cullin-4A	FBgn0033260	Cullin 4	Cul4
gene10729	1264.438018	0.002431956	0.000603459	4.030028481	5.58E-05	0.001510798	LOC409743	protein MON2 homolog isoform X1	FBgn0031985	monensin sensitivity 2	mon2
gene8172	2742.461093	0.002430042	0.000791631	3.069666738	0.002142977	0.020305432	LOC725681	uncharacterized protein LOC725681 isoform X1	FBgn0087008	enhancer of yellow 3	e(y)3
gene11573	4349.194397	0.002425966	0.000616984	3.931977351	8.43E-05	0.002055661	LOC410613	major facilitator superfamily domain-containing protein 6 isoform X1	FBgn0033958	jet fuel	jef
gene2351	4427.127249	0.002425545	0.000755857	3.20900001	0.001331975	0.0144926	LOC409034	uncharacterized protein LOC409034	#N/A	#N/A	#N/A
gene10027	281.6426593	0.002424943	0.000795105	3.049840452	0.00228963	0.021200646	LOC726092	uncharacterized protein LOC726092 isoform X1	#N/A	#N/A	#N/A
gene8446	1368.522924	0.002420805	0.000906003	2.671962075	0.007540917	0.047930664	LOC410183	1-phosphatidylinositol 3-phosphate 5-kinase isoform X1	FBgn0028741	fab1 kinase	fab1
gene11804	1242.548239	0.002418374	0.00054019	4.476898939	7.57E-06	0.000377425	LOC408507	WD repeat-containing protein 44 isoform X2	FBgn0083969	-	CG34133
gene2798	867.7093784	0.002415538	0.000622466	3.88059722	0.0001042	0.002424837	LOC410953	MLX-interacting protein isoform X3	FBgn0032940	Mondo	Mondo
gene1106	1412.434098	0.002413198	0.000592309	4.074220234	4.62E-05	0.001358699	LOC413018	exportin-1	FBgn0020497	embargoed	emb
gene8977	992.0717475	0.002412164	0.000810282	2.976944594	0.002911366	0.02515289	LOC409518	uncharacterized protein LOC409518	#N/A	#N/A	#N/A
gene8937	5485.749634	0.002408336	0.000596707	4.036041228	5.44E-05	0.001487877	LOC411769	kinesin heavy chain	FBgn0001308	Kinesin heavy chain	Khc
gene7762	1554.171909	0.002403575	0.000657653	3.654776282	0.000257406	0.004624997	LOC100578529	zinc finger protein 701	FBgn0037120	-	CG11247
gene3011	1266.439515	0.002402474	0.000638498	3.762699336	0.000168089	0.003398699	LOC412002	E3 ubiquitin-protein ligase Ubr3 isoform X1	FBgn0260970	Ubr3 ubiquitin ligase	Ubr3
gene11544	779.137599	0.002397266	0.000618768	3.874257133	0.00010695	0.002461724	LOC413636	exportin-7 isoform X2	FBgn0053180	Ranbp16	Ranbp16
gene5967	1594.573759	0.002395465	0.000765626	3.128767561	0.001755411	0.017624061	LOC408934	choline O-acetyltransferase	FBgn0000303	Choline acetyltransferase	ChAT
gene5393	315.0307502	0.0023789	0.000640129	3.716281282	0.000202176	0.003841717	LOC411145	nischarin	FBgn0033996	-	CG11807
gene5724	1012.489609	0.002373649	0.000596975	3.976129994	7.00E-05	0.0017962	LOC409082	coronin-7 isoform X1	FBgn0029903	pod1	pod1
gene8749	1663.70565	0.002367643	0.000542866	4.361378372	1.29E-05	0.000552826	LOC552002	uncharacterized protein LOC552002 isoform X1	FBgn0265182	-	CG44247
gene759	1134.478841	0.002364194	0.000568603	4.15789932	3.21E-05	0.001037721	LOC551976	calcium-binding mitochondrial carrier protein SCaMC-2 isoform X2	FBgn0052103	-	CG32103
gene4861	263.6658036	0.002363927	0.000775195	3.049460811	0.002292525	0.021208871	LOC413154	uncharacterized protein C2orf42	FBgn0039663	-	CG2321
gene3211	1052.738108	0.002360569	0.000877126	2.691255996	0.007118355	0.046025349	LOC410904	formin-like protein CG32138 isoform X3	FBgn0267795	Formin-like	Frl
gene11961	649.5399584	0.002358566	0.000591642	3.986471758	6.71E-05	0.001745127	LOC412379	copper-transporting ATPase 1 isoform X4	FBgn0030343	ATP7	ATP7
gene11844	849.2732813	0.002356221	0.000592914	3.97397099	7.07E-05	0.00180818	LOC411410	protein transport protein Sec24B isoform X2	FBgn0033460	Secretory 24AB	Sec24AB
gene11920	2441.975511	0.002354578	0.000707464	3.328194228	0.000874109	0.010738328	LOC409952	uncharacterized protein LOC409952 isoform X2	FBgn0262617	-	CG43143
gene7695	3735.516464	0.002347329	0.000581963	4.033466488	5.50E-05	0.00150035	LOC551093	V-type proton ATPase catalytic subunit A	FBgn0263598	Vacuolar H[+] ATPase 68 kDa subunit 2	Vha68-2
gene9688	827.7197786	0.002344114	0.000631984	3.709134218	0.000207969	0.003909598	LOC724843	uncharacterized protein LOC724843	FBgn0034948	Protein phosphatase 1 regulatory subunit 15	PPP1R15
gene6410	498.6275361	0.002338686	0.000661159	3.537255097	0.000404309	0.00629184	LOC100576968	merlin isoform X1	FBgn0086384	Merlin	Mer
gene11126	1447.813669	0.002337636	0.000678238	3.446631325	0.000567623	0.008038784	43165	#N/A	FBgn0035333	-	CG1317
gene9926	11683.35175	0.002335387	0.000760399	3.071263862	0.002131547	0.020251613	LOC726524	chromodomain-helicase-DNA-binding protein 7 isoform X1	FBgn0266557	kismet	kis
gene3983	702.8354614	0.002334522	0.000566663	4.119768794	3.79E-05	0.001161393	LOC412676	protein mahjong	FBgn0034641	mahjong	mahj
gene6590	2245.49555	0.002333931	0.000703927	3.315587721	0.000914506	0.011114614	LOC411248	uncharacterized protein LOC411248 isoform X1	FBgn0262870	axotactin	axo
gene6209	2307.306033	0.00233168	0.000614268	3.795863967	0.00014713	0.003065937	LOC408911	ubiquitin carboxyl-terminal hydrolase 47 isoform X1	FBgn0016756	Ubiquitin specific protease 47	Usp47
gene10837	455.6299135	0.002330309	0.000644104	3.617909786	0.000296992	0.005110292	LOC100577050	uncharacterized protein LOC100577050 isoform X3	FBgn0041582	tamo	tamo
gene11659	1536.284521	0.002325056	0.000558947	4.159707752	3.19E-05	0.001032697	LOC410129	casein kinase I	FBgn0015024	Casein kinase Ialpha	CkIalpha
gene4023	414.2073309	0.002321969	0.000568453	4.0847127	4.41E-05	0.001313375	LOC727432	protein phosphatase inhibitor 2 isoform X2	FBgn0032632	-	CG6380
gene5117	3566.170568	0.002318834	0.000733682	3.160544318	0.001574746	0.016334366	LOC551566	uncharacterized protein LOC551566	#N/A	#N/A	#N/A
gene8108	2283.283473	0.002315943	0.000828009	2.797000692	0.005157942	0.036844936	LOC551361	supervillin isoform X2	FBgn0266696	Supervillin	Svil
gene3459	1039.040565	0.002314363	0.000602101	3.843811107	0.000121138	0.002668179	LOC409316	coronin-2B isoform X2	#N/A	#N/A	#N/A
gene1631	1931.785828	0.002311895	0.000689255	3.354195653	0.000795961	0.010143937	LOC412594	uncharacterized protein LOC412594 isoform X14	FBgn0026313	X11L	X11L
gene1458	2228.086379	0.002309312	0.000558683	4.133491897	3.57E-05	0.001117802	LOC410057	uncharacterized protein LOC410057 isoform X3	FBgn0037060	-	CG10508
gene11884	810.9349005	0.002305975	0.00073964	3.117697561	0.001822697	0.018047608	LOC412739	roundabout homolog 2	FBgn0005631	roundabout 1	robo1
gene5699	550.1575057	0.002304554	0.000623514	3.696074023	0.000218959	0.00405132	LOC552801	mitoferrin-1 isoform X1	FBgn0039561	mitoferrin	mfrn
gene11368	654.3252227	0.002297408	0.000637176	3.60560911	0.000311422	0.005247479	LOC552745	O-phosphoseryl-tRNA(Sec) selenium transferase	FBgn0037347	-	CG1427
gene12266	5402.392961	0.002296759	0.000816122	2.814234647	0.004889352	0.035405078	LOC408554	neural-cadherin	FBgn0015609	Cadherin-N	CadN
gene8872	1601.635638	0.002296344	0.000647331	3.547404685	0.000389046	0.006153108	LOC412422	mediator of RNA polymerase II transcription subunit 1 isoform X2	FBgn0037109	Mediator complex subunit 1	MED1
gene5871	49042.20491	0.002289742	0.000646637	3.540999192	0.000398615	0.00623906	LOC725131	microtubule-associated protein futsch	FBgn0259108	futsch	futsch
gene5244	1121.695738	0.002288641	0.000714708	3.202204204	0.001363803	0.014714286	Gycbeta1	guanylate cyclase, soluble, beta 1	FBgn0013973	Guanylyl cyclase beta-subunit at 100B	Gycbeta100B
gene436	3451.061422	0.002288211	0.000609667	3.753213306	0.000174582	0.00349364	LOC724634	golgin subfamily B member 1 isoform X4	FBgn0029688	lava lamp	lva
gene1738	5305.103933	0.002284529	0.000770488	2.965042556	0.003026411	0.025740417	LOC724405	protein lethal(2)essential for life	#N/A	#N/A	#N/A
gene5347	326.1938575	0.002283823	0.000789631	2.892264687	0.003824756	0.030223294	LOC412823	gamma-tubulin complex component 2 isoform X3	FBgn0026430	Gamma-tubulin ring protein 84	Grip84
gene9211	1519.54783	0.002280562	0.000468478	4.86802424	1.13E-06	9.02E-05	LOC408316	uncharacterized protein LOC408316	#N/A	#N/A	#N/A
gene3489	486.0047986	0.002280459	0.000723896	3.15025723	0.001631268	0.016813993	LOC411942	anaphase-promoting complex subunit 2	FBgn0002791	morula	mr
gene153	995.9987056	0.002277837	0.000515908	4.415204418	1.01E-05	0.000459553	LOC408624	UHRF1-binding protein 1 isoform X2	FBgn0083962	-	CG34126
gene11660	1700.733617	0.002274862	0.000404534	5.623415166	1.87E-08	5.99E-06	LOC413931	dynactin subunit 1 isoform X1	FBgn0001108	Dynactin 1, p150 subunit	DCTN1-p150
gene4555	238.7848862	0.002273737	0.000776263	2.929082206	0.003399645	0.027951167	LOC102654186	fizzy-related protein homolog	FBgn0262699	fizzy-related	fzr
gene9498	444.6351775	0.002263649	0.000845739	2.676534858	0.007438783	0.047468662	LOC410273	transcription termination factor 2	FBgn0002542	lodestar	lds
gene9332	1222.21838	0.002263536	0.00067767	3.340175729	0.000837254	0.010504074	LOC100576717	restin homolog	#N/A	#N/A	#N/A
gene10892	831.4271048	0.002258949	0.000790432	2.857866048	0.004265004	0.032581176	LOC100578563	putative uncharacterized protein DDB_G0286901 isoform X1	#N/A	#N/A	#N/A
gene10496	1810.326941	0.002254914	0.000518562	4.34840036	1.37E-05	0.000570402	LOC409676	kinesin-like protein KIF3B	FBgn0004381	Kinesin-like protein at 68D	Klp68D
gene10035	898.5148799	0.00224774	0.000593774	3.785513895	0.000153391	0.003140656	LOC410383	calcium homeostasis endoplasmic reticulum protein isoform X3	FBgn0261872	SR-related CTD associated factor 6	scaf6
gene4241	5071.056081	0.002240835	0.000803138	2.790099148	0.00526919	0.037336684	LOC411981	probable ubiquitin carboxyl-terminal hydrolase FAF-X isoform X1	FBgn0005632	fat facets	faf
gene3534	3919.577536	0.002239069	0.000816281	2.743012217	0.006087842	0.04122952	LOC100576383	mannosyl-oligosaccharide 1,2-alpha-mannosidase IA isoform X6	FBgn0259170	alpha-Mannosidase class I a	alpha-Man-Ia
gene7846	3759.271966	0.002231026	0.000750641	2.972159932	0.002957126	0.025379396	LOC413510	SNF-related serine/threonine-protein kinase	FBgn0033915	-	CG8485
gene6103	2206.228343	0.002230862	0.000601001	3.711913172	0.000205699	0.003887666	LOC724672	SRSF protein kinase 3 isoform X2	FBgn0030697	-	CG8565
gene1897	2277.471946	0.002225533	0.000639097	3.482307485	0.000497113	0.007324956	LOC724599	chromodomain-helicase-DNA-binding protein 1 isoform X2	#N/A	#N/A	#N/A
gene9330	17185.1607	0.002225041	0.000610564	3.644241681	0.000268181	0.004714369	LOC409634	uncharacterized protein LOC409634 isoform X1	FBgn0033484	-	CG2269
gene2583	1848.9183	0.002221848	0.000602275	3.689093213	0.000225055	0.00414957	LOC113218647	gamma-aminobutyric acid type B receptor subunit 1	FBgn0260446	metabotropic GABA-B receptor subtype 1	GABA-B-R1
gene6802	6060.823806	0.00221862	0.000613777	3.61470211	0.000300693	0.005140491	LOC552031	chromodomain-helicase-DNA-binding protein Mi-2 homolog isoform X5	FBgn0262519	Mi-2	Mi-2
gene4048	2813.790584	0.00221507	0.000723284	3.062516404	0.002194844	0.020630366	LOC724450	uncharacterized protein LOC724450	FBgn0040071	taranis	tara
gene11943	2367.116808	0.002210432	0.000646919	3.416863508	0.00063347	0.008703009	LOC412943	uncharacterized protein LOC412943 isoform X3	#N/A	#N/A	#N/A
gene5584	242.3401919	0.002205772	0.00079771	2.765130067	0.00569001	0.039393813	LOC412919	TATA box-binding protein-like protein 1	FBgn0261793	TATA box binding protein-related factor 2	Trf2
gene9353	4485.545852	0.002205435	0.00056777	3.884383144	0.00010259	0.002397928	LOC409099	E3 ubiquitin-protein ligase UBR5 isoform X1	FBgn0002431	hyperplastic discs	hyd
gene1702	1385.783551	0.002205369	0.00066081	3.337372451	0.000845745	0.010523111	LOC413278	homer protein homolog 2 isoform X2	FBgn0025777	homer	homer
gene3991	1358.010271	0.002203245	0.000750435	2.935957919	0.003325194	0.027510319	LOC724831	uncharacterized protein LOC724831 isoform X3	FBgn0031602	-	CG15431
gene9922	1395.906467	0.002201633	0.000566461	3.88664872	0.000101638	0.002380936	LOC552765	zinc finger CCCH domain-containing protein 13	FBgn0030974	Fl(2)d-associated complex component	Flacc
gene9050	851.4086877	0.002200719	0.000516553	4.260398447	2.04E-05	0.00076181	LOC552729	neuroguidin-A-like	FBgn0031736	-	CG11030
gene9243	354.8600474	0.002196325	0.000685588	3.203563603	0.001357381	0.014708436	LOC726801	peroxisomal N(1)-acetyl-spermine/spermidine oxidase	FBgn0037606	-	CG8032
gene1134	834.0800071	0.002193638	0.000608192	3.606819995	0.000309973	0.005243883	LOC551762	S-adenosylhomocysteine hydrolase-like protein 1 isoform X1	FBgn0035371	Adenosylhomocysteinase like 1	AhcyL1
gene8153	2867.78279	0.002192	0.000511751	4.283337004	1.84E-05	0.000707321	LOC411854	heat shock factor protein isoform X4	FBgn0001222	Heat shock factor	Hsf
gene7029	771.6638236	0.002190062	0.00061963	3.534468755	0.000408596	0.006336988	LOC412722	protein singed	FBgn0003447	singed	sn
gene1563	298.7409473	0.002188961	0.000786183	2.784291189	0.005364485	0.037859575	LOC726108	E3 ubiquitin-protein ligase MSL2 isoform X1	FBgn0005616	male-specific lethal 2	msl-2
gene6924	811.8928994	0.002187543	0.00073114	2.991961482	0.002771912	0.024282963	LOC411459	sterol regulatory element-binding protein cleavage-activating protein isoform X1	FBgn0033052	SREBP cleavage activating protein	SCAP
gene6153	1067.14209	0.002178856	0.000648811	3.358229517	0.000784435	0.010056474	LOC412176	transcription initiation factor TFIID subunit 1 isoform X3	FBgn0010355	TBP-associated factor 1	Taf1
gene6511	832.4476239	0.002172049	0.000583342	3.723454739	0.000196515	0.003749682	LOC551462	sister chromatid cohesion protein PDS5 homolog B isoform X3	FBgn0260012	precocious dissociation of sisters 5	pds5
gene5937	367.0645362	0.00217018	0.000661908	3.278673819	0.001042961	0.012135335	LOC100576606	MATH and LRR domain-containing protein PFE0570w isoform X1	#N/A	#N/A	#N/A
gene2955	567.6507506	0.002167538	0.000760785	2.849082171	0.004384555	0.033231002	LOC100578888	zinc finger protein 808	#N/A	#N/A	#N/A
gene7776	1326.176745	0.002167088	0.000614655	3.525695499	0.000422372	0.006485993	LOC411806	GTPase-activating protein and VPS9 domain-containing protein 1	FBgn0030286	-	CG1657
gene9317	1005.311428	0.00215721	0.000714021	3.021215127	0.002517624	0.022696204	LOC410108	zinc finger protein 91 isoform X1	FBgn0262160	-	CG9932
gene12280	320.9919896	0.00215677	0.00077624	2.778483543	0.005461328	0.038287279	LOC411607	pterin-4-alpha-carbinolamine dehydratase	FBgn0024841	pterin-4a-carbinolamine dehydratase	Pcd
gene9975	1020.47394	0.00215307	0.000473418	4.547925055	5.42E-06	0.000300503	LOC724959	WASH complex subunit 2	FBgn0263510	no child left behind	nclb
gene11081	2314.333081	0.002145197	0.000795387	2.697049522	0.006995687	0.045566849	LOC727135	uncharacterized protein LOC727135	#N/A	#N/A	#N/A
gene5791	444.3949795	0.002141045	0.000744552	2.875614897	0.004032414	0.031394583	LOC409691	signal peptide peptidase-like 3	FBgn0039381	Signal peptide peptidase-like	SppL
gene1748	1153.252051	0.002138691	0.000503373	4.248717932	2.15E-05	0.00079108	LOC412824	Golgi phosphoprotein 3 homolog sauron	FBgn0267378	sauron	sau
gene6998	326.0142231	0.002138453	0.000731499	2.923386575	0.003462463	0.02824782	LOC726007	polycomb protein Scm isoform X1	FBgn0003334	Sex comb on midleg	Scm
gene5506	1310.467618	0.00212615	0.000751064	2.83084833	0.004642473	0.03429911	LOC411670	LON peptidase N-terminal domain and RING finger protein 3 isoform X1	FBgn0052369	-	CG32369
gene5865	1780.080817	0.002124624	0.000722808	2.939403567	0.003288446	0.027334721	LOC100577986	probable sodium/potassium/calcium exchanger CG1090	FBgn0037238	-	CG1090
gene11303	1426.157407	0.002120917	0.000769136	2.757533048	0.005823933	0.039876765	LOC100578262	uncharacterized protein LOC100578262 isoform X1	#N/A	#N/A	#N/A
gene11197	2083.641745	0.002113017	0.000465464	4.539588768	5.64E-06	0.000305378	LOC409200	uncharacterized protein DDB_G0289975	FBgn0051716	CCR4-NOT transcription complex subunit 4	Cnot4
gene9306	905.7602512	0.002111626	0.000579113	3.646310214	0.000266033	0.004692214	LOC409393	serine/threonine-protein kinase mTOR	FBgn0021796	Target of rapamycin	Tor
gene5043	351.0498813	0.002107782	0.000789317	2.670386862	0.00757639	0.048017132	LOC724703	modular serine protease	FBgn0051217	modular serine protease	modSP
gene942	770.6504398	0.002105124	0.000695794	3.025498963	0.002482233	0.022471968	LOC411474	nucleoporin NUP188 homolog	FBgn0033766	Nucleoporin 188kDa	Nup188
gene9658	733.3211996	0.002103348	0.000701577	2.998028012	0.002717327	0.023923799	LOC409540	MOB kinase activator 1B isoform X1	FBgn0038965	mob as tumor suppressor	mats
gene2447	1093.897145	0.00210275	0.000677531	3.103549572	0.001912142	0.018774889	LOC409556	protein SMG7	#N/A	#N/A	#N/A
gene8015	763.7911187	0.002096005	0.000528126	3.968757572	7.22E-05	0.001826085	LOC409522	cell division cycle protein 27 homolog	FBgn0012058	Cell division cycle 27	Cdc27
gene3246	252.2307156	0.002094991	0.000754838	2.775418571	0.00551307	0.038523882	LOC412036	exocyst complex component 3	FBgn0266671	Secretory 6	Sec6
gene2752	561.603081	0.002091979	0.000730942	2.862032121	0.004209342	0.032319552	LOC409639	UPF0183 protein CG7083	FBgn0035877	-	CG7083
gene1712	2037.256334	0.002090236	0.00054814	3.813322557	0.000137111	0.00290879	LOC412143	rho guanine nucleotide exchange factor 2 isoform X4	FBgn0032796	-	CG10188
gene10661	2906.815126	0.002088542	0.000757826	2.755963201	0.005851958	0.039965053	LOC408446	probable aconitate hydratase, mitochondrial isoform X1	FBgn0010100	Aconitase	Acon
gene2349	279.8247788	0.002084916	0.000755228	2.760645066	0.005768733	0.039736459	LOC100577742	uncharacterized protein LOC100577742	FBgn0036476	stepping stone	sstn
gene5112	293.9591503	0.002084724	0.000670185	3.11066798	0.001866647	0.018396572	LOC551020	probable protein phosphatase 2C T23F11.1 isoform X1	FBgn0035425	-	CG17746
gene12272	4033.470046	0.002076683	0.000709534	2.926827201	0.003424391	0.028023772	LOC410637	nuclear receptor coactivator 3 isoform X1	#N/A	#N/A	#N/A
gene8829	1796.939906	0.002076431	0.000408809	5.079216032	3.79E-07	4.35E-05	LOC412278	tuberin isoform X1	FBgn0005198	gigas	gig
gene8000	784.9375992	0.002075224	0.000635225	3.266909697	0.001087284	0.012513236	LOC412607	uncharacterized protein LOC412607 isoform X3	FBgn0030320	-	CG2247
gene2795	8549.832702	0.002072204	0.00067851	3.054052794	0.002257723	0.021052823	LOC409865	protein retinal degeneration B isoform X5	FBgn0003218	retinal degeneration B	rdgB
gene6519	601.5688183	0.002066895	0.000562089	3.677165372	0.00023584	0.004325783	LOC410142	RILP-like protein homolog isoform X2	FBgn0024985	-	CG11448
gene4536	1408.258882	0.002063678	0.00074254	2.779213191	0.005449075	0.038226744	LOC413001	extended synaptotagmin-1 isoform X2	FBgn0266758	Extended synaptotagmin-like protein 2	Esyt2
gene1421	332.3925925	0.002063596	0.000721697	2.859367423	0.004244868	0.032474317	LOC726431	uncharacterized protein LOC726431 isoform X2	#N/A	#N/A	#N/A
gene2853	3943.669298	0.002060621	0.000650092	3.169738438	0.001525762	0.01594429	LOC413341	helicase domino isoform X4	FBgn0020306	domino	dom
gene11313	2214.131728	0.002057558	0.000745648	2.759425077	0.005790316	0.039736459	LOC413517	phosphate carrier protein, mitochondrial	FBgn0034497	Mitochondrial phosphate carrier protein 1	Mpcp1
gene584	536.2541993	0.002056608	0.000700764	2.934809202	0.003337528	0.027590757	LOC551728	F-box/LRR-repeat protein 20	#N/A	#N/A	#N/A
gene12315	1900.460801	0.002056184	0.000622067	3.30540444	0.000948394	0.011412058	LOC409139	uncharacterized protein LOC409139	FBgn0085399	-	CG34370
gene160	1228.375541	0.002053599	0.000433301	4.739427822	2.14E-06	0.000155251	LOC551450	uncharacterized protein LOC551450	FBgn0034264	Dachs ligand with SH3s	Dlish
gene6462	1064.129759	0.002047722	0.000487926	4.196786191	2.71E-05	0.000913819	LOC412115	autophagy-related protein 9A	FBgn0034110	Autophagy-related 9	Atg9
gene4999	955.957426	0.002046439	0.00062509	3.273831105	0.001061	0.012264186	LOC409441	transmembrane protein 53	FBgn0033031	-	CG8245
gene3663	1088.382765	0.002045133	0.000589	3.472210312	0.000516192	0.00752216	LOC100578201	uncharacterized protein LOC100578201	#N/A	#N/A	#N/A
gene9766	532.6155332	0.002035827	0.000549056	3.707863931	0.000209015	0.003922278	LOC410361	uncharacterized protein LOC410361	FBgn0039136	-	CG5902
gene8250	836.6071501	0.002033586	0.000600333	3.387431881	0.000705502	0.009352111	LOC726488	ubiquitin carboxyl-terminal hydrolase 10	FBgn0052479	Ubiquitin specific protease 10	Usp10
gene4294	364.8739276	0.002028859	0.000627033	3.235647907	0.00121367	0.013610519	LOC725568	uncharacterized protein LOC725568	FBgn0051109	-	CG31109
gene11371	1943.124469	0.00202847	0.000645375	3.143088921	0.00167175	0.017056494	LOC726728	anaphase-promoting complex subunit 1	FBgn0004391	shattered	shtd
gene8974	501.7698329	0.002028307	0.000578734	3.504729488	0.000457071	0.006877075	LOC409531	NECAP-like protein CG9132 isoform X1	FBgn0030791	-	CG9132
gene8924	966.947832	0.00202723	0.000586333	3.457469521	0.000545274	0.0078272	LOC552535	adenylate cyclase type 9	FBgn0022710	Adenylyl cyclase 13E	Ac13E
gene709	1868.779788	0.002026405	0.000411204	4.9279846	8.31E-07	7.25E-05	LOC408590	RING finger and CHY zinc finger domain-containing protein 1 isoform X3	FBgn0031816	Ring finger and CHY zinc finger domain containing 1	Rchy1
gene4235	1741.807369	0.002025584	0.000699248	2.896803113	0.003769863	0.029973486	LOC411892	V-type proton ATPase subunit C isoform X2	FBgn0262511	Vacuolar H[+] ATPase 44kD subunit	Vha44
gene10748	5154.211921	0.00202402	0.000622083	3.253616603	0.00113946	0.012986397	LOC552017	alpha-catulin isoform X4	FBgn0029105	alpha-catenin related	alpha-Catr
gene8917	1557.265316	0.002019897	0.000604937	3.339020529	0.000840744	0.010523111	LOC408347	putative uncharacterized protein DDB_G0277255	#N/A	#N/A	#N/A
gene7807	643.0436893	0.00201954	0.000516708	3.908472945	9.29E-05	0.002215105	LOC412051	uncharacterized protein LOC412051 isoform X2	FBgn0260941	approximated	app
gene11826	651.0760042	0.002015797	0.000472682	4.264596984	2.00E-05	0.000750277	LOC552201	WD repeat domain phosphoinositide-interacting protein 2 isoform X2	FBgn0035850	Autophagy-related 18a	Atg18a
gene3036	2725.176118	0.002012535	0.000709708	2.835723717	0.004572198	0.034028768	LOC725895	multiple epidermal growth factor-like domains protein 8 isoform X2	FBgn0031981	Multiple EGF like domains 8	Megf8
gene3914	8563.354643	0.002012109	0.000559309	3.597492649	0.0003213	0.005371092	LOC409983	ankyrin repeat domain-containing protein 17 isoform X3	#N/A	#N/A	#N/A
gene9396	2020.814537	0.002011271	0.000666008	3.019888477	0.002528678	0.022751304	NFRKB	nuclear factor related to kappa-B-binding protein isoform X1	FBgn0027503	-	CG11970
gene5889	1616.865711	0.002010683	0.000542516	3.706217912	0.000210377	0.00393387	LOC412332	mediator of RNA polymerase II transcription subunit 23 isoform X1	FBgn0034795	Mediator complex subunit 23	MED23
gene3017	3116.566717	0.002000395	0.000587356	3.405762327	0.000659796	0.008925408	LOC412256	nucleosome-remodeling factor subunit NURF301 isoform X3	FBgn0000541	Enhancer of bithorax	E(bx)
gene11166	1168.221546	0.001998314	0.000613997	3.25459865	0.001135527	0.012955555	LOC411463	PH and SEC7 domain-containing protein 2 isoform X3	FBgn0051158	Exchange factor for Arf 6	Efa6
gene11604	458.7635599	0.001988436	0.000661928	3.004005413	0.002664506	0.023576637	LOC409321	mothers against decapentaplegic homolog 4 isoform X5	FBgn0011655	Medea	Med
gene10940	986.7000792	0.001976997	0.000498125	3.968877234	7.22E-05	0.001826085	LOC409276	phosphatidylinositol 5-phosphate 4-kinase type-2 alpha isoform X2	FBgn0039924	Phosphatidylinositol 5-phosphate 4-kinase	PIP4K
gene6520	1064.780082	0.001976269	0.000525071	3.763811624	0.000167343	0.003393433	LOC412284	UPF0518 protein AAEL005291 isoform X3	FBgn0025681	-	CG3558
gene9868	829.5762128	0.001972733	0.000599668	3.28970878	0.001002911	0.011825622	LOC100576619	CUE domain-containing protein 2	FBgn0037556	-	CG9636
gene1358	2096.82914	0.001972716	0.0006162	3.201421286	0.001367514	0.014714286	LOC409127	tyrosine-protein kinase Abl isoform X1	FBgn0000017	Abl tyrosine kinase	Abl
gene3931	3334.850517	0.001970886	0.00054462	3.618826704	0.000295942	0.005108677	LOC724973	focal adhesion kinase 1 isoform X4	FBgn0020440	Focal adhesion kinase	Fak
gene7669	2463.566613	0.001970637	0.000714916	2.756458201	0.005843108	0.039930425	LOC552693	uncharacterized protein LOC552693	FBgn0027550	-	CG6495
gene7188	1034.507013	0.001969585	0.00062711	3.140734403	0.001685248	0.017126298	LOC411960	zinc finger protein 184 isoform X1	#N/A	#N/A	#N/A
gene8557	1464.294577	0.001968937	0.000712892	2.761900495	0.005746599	0.039629776	LOC550656	splicing factor U2AF 50 kDa subunit isoform X1	FBgn0005411	U2 small nuclear riboprotein auxiliary factor 50	U2af50
gene11361	561.2815891	0.001965112	0.000636469	3.087521585	0.002018331	0.019420463	LOC726416	coiled-coil domain-containing protein 186	FBgn0036614	Golgin 104	Golgin104
gene968	476.4981746	0.001961569	0.000507022	3.868803036	0.000109371	0.002485032	LOC552264	potential E3 ubiquitin-protein ligase ariadne-2	FBgn0025186	ariadne 2	ari-2
gene12049	2165.525663	0.001959874	0.000467352	4.193573828	2.75E-05	0.000920978	LOC413802	pleckstrin homology domain-containing family M member 2	FBgn0037949	-	CG17360
gene3484	1331.73434	0.00195895	0.000590026	3.320106641	0.000899831	0.010965065	LOC413331	DENN domain-containing protein 4C isoform X2	FBgn0025864	Calmodulin-binding protein related to a Rab3 GDP/GTP exchange protein	Crag
gene5473	1999.652776	0.001958662	0.000611762	3.2016715	0.001366327	0.014714286	LOC724311	AT-rich interactive domain-containing protein 2 isoform X3	FBgn0042085	Brahma associated protein 170kD	Bap170
gene3819	2770.957561	0.001954011	0.000350704	5.571674725	2.52E-08	6.97E-06	LOC413138	probable phospholipid-transporting ATPase IIA	FBgn0051729	-	CG31729
gene1258	527.5089338	0.001953547	0.000634762	3.077606647	0.002086702	0.019951133	LOC551472	trafficking protein particle complex subunit 10 isoform X1	FBgn0038303	Shal Interactor of Di-Leucine Motif	SIDL
gene5114	1527.679637	0.001950636	0.000522664	3.732105931	0.000189886	0.003654174	LOC725599	protein zer-1 homolog isoform X1	FBgn0043458	-	CG12084
gene1336	1554.515539	0.001942614	0.000579751	3.35077182	0.000805867	0.010220867	LOC551941	LOW QUALITY PROTEIN: uncharacterized protein LOC551941	FBgn0025624	-	CG4025
gene2412	4038.063	0.001932903	0.000699197	2.76446078	0.005701696	0.039423049	LOC724402	uncharacterized protein LOC724402 isoform X1	FBgn0082831	protein partner of snf	pps
gene10731	439.553275	0.001928857	0.000715861	2.69445803	0.007050321	0.04583793	LOC409702	folliculin-interacting protein 2	FBgn0036684	-	CG3764
gene7013	896.0948722	0.001928108	0.000717204	2.68836756	0.007180231	0.046255575	LOC107964839	uncharacterized protein LOC107964839 isoform X1	FBgn0262167	anastral spindle 1	ana1
gene8805	2905.688338	0.001926856	0.000534317	3.606201554	0.000310712	0.005243883	LOC724670	#N/A	#N/A	#N/A	#N/A
gene8828	832.0998492	0.00192629	0.000577346	3.336457836	0.000848533	0.010523111	LOC551483	calcium channel flower isoform X1	FBgn0261722	flower	fwe
gene4575	1819.262628	0.001921365	0.00050426	3.810268629	0.000138816	0.002933179	LOC726002	tyrosine-protein kinase hopscotch isoform X4	FBgn0004864	hopscotch	hop
gene12210	752.2254653	0.001920017	0.000523842	3.665261383	0.000247086	0.004493054	LOC411816	cytoplasmic dynein 1 light intermediate chain 1 isoform X2	FBgn0030276	Dynein light intermediate chain	Dlic
gene1629	816.8972535	0.001915571	0.000628596	3.047381455	0.002308446	0.021318818	LOC100576829	serine/arginine repetitive matrix protein 2	#N/A	#N/A	#N/A
gene246	1325.965934	0.001913978	0.000504524	3.793632389	0.000148459	0.003081481	LOC409584	UBX domain-containing protein 6	FBgn0034372	GDI interacting protein 3	Gint3
gene7758	2025.090048	0.001908051	0.00052276	3.649953779	0.000262288	0.004649442	LOC100578597	putative uncharacterized protein DDB_G0282133 isoform X1	FBgn0052685	ZAP3	ZAP3
gene1445	1250.373915	0.001907722	0.000612243	3.115958316	0.001833482	0.018120427	LOC552185	GON-4-like protein	FBgn0085444	muscle wasted	mute
gene2424	18562.09346	0.001906611	0.000662582	2.87754669	0.004007806	0.031249055	LOC413372	putative glutamate synthase	FBgn0036663	-	CG9674
gene4578	2327.966148	0.001905158	0.000566403	3.363610451	0.0007693	0.009948175	LOC409686	NACHT domain- and WD repeat-containing protein 1	FBgn0028496	-	CG30116
gene1626	1204.225058	0.001905019	0.000660769	2.883033538	0.003938655	0.030869355	LOC100576896	uncharacterized protein LOC100576896 isoform X2	#N/A	#N/A	#N/A
gene11331	1630.306286	0.001901889	0.00042864	4.437035598	9.12E-06	0.000426369	LOC408546	phosphatidylinositide phosphatase SAC2 isoform X2	FBgn0038890	-	CG7956
gene8046	561.9100723	0.001900349	0.000597037	3.182968652	0.001457734	0.01545913	LOC410225	probable E3 ubiquitin-protein ligase RNF144A isoform X1	FBgn0053144	-	CG33144
gene3574	573.2641501	0.001897789	0.000683207	2.777766595	0.005473392	0.03834641	LOC724739	zinc finger protein 260-like isoform X2	#N/A	#N/A	#N/A
gene11374	651.3618135	0.001896464	0.000469564	4.038773395	5.37E-05	0.001478314	LOC551551	pre-mRNA-splicing factor Slu7 isoform X2	FBgn0039626	Slu7	Slu7
gene1842	2170.324081	0.001891503	0.000422662	4.475215536	7.63E-06	0.000378625	LOC410887	myotubularin-related protein 13 isoform X2	FBgn0025802	SET domain binding factor	Sbf
gene5037	1244.468628	0.001890149	0.000706824	2.674144504	0.007492016	0.047711362	LOC411673	dystrobrevin beta isoform X1	FBgn0033739	Dystrobrevin	Dyb
gene2919	460.722457	0.001883934	0.000631712	2.982268825	0.002861206	0.024859084	LOC550991	protein HID1 isoform X2	FBgn0033713	-	CG8841
gene10595	339.2031269	0.001883916	0.00067653	2.784675672	0.005358129	0.037839994	LOC552443	N-alpha-acetyltransferase 60	FBgn0036039	N(alpha)-acetyltransferase 60	Naa60
gene993	962.3202988	0.001883412	0.000662875	2.84127903	0.004493298	0.033764547	LOC411982	E3 ubiquitin-protein ligase CBL-B isoform X1	FBgn0020224	Cbl proto-oncogene	Cbl
gene5822	773.0967972	0.001879951	0.00058723	3.201388583	0.00136767	0.014714286	LOC726379	putative leucine-rich repeat-containing protein DDB_G0290503	#N/A	#N/A	#N/A
gene8844	278.7090898	0.001879722	0.000692625	2.713911241	0.006649398	0.043934265	LOC413827	ras-related protein Rab-40C	FBgn0030391	Rab40	Rab40
gene10768	716.5664015	0.001875661	0.000600342	3.124320847	0.00178216	0.017762705	LOC411663	protein tilB homolog isoform X2	FBgn0035497	-	CG14995
gene10728	1512.950843	0.001872416	0.000672927	2.782495896	0.005394255	0.037968222	LOC411972	probable phosphatase PSR2 isoform X2	#N/A	#N/A	#N/A
gene892	7485.898944	0.001870144	0.000596591	3.134716302	0.001720204	0.017400514	LOC726238	voltage-gated potassium channel subunit beta-2 isoform X2	FBgn0263220	Hyperkinetic	Hk
gene4664	758.4593754	0.001868434	0.000453038	4.124229736	3.72E-05	0.001145756	LOC411121	WD repeat-containing protein 48	FBgn0033607	-	CG9062
gene5073	796.236798	0.001867769	0.000698043	2.675723979	0.007456803	0.047515756	LOC724976	WD repeat-containing protein 26 isoform X2	FBgn0037094	-	CG7611
gene11938	2809.009044	0.001860876	0.000628606	2.960322389	0.003073173	0.025978481	LOC409424	solute carrier family 2, facilitated glucose transporter member 1 isoform X3	#N/A	#N/A	#N/A
gene3355	1446.73381	0.001858977	0.000603007	3.082846306	0.00205031	0.019692297	LOC412129	protein wings apart-like isoform X2	FBgn0004655	wings apart-like	wapl
gene6081	2038.305493	0.001858372	0.000615557	3.019009095	0.002536029	0.022783289	LOC409252	protein Jumonji	FBgn0036004	Jumonji, AT rich interactive domain 2	Jarid2
gene11300	1763.500269	0.00185694	0.000578971	3.207310671	0.001339822	0.014548018	LOC552082	vinculin isoform X1	FBgn0004397	Vinculin	Vinc
gene1255	1316.367129	0.00185169	0.000685146	2.702622152	0.00687949	0.04497637	LOC412406	PH-interacting protein	FBgn0011785	BRWD3	BRWD3
gene7795	2427.723151	0.001848229	0.000619216	2.984788699	0.002837743	0.024716201	LOC551231	phosphatidate cytidylyltransferase, photoreceptor-specific	FBgn0010350	CDP-diacylglycerol synthase	Cds
gene862	1733.995499	0.001847313	0.000655954	2.81622258	0.004859199	0.035307728	LOC410718	uncharacterized protein LOC410718 isoform X2	FBgn0035802	Puratrophin-1-like	Pura
gene5537	10146.95111	0.001845548	0.000507718	3.634986657	0.000277995	0.004846563	Eif4g	eukaryotic translation initiation factor 4 gamma isoform X4	FBgn0023213	eukaryotic translation initiation factor 4G1	eIF4G1
gene3518	571.9147653	0.001845216	0.000562488	3.280457515	0.001036389	0.012100021	LOC551722	diacylglycerol kinase epsilon isoform X2	FBgn0020930	Diacyl glycerol kinase epsilon	Dgkepsilon
gene5734	442.6331823	0.00184427	0.000627593	2.938640732	0.00329655	0.027374965	LOC413831	sorting nexin lst-4	FBgn0040475	SH3 and PX domain containing 1	SH3PX1
gene8180	453.2054834	0.001844017	0.00055476	3.323992647	0.000887385	0.01086353	LOC552688	acyl-CoA:lysophosphatidylglycerol acyltransferase 1 isoform X1	#N/A	#N/A	#N/A
gene6314	1608.63242	0.001842643	0.000544509	3.384043784	0.000714266	0.009444583	LOC551807	neurexin-4 isoform X2	FBgn0013997	Neurexin IV	Nrx-IV
gene4007	1914.208998	0.001842033	0.000592945	3.106582295	0.001892636	0.018617972	LOC552402	synaptogyrin isoform X1	FBgn0033876	Synaptogyrin	Syngr
gene4138	1618.590628	0.001840921	0.000495143	3.717956085	0.000200841	0.00382322	LOC107964404	protein phosphatase 1B isoform X3	FBgn0086361	alphabet	alph
gene8472	757.7343921	0.001837485	0.000654351	2.808101571	0.004983451	0.035889677	LOC551724	S-adenosylmethionine decarboxylase proenzyme	FBgn0019932	S-adenosylmethionine decarboxylase	SamDC
gene12173	8417.972711	0.001834961	0.000659707	2.781477944	0.005411201	0.038011527	LOC725662	uncharacterized protein LOC725662 isoform X1	FBgn0026577	-	CG8677
gene8986	3096.162539	0.001834711	0.000390413	4.699413709	2.61E-06	0.000176699	LOC551113	delta-1-pyrroline-5-carboxylate dehydrogenase, mitochondrial	FBgn0037138	delta-1-Pyrroline-5-carboxylate dehydrogenase 1	P5CDh1
gene5631	7993.65666	0.001833875	0.000551763	3.323663565	0.000888433	0.010863768	LOC552604	SLIT-ROBO Rho GTPase-activating protein 1 isoform X4	#N/A	#N/A	#N/A
gene2627	1019.641419	0.001831948	0.00048693	3.762243319	0.000168396	0.003398699	LOC551430	PDZ domain-containing protein 8 isoform X2	FBgn0030358	-	CG10362
gene6098	1788.881301	0.001825703	0.000513442	3.555812988	0.000376812	0.006074917	LOC409106	protein zyg-11 homolog B	#N/A	#N/A	#N/A
gene7796	606.9783749	0.001823876	0.000594752	3.066616381	0.002164965	0.020477042	LOC725224	LOW QUALITY PROTEIN: uncharacterized protein LOC725224	FBgn0037028	-	CG3618
gene2777	1144.033206	0.001822614	0.000439232	4.149545034	3.33E-05	0.00106332	LOC408749	ubiquitin-protein ligase E3B isoform X2	FBgn0035953	-	CG5087
gene4393	1666.912763	0.001817833	0.000671126	2.708630071	0.006756162	0.044445115	LOC412059	F-box only protein 11	FBgn0037760	F-box protein 11	FBXO11
gene124	2019.064562	0.001808572	0.000513069	3.525006881	0.000423472	0.006493439	LOC413834	atypical protein kinase C isoform X3	FBgn0261854	atypical protein kinase C	aPKC
gene6084	966.9126855	0.001807136	0.000593305	3.045880458	0.002320001	0.021388138	LOC410119	mitogen-activated protein kinase kinase kinase 12 isoform X3	FBgn0036896	wallenda	wnd
gene7742	4312.843816	0.001803742	0.000443519	4.066887157	4.76E-05	0.001377565	LOC726991	kinesin light chain isoform X7	#N/A	#N/A	#N/A
gene7087	1333.455971	0.001801922	0.000468964	3.842349888	0.000121862	0.002676656	LOC413195	alsin	FBgn0037116	Amyotrophic lateral sclerosis 2	Als2
gene6937	2429.809928	0.001800994	0.000679669	2.649811823	0.008053661	0.049962967	LOC410099	THO complex subunit 2 isoform X1	FBgn0031390	tho2	tho2
gene4312	2841.321782	0.001797354	0.000493398	3.642810679	0.000269677	0.00473279	LOC409382	E3 ubiquitin-protein ligase TRIP12 isoform X2	#N/A	#N/A	#N/A
gene11146	1984.369693	0.001794248	0.000533379	3.363924464	0.000768426	0.009948175	LOC727312	Golgi-specific brefeldin A-resistance guanine nucleotide exchange factor 1	FBgn0264560	gartenzwerg	garz
gene8216	483.9703882	0.001786572	0.00061158	2.921241929	0.00348639	0.028355434	LOC410208	serine/threonine-protein kinase 3 isoform X1	FBgn0261456	hippo	hpo
gene6265	1252.804097	0.001783621	0.000592479	3.010435025	0.002608738	0.023278135	LOC551182	phosphatidylinositol 4-kinase alpha	FBgn0267350	Phosphatidylinositol 4-kinase III alpha	PI4KIIIalpha
gene5351	1166.327451	0.001782383	0.000505459	3.526263197	0.000421468	0.006481526	LOC410054	ubiquilin-1	FBgn0031057	Ubiquilin	Ubqn
gene4126	477.9376843	0.001782196	0.000579796	3.073833284	0.002113275	0.020114189	LOC413129	sorting nexin-29 isoform X2	FBgn0032476	-	CG5439
gene575	391.9486974	0.001776294	0.000663458	2.677325823	0.007421243	0.047442675	LOC412114	ubiquitin carboxyl-terminal hydrolase 35	FBgn0033738	Deubiquitinating apoptotic inhibitor	DUBAI
gene4501	2422.345388	0.001776207	0.000640435	2.773439344	0.005546718	0.038706126	LOC408842	transportin-1	FBgn0024921	Transportin	Tnpo
gene1044	10181.96954	0.001774344	0.00060945	2.911384562	0.003598308	0.029004842	LOC100577019	protein quiver isoform X2	FBgn0260499	quiver	qvr
gene9563	903.9637197	0.001771729	0.000460583	3.846708099	0.000119715	0.002668179	LOC552156	DNA-directed RNA polymerase II subunit RPB2	FBgn0262955	RNA polymerase II 140kD subunit	RpII140
gene6048	2736.252955	0.00177051	0.000606051	2.92138734	0.003484763	0.028355434	LOC409364	CD2-associated protein	FBgn0051118	RabX4	RabX4
gene6109	887.4700819	0.001769867	0.000595346	2.972835685	0.002950624	0.025378739	LOC552605	lisH domain and HEAT repeat-containing protein KIAA1468 homolog isoform X2	#N/A	#N/A	#N/A
gene8286	3882.042993	0.001769615	0.000657477	2.691524086	0.007112636	0.046016535	LOC724724	ATP-dependent 6-phosphofructokinase isoform X6	FBgn0003071	Phosphofructokinase	Pfk
gene7475	1963.203485	0.001767181	0.000471718	3.746268142	0.000179485	0.003542148	LOC725938	histone deacetylase 6 isoform X1	FBgn0026428	Histone deacetylase 6	HDAC6
gene952	1015.773017	0.001756617	0.000540329	3.251014147	0.001149941	0.013049549	LOC726172	death-associated inhibitor of apoptosis 2	FBgn0260635	Death-associated inhibitor of apoptosis 1	Diap1
gene1133	3082.126081	0.001753823	0.000558018	3.142948344	0.001672554	0.017056494	LOC551731	rho GTPase-activating protein 190	FBgn0026375	Rho GTPase activating protein p190	RhoGAPp190
gene489	426.6300776	0.001751999	0.000659797	2.655359438	0.007922394	0.049327977	LOC107964213	phosphorylase b kinase gamma catalytic chain, skeletal muscle/heart isoform isoform X2	FBgn0011754	Phosphorylase kinase gamma	PhKgamma
gene9527	3013.777682	0.001750528	0.000535033	3.271813902	0.001068599	0.012325052	LOC408333	uncharacterized protein LOC408333 isoform X7	#N/A	#N/A	#N/A
gene6955	1110.224382	0.001749752	0.0006064	2.885474848	0.003908237	0.030676466	LOC413052	uncharacterized protein LOC413052	FBgn0028484	Activated Cdc42 kinase	Ack
gene179	679.6019462	0.001742987	0.000594988	2.92944897	0.003395636	0.027939946	LOC410757	circadian locomoter output cycles protein kaput isoform X1	#N/A	#N/A	#N/A
gene11150	6123.82249	0.001741281	0.000625517	2.783746617	0.005373499	0.037897878	LOC724159	histone acetyltransferase KAT6B isoform X1	FBgn0034975	enoki mushroom	enok
gene6672	1914.033094	0.001741135	0.000601095	2.896603635	0.00377226	0.029973486	LOC409273	midnolin-A isoform X2	FBgn0052676	stuxnet	stx
gene2767	1804.975575	0.001737516	0.000488342	3.557992001	0.000373701	0.006036923	LOC727159	restin homolog isoform X7	FBgn0020503	Cytoplasmic linker protein 190	CLIP-190
gene667	2453.53979	0.001729112	0.000566905	3.050093831	0.002287699	0.021200646	LOC725150	uncharacterized protein LOC725150	#N/A	#N/A	#N/A
gene914	922.6128357	0.001718379	0.000501354	3.427472979	0.000609227	0.008457927	LOC411850	protein PAT1 homolog 1 isoform X2	FBgn0266053	Protein associated with topo II related - 1	Patr-1
gene9404	1526.297247	0.001716355	0.000385626	4.450828961	8.55E-06	0.000410784	LOC551449	tyrosine-protein phosphatase non-receptor type 23 isoform X2	FBgn0036448	myopic	mop
gene10685	5626.927375	0.001705491	0.000558201	3.055335822	0.002248086	0.020981478	LOC724593	transcriptional regulator ATRX homolog isoform X3	FBgn0039338	XNP	XNP
gene9309	1543.48574	0.001689622	0.000586709	2.879832747	0.003978862	0.031097673	LOC551313	calcineurin subunit B type 2	FBgn0015614	Calcineurin B2	CanB2
gene2863	3162.351823	0.001676993	0.000465636	3.601512373	0.000316371	0.005304701	LOC410045	serine/threonine-protein phosphatase 4 regulatory subunit 4 isoform X2	#N/A	#N/A	#N/A
gene7232	4931.408726	0.001673512	0.000485137	3.449566347	0.000561488	0.007994768	LOC727630	V-type proton ATPase 116 kDa subunit a isoform X2	FBgn0028671	Vacuolar H[+] ATPase 100kD subunit 1	Vha100-1
gene10763	594.9214317	0.0016682	0.000625513	2.666932275	0.00765471	0.048368425	LOC551709	1-phosphatidylinositol 4,5-bisphosphate phosphodiesterase gamma-1 isoform X3	FBgn0003416	small wing	sl
gene7937	707.1951041	0.001662466	0.00058786	2.827996887	0.004684026	0.034441014	LOC409056	sodium-dependent phosphate transporter 2	FBgn0260795	Na[+]-dependent inorganic phosphate cotransporter type III	NaPi-III
gene2433	848.7492949	0.001660522	0.000444359	3.736889029	0.000186311	0.00361834	LOC552175	mitochondrial-processing peptidase subunit alpha	FBgn0033235	-	CG8728
gene7991	832.442126	0.001658126	0.000557762	2.97281842	0.00295079	0.025378739	LOC551787	HMG box transcription factor BBX isoform X1	FBgn0024251	bobby sox	bbx
gene2765	789.5516382	0.001657489	0.000524453	3.160412624	0.001575459	0.016334366	LOC409523	mitogen-activated protein kinase 1 isoform X2	FBgn0003256	rolled	rl
gene5821	3110.804782	0.001655799	0.000571597	2.896793776	0.003769975	0.029973486	LOC726358	huntingtin isoform X1	FBgn0027655	huntingtin	htt
gene2978	1078.883619	0.001653003	0.00048292	3.422932624	0.000619494	0.008566698	LOC726158	glutathione hydrolase 1 proenzyme isoform X4	FBgn0030796	-	CG4829
gene9242	1415.679521	0.001644285	0.00042489	3.869911788	0.000108875	0.002485032	LOC413457	zinc finger FYVE domain-containing protein 16 isoform X3	FBgn0026369	Smad anchor for receptor activation	Sara
gene211	1370.407756	0.001639158	0.000616418	2.659166711	0.007833419	0.049174137	LOC408619	ubiquitin carboxyl-terminal hydrolase 3 isoform X2	#N/A	#N/A	#N/A
gene7505	510.1879929	0.001626215	0.000564344	2.881604725	0.003956557	0.030986677	LOC409017	pantothenate kinase 4	FBgn0031682	-	CG5828
gene5288	1840.639822	0.001623053	0.000410814	3.950817604	7.79E-05	0.00193793	LOC100577764	ras-related protein Rab-5C	FBgn0014010	Rab5	Rab5
gene3050	4369.40953	0.001620248	0.000552286	2.933710412	0.003349365	0.027642702	LOC551826	bromodomain-containing protein 2 isoform X6	FBgn0004656	female sterile (1) homeotic	fs(1)h
gene2157	591.8953616	0.001617724	0.000500085	3.234897729	0.001216863	0.013610519	LOC551595	WD repeat-containing protein CG11141	FBgn0033177	-	CG11141
gene9324	651.451285	0.001615026	0.000509047	3.172647645	0.001510557	0.015816688	LOC725781	syndetin	FBgn0034271	Vacuolar protein sorting 50	Vps50
gene2887	894.5611979	0.001613074	0.000501821	3.214439263	0.001306996	0.014324075	LOC411903	dyslexia-associated protein KIAA0319	FBgn0035833	-	CG7565
gene7140	1184.995493	0.001605599	0.000592351	2.71055494	0.006717072	0.044298293	LOC409281	protein sel-1 homolog 1	FBgn0028475	HMG-coA reductase degradation 3	Hrd3
gene5458	963.8402869	0.00160369	0.000466747	3.435889148	0.000590613	0.008242829	LOC411141	ATP-dependent Clp protease ATP-binding subunit clpX-like, mitochondrial isoform X3	FBgn0038745	-	CG4538
gene4828	1638.990141	0.001586318	0.000455158	3.485200498	0.000491768	0.00726648	LOC413012	EH domain-containing protein 3	FBgn0016693	Putative Achaete Scute Target 1	Past1
gene6720	1576.241977	0.001581905	0.00043201	3.661733408	0.000250514	0.004539769	LOC409993	5\'-3\' exoribonuclease 1	FBgn0020261	pacman	pcm
gene11375	2362.815558	0.001573906	0.000537682	2.92720765	0.003420204	0.028011209	LOC552109	cytosol aminopeptidase isoform X3	FBgn0052351	Sperm-Leucylaminopeptidase 2	S-Lap2
gene4492	1633.408324	0.001562954	0.000588612	2.655321235	0.007923292	0.049327977	LOC411829	neuroglian isoform X1	FBgn0264975	Neuroglian	Nrg
gene6807	1528.935548	0.001549365	0.000461869	3.354554171	0.00079493	0.010143937	LOC551904	glycerol-3-phosphate dehydrogenase, mitochondrial isoform X2	FBgn0022160	Glycerophosphate oxidase 1	Gpo1
gene9354	921.2448447	0.001548069	0.000469796	3.295191839	0.000983545	0.011672481	LOC411553	protein bunched, class 2/F/G isoform isoform X1	FBgn0259176	bunched	bun
gene9027	888.6280685	0.001540149	0.000566328	2.719533267	0.006537412	0.043304395	LOC410319	HEAT repeat-containing protein 1 isoform X1	FBgn0086451	lethal (2) k09022	l(2)k09022
gene2934	1105.040852	0.001538581	0.000549176	2.801619146	0.005084686	0.03644485	LOC724969	actin-binding protein IPP	FBgn0032485	-	CG9426
gene11288	956.9614515	0.001537809	0.000557199	2.759893331	0.005782024	0.039736459	LOC552795	cholinephosphotransferase 1 isoform X4	FBgn0033844	bb in a boxcar	bbc
gene2142	616.009891	0.001532113	0.000548713	2.792190637	0.00523525	0.03717098	LOC413130	RNA polymerase-associated protein CTR9 homolog	FBgn0035205	Ctr9	Ctr9
gene7709	10708.14564	0.00152718	0.000464794	3.28571648	0.001017233	0.01194119	LOC411744	spectrin beta chain isoform X2	FBgn0250788	beta Spectrin	beta-Spec
gene4304	1653.669645	0.001521605	0.00048813	3.117209939	0.001825715	0.018060562	LOC413548	RNA helicase aquarius isoform X2	FBgn0051368	-	CG31368
gene10154	812.2628695	0.00151812	0.000500396	3.033839469	0.002414629	0.022029839	LOC408401	protein brunelleschi	FBgn0261787	brunelleschi	brun
gene7358	1037.476757	0.001516942	0.000493017	3.07685855	0.002091945	0.019965134	LOC409249	uncharacterized protein LOC409249 isoform X1	FBgn0021818	0	0
gene2819	934.395744	0.001516819	0.000433388	3.499911338	0.000465413	0.006964713	LOC410950	TBC1 domain family member 9	FBgn0037074	-	CG7324
gene3806	668.2109025	0.001515165	0.000499218	3.035076637	0.002404746	0.022012036	LOC411582	tyrosine-protein kinase Fer isoform X2	FBgn0000723	FER tyrosine kinase	FER
gene658	2373.556647	0.001515131	0.000426567	3.55191744	0.000382435	0.006112593	LOC551620	pre-mRNA-processing-splicing factor 8	FBgn0033688	pre-mRNA processing factor 8	Prp8
gene7415	3791.043263	0.001498882	0.000526403	2.847405814	0.004407713	0.033333925	LOC724440	calcium-transporting ATPase type 2C member 1	FBgn0052451	Secretory Pathway Calcium atpase	SPoCk
gene10896	634.9739437	0.001496477	0.000537163	2.785892275	0.005338061	0.037723487	LOC410510	hepatocyte growth factor-regulated tyrosine kinase substrate	FBgn0031450	Hepatocyte growth factor regulated tyrosine kinase substrate	Hrs
gene5951	1925.429293	0.001495701	0.000561336	2.66453812	0.007709413	0.048655882	LOC409389	ubiquitin specific protease-like	FBgn0028476	Ubiquitin specific protease 1	Usp1
gene7125	1640.205814	0.001492443	0.000477681	3.124352728	0.001781967	0.017762705	LOC409268	uncharacterized protein LOC409268 isoform X3	FBgn0038853	Rho GTPase activating protein at 93B	RhoGAP93B
gene4798	734.2114768	0.001485941	0.000541826	2.74246944	0.006097912	0.041244843	LOC410098	WD repeat and FYVE domain-containing protein 2	FBgn0032246	WD repeat and FYVE domain containing 2	Wdfy2
gene11015	8998.739234	0.001483067	0.000550163	2.695687407	0.007024355	0.045697237	LOC550799	DAZ-associated protein 2 isoform X5	#N/A	#N/A	#N/A
gene858	736.6072821	0.001478437	0.000498412	2.966294965	0.003014113	0.025680726	LOC413239	vacuolar protein sorting-associated protein 26B-like	FBgn0014411	Vacuolar protein sorting 26	Vps26
gene8049	1989.928422	0.001472967	0.000455312	3.235072149	0.00121612	0.013610519	LOC550685	striatin-3 isoform X4	FBgn0044323	Connector of kinase to AP-1	Cka
gene636	680.6504353	0.001472522	0.000470285	3.13112876	0.001741358	0.017557427	LOC410116	transcription factor 25	FBgn0027549	Nuclear localized protein 1	Nulp1
gene1030	862.476064	0.001466728	0.000551827	2.657949569	0.007861766	0.049212758	LOC551843	mitochondrial proton/calcium exchanger protein	FBgn0284252	Leucine zipper and EF-hand containing transmembrane protein 1	Letm1
gene4399	1945.082871	0.001464354	0.000435484	3.362591416	0.000772146	0.009956649	LOC725550	proteasome activator complex subunit 4A	#N/A	#N/A	#N/A
gene9875	1988.069659	0.001458378	0.000470039	3.102671483	0.001917824	0.018795743	LOC552718	protein son of sevenless isoform X1	FBgn0001965	Son of sevenless	Sos
gene8823	1119.923713	0.001454729	0.000476714	3.051574038	0.002276449	0.021134168	LOC551140	signal transducing adapter molecule 1	FBgn0027363	Signal transducing adaptor molecule	Stam
gene11318	998.14835	0.00145132	0.000522922	2.775404489	0.005513309	0.038523882	LOC552258	hippocampus abundant transcript 1 protein isoform X2	FBgn0035400	-	CG11537
gene7921	1690.030906	0.001446016	0.000502997	2.874798499	0.004042854	0.031406437	LOC410158	adenylyl cyclase-associated protein 1 isoform X4	FBgn0261458	capulet	capt
gene8850	2708.169169	0.001433764	0.000443603	3.232086333	0.001228899	0.013681683	LOC409470	zinc finger protein 880 isoform X4	FBgn0020309	crooked legs	crol
gene6327	1316.280413	0.001433345	0.000529007	2.709502981	0.00673841	0.044383604	LOC551422	serine/threonine-protein kinase 11-interacting protein isoform X2	FBgn0031752	-	CG9044
gene11825	2893.005233	0.001428662	0.00043832	3.259402181	0.001116473	0.012793421	LOC409377	transitional endoplasmic reticulum ATPase TER94	FBgn0261014	TER94	TER94
gene4076	1413.955326	0.001424976	0.000472397	3.016482342	0.002557261	0.022954515	LOC551982	UPF0692 protein CG33108 isoform X1	FBgn0053108	-	CG33108
gene991	1729.481845	0.001422789	0.000499427	2.848845858	0.004387813	0.033231002	LOC726325	uncharacterized protein LOC726325	FBgn0031696	Bub1 kinase	Bub1
gene1499	932.2819461	0.001387159	0.000508239	2.729345151	0.006346024	0.042514742	LOC725388	probable RNA helicase armi	FBgn0041164	armitage	armi
gene1881	604.6226672	0.001380222	0.000517666	2.666238219	0.007670532	0.048439432	LOC412331	striatin-interacting protein 1 isoform X2	FBgn0035437	Striatin interacting protein	Strip
gene3236	1433.250982	0.001366464	0.00042871	3.187384453	0.001435658	0.015336428	LOC409543	importin subunit alpha-7	FBgn0024889	karyopherin alpha1	Kap-alpha1
gene5336	1399.766052	0.001365693	0.000495874	2.754109881	0.005885201	0.040140183	LOC100578433	transmembrane protein 131	FBgn0034060	-	CG8370
gene7308	1211.708084	0.001360351	0.00045484	2.99083603	0.002782148	0.024352442	LOC724873	ras-related protein Rab-7a	FBgn0015795	Rab7	Rab7
gene7031	1522.545456	0.00135927	0.000476151	2.85470153	0.004307729	0.032812659	LOC725910	tubulin-specific chaperone D	FBgn0027509	tubulin folding cofactor D	TBCD
gene5792	3045.592103	0.00134844	0.000436142	3.091748933	0.001989811	0.019233623	LOC408952	oxysterol-binding protein 1 isoform X4	FBgn0020626	Oxysterol binding protein	Osbp
gene8119	850.3061531	0.001334025	0.000482722	2.76354762	0.005717675	0.039456065	LOC409548	drebrin-like protein	FBgn0036372	Actin binding protein 1	Abp1
gene2303	1244.805959	0.001306931	0.000451366	2.895502635	0.003785519	0.030025528	LOC409151	ataxin-2 isoform X3	FBgn0041188	Ataxin-2	Atx2
gene8835	1257.286141	0.001295961	0.00045923	2.822034108	0.00477201	0.034817878	LOC409178	ATP-dependent zinc metalloprotease YME1 homolog isoform X1	FBgn0034792	YME1 like ATPase	YME1L
gene7427	940.0834361	0.001270962	0.000397278	3.199173176	0.001378224	0.014812748	LOC102654791	protein kinase C-binding protein 1	FBgn0039863	-	CG1815
gene9686	916.4337497	0.001262622	0.000466954	2.703954294	0.006851971	0.044935492	LOC724912	anoctamin-1-like isoform X4	FBgn0038721	subdued	subdued
gene9051	1131.484015	0.001242246	0.000412026	3.014969848	0.002570048	0.023049709	LOC552723	transmembrane 9 superfamily member 4	FBgn0028541	Transmembrane 9 superfamily protein member 4	TM9SF4
gene5348	1069.737506	0.001228266	0.000456837	2.688631787	0.007174551	0.046247182	LOC409459	lon protease homolog, mitochondrial isoform X2	FBgn0036892	Lon protease	Lon
gene3919	2657.490018	0.001217208	0.000413865	2.941076591	0.003270737	0.027230363	LOC552731	uncharacterized protein LOC552731 isoform X1	FBgn0015772	Numb-associated kinase	Nak
gene3361	782.5334963	0.001213875	0.00045704	2.65595003	0.007908533	0.049326573	LOC408820	DDB1- and CUL4-associated factor 8 isoform X2	FBgn0035268	-	CG8001
gene8126	1644.157695	0.001208706	0.000440563	2.743547647	0.006077923	0.041227767	LOC412055	tripeptidyl-peptidase 2 isoform X2	FBgn0027535	brother of tout-velu	botv
gene2427	1399.045843	0.0012073	0.000385207	3.134161732	0.001723458	0.017407589	LOC412506	general vesicular transport factor p115	FBgn0040087	p115	p115
gene12169	2304.131768	0.00119299	0.000414101	2.880915793	0.003965216	0.031031484	LOC412529	tyrosine-protein phosphatase corkscrew isoform X1	FBgn0000382	corkscrew	csw
gene5219	2787.308708	0.001172217	0.000383129	3.059592667	0.002216382	0.020747067	LOC724816	carboxypeptidase D isoform X1	FBgn0004648	silver	svr
gene3765	4186.641373	0.001156536	0.000424532	2.724261659	0.006444543	0.04298396	LOC726307	uncharacterized protein LOC726307 isoform X2	FBgn0015600	toucan	toc
gene7798	1549.957976	0.001137831	0.000409909	2.775811476	0.005506413	0.038523882	LOC551999	kinesin-associated protein 3 isoform X1	FBgn0028421	Kinesin associated protein 3	Kap3
gene10705	2248.33289	0.001115449	0.000367102	3.03852666	0.002377381	0.021821917	LOC410485	transmembrane and TPR repeat-containing protein CG4050	FBgn0020312	Transmembrane and tetratricopeptide repeat containing 3	Tmtc3
gene7179	1222.574076	-0.00109629	0.000401983	-2.727205614	0.006387322	0.042689569	LOC551554	ras-related protein Rac1	FBgn0010333	Rac1	Rac1
gene2469	637.7135458	-0.001151317	0.000433122	-2.658184362	0.00785629	0.049212758	LOC552029	uncharacterized protein LOC552029 isoform X1	#N/A	#N/A	#N/A
gene1903	884.2802647	-0.001195093	0.000427259	-2.797118924	0.005156055	0.036844936	LOC724808	tubulin-specific chaperone E isoform X2	FBgn0283450	Glyoxalase 1	Glo1
gene7363	4178.433335	-0.001206968	0.000429777	-2.808360494	0.004979445	0.035889677	LOC725076	CCHC-type zinc finger protein CG3800	FBgn0034802	CCHC-type zinc finger nucleic acid binding protein	CNBP
gene5726	1432.865752	-0.001246479	0.000375377	-3.320609269	0.000898212	0.010957978	LOC409350	zinc finger Ran-binding domain-containing protein 2	FBgn0034750	-	CG3732
gene5749	4244.085887	-0.001261779	0.000457156	-2.760065067	0.005778985	0.039736459	LOC413246	ras-related protein Rap1	FBgn0004636	Rap1 GTPase	Rap1
gene5113	3626.869202	-0.001289245	0.000477996	-2.697190064	0.006992735	0.045566849	LOC725524	splicing regulatory glutamine/lysine-rich protein 1 isoform X4	#N/A	#N/A	#N/A
gene11755	5431.600615	-0.001299076	0.000449857	-2.887755426	0.003880014	0.030500262	LOC409713	protein hu-li tai shao isoform X4	FBgn0263391	hu li tai shao	hts
gene12187	8380.095725	-0.0013609	0.000471728	-2.884927665	0.003915036	0.03070702	LOC409890	peptidyl-prolyl cis-trans isomerase	FBgn0004432	Cyclophilin 1	Cyp1
gene11954	635.5190878	-0.001379693	0.000513269	-2.688050427	0.007187054	0.046271315	LOC100577610	trafficking protein particle complex subunit 5 isoform X2	FBgn0266723	TRAPP subunit 31	Trs31
gene822	16054.38126	-0.001392159	0.000520252	-2.675931554	0.007452186	0.047514996	LOC551031	uncharacterized protein LOC551031	FBgn0027111	midkine and pleiotrophin 1	miple1
gene7681	995.3759667	-0.001432155	0.000508673	-2.815470593	0.004870585	0.035366141	LOC411299	Golgi resident protein GCP60	FBgn0031061	-	CG14232
gene3021	782.4102686	-0.001441357	0.000538376	-2.677229612	0.007423374	0.047442675	LOC409406	probable nuclear transport factor 2 isoform X2	FBgn0031145	Nuclear transport factor-2	Ntf-2
gene5250	577.5117967	-0.001444737	0.00050956	-2.835265034	0.004578768	0.034028768	LOC551045	CCR4-NOT transcription complex subunit 7 isoform X1	FBgn0036239	Pop2	Pop2
gene6647	603.4023098	-0.001468804	0.000467679	-3.140624098	0.001685883	0.017126298	LOC411915	mitogen-activated protein kinase p38a isoform X3	FBgn0024846	p38b MAP kinase	p38b
gene12157	1440.186496	-0.001488857	0.000488681	-3.046682778	0.002313818	0.021349766	Su(var)3-9	suppressor of variegation 3-9 isoform 2	FBgn0263755	Suppressor of variegation 3-9	Su(var)3-9
gene3179	976.3210986	-0.001504446	0.000512717	-2.934259177	0.003343449	0.027618091	Ube2g1	ubiquitin-conjugating enzyme E2 G1	FBgn0058045	-	CG40045
gene3443	1482.402889	-0.001507531	0.000383379	-3.93221817	8.42E-05	0.002055661	LOC551852	ubiquitin-conjugating enzyme E2-17 kDa isoform X2	FBgn0004436	Ubiquitin conjugating enzyme 6	Ubc6
gene9227	594.1883243	-0.001510999	0.000561342	-2.691762277	0.007107559	0.046016535	LOC410262	probable 28S rRNA (cytosine-C(5))-methyltransferase	FBgn0259704	Nop2/Sun-like domain containing protein 5	Nsun5
gene6747	1126.327887	-0.00151956	0.000417391	-3.640614891	0.000271988	0.004759537	LOC726637	ubiquitin-like modifier-activating enzyme atg7 isoform X3	FBgn0034366	Autophagy-related 7	Atg7
gene11947	1213.850373	-0.001525084	0.000451506	-3.377775384	0.000730747	0.009590493	LOC552675	myoneurin isoform X2	#N/A	#N/A	#N/A
gene10153	1319.006905	-0.0015342	0.000510373	-3.006035017	0.002646785	0.023501381	LOC551650	syntenin-1 isoform X1	#N/A	#N/A	#N/A
gene11850	896.7897289	-0.001556422	0.000517933	-3.005065078	0.00265524	0.023514345	LOC552081	calcium uptake protein 1 homolog, mitochondrial isoform X2	FBgn0031893	Mitochondrial calcium uptake 1	MICU1
gene263	506.7217459	-0.001577269	0.000572117	-2.756897843	0.005835258	0.039902589	LOC552676	39S ribosomal protein L3, mitochondrial	FBgn0030686	mitochondrial ribosomal protein L3	mRpL3
gene6362	378.8661367	-0.001584624	0.000557926	-2.840207376	0.004508421	0.033764547	LOC410106	myotubularin-related protein 10-B isoform X1	FBgn0030582	-	CG14411
gene141	1086.902964	-0.001589467	0.000489083	-3.249889639	0.001154498	0.013073174	LOC551574	polymerase delta-interacting protein 2 isoform X1	FBgn0037329	Polymerase (DNA-directed), delta interacting protein 2	POLDIP2
gene9015	1142.669678	-0.001589942	0.000523982	-3.034343982	0.002410594	0.022012036	LOC410316	A-kinase anchor protein 17A	FBgn0010772	Xe7	Xe7
gene11757	1000.881022	-0.001599479	0.000497113	-3.217538359	0.001292957	0.014229265	LOC100577209	SRR1-like protein	FBgn0038582	-	CG7988
gene8498	4514.193704	-0.001601497	0.000588659	-2.720585026	0.006516651	0.043246494	LOC409486	RNA-binding protein 4.1 isoform X7	FBgn0039730	-	CG7903
gene11333	536.7504805	-0.001614182	0.000479648	-3.365346821	0.000764475	0.009922209	LOC551969	serine protease HTRA2, mitochondrial	FBgn0038233	HTRA2-related serine protease	HtrA2
gene5860	525.4826024	-0.00164399	0.000542751	-3.028993244	0.002453702	0.022338614	LOC408939	charged multivesicular body protein 5	FBgn0036740	Vacuolar protein sorting 60	Vps60
gene2013	765.5050501	-0.001652784	0.000506666	-3.26207472	0.001106	0.01270831	LOC410877	cysteine-rich with EGF-like domain protein 2	FBgn0031217	-	CG11377
gene7162	582.2123755	-0.001665126	0.000603922	-2.757187314	0.005830094	0.0398931	LOC409411	transmembrane protein 41 homolog isoform X2	FBgn0030850	Stasimon	stas
gene10036	663.2400399	-0.00166701	0.000594014	-2.806349289	0.005010635	0.036011806	LOC408386	eukaryotic translation initiation factor 3 subunit G	FBgn0029629	eukaryotic translation initiation factor 3 subunit g1	eIF3g1
gene4781	355.0776502	-0.001686111	0.000602081	-2.800471038	0.005102809	0.036525185	LOC113218808	replication stress response regulator SDE2	FBgn0043455	-	CG5986
gene9446	562.5406588	-0.00168974	0.000565391	-2.988624724	0.002802361	0.024468549	LOC408321	RCC1 and BTB domain-containing protein 1 isoform X2	#N/A	#N/A	#N/A
gene3811	416.7517767	-0.001716709	0.000625792	-2.743257298	0.0060833	0.041227767	LOC725678	actin-related protein 2/3 complex subunit 3	FBgn0038369	Actin-related protein 2/3 complex, subunit 3A	Arpc3A
gene5873	390.5528479	-0.001743067	0.000613915	-2.839267279	0.004521726	0.033808946	LOC412521	m7GpppN-mRNA hydrolase	FBgn0036534	Decapping protein 2	DCP2
gene7038	630.772377	-0.001744533	0.000594006	-2.936894509	0.003315169	0.027470397	LOC412728	rab5 GDP/GTP exchange factor	FBgn0262937	Rabaptin-5-associated exchange factor for Rab5	Rabex-5
gene1091	650.1933431	-0.001747929	0.000595852	-2.933497714	0.003351661	0.027642702	LOC551157	nascent polypeptide-associated complex subunit alpha isoform X2	FBgn0086904	Nascent polypeptide associated complex protein alpha subunit	Nacalpha
gene9687	451.0565409	-0.0017481	0.000522472	-3.345827321	0.000820375	0.010343117	LOC413450	sorting and assembly machinery component 50 homolog	FBgn0033989	-	CG7639
gene6874	615.2512213	-0.001748845	0.000604364	-2.893694547	0.003807383	0.030153678	LOC410004	transcription initiation factor TFIID subunit 10	FBgn0028398	TBP-associated factor 10	Taf10
gene7783	458.4009007	-0.00175442	0.000589493	-2.976152425	0.002918897	0.025186873	LOC413989	39S ribosomal protein L46, mitochondrial	FBgn0035272	mitochondrial ribosomal protein L46	mRpL46
gene5343	1242.282334	-0.001773576	0.000453143	-3.91394568	9.08E-05	0.002180234	LOC550824	nucleosome assembly protein 1-like 1 isoform X1	FBgn0015268	Nucleosome assembly protein 1	Nap1
gene4134	744.452838	-0.001775193	0.000648162	-2.738809291	0.006166213	0.04154722	LOC409547	NSFL1 cofactor p47 isoform X1	FBgn0033179	p47	p47
gene1879	6049.559815	-0.001787984	0.000633905	-2.820587689	0.004793577	0.034926994	LOC412330	ubiquitin-conjugating enzyme E2 H	FBgn0029996	Ubiquitin conjugating enzyme E2H	UbcE2H
gene3491	421.0363182	-0.001791984	0.000657063	-2.727261198	0.006386246	0.042689569	LOC413727	probable ATP-dependent RNA helicase pitchoune	FBgn0266581	pitchoune	pit
gene5567	367.2112946	-0.001792451	0.000638277	-2.808266071	0.004980906	0.035889677	LOC413877	nuclear cap-binding protein subunit 2	FBgn0022943	cap binding protein 20	Cbp20
gene10836	562.2953444	-0.001793318	0.000674762	-2.65770297	0.00786752	0.049212758	LOC102654890	activating signal cointegrator 1 isoform X2	FBgn0031115	-	CG11710
gene4790	445.3401948	-0.001803557	0.000584554	-3.085357602	0.002033076	0.019544534	LOC726552	NEDD8	FBgn0032725	Nedd8	Nedd8
gene7644	770.7676324	-0.001807445	0.000577383	-3.130409358	0.001745629	0.017581093	LOC552798	putative sodium-coupled neutral amino acid transporter 10 isoform X1	FBgn0050394	-	CG30394
gene5617	951.9304782	-0.001808896	0.000631308	-2.865315662	0.004165937	0.032056175	LOC412194	presenilins-associated rhomboid-like protein, mitochondrial	FBgn0033672	rhomboid-7	rho-7
gene11883	463.4109905	-0.001817964	0.000581084	-3.128574037	0.001756568	0.017624061	LOC550975	uncharacterized protein LOC550975 isoform X1	#N/A	#N/A	#N/A
gene9948	481.0866113	-0.001818759	0.00060519	-3.005269629	0.002653455	0.023514345	LOC410385	methionine aminopeptidase 1	FBgn0039219	-	CG13630
gene6144	645.7359718	-0.001824109	0.000621872	-2.933253926	0.003354294	0.027642839	LOC552568	uncharacterized protein LOC552568 isoform X1	FBgn0036988	-	CG5262
gene11651	831.5660935	-0.001832488	0.00051833	-3.535369329	0.000407206	0.006326657	LOC552816	vesicular integral-membrane protein VIP36 isoform X2	FBgn0039160	-	CG5510
gene6723	493.6149826	-0.001853509	0.000565304	-3.278782691	0.001042559	0.012135335	LOC409995	sin3 histone deacetylase corepressor complex component SDS3	FBgn0031036	-	CG14220
gene761	356.1556068	-0.001855309	0.000688195	-2.695907111	0.007019724	0.045695245	LOC412636	protein ABHD13 isoform X1	FBgn0025109	Bem46	Bem46
gene9274	358.2114583	-0.001863417	0.000680208	-2.739482453	0.0061536	0.041515187	LOC100576286	26S proteasome non-ATPase regulatory subunit 6-like	#N/A	#N/A	#N/A
gene8571	537.3566836	-0.001870729	0.000598656	-3.124879583	0.001778779	0.017762567	LOC413053	serine-threonine kinase receptor-associated protein	FBgn0034876	wing morphogenesis defect	wmd
gene3131	389.7591154	-0.00188683	0.000666148	-2.832451095	0.004619263	0.034223363	LOC410073	cell division control protein 45 homolog isoform X2	FBgn0026143	CDC45L	CDC45L
gene7397	409.2630433	-0.00189105	0.000667953	-2.831113386	0.004638627	0.03429468	LOC409600	SPRY domain-containing protein 7	FBgn0038564	-	CG7785
gene7757	916.008079	-0.001896443	0.000687286	-2.759321181	0.005792158	0.039736459	LOC411542	signal recognition particle receptor subunit alpha homolog	FBgn0010391	GTP-binding protein	Gtp-bp
gene9459	439.9945003	-0.001919434	0.000675776	-2.84034035	0.004506542	0.033764547	LOC552231	probable RNA-binding protein 19 isoform X1	FBgn0036018	-	CG3335
gene12172	396.9919039	-0.001921691	0.000612031	-3.139856488	0.001690306	0.017138277	LOC551151	MKL/myocardin-like protein 1 isoform X3	FBgn0037700	-	CG8149
gene3345	431.9622158	-0.00193758	0.000586507	-3.303589959	0.000954553	0.011451411	LOC409773	alcohol dehydrogenase class-3	FBgn0011768	Formaldehyde dehydrogenase	Fdh
gene4489	701.5545536	-0.001938355	0.000557795	-3.475034734	0.000510787	0.007474331	Coq7	ubiquinone biosynthesis protein COQ7	FBgn0029502	COQ7	COQ7
gene7348	284.9582543	-0.001938982	0.000663189	-2.923727349	0.003458675	0.02824782	LOC411922	mitochondrial ribosome-associated GTPase 2	FBgn0032031	-	CG13390
gene5281	322.8981107	-0.001941894	0.000664377	-2.922879559	0.003468106	0.028272025	LOC409317	GATOR complex protein NPRL2 isoform X2	FBgn0030800	Nitrogen permease regulator-like 2	Nprl2
gene10117	913.9691093	-0.001948144	0.000524553	-3.713913363	0.000204079	0.003863963	LOC551149	myosin-2 essential light chain isoform X3	FBgn0004687	Myosin light chain cytoplasmic	Mlc-c
gene5236	780.5212835	-0.001949443	0.000571888	-3.40878661	0.000652525	0.008874063	LOC408882	septin-2 isoform X2	FBgn0014029	Septin 2	37500
gene447	382.7705259	-0.001949802	0.000671999	-2.901494981	0.003713867	0.029612836	LOC551974	thioredoxin-like protein 4A	FBgn0031601	Dim1	Dim1
gene10916	407.0366428	-0.001950168	0.00072527	-2.688885314	0.007169104	0.046240286	LOC408464	protein HGV2	FBgn0037624	-	CG8223
gene9653	645.2973107	-0.001952709	0.000546618	-3.572347085	0.000353796	0.005804123	LOC552534	uncharacterized protein LOC552534	FBgn0033608	-	CG13220
gene4829	328.3469894	-0.001965295	0.000725215	-2.709946786	0.0067294	0.044351912	LOC409725	target of rapamycin complex subunit lst8	FBgn0264691	Lst8	Lst8
gene11895	521.0868608	-0.001977985	0.000558465	-3.541825337	0.000397368	0.006228781	LOC409521	hsp70-binding protein 1	FBgn0036306	-	CG10973
gene10858	458.6118177	-0.001991786	0.000557792	-3.570841798	0.000355836	0.005828535	LOC409984	DET1- and DDB1-associated protein 1	FBgn0051855	-	CG31855
gene11275	306.738859	-0.001993879	0.000750171	-2.657899201	0.007862941	0.049212758	LOC551839	1,2-dihydroxy-3-keto-5-methylthiopentene dioxygenase isoform X1	FBgn0052068	Acireductone dioxygenase 1	Adi1
gene833	385.0558647	-0.002001504	0.000745442	-2.684987627	0.007253249	0.046583937	LOC409258	eukaryotic translation initiation factor 3 subunit I	FBgn0015834	eukaryotic translation initiation factor 3 subunit i	eIF3i
gene3962	280.9711596	-0.002005135	0.000709982	-2.824206521	0.004739783	0.034678539	LOC726086	gem-associated protein 8	#N/A	#N/A	#N/A
gene2709	326.8006226	-0.002006807	0.000687172	-2.920386234	0.003495978	0.028389707	LOC552603	KDEL motif-containing protein 1 isoform X1	FBgn0051139	-	CG31139
gene2892	565.3472146	-0.00200996	0.000496835	-4.045530372	5.22E-05	0.001451431	LOC413689	solute carrier family 12 member 8	FBgn0024365	-	CG12773
gene11118	606.6755039	-0.002012302	0.000716761	-2.807492332	0.004992887	0.03593314	LOC408503	uncharacterized Golgi apparatus membrane protein-like protein CG5021 isoform X3	FBgn0035944	-	CG5021
gene7005	293.8728506	-0.002017448	0.000694375	-2.905415755	0.003667656	0.029355138	LOC552284	m7GpppX diphosphatase	FBgn0037372	-	CG2091
gene3670	867.387177	-0.002029436	0.000595875	-3.405808622	0.000659684	0.008925408	LOC411024	DDB1- and CUL4-associated factor 13	FBgn0036500	-	CG7275
gene10180	1662.912885	-0.002031779	0.000645405	-3.148068815	0.00164353	0.016895887	LOC413266	obg-like ATPase 1 isoform X1	FBgn0030151	-	CG1354
gene8045	7395.88918	-0.002053153	0.000562347	-3.651040236	0.00026118	0.004642689	LOC410226	activating transcription factor of chaperone isoform X1	FBgn0000370	cryptocephal	crc
gene7852	533.2145913	-0.00205609	0.0005636	-3.648136703	0.000264149	0.004666781	LOC410241	ras-related protein Rab-10 isoform X2	FBgn0015789	Rab10	Rab10
gene4805	419.3756784	-0.002062257	0.000743333	-2.774338067	0.005531416	0.038624861	LOC100578736	cyclin-dependent kinase 8	FBgn0015618	Cyclin-dependent kinase 8	Cdk8
gene4566	648.8447554	-0.002063522	0.000673358	-3.064525576	0.002180155	0.020541807	LOC726216	exostosin-2	FBgn0029175	sister of tout-velu	sotv
gene992	507.7335791	-0.002067928	0.000682998	-3.02772356	0.002464034	0.022372029	LOC726348	peroxisome assembly factor 2	FBgn0033564	Peroxin 6	Pex6
gene12200	516.647473	-0.002070182	0.000709285	-2.918688972	0.003515067	0.028522802	LOC552288	golgin-45	FBgn0037688	-	CG9356
gene11567	275.2701078	-0.002071114	0.000776097	-2.668628452	0.007616165	0.048173336	LOC410617	cytochrome c oxidase assembly protein COX15 homolog isoform X2	FBgn0034938	-	CG3803
gene4857	1695.844277	-0.002071577	0.000417727	-4.959162442	7.08E-07	6.34E-05	LOC552115	12 kDa FK506-binding protein	FBgn0013954	FK506-binding protein 12kD	Fkbp12
gene5900	308.9530057	-0.002081308	0.00071575	-2.907869719	0.003638999	0.029220088	LOC409387	ubiquitin carboxyl-terminal hydrolase isoform X1	FBgn0010288	Ubiquitin carboxy-terminal hydrolase	Uch
gene7706	220.2504802	-0.002084112	0.000753808	-2.764779146	0.005696135	0.039410388	Nrk1	nicotinamide riboside kinase	FBgn0035436	-	CG12016
gene11542	394.9173219	-0.002108377	0.000615634	-3.42472421	0.000615424	0.008521563	LOC551489	phospholipid phosphatase 4 isoform X2	FBgn0037341	-	CG12746
gene8437	800.1321416	-0.002110027	0.000603559	-3.495976258	0.000472331	0.007048268	LOC724494	methionine-R-sulfoxide reductase B1 isoform X5	FBgn0267376	Selenoprotein R	SelR
gene4022	425.155823	-0.002121699	0.000765261	-2.772516049	0.005562478	0.038787121	Chmp1	chromatin modifying protein 1	FBgn0036805	Charged multivesicular body protein 1	Chmp1
gene5014	259.3509518	-0.002125014	0.00075255	-2.823752631	0.0047465	0.034681705	LOC412933	geranylgeranyl transferase type-1 subunit beta isoform X1	FBgn0015000	beta subunit of type I geranylgeranyl transferase	betaggt-I
gene7037	353.1360778	-0.002132433	0.000796736	-2.676460822	0.007440426	0.047468662	LOC726341	ubiquinol-cytochrome-c reductase complex assembly factor 1	FBgn0035722	-	CG10075
gene3220	823.3542999	-0.002132688	0.000513404	-4.154014062	3.27E-05	0.001049092	LOC550745	NEDD8-activating enzyme E1 regulatory subunit isoform X3	FBgn0261112	beta-Amyloid precursor protein binding protein 1	APP-BP1
gene2155	1804.378659	-0.002136252	0.000660281	-3.235370105	0.001214851	0.013610519	LOC725718	cofilin/actin-depolymerizing factor homolog	FBgn0011726	twinstar	tsr
gene9148	3928.040518	-0.002143583	0.000622325	-3.444474766	0.00057217	0.008092338	LOC552282	probable Bax inhibitor 1	FBgn0035871	Bax Inhibitor-1	BI-1
gene10463	450.265953	-0.002145022	0.000623344	-3.441153247	0.00057924	0.008159566	LOC408439	MATH and LRR domain-containing protein PFE0570w	FBgn0034528	-	CG11180
gene10574	329.5008017	-0.002145042	0.00063528	-3.376530743	0.000734062	0.009607564	LOC551768	B-cell receptor-associated protein 31	#N/A	#N/A	#N/A
gene7081	489.9784426	-0.002147584	0.000651447	-3.296636926	0.000978499	0.011641714	LOC552290	serine/threonine-protein phosphatase 4 catalytic subunit	FBgn0023177	Protein phosphatase 19C	Pp4-19C
gene8569	216.2124471	-0.00215725	0.00072829	-2.962076057	0.003055723	0.025889104	LOC410376	peptidyl-tRNA hydrolase ICT1, mitochondrial	FBgn0032261	-	CG6094
gene142	269.8084489	-0.002164234	0.000764868	-2.829550048	0.004661351	0.034394033	LOC412610	glutathione synthetase isoform X2	FBgn0052495	Glutathione synthetase 2	Gss2
gene3693	444.4418602	-0.002172881	0.000800003	-2.716091875	0.006605758	0.043727968	LOC552429	peroxiredoxin-5, mitochondrial	FBgn0038570	Peroxiredoxin 5	Prx5
gene11845	327.5824398	-0.002174774	0.000767061	-2.835202555	0.004579664	0.034028768	LOC552237	transmembrane protein 242	FBgn0030311	-	CG11699
gene5096	328.9297325	-0.002182388	0.000704761	-3.096637305	0.001957292	0.019093988	LOC551099	coiled-coil domain-containing protein 43	FBgn0032101	-	CG9586
gene9026	242.9777444	-0.0021828	0.000809072	-2.697906317	0.006977707	0.045505851	LOC552791	MIP18 family protein galla-2	FBgn0036107	galla-2	galla-2
gene6721	278.6194002	-0.002187008	0.000711445	-3.074035269	0.002111845	0.020114189	LOC409994	INO80 complex subunit E	FBgn0033566	-	CG18004
gene9311	641.1826698	-0.002199383	0.000499199	-4.405819821	1.05E-05	0.000471774	LOC411505	putative tRNA pseudouridine synthase Pus10 isoform X3	FBgn0031227	-	CG3709
gene8635	342.4825682	-0.002199998	0.000754255	-2.916783814	0.003536608	0.02863162	LOC410298	conserved oligomeric Golgi complex subunit 6	FBgn0033401	-	CG1968
gene4924	406.8370778	-0.00220293	0.000623866	-3.531096762	0.00041384	0.006382807	LOC409842	eukaryotic translation initiation factor 3 subunit M	FBgn0033902	eukaryotic translation initiation factor 3 subunit m	eIF3m
gene460	378.3521962	-0.002203151	0.000692817	-3.179991601	0.001472793	0.015539332	LOC724144	enhancer of rudimentary homolog	FBgn0011586	enhancer of rudimentary	e(r)
gene11759	940.3618471	-0.002204275	0.000504676	-4.367703183	1.26E-05	0.000543664	LOC409609	26S proteasome non-ATPase regulatory subunit 4	FBgn0015283	Regulatory particle non-ATPase 10	Rpn10
gene392	270.7959822	-0.002210538	0.000781665	-2.827987004	0.004684171	0.034441014	LOC411372	glutathione synthetase	#N/A	#N/A	#N/A
gene3042	539.7728653	-0.002212359	0.000663018	-3.336799534	0.000847491	0.010523111	LOC726043	leucine-rich repeat-containing protein 57	FBgn0029925	-	CG3040
gene631	508.1692347	-0.002215884	0.000831745	-2.664138753	0.007718572	0.048684604	LOC551557	uncharacterized protein LOC551557	#N/A	#N/A	#N/A
gene2923	332.5258499	-0.002220411	0.000721946	-3.075590139	0.002100864	0.020032157	LOC413404	ribosome biogenesis protein WDR12 homolog isoform X1	FBgn0032298	-	CG6724
gene12003	266.1699506	-0.002223552	0.000741446	-2.998939397	0.002709212	0.023903163	LOC412064	probable U2 small nuclear ribonucleoprotein A\'	FBgn0033210	U2A	U2A
gene1154	951.5806595	-0.002225923	0.000839009	-2.653036986	0.007977113	0.049633803	LOC102656224	uncharacterized protein LOC102656224	#N/A	#N/A	#N/A
gene8168	178.574166	-0.002226852	0.000805662	-2.764003864	0.005709686	0.039445544	LOC412913	Golgi SNAP receptor complex member 2	FBgn0260856	Membrin	Membrin
gene98	407.656888	-0.002227384	0.000828859	-2.687288774	0.007203465	0.046348723	LOC551204	endonuclease III-like protein 1	FBgn0032907	-	CG9272
gene2240	512.1868637	-0.002228353	0.000622931	-3.577204503	0.000347288	0.005724115	LOC408672	programmed cell death protein 6 isoform X3	FBgn0086378	Apoptosis-linked gene-2	Alg-2
gene374	757.7567553	-0.002231395	0.000721287	-3.093631547	0.001977229	0.019155154	LOC725419	ADP-ribosylation factor-like protein 6-interacting protein 4	FBgn0039149	-	CG18428
gene1834	214.6546043	-0.002233295	0.000840046	-2.658540641	0.007847988	0.049212758	LOC726009	malignant T-cell-amplified sequence 1 homolog	FBgn0029833	Malignant T cell amplified sequence 1	MCTS1
gene1217	925.0648331	-0.002233809	0.000731033	-3.055687744	0.00224545	0.020975399	LOC113218556	glutamic acid-rich protein-like	FBgn0035063	-	CG3594
gene11953	430.6620789	-0.002245002	0.000767728	-2.924214689	0.003453265	0.028238191	LOC725315	uncharacterized protein LOC725315 isoform X1	FBgn0033961	NADH dehydrogenase (ubiquinone) B15 subunit	ND-B15
gene11325	275.6887202	-0.002247007	0.000752655	-2.985439048	0.002831716	0.024704439	LOC725659	39S ribosomal protein L35, mitochondrial	FBgn0038923	mitochondrial ribosomal protein L35	mRpL35
gene11049	267.789226	-0.002247891	0.000660668	-3.4024524	0.00066784	0.009011633	LOC410547	pre-mRNA-splicing factor Syf2	FBgn0033556	-	CG12343
gene1811	421.8201921	-0.002254012	0.000622361	-3.621709462	0.000292663	0.005077145	LOC408708	ubiquitin-conjugating enzyme E2 S isoform X2	FBgn0030863	-	CG8188
gene12062	2239.920605	-0.002255934	0.000442463	-5.098576755	3.42E-07	4.20E-05	LOC551771	methionine aminopeptidase 2	FBgn0283478	uninitiated	und
gene1363	660.6085548	-0.002259137	0.000760415	-2.970924786	0.002969045	0.02541974	LOC409887	transcription factor Dp-1	FBgn0011763	DP transcription factor	Dp
gene8510	333.66607	-0.002262704	0.000810545	-2.791581466	0.005245115	0.037192507	LOC113219342	voltage-dependent calcium channel subunit alpha-2/delta-4-like	#N/A	#N/A	#N/A
gene10333	3556.929592	-0.002267803	0.000588726	-3.852051442	0.000117132	0.002633118	LOC410449	uncharacterized protein LOC410449 isoform X1	FBgn0031257	-	CG4133
gene3480	390.5944247	-0.002270571	0.00082265	-2.760070786	0.005778884	0.039736459	LOC727483	protein stunted isoform X2	FBgn0014391	stunted	sun
gene2354	1234.296381	-0.002272637	0.000720126	-3.15588701	0.001600108	0.016557438	LOC725626	RNA-binding protein squid	#N/A	#N/A	#N/A
gene6363	284.4383473	-0.002274004	0.000795378	-2.859022296	0.004249489	0.032486145	LOC551841	probable dolichyl pyrophosphate Glc1Man9GlcNAc2 alpha-1,3-glucosyltransferase isoform X2	FBgn0029906	xiantuan	xit
gene1203	3173.989357	-0.002277574	0.000842493	-2.703375302	0.00686392	0.04497637	LOC726349	actin-binding LIM protein 2 isoform X6	FBgn0051352	Uncoordinated 115a	Unc-115a
gene253	374.1266774	-0.002280126	0.000695069	-3.280429884	0.00103649	0.012100021	LOC725317	PHD finger protein 12 isoform X2	FBgn0029861	-	CG3815
gene6840	245.7198668	-0.002282546	0.00085257	-2.677254097	0.007422832	0.047442675	LOC100577727	protein MANBAL	FBgn0025558	-	CG4101
gene2306	511.7723683	-0.002282845	0.000662976	-3.443331462	0.000574595	0.008112523	LOC726589	dentin matrix acidic phosphoprotein 1	#N/A	#N/A	#N/A
gene3965	305.534247	-0.00228583	0.000818569	-2.792472265	0.005230695	0.03717098	LOC551311	ribosome production factor 2 homolog isoform X1	FBgn0038585	Novel nucleolar protein 3	Non3
gene7009	6309.207937	-0.00228681	0.000632309	-3.616604459	0.000298493	0.005122725	LOC411989	eukaryotic initiation factor 4A-I	FBgn0001942	eukaryotic translation initiation factor 4A	eIF4A
gene3825	338.0268135	-0.002296386	0.000756617	-3.035071124	0.00240479	0.022012036	LOC408785	protein-L-isoaspartate(D-aspartate) O-methyltransferase isoform X1	FBgn0086768	Protein-L-isoaspartate (D-aspartate) O-methyltransferase	Pcmt
gene8242	320.7669699	-0.002296761	0.000730329	-3.144832457	0.00166182	0.017012718	LOC726326	DNA repair protein XRCC3-like isoform X1	FBgn0003480	spindle B	spn-B
gene4001	374.3170303	-0.002296832	0.000856693	-2.681043349	0.007339301	0.047079364	LOC725337	tRNA modification GTPase GTPBP3, mitochondrial isoform X3	FBgn0039189	-	CG18528
gene373	364.0517089	-0.002299381	0.000674596	-3.408530348	0.000653138	0.008874063	Rnft2	ring finger protein, transmembrane 2	FBgn0039150	-	CG13605
gene9361	412.5789268	-0.002308211	0.000805383	-2.865977768	0.004157234	0.032035873	LOC413145	eukaryotic translation initiation factor 3 subunit F	FBgn0037270	eukaryotic translation initiation factor 3 subunit f1	eIF3f1
gene11066	416.0446802	-0.002313252	0.00080731	-2.865383059	0.004165051	0.032056175	LOC113218579	uncharacterized protein LOC113218579	FBgn0052638	-	CG32638
gene2559	327.737376	-0.002314909	0.000822644	-2.813988301	0.004893101	0.035407953	LOC100577300	surfeit locus protein 6 homolog	FBgn0038746	Surfeit 6	Surf6
gene6805	897.3105394	-0.002315888	0.000822784	-2.814696409	0.004882333	0.03540278	LOC726643	formin-like protein 14	#N/A	#N/A	#N/A
gene4177	482.407371	-0.00231906	0.000801945	-2.891792899	0.003830504	0.030235045	LOC411069	bifunctional arginine demethylase and lysyl-hydroxylase PSR	FBgn0038948	phosphatidylserine receptor	PSR
gene7089	261.4858751	-0.002333623	0.000876979	-2.660980054	0.007791357	0.048971337	LOC413196	ribosome maturation protein SBDS	FBgn0035714	-	CG8549
gene1810	548.1298137	-0.002336027	0.000690987	-3.380708228	0.000722993	0.00950052	LOC725396	THO complex subunit 4	FBgn0010774	RNA and export factor binding protein 1	Ref1
gene1254	324.90159	-0.002341465	0.000804722	-2.909657802	0.003618247	0.029114072	LOC551358	dehydrodolichyl diphosphate synthase complex subunit DHDDS isoform X3	FBgn0029980	-	CG10778
gene9131	804.1288403	-0.00234764	0.000622914	-3.768800927	0.000164034	0.003332722	LOC551283	SUMO-conjugating enzyme UBC9-B	FBgn0010602	lesswright	lwr
gene4238	200.7277953	-0.002353781	0.000857327	-2.745489064	0.006042078	0.041051161	LOC726653	mitochondrial import inner membrane translocase subunit TIM14 isoform X2	FBgn0036173	-	CG7394
gene6121	207.2328774	-0.002364864	0.000884951	-2.672311909	0.007533059	0.047914973	LOC409272	EKC/KEOPS complex subunit TP53RK	FBgn0035590	p53-related protein kinase	Prpk
gene7538	264.5488426	-0.002367001	0.000747194	-3.167854103	0.001535686	0.016016307	LOC409011	uncharacterized protein LOC409011	FBgn0032229	-	CG5045
gene7251	230.673068	-0.002378257	0.000816549	-2.91257163	0.00358466	0.028931956	LOC411936	prefoldin subunit 5	FBgn0038976	Prefoldin 5	Pfdn5
gene7277	2927.637822	-0.002380188	0.000776509	-3.065242009	0.002174939	0.020517355	LOC409024	tropomodulin isoform X1	FBgn0082582	tropomodulin	tmod
gene2286	319.8560007	-0.002381552	0.00088037	-2.705172704	0.006826889	0.044798806	LOC552562	transmembrane protein 53-A	FBgn0021979	lethal (2) k09913	l(2)k09913
gene3948	6591.835907	-0.002395869	0.000712555	-3.362363584	0.000772783	0.009956649	LOC725548	protein FAM151B isoform X2	FBgn0031968	-	CG7231
gene8196	252.9336461	-0.002396035	0.000738907	-3.24267612	0.001184127	0.013394332	LOC552458	DNA-directed RNA polymerase II subunit RPB3	FBgn0026373	RNA polymerase II 33kD subunit	RpII33
gene9564	234.7677224	-0.002414618	0.000732824	-3.294947835	0.0009844	0.011672481	LOC412351	E3 ubiquitin-protein ligase TM129 isoform X1	FBgn0037241	-	CG14646
gene2413	260.1386971	-0.002418772	0.000759384	-3.185177695	0.001446651	0.015391614	LOC724363	activator of basal transcription 1	FBgn0052708	-	CG32708
gene4206	17672.95858	-0.00243591	0.000865336	-2.814987438	0.004877914	0.035395029	LOC409167	translation elongation factor 2 isoform X2	FBgn0000559	eukaryotic translation elongation factor 2	eEF2
gene6076	264.7274257	-0.002435955	0.000716508	-3.399761692	0.000674446	0.009077099	LOC100578503	negative elongation factor B	FBgn0027553	NELF-B	NELF-B
gene4842	212.716738	-0.002439901	0.000858073	-2.843466506	0.00446257	0.033604456	LOC727009	cytoplasmic tRNA 2-thiolation protein 2	FBgn0032793	-	CG10189
gene3464	766.6437376	-0.002441801	0.000896854	-2.722630267	0.006476449	0.043088525	LOC413508	RNA-binding protein Rsf1	FBgn0011305	Repressor splicing factor 1	Rsf1
gene4348	329.411106	-0.0024429	0.000727502	-3.357928162	0.00078529	0.010056474	LOC552413	scaffold protein salvador	FBgn0053193	salvador	sav
gene9328	507.9446838	-0.002442935	0.000834372	-2.927872893	0.003412895	0.027994751	LOC411863	dehydrogenase/reductase SDR family member 7	FBgn0031360	-	CG31937
gene11704	313.852357	-0.002443061	0.00082006	-2.979123945	0.002890738	0.025033319	LOC725824	methyltransferase-like protein 25	FBgn0053964	-	CG33964
gene5800	815.7494145	-0.002445503	0.000892334	-2.740569221	0.006133286	0.04140458	LOC411229	venom dipeptidyl peptidase 4-like isoform X3	FBgn0259175	omega	ome
gene11309	749.7380506	-0.002445558	0.000637505	-3.836141292	0.000124983	0.002728183	LOC100577909	high mobility group protein I	#N/A	#N/A	#N/A
gene11952	1436.060263	-0.002448332	0.000829843	-2.950353988	0.0031741	0.026635719	LOC552756	cathepsin L1	FBgn0013770	Cysteine proteinase-1	Cp1
gene278	442.6738854	-0.002457584	0.000888432	-2.766203268	0.005671317	0.039341737	LOC551411	proteasome maturation protein	FBgn0032884	Pomp	Pomp
gene4862	1260.167795	-0.002458546	0.000629253	-3.907083863	9.34E-05	0.002222855	LOC726620	transcription factor BTF3 homolog 4	FBgn0000181	bicaudal	bic
gene3351	222.6093034	-0.002459481	0.00091293	-2.694051286	0.00705893	0.045844486	LOC551918	chromatin assembly factor 1 subunit B	FBgn0033526	Chromatin assembly factor 1, p105 subunit	Caf1-105
gene3724	584.563744	-0.002461783	0.000672867	-3.658645544	0.000253552	0.004571287	LOC411206	proteasome subunit beta type-5	FBgn0029134	Proteasome beta5 subunit	Prosbeta5
gene526	257.3319175	-0.002463907	0.000890222	-2.767744465	0.005644569	0.039186761	LOC100577481	protein arginine N-methyltransferase 9	#N/A	#N/A	#N/A
gene1300	251.8218312	-0.002474791	0.000856748	-2.888585737	0.003869785	0.030465187	LOC100577648	uncharacterized protein LOC100577648	#N/A	#N/A	#N/A
gene4314	185.564299	-0.00248112	0.000907507	-2.733994511	0.006257109	0.041998954	LOC724856	uncharacterized protein LOC724856	FBgn0038425	-	CG14881
gene329	452.9842084	-0.002481884	0.000633506	-3.917693424	8.94E-05	0.002156425	LOC727596	malectin	FBgn0032916	-	CG9257
gene1018	1773.509767	-0.002483887	0.000689266	-3.603667403	0.000313759	0.005270046	LOC102655896	nucleoplasmin-like protein isoform X1	FBgn0016685	Nucleoplasmin	Nlp
gene438	283.345743	-0.002486178	0.000833528	-2.982718512	0.002857006	0.024843021	LOC724585	uncharacterized protein LOC724585	FBgn0030991	-	CG7453
gene5760	421.6857015	-0.0024982	0.000553574	-4.512857149	6.40E-06	0.000331244	LOC411233	U3 small nucleolar ribonucleoprotein protein MPP10	FBgn0032051	-	CG13097
gene1173	272.5818231	-0.002501203	0.000761062	-3.286461775	0.001014545	0.011922884	LOC725609	heat shock factor binding protein 1-like	FBgn0032429	-	CG5446
gene8033	224.4976324	-0.002510422	0.000828835	-3.028856076	0.002454816	0.022338614	LOC100577466	uncharacterized protein LOC100577466	FBgn0033195	-	CG1360
gene9469	162.7696661	-0.002510745	0.000881094	-2.849577515	0.004377734	0.033226118	LOC725352	U6 snRNA-associated Sm-like protein LSm7 isoform X1	FBgn0261068	Like Sm 7	LSm7
gene9609	156.3416574	-0.002512816	0.000901162	-2.788417176	0.005296629	0.037505955	LOC550854	protein PBDC1	FBgn0037087	-	CG7519
gene3259	222.1377447	-0.002519362	0.000871247	-2.891672933	0.003831966	0.030235045	LOC100577580	ADP-ribosylation factor-like protein 13B isoform X2	#N/A	#N/A	#N/A
gene11151	288.7396465	-0.002520498	0.000877643	-2.871893866	0.0040802	0.0316036	LOC408441	adenosine kinase 1 isoform X2	FBgn0036337	Adenosine Kinase	AdenoK
gene4702	435.6845077	-0.002529039	0.000725529	-3.485787745	0.00049069	0.00726648	LOC724474	la-related protein 7	FBgn0260771	La related protein 7	Larp7
gene1559	202.4667667	-0.002534284	0.000911114	-2.781521738	0.005410471	0.038011527	LOC724669	peptidyl-prolyl cis-trans isomerase NIMA-interacting 4 isoform X1	FBgn0039305	-	CG11858
gene9645	977.4487724	-0.002537681	0.000815244	-3.112788083	0.00185329	0.018281992	LOC100578660	eukaryotic translation initiation factor 2 subunit 2 isoform X2	FBgn0004926	eukaryotic translation initiation factor 2 subunit beta	eIF2beta
gene5488	425.1308365	-0.002548438	0.000823337	-3.09525659	0.001966427	0.019145233	LOC725881	uncharacterized protein LOC725881	FBgn0031505	NADH dehydrogenase (ubiquinone) B14.5 B subunit	ND-B14.5B
gene7818	1157.699683	-0.002557926	0.000814355	-3.141043081	0.001683473	0.017126298	LOC408304	nuclear migration protein nudC	FBgn0021768	nudC	nudC
gene8489	289.6355226	-0.002566032	0.00067437	-3.805079878	0.000141758	0.002975783	LOC551421	tRNA selenocysteine 1-associated protein 1 isoform X2	FBgn0031607	-	CG15440
gene2675	148.404807	-0.00256852	0.000951418	-2.69967638	0.006940695	0.045348452	LOC725931	multiple inositol polyphosphate phosphatase 1 isoform X1	FBgn0026060	Multiple inositol polyphosphate phosphatase 2	Mipp2
gene1244	439.6609335	-0.002571571	0.000649443	-3.959656986	7.51E-05	0.001883569	LOC410678	uncharacterized protein LOC410678	FBgn0038474	mitochondrial ribosomal protein S11	mRpS11
gene2517	256.6982643	-0.002572146	0.000809127	-3.178914057	0.001478279	0.015571305	LOC552599	DNA-directed RNA polymerase II subunit RPB7 isoform X1	FBgn0051155	Rpb7	Rpb7
gene486	560.497632	-0.002581766	0.000907692	-2.844317985	0.004450661	0.03353868	LOC107964221	#N/A	#N/A	#N/A	#N/A
gene4484	187.3568644	-0.002588634	0.000893758	-2.896348951	0.003775323	0.029973486	LOC726828	SPRY domain-containing SOCS box protein 3	FBgn0036549	-	CG10516
gene4208	241.9659983	-0.002601426	0.000857105	-3.035130622	0.002404315	0.022012036	LOC413365	nucleoporin SEH1 isoform X2	FBgn0033247	Nucleoporin at 44A	Nup44A
gene9989	269.5287687	-0.002606406	0.000843659	-3.089405668	0.002005574	0.019315303	LOC725086	phosphatidylinositol N-acetylglucosaminyltransferase subunit P isoform X1	FBgn0260224	-	CG42498
gene8061	465.739437	-0.002607457	0.000821333	-3.174663417	0.001500104	0.015722816	LOC412094	protein catecholamines up	FBgn0002022	Catecholamines up	Catsup
gene3897	339.3187152	-0.002614721	0.000955753	-2.735771619	0.00622342	0.041799386	LOC552336	UBX domain-containing protein 1	FBgn0035830	-	CG8209
gene5565	208.2487898	-0.002619377	0.000858256	-3.051977436	0.002273392	0.021134168	Smb	small ribonucleoprotein particle protein B	FBgn0262601	Small ribonucleoprotein particle protein SmB	SmB
gene10105	371.1786007	-0.002623637	0.000925535	-2.834723928	0.00458653	0.034052489	LOC725918	39S ribosomal protein L53, mitochondrial	FBgn0050481	mitochondrial ribosomal protein L53	mRpL53
gene4425	1073.715497	-0.002623691	0.000781233	-3.358395592	0.000783963	0.010056474	LOC551903	DNA replication licensing factor Mcm5 isoform X2	FBgn0017577	Minichromosome maintenance 5	Mcm5
gene1123	366.2211615	-0.002624415	0.000906132	-2.896282737	0.00377612	0.029973486	LOC725458	hydroxylysine kinase	FBgn0086909	-	CG31751
gene11098	290.7540778	-0.00262876	0.000775049	-3.391733508	0.00069452	0.009241309	LOC408493	uncharacterized protein LOC408493	FBgn0285951	mitochondrial ribosomal protein S34	mRpS34
gene9641	363.5260661	-0.002632445	0.000967185	-2.721760727	0.006493514	0.043174308	LOC409892	dnaJ homolog subfamily C member 9 isoform X2	FBgn0037878	-	CG6693
gene962	2573.165092	-0.002633863	0.000893715	-2.947095364	0.003207743	0.026859808	LOC409911	protein disulfide-isomerase A3	FBgn0033663	Endoplasmic reticulum p60	ERp60
gene4152	265.0016214	-0.002636811	0.000786698	-3.351742955	0.000803045	0.010197326	LOC100577000	eukaryotic translation elongation factor 1 epsilon-1	FBgn0050185	aaRS-interacting multifunctional protein 3	AIMP3
gene9919	246.1079772	-0.002638003	0.000804774	-3.277942984	0.001045665	0.012153413	LOC413714	ATP synthase mitochondrial F1 complex assembly factor 2	FBgn0021856	lethal (2) k14505	l(2)k14505
gene895	402.1099307	-0.00263954	0.000725047	-3.640506463	0.000272102	0.004759537	LOC409298	formylglycine-generating enzyme	FBgn0035102	-	CG7049
gene10712	13433.17383	-0.00263996	0.000627589	-4.206508845	2.59E-05	0.000886468	GluCl	glutamate-gated chloride channel isoform X3	FBgn0024963	GluClalpha	GluClalpha
gene8707	2141.905624	-0.002641717	0.000782728	-3.375011663	0.000738126	0.009627527	LOC100302106	uncharacterized protein LOC100302106	#N/A	#N/A	#N/A
gene5899	1204.918955	-0.002645119	0.000641251	-4.124936521	3.71E-05	0.001145583	LOC412394	alpha-L-fucosidase isoform X2	FBgn0285958	alpha-L-fucosidase	Fuca
gene3967	232.8356805	-0.002650605	0.000807644	-3.281897976	0.001031109	0.012072043	LOC551339	WD repeat domain-containing protein 83	FBgn0028897	-	CG4935
gene4494	163.4446002	-0.002675897	0.000908765	-2.944542547	0.003234325	0.026991028	LOC724133	uncharacterized protein LOC724133	FBgn0032486	mitochondrial translation release factor 1	mRF1
gene5278	157.6320973	-0.002676026	0.000986889	-2.711578023	0.006696378	0.044217021	LOC552204	beta-1,3-glucosyltransferase	FBgn0031765	-	CG9109
gene10966	351.2501562	-0.002685668	0.000813903	-3.29973844	0.00096775	0.011539815	LOC552579	proteasome subunit beta type-3	FBgn0026380	Proteasome beta3 subunit	Prosbeta3
gene4581	156.3481219	-0.00268596	0.000953342	-2.81741557	0.004841184	0.035225282	LOC100577702	39S ribosomal protein L11, mitochondrial	FBgn0038234	mitochondrial ribosomal protein L11	mRpL11
gene3747	710.5494624	-0.002688325	0.000933518	-2.879777414	0.00397956	0.031097673	Dl	dorsal protein isoform X1	FBgn0260632	dorsal	dl
gene9815	194.9057398	-0.002688874	0.000905576	-2.96924196	0.002985354	0.025518016	LOC100578473	protein FAM177A1	FBgn0029937	-	CG8300
gene5476	328.42473	-0.002699965	0.000900563	-2.998084492	0.002716823	0.023923799	LOC113218866	MATH and LRR domain-containing protein PFE0570w-like	#N/A	#N/A	#N/A
gene12009	296.9564026	-0.002705613	0.000762963	-3.546193413	0.000390839	0.006172222	LOC724807	protein FAM32A-like	FBgn0031603	-	CG15432
gene12318	962.7878034	-0.002706752	0.000897867	-3.014648182	0.002572775	0.023054595	LOC551434	selenium-binding protein 1-like isoform X1	FBgn0038115	-	CG7966
gene9369	140.9139247	-0.002715842	0.000951226	-2.855095681	0.004302387	0.03279857	LOC552835	glutaredoxin-related protein 5, mitochondrial	FBgn0030584	-	CG14407
gene6659	301.4136164	-0.002717059	0.000944036	-2.878132116	0.004000376	0.031214157	LOC100576515	protein KRTCAP2 homolog isoform X1	FBgn0051460	-	CG31460
gene3995	167.7260502	-0.002728589	0.000929252	-2.936329848	0.00332121	0.027498887	LOC413757	uncharacterized protein LOC413757 isoform X2	FBgn0085312	-	CG34283
gene6669	214.7955589	-0.002731502	0.000772033	-3.538063143	0.000403074	0.006290211	LOC409064	sugar transporter SWEET1	FBgn0025469	saliva	slv
gene1732	256.2379645	-0.002731687	0.000799641	-3.416144032	0.000635146	0.008714704	LOC725743	signal recognition particle 9 kDa protein	FBgn0035827	Signal recognition particle protein 9	Srp9
gene996	181.7141551	-0.002733355	0.000804788	-3.396366347	0.000682869	0.00915547	LOC726369	peptidyl-tRNA hydrolase 2, mitochondrial	FBgn0038107	-	CG17327
gene10194	308.492408	-0.002734789	0.000648694	-4.215841321	2.49E-05	0.000876362	LOC410103	partner of Y14 and mago	FBgn0034918	Partner of Y14 and Mago	Pym
gene1048	254.5257331	-0.00275775	0.00072087	-3.825587041	0.000130461	0.002812895	LOC408585	dynactin subunit 6	FBgn0086446	Dynactin 6, p27 subunit	DCTN6-p27
gene1907	801.7165036	-0.002759023	0.000742531	-3.715702355	0.00020264	0.003843612	LOC409871	WD repeat and HMG-box DNA-binding protein 1	FBgn0033890	Chromosome transmission fidelity 4	Ctf4
gene8091	187.1314939	-0.002761958	0.00083587	-3.304290085	0.000952173	0.011444485	LOC100576140	uncharacterized protein LOC100576140	#N/A	#N/A	#N/A
gene10367	280.1705396	-0.002772721	0.000979145	-2.83177928	0.004628979	0.034271312	LOC552210	fumarylacetoacetase	FBgn0016013	Fumarylacetoacetase	Faa
gene11569	487.9488026	-0.002777521	0.000902406	-3.077905476	0.00208461	0.019949192	LOC408531	PRADC1-like protein isoform X1	FBgn0034803	-	CG9849
gene7306	161.4439171	-0.002782758	0.001032946	-2.694000427	0.007060007	0.045844486	LOC726626	methionyl-tRNA formyltransferase, mitochondrial	FBgn0039836	-	CG1750
gene1459	169.5032628	-0.002786485	0.001051688	-2.649535365	0.008060254	0.049974518	LOC724794	multifunctional methyltransferase subunit TRM112-like protein	FBgn0037061	-	CG12975
gene3791	180.9242014	-0.002789833	0.000879665	-3.171470847	0.001516691	0.015865188	LOC725062	39S ribosomal protein L4, mitochondrial	FBgn0001995	mitochondrial ribosomal protein L4	mRpL4
gene9045	144.3719044	-0.002797253	0.000989417	-2.827174458	0.004696074	0.034502099	LOC726695	uncharacterized protein LOC726695 isoform X1	FBgn0034279	-	CG18635
gene9415	257.336537	-0.00280252	0.000970438	-2.887892449	0.003878325	0.030500262	LOC726757	replication protein A 14 kDa subunit	#N/A	#N/A	#N/A
gene5391	4145.056111	-0.002810452	0.000868843	-3.234705346	0.001217683	0.013610519	LOC408875	heat shock protein beta-1 isoform X2	FBgn0031037	-	CG14207
gene7993	264.283263	-0.002818789	0.000699043	-4.032354298	5.52E-05	0.00150035	LOC551726	inositol-tetrakisphosphate 1-kinase	#N/A	#N/A	#N/A
gene4356	366.9839182	-0.002821766	0.00076171	-3.704515719	0.000211795	0.003939461	LOC100578106	uncharacterized protein LOC100578106 isoform X1	#N/A	#N/A	#N/A
gene10711	245.7950221	-0.002822154	0.000883864	-3.192972494	0.001408164	0.0150732	LOC413110	DNA-directed RNA polymerases I, II, and III subunit RPABC1	FBgn0033571	Rpb5	Rpb5
gene7883	284.4809768	-0.002836342	0.000808242	-3.5092741	0.000449332	0.006791399	LOC409723	40S ribosomal protein S12, mitochondrial	FBgn0003714	technical knockout	tko
gene2818	513.1806279	-0.002837086	0.000686512	-4.132608103	3.59E-05	0.001117802	LOC102654169	acyl carrier protein, mitochondrial isoform X3	FBgn0011361	NADH dehydrogenase (ubiquinone) acyl carrier protein	ND-ACP
gene9928	220.1734623	-0.002838618	0.000816705	-3.475695686	0.00050953	0.007466277	LOC411852	peroxiredoxin-6	FBgn0031479	Peroxiredoxin 6005	Prx6005
gene7202	127.6737839	-0.002861974	0.00100408	-2.850343581	0.004367203	0.033193881	LOC100578763	COMM domain-containing protein 3	FBgn0030100	-	CG12106
gene11027	1020.017417	-0.002865909	0.000964465	-2.971501072	0.002963478	0.02539266	LOC726670	RING finger protein 207 isoform X2	#N/A	#N/A	#N/A
gene11171	227.142883	-0.002870036	0.000882901	-3.250688457	0.001151259	0.013050489	LOC551316	DNA excision repair protein ERCC-1	FBgn0028434	Ercc1	Ercc1
gene8165	330.2495564	-0.002876647	0.000912642	-3.151998843	0.001621569	0.01673035	LOC100577493	transmembrane and TPR repeat-containing protein 4 isoform X1	FBgn0038324	-	CG5038
gene6635	155.8801374	-0.002883283	0.000991566	-2.907807814	0.003639719	0.029220088	LOC724708	39S ribosomal protein L23, mitochondrial	FBgn0035335	mitochondrial ribosomal protein L23	mRpL23
gene4569	481.9921408	-0.002897549	0.000692598	-4.18359545	2.87E-05	0.000950302	LOC726139	tubulin-folding cofactor B	FBgn0034451	tubulin-binding cofactor B	TBCB
gene6857	6479.820464	-0.002904949	0.000926748	-3.134561629	0.001721111	0.017400514	LOC411282	basic-leucine zipper transcription factor A isoform X1	FBgn0028408	DNA fragmentation factor-related protein 2	Drep2
gene6202	603.9189747	-0.002914706	0.000777128	-3.750614416	0.000176402	0.00350088	LOC411695	proteasome subunit beta type-1	FBgn0002284	Proteasome beta6 subunit	Prosbeta6
gene7739	218.1533361	-0.002917591	0.000916256	-3.184251944	0.001451286	0.015425393	LOC411293	zinc finger protein 622	FBgn0030878	-	CG6769
gene10998	1465.749735	-0.002918083	0.001079657	-2.702788719	0.006876044	0.04497637	LOC726322	uncharacterized protein LOC726322 isoform X3	#N/A	#N/A	#N/A
gene6500	440.7827889	-0.002918218	0.001070134	-2.72696613	0.00639196	0.042689569	LOC100578051	uncharacterized protein LOC100578051 isoform X1	FBgn0023407	B4	B4
gene6801	401.9963364	-0.002920945	0.000778519	-3.751926685	0.000175481	0.003499177	LOC726689	prefoldin subunit 1	FBgn0031776	Prefoldin 1	Pfdn1
gene9578	2043.699612	-0.002932114	0.000781513	-3.751844343	0.000175538	0.003499177	LOC409954	peroxiredoxin 1	FBgn0040309	thioredoxin peroxidase 1	Jafrac1
gene785	387.961815	-0.002935618	0.000924271	-3.176143746	0.00149247	0.015689496	LOC411526	general transcription factor IIH subunit 2	FBgn0037202	Suppressor of stem-loop mutation	Ssl1
gene4762	3881.677377	-0.00293745	0.000981767	-2.992003072	0.002771535	0.024282963	LOC409207	synaptic vesicle membrane protein VAT-1 homolog-like isoform X1	#N/A	#N/A	#N/A
gene11913	227.7074804	-0.002949747	0.000947213	-3.114133149	0.001844862	0.018215859	LOC412031	S-phase kinase-associated protein 2 isoform X4	FBgn0037236	S-phase kinase-associated protein 2	Skp2
gene4814	246.5427518	-0.002953902	0.000938513	-3.147426776	0.001647144	0.016911634	Imd	immune deficiency	FBgn0013983	immune deficiency	imd
gene4371	267.8529347	-0.002958341	0.000720865	-4.103877248	4.06E-05	0.001236997	LOC724306	uncharacterized protein C15orf41 homolog isoform X2	FBgn0036536	-	CG12713
gene4349	131.5116351	-0.002963319	0.000976518	-3.034577612	0.002408728	0.022012036	LOC102654054	#N/A	#N/A	#N/A	#N/A
gene4791	86.02498321	-0.002964444	0.001071084	-2.767704162	0.005645267	0.039186761	LOC102655217	transcription and mRNA export factor ENY2	FBgn0000618	enhancer of yellow 2	e(y)2
gene1238	115.8348062	-0.0029781	0.001091639	-2.728099049	0.006370048	0.04264864	LOC412449	caltractin	FBgn0040010	-	CG17493
gene7345	170.325316	-0.002986619	0.000950836	-3.141044273	0.001683466	0.017126298	LOC726029	probable RNA-binding protein 18 isoform X1	FBgn0030571	-	CG14414
gene9809	265.008672	-0.002990287	0.001058364	-2.825386481	0.004722362	0.034598996	LOC552070	dynein intermediate chain 2, ciliary isoform X2	FBgn0034566	-	CG9313
gene8135	145.5396492	-0.002999449	0.000942564	-3.182224029	0.001461487	0.01545913	LOC727266	uncharacterized protein LOC727266	FBgn0033032	kune-kune	kune
gene9622	225.2289943	-0.003001747	0.000848375	-3.538232571	0.000402815	0.006290211	LOC412148	ras suppressor protein 1 isoform X2	FBgn0028546	icarus	ics
gene7195	228.9532998	-0.00300734	0.000968821	-3.104123261	0.001908438	0.018755952	LOC100576348	uncharacterized protein LOC100576348 isoform X2	#N/A	#N/A	#N/A
gene8500	407.0088865	-0.003011283	0.000844371	-3.566304577	0.000362051	0.005902877	LOC410177	phosphatidylglycerophosphatase and protein-tyrosine phosphatase 1 isoform X3	FBgn0039111	Protein tyrosine phosphatase, mitochondrial 1	PTPMT1
gene9393	289.6572496	-0.003017198	0.000995242	-3.031622443	0.002432432	0.022173122	LOC726964	uncharacterized protein LOC726964 isoform X1	#N/A	#N/A	#N/A
gene3152	321.7564733	-0.003022734	0.000834754	-3.621107616	0.000293344	0.00508063	LOC724559	cell cycle checkpoint protein RAD17	FBgn0025808	Rad17	Rad17
gene3797	169.8519784	-0.00302332	0.000961881	-3.143133859	0.001671494	0.017056494	LOC725102	protein dpy-30 homolog	FBgn0035491	Dpy-30-like 2	Dpy-30L2
gene2226	474.1100699	-0.003030655	0.000693378	-4.370853793	1.24E-05	0.000540307	LOC725358	protein YIPF1	FBgn0030435	-	CG4645
gene4650	983.7435031	-0.0030334	0.000971243	-3.123213381	0.00178888	0.017762705	LOC411647	calumenin	FBgn0025682	supercoiling factor	scf
gene9945	13149.12854	-0.003035007	0.000602537	-5.037046312	4.73E-07	5.15E-05	LOC408388	tubulin alpha-1 chain	FBgn0003884	alpha-Tubulin at 84B	alphaTub84B
gene10932	1479.720856	-0.003035687	0.000677546	-4.480417175	7.45E-06	0.000373016	LOC409862	serine/arginine-rich splicing factor 2	FBgn0265298	SR family splicing factor SC35	SC35
gene1447	114.6078987	-0.003047177	0.001122769	-2.713983636	0.006647945	0.043934265	LOC725736	probable oligoribonuclease	#N/A	#N/A	#N/A
gene2544	387.4154707	-0.00304918	0.001041238	-2.928416772	0.00340693	0.027967536	LOC413394	vesicle-trafficking protein SEC22b-B	FBgn0260855	Secretory 22	Sec22
gene7060	107.1727577	-0.003061899	0.000980756	-3.121980155	0.00179639	0.017820531	LOC724320	PHD finger-like domain-containing protein 5A	FBgn0031822	PHD finger protein 5a	Phf5a
gene6342	331.2466492	-0.00306382	0.000671089	-4.565443486	4.98E-06	0.000283119	LOC113218524	39S ribosomal protein L39, mitochondrial	FBgn0036462	mitochondrial ribosomal protein L39	mRpL39
gene5217	187.0352311	-0.003065904	0.000976768	-3.138825688	0.001696263	0.017182187	LOC551178	serine/threonine-protein phosphatase PGAM5, mitochondrial	#N/A	#N/A	#N/A
gene7943	1444.146058	-0.00307273	0.000919208	-3.342802131	0.00082937	0.010431304	LOC412526	protein disulfide-isomerase A6 homolog	FBgn0025678	calcium-binding protein 1	CaBP1
gene7971	175.2147777	-0.003074816	0.000958489	-3.207981589	0.001336701	0.014529055	LOC727023	transcription initiation factor TFIID subunit 9 isoform X1	FBgn0000617	enhancer of yellow 1	e(y)1
gene9888	453.974295	-0.003075275	0.000707149	-4.348837837	1.37E-05	0.000570402	LOC725656	uncharacterized protein DDB_G0288805	#N/A	#N/A	#N/A
gene1448	1104.003434	-0.003078821	0.000535009	-5.754711284	8.68E-09	3.53E-06	LOC725712	uncharacterized protein LOC725712	FBgn0001989	NADH dehydrogenase (ubiquinone) B17 subunit	ND-B17
gene5548	212.6295606	-0.003097415	0.00096399	-3.213119502	0.001313016	0.014375149	LOC724930	caspase-8	FBgn0020381	Death related ced-3/Nedd2-like caspase	Dredd
gene994	1167.483707	-0.003098807	0.000790653	-3.919300637	8.88E-05	0.002146999	Gtpx1	glutathione peroxidase-like 1 isoform X1	FBgn0035438	PHGPx	PHGPx
gene2905	196.3614506	-0.003102201	0.001024632	-3.027624608	0.002464841	0.022372029	LOC413997	translocator protein	FBgn0031263	Translocator protein	Tspo
gene7651	330.3151459	-0.003109985	0.001023493	-3.038599965	0.002376802	0.021821917	LOC411845	p21-activated protein kinase-interacting protein 1-like	FBgn0030630	-	CG12608
gene1428	261.9208961	-0.003112162	0.000976753	-3.186232537	0.001441387	0.015382074	LOC552644	lipoyl synthase, mitochondrial isoform X1	FBgn0029158	Lipoic acid synthase	Las
gene9481	384.1981482	-0.003120167	0.000913884	-3.414182819	0.000639736	0.008754941	LOC100578388	uncharacterized protein LOC100578388 isoform X1	#N/A	#N/A	#N/A
gene9467	219.3584924	-0.003122383	0.000917734	-3.402275834	0.000668272	0.009011633	LOC409762	sarcoplasmic calcium-binding protein 1	FBgn0020908	Sarcoplasmic calcium-binding protein 1	Scp1
gene1278	394.4613118	-0.003125747	0.001043678	-2.994933754	0.002745045	0.024107561	LOC551912	c-Myc-binding protein isoform X4	#N/A	#N/A	#N/A
gene2791	211.0200335	-0.003127346	0.000872562	-3.584095893	0.000338248	0.005618849	LOC551171	peroxisomal membrane protein 2	FBgn0035252	-	CG7970
gene6400	441.5148376	-0.003133768	0.000847754	-3.696554409	0.000218545	0.004050759	LOC724533	small nuclear ribonucleoprotein Sm D3	FBgn0023167	Small ribonucleoprotein particle protein SmD3	SmD3
gene11743	1292.341013	-0.003135676	0.000719279	-4.359470886	1.30E-05	0.000553246	LOC408516	protein D2 isoform X3	FBgn0032453	-	CG6180
gene3335	213.669926	-0.003135918	0.000989861	-3.168037968	0.001534715	0.016016307	LOC550920	cell division cycle protein 16 homolog isoform X2	FBgn0025781	Cell division cycle 16	Cdc16
gene11332	240.818115	-0.003142648	0.000942891	-3.332989698	0.000859181	0.010609048	LOC102653759	zinc finger CCHC domain-containing protein 4	FBgn0033948	-	CG12863
gene1352	240.3477365	-0.003161358	0.001005044	-3.145493598	0.001658068	0.016990777	LOC410784	putative GTP-binding protein 6	FBgn0039339	-	CG5116
gene8694	232.6744488	-0.003164709	0.000796554	-3.9729986	7.10E-05	0.001811195	LOC102656136	prefoldin subunit 4	FBgn0035603	Prefoldin 4	Pfdn4
gene10231	207.5257707	-0.003166476	0.000844549	-3.749309506	0.000177322	0.003508255	LOC408407	translation machinery-associated protein 7 homolog	FBgn0026879	-	CG13364
gene2968	46477.21841	-0.003167726	0.001034486	-3.062124271	0.002197722	0.020639051	LOC725960	neurofilament heavy polypeptide	#N/A	#N/A	#N/A
gene2111	309.1472113	-0.003172347	0.001105586	-2.869381246	0.004112757	0.031772574	LOC551395	acetyl-CoA acetyltransferase, cytosolic	FBgn0035203	-	CG9149
gene3492	310.3992589	-0.00317435	0.001067223	-2.974402753	0.002935595	0.025297357	LOC725942	glutathione S-transferase 1-1	FBgn0250732	GST-containing FLYWCH zinc-finger protein	gfzf
gene577	1379.154576	-0.003176493	0.001123807	-2.826548078	0.004705268	0.034545627	LOC409078	uncharacterized protein LOC409078 isoform X3	FBgn0035648	-	CG13288
gene637	378.1553341	-0.003194142	0.000756975	-4.219615842	2.45E-05	0.000870524	LOC102654555	leucine-rich repeat-containing protein 59 isoform X2	FBgn0036008	-	CG3408
gene4310	473.1766966	-0.003196479	0.001147204	-2.786321422	0.005330998	0.037707217	LOC725147	40S ribosomal protein S29 isoform X2	FBgn0261599	Ribosomal protein S29	RpS29
gene8678	398.9739074	-0.003209132	0.001179996	-2.719612477	0.006535846	0.043304395	LOC413567	L-xylulose reductase	FBgn0030968	-	CG7322
gene1853	162.7475942	-0.003210406	0.00090071	-3.564304539	0.000364822	0.005911574	LOC410883	charged multivesicular body protein 6	FBgn0034744	Vacuolar protein sorting 20	Vps20
gene2102	426.4460962	-0.00321309	0.00087215	-3.684102082	0.00022951	0.004224348	LOC410856	28S ribosomal protein S29, mitochondrial isoform X1	FBgn0034727	mitochondrial ribosomal protein S29	mRpS29
gene7008	478.6956676	-0.003229164	0.000796408	-4.054659708	5.02E-05	0.001410746	LOC725039	eukaryotic translation initiation factor 4E-binding protein 1	FBgn0261560	Thor	Thor
gene2641	401.1486987	-0.003232562	0.000945322	-3.419536286	0.00062728	0.008646808	LOC100576467	14 kDa phosphohistidine phosphatase	FBgn0001280	janus A	janA
gene10544	233.7749226	-0.003244411	0.000792591	-4.093424422	4.25E-05	0.00127575	LOC411778	RNA-binding protein 8A	FBgn0033378	tsunagi	tsu
gene4311	129.1620317	-0.003244776	0.00120055	-2.702740377	0.006877044	0.04497637	LOC552441	transmembrane protein 256 homolog	FBgn0038739	-	CG4686
gene8259	220.6394373	-0.003254328	0.001139658	-2.85552963	0.004296511	0.032798152	LOC408288	isovaleryl-CoA dehydrogenase, mitochondrial	FBgn0035911	-	CG6638
gene2466	1040.376732	-0.003256904	0.001168921	-2.786248997	0.00533219	0.037707217	LOC550691	putative inorganic phosphate cotransporter isoform X2	FBgn0031645	-	CG3036
gene3651	552.1979331	-0.003276878	0.000986665	-3.32116668	0.00089642	0.010948758	LOC100578248	uncharacterized serine-rich protein C215.13	FBgn0039804	-	CG15544
gene7199	1464.809412	-0.003279308	0.000673262	-4.870777393	1.11E-06	8.96E-05	LOC725563	uncharacterized protein LOC725563	FBgn0030887	-	CG6867
gene3830	479.3454702	-0.003281018	0.000805761	-4.071950723	4.66E-05	0.001360639	LOC410999	L-2-hydroxyglutarate dehydrogenase, mitochondrial isoform X1	FBgn0032729	L-2-hydroxyglutarate dehydrogenase	L2HGDH
gene2319	148.3779555	-0.003281385	0.001104239	-2.971624271	0.00296229	0.02539266	LOC409087	D-beta-hydroxybutyrate dehydrogenase, mitochondrial isoform X2	FBgn0033679	-	CG8888
gene1251	112.8695507	-0.003294384	0.001164409	-2.829232843	0.004665974	0.034400568	LOC100576938	centromere protein L	#N/A	#N/A	#N/A
gene5307	4873.377283	-0.003295682	0.001010353	-3.261910853	0.001106639	0.01270831	LOC550827	tubulin alpha-1 chain	#N/A	#N/A	#N/A
gene7144	172.2701884	-0.003302845	0.000986561	-3.347836291	0.000814451	0.010292674	LOC107965827	uncharacterized protein LOC107965827	FBgn0030410	Apoptosis and caspase activation inhibitor	Aven
gene2276	3514.358914	-0.003304894	0.000966531	-3.419335514	0.000627743	0.008646808	LOC409192	probable phospholipid-transporting ATPase VD	FBgn0032120	-	CG33298
gene1057	149.007841	-0.003320683	0.001103448	-3.009370993	0.002617892	0.023340112	LOC551206	uncharacterized protein LOC551206	FBgn0038545	pasiflora 1	pasi1
gene11148	182.8419429	-0.003336262	0.001069942	-3.118170456	0.001819775	0.018035577	LOC409614	group XIIA secretory phospholipase A2	FBgn0036545	GXIVsPLA2	GXIVsPLA2
gene7684	442.9773608	-0.003336701	0.001179666	-2.828514125	0.004676464	0.034441014	LOC100576355	uncharacterized protein LOC100576355 isoform X1	FBgn0050044	stanley-cup	s-cup
gene7805	354.3153501	-0.003339796	0.000614945	-5.431049761	5.60E-08	1.14E-05	LOC727275	proliferating cell nuclear antigen	FBgn0005655	Proliferating cell nuclear antigen	PCNA
gene11486	137.6967032	-0.003345895	0.001061353	-3.15248171	0.00161889	0.016719031	LOC550767	ribose-5-phosphate isomerase	FBgn0050410	Ribose-5-phosphate isomerase	Rpi
gene8144	256.6261885	-0.003353857	0.000825898	-4.060859987	4.89E-05	0.001388567	LOC552639	acylphosphatase-1	FBgn0085190	-	CG34161
gene12067	887.1590957	-0.003362346	0.001008885	-3.332736235	0.000859964	0.010609048	LOC408559	retinal dehydrogenase 1	FBgn0051075	-	CG31075
gene3271	7208.08328	-0.003366234	0.000864516	-3.893776271	9.87E-05	0.002320572	LOC552283	uncharacterized protein LOC552283	FBgn0010226	Glutathione S transferase S1	GstS1
gene10848	1310.879832	-0.003371929	0.000987309	-3.415271569	0.000637184	0.008731328	LOC552517	60S ribosomal protein L13	FBgn0011272	Ribosomal protein L13	RpL13
gene1687	167.5912201	-0.003375226	0.001105718	-3.052519585	0.002269289	0.021134168	LOC100578624	delta(3,5)-Delta(2,4)-dienoyl-CoA isomerase, mitochondrial isoform X1	FBgn0031092	-	CG9577
gene1193	268.9178634	-0.003379435	0.000747457	-4.521244998	6.15E-06	0.000323136	LOC726061	mitochondrial import inner membrane translocase subunit Tim10	FBgn0027360	Translocase of inner membrane 10	Tim10
gene11199	74.66815602	-0.00338029	0.001234143	-2.738976923	0.00616307	0.04154722	LOC100577679	origin recognition complex subunit 2 isoform X1	FBgn0015270	Origin recognition complex subunit 2	Orc2
gene4033	156.2365486	-0.003383274	0.001249049	-2.708680619	0.006755133	0.044445115	LOC726806	uncharacterized protein LOC726806 isoform X2	FBgn0034266	-	CG4975
gene1259	67.08301697	-0.003383942	0.001240927	-2.726947365	0.006392323	0.042689569	LOC724638	H/ACA ribonucleoprotein complex subunit 3	FBgn0033548	-	CG7637
gene4029	157.1171782	-0.003407248	0.001207284	-2.822241633	0.004768923	0.034817878	LOC551464	TRAF3-interacting protein 1	FBgn0038221	Intraflagellar transport 54	IFT54
gene1867	134.1595926	-0.003427848	0.001134598	-3.021200883	0.002517743	0.022696204	LOC410879	U3 small nucleolar RNA-interacting protein 2 isoform X2	FBgn0053505	U3 small nuclear riboprotein factor 55K	U3-55K
gene6397	515.8691386	-0.003438528	0.000969298	-3.547442788	0.00038899	0.006153108	crh-BP	corticotropin releasing hormone binding protein	FBgn0039770	-	CG15537
gene6296	131.0557782	-0.003440288	0.001071821	-3.20976128	0.001328452	0.0144926	LOC552732	alpha-ketoglutarate-dependent dioxygenase alkB homolog 6	FBgn0032259	-	CG6144
gene1813	192.2573256	-0.003444088	0.000898004	-3.835270948	0.000125426	0.002732217	LOC410889	peroxisomal membrane protein 11B	FBgn0034058	Peroxin 11	Pex11
gene12245	163.9518573	-0.003455629	0.001084786	-3.185541065	0.001444836	0.015387794	LOC551652	dynein light chain Tctex-type 1	FBgn0024432	Dynein light chain 90F	Dlc90F
gene2896	467.3236201	-0.003457624	0.001222655	-2.827964537	0.0046845	0.034441014	LOC724188	protein transport protein Sec61 subunit beta	FBgn0010638	Sec61 beta subunit	Sec61beta
gene3498	1212.421983	-0.003468155	0.001091195	-3.17830766	0.001481375	0.01558837	LOC413884	ubiquitin-40S ribosomal protein S27a	FBgn0003942	Ribosomal protein S27A	RpS27A
gene9746	571.9711106	-0.003468393	0.001095176	-3.166974991	0.001540336	0.016048961	LOC724142	60S ribosomal protein L24 isoform X1	FBgn0032518	Ribosomal protein L24	RpL24
gene4891	146.1400424	-0.003480002	0.001257127	-2.768217571	0.005636381	0.039176559	LOC411793	EARP-interacting protein homolog	FBgn0036292	-	CG10646
gene9954	705.9267852	-0.003481586	0.001043019	-3.337987918	0.000843874	0.010523111	LOC726789	40S ribosomal protein S26	FBgn0261597	Ribosomal protein S26	RpS26
gene10689	3381.881884	-0.003488733	0.00082713	-4.217877303	2.47E-05	0.000871393	LOC552445	60S ribosomal protein L3	FBgn0020910	Ribosomal protein L3	RpL3
gene3130	236.0927073	-0.003503284	0.001200928	-2.917148077	0.00353248	0.028620133	LOC413805	H/ACA ribonucleoprotein complex subunit 4	FBgn0259937	Nucleolar protein at 60B	Nop60B
gene5482	258.8870467	-0.003509198	0.001284193	-2.732609435	0.006283479	0.04214918	LOC725761	uncharacterized abhydrolase domain-containing protein DDB_G0269086	FBgn0260991	Inner centromere protein	Incenp
gene4382	550.5963083	-0.003513986	0.001029377	-3.41370067	0.000640869	0.008759102	LOC411091	RNA-binding protein 34	FBgn0032620	-	CG12288
gene5784	122.5097137	-0.003518176	0.001102217	-3.191909323	0.001413357	0.015113478	LOC102654594	WD repeat-containing protein 18	FBgn0023514	-	CG14805
gene9787	2941.700597	-0.003523501	0.00085925	-4.100671685	4.12E-05	0.001247072	LOC100576956	metalloproteinase inhibitor 3	FBgn0025879	Tissue inhibitor of metalloproteases	Timp
gene3831	471.6660928	-0.00353653	0.00094159	-3.755910743	0.000172712	0.003469021	LOC410998	E3 ubiquitin-protein ligase TRIM9 isoform X2	FBgn0051721	Tripartite motif containing 9	Trim9
gene5959	7278.619576	-0.003545698	0.001004898	-3.528414513	0.000418057	0.006438443	LOC408936	RNA-binding protein squid isoform X1	FBgn0263396	squid	sqd
gene8229	2359.153755	-0.003552088	0.001118595	-3.175489796	0.001495838	0.015693671	LOC550651	40S ribosomal protein S4	FBgn0011284	Ribosomal protein S4	RpS4
gene9883	329.0170635	-0.003554105	0.000999709	-3.555140185	0.000377778	0.006074917	LOC551033	pre-piRNA 3\'-exonuclease trimmer	#N/A	#N/A	#N/A
gene11363	349.2184655	-0.003554793	0.000991178	-3.586433634	0.000335231	0.00557751	LOC411849	probable sulfite oxidase, mitochondrial	FBgn0030966	Sulfite oxidase	Suox
gene8057	202.4928349	-0.003564277	0.001160953	-3.070131577	0.002139645	0.020292054	LOC551153	uncharacterized protein LOC551153 isoform X1	FBgn0004584	Recombination repair protein 1	Rrp1
gene7629	859.2137434	-0.003585575	0.000942149	-3.805739148	0.000141381	0.002975486	LOC102655188	zinc finger protein 2 homolog	#N/A	#N/A	#N/A
gene7185	166.3775171	-0.003592926	0.001059013	-3.392710966	0.000692046	0.009231651	LOC102656685	39S ribosomal protein L42, mitochondrial	FBgn0033480	mitochondrial ribosomal protein L42	mRpL42
gene4665	333.3686042	-0.00359957	0.000943752	-3.814104064	0.000136678	0.00290879	LOC408860	haloacid dehalogenase-like hydrolase domain-containing protein 2	FBgn0032032	-	CG17294
gene7631	110.2846978	-0.003606187	0.001276332	-2.825430629	0.004721711	0.034598996	LOC100576534	zinc finger protein 580	#N/A	#N/A	#N/A
gene9851	192.5581006	-0.003609123	0.000964892	-3.740441842	0.000183697	0.003574142	LOC727490	E3 ubiquitin-protein ligase FANCL	FBgn0037781	Fancl	Fancl
gene6328	95.28620052	-0.003618398	0.001221302	-2.962739291	0.003049147	0.02587489	LOC726890	carbonic anhydrase 2	FBgn0039486	Carbonic anhydrase IX	caix
gene4574	593.2440608	-0.003623728	0.001172685	-3.090111472	0.002000814	0.019304656	LOC552106	uncharacterized protein LOC552106	FBgn0038834	Ribosomal protein S30	RpS30
gene12113	106.1656814	-0.003626492	0.001105638	-3.280000535	0.001038069	0.012105075	LOC100578921	uncharacterized protein LOC100578921	#N/A	#N/A	#N/A
gene8981	86.42676812	-0.003629194	0.001355655	-2.677077777	0.007426739	0.047442675	LOC727424	mitochondrial thiamine pyrophosphate carrier	FBgn0037852	Thiamine pyrophosphate carrier protein 1	Tpc1
gene8727	790.7277131	-0.00363546	0.001093005	-3.326114419	0.000880658	0.010793676	LOC409861	nucleoside diphosphate kinase	FBgn0000150	abnormal wing discs	awd
gene11689	151.6443753	-0.003635545	0.001024061	-3.550124646	0.000385049	0.006136455	LOC408512	origin recognition complex subunit 1	FBgn0022772	Origin recognition complex subunit 1	Orc1
gene452	382.275086	-0.003658032	0.0007178	-5.096173099	3.47E-07	4.21E-05	LOC727074	signal peptidase complex subunit 3	FBgn0039172	Spase 22/23-subunit	Spase22-23
gene11602	146.4904119	-0.003661254	0.001002583	-3.651820844	0.000260388	0.004642689	LOC726731	probable 28S ribosomal protein S26, mitochondrial	FBgn0036774	mitochondrial ribosomal protein S26	mRpS26
gene10556	1244.6428	-0.003661639	0.001109388	-3.300594892	0.000964801	0.01151765	LOC409202	40S ribosomal protein S9	FBgn0010408	Ribosomal protein S9	RpS9
gene2821	300.2341665	-0.003671211	0.001292687	-2.839984783	0.004511569	0.033764547	LOC551479	40S ribosomal protein S21	FBgn0015521	Ribosomal protein S21	RpS21
gene8839	204.871991	-0.003695032	0.001222331	-3.02293917	0.002503326	0.022643523	LOC411719	queuine tRNA-ribosyltransferase catalytic subunit	FBgn0031321	tRNA-guanine transglycosylase	Tgt
gene1522	544.9138287	-0.003706173	0.000912561	-4.061287792	4.88E-05	0.001388567	LOC551732	protein farnesyltransferase/geranylgeranyltransferase type-1 subunit alpha isoform X1	FBgn0031633	Farnesyl transferase alpha	Fnta
gene2454	410.5540186	-0.003708923	0.000781251	-4.747416154	2.06E-06	0.000151161	LOC550978	non-structural maintenance of chromosomes element 3 homolog	FBgn0037481	MAGE	MAGE
gene11669	172.1364237	-0.003710956	0.001153846	-3.216161377	0.001299178	0.014282842	LOC413964	serine/threonine-protein kinase grp	FBgn0261278	grapes	grp
gene5315	155.4053702	-0.003724479	0.00126633	-2.94116032	0.003269853	0.027230363	LOC727202	carbohydrate sulfotransferase 11	#N/A	#N/A	#N/A
gene11138	363.893975	-0.003730426	0.000810929	-4.600188248	4.22E-06	0.000253386	LOC100576530	uncharacterized protein LOC100576530	#N/A	#N/A	#N/A
gene300	190.9612117	-0.003737343	0.000998394	-3.743354803	0.00018158	0.00355257	LOC551202	intraflagellar transport protein 52 homolog	FBgn0031829	Intraflagellar transport 52	IFT52
gene11265	987.1657637	-0.003750482	0.001229504	-3.050402978	0.002285345	0.02119813	LOC724186	60S ribosomal protein L19	FBgn0285950	Ribosomal protein L19	RpL19
gene12131	219.1367358	-0.003765122	0.001134329	-3.319249744	0.000902597	0.010986099	LOC413121	39S ribosomal protein L22, mitochondrial isoform X1	FBgn0030786	mitochondrial ribosomal protein L22	mRpL22
gene409	23791.95437	-0.003768223	0.001171971	-3.215288071	0.001303137	0.014296615	LOC503505	icarapin-like precursor	#N/A	#N/A	#N/A
gene6706	265.4736458	-0.003778481	0.000754808	-5.00588549	5.56E-07	5.56E-05	LOC551751	gem-associated protein 2	FBgn0036850	Gemin2	Gem2
gene2336	286.7968082	-0.0037982	0.001183584	-3.209067343	0.001331663	0.0144926	CSP2	chemosensory protein 2 precursor	#N/A	#N/A	#N/A
gene8117	483.6141301	-0.003808043	0.000846148	-4.500443406	6.78E-06	0.000346103	LOC551072	carbonyl reductase	#N/A	#N/A	#N/A
gene8130	209.9272582	-0.003817158	0.00113057	-3.376314406	0.000734639	0.009607564	LOC412363	cilia- and flagella-associated protein 20	FBgn0032248	Basal body up regulated gene 22	Bug22
gene8338	1241.459279	-0.003821548	0.001161655	-3.289743731	0.001002787	0.011825622	RpLP1	60S acidic ribosomal protein P1	FBgn0002593	Ribosomal protein LP1	RpLP1
gene4732	134.0751939	-0.003822379	0.001021443	-3.742138344	0.000182461	0.003556643	LOC552772	EEF1A lysine methyltransferase 1	FBgn0031777	-	CG9154
gene10090	252.5031765	-0.00383374	0.001004924	-3.814954858	0.000136208	0.002907143	LOC727025	DNA-directed RNA polymerases I, II, and III subunit RPABC4	FBgn0262954	Rpb12	Rpb12
gene563	1821.235521	-0.003849372	0.001006601	-3.824128888	0.000131235	0.00282383	LOC725383	60S ribosomal protein L38	FBgn0040007	Ribosomal protein L38	RpL38
gene2411	1799.21207	-0.003853727	0.00108446	-3.553590833	0.00038001	0.006092269	LOC412045	dolichyl-diphosphooligosaccharide--protein glycosyltransferase subunit 2	FBgn0034277	Oligosaccharide transferase Delta subunit	OstDelta
gene9174	243.4449328	-0.00386674	0.001216033	-3.179798896	0.001473773	0.015539332	LOC552683	chitinase domain-containing protein 1	FBgn0031996	-	CG8460
gene1496	120.2094213	-0.003880604	0.001208355	-3.211477301	0.001320544	0.01442766	LOC413255	2-methoxy-6-polyprenyl-1,4-benzoquinol methylase, mitochondrial	FBgn0030460	-	CG2453
gene5247	1391.476612	-0.003890775	0.001305204	-2.980970307	0.002873367	0.024923742	LOC411158	leucine-rich repeat-containing protein 24	FBgn0031016	kekkon 5	kek5
gene2283	89.28371315	-0.0038961	0.001412887	-2.757545424	0.005823712	0.039876765	LOC552595	mitochondrial ornithine transporter 1	FBgn0030218	-	CG1628
gene163	239.6430265	-0.003896601	0.000861513	-4.522976183	6.10E-06	0.000322106	LOC726235	lymphoid-specific helicase	#N/A	#N/A	#N/A
gene11958	228.9021576	-0.003899024	0.001299641	-3.000077665	0.002699108	0.023842871	LOC552554	RNA 3\'-terminal phosphate cyclase isoform X1	FBgn0025630	RNA 3'-terminal phosphate cyclase	Rtca
gene11036	153.7072814	-0.00391818	0.001119494	-3.499957493	0.000465332	0.006964713	LOC100576374	protein MMS22-like isoform X2	FBgn0023513	-	CG14803
gene11910	6586.161238	-0.003921752	0.000808989	-4.847721848	1.25E-06	9.85E-05	LOC409854	Y-box factor homolog isoform X2	FBgn0022959	ypsilon schachtel	yps
gene1797	1132.866943	-0.003944179	0.001297815	-3.039090997	0.002372932	0.021821917	LOC102654426	60S ribosomal protein L18	FBgn0035753	Ribosomal protein L18	RpL18
gene4084	186.0057393	-0.003945327	0.001321982	-2.984403322	0.00284132	0.024726971	LOC724891	DNA polymerase epsilon subunit 2 isoform X2	FBgn0035644	DNA polymerase epsilon 58kD subunit	DNApol-epsilon58
gene11753	174.7446762	-0.003962257	0.00088038	-4.500622737	6.78E-06	0.000346103	LOC726720	U4/U6.U5 small nuclear ribonucleoprotein 27 kDa protein	FBgn0021895	yantar	ytr
gene1069	1169.13551	-0.003967452	0.001469973	-2.698996391	0.006954893	0.04538508	LOC551529	fibroblast growth factor 1	#N/A	#N/A	#N/A
gene6453	493.7233595	-0.003978575	0.00134192	-2.96483759	0.003028428	0.025740417	LOC552494	60S ribosomal protein L37	FBgn0030616	Ribosomal protein L37a	RpL37a
gene960	850.5587799	-0.003982842	0.001194347	-3.334745016	0.000853776	0.010562235	LOC409832	60S ribosomal protein L18a	FBgn0010409	Ribosomal protein L18A	RpL18A
gene6973	140.4939711	-0.003991879	0.001325936	-3.01061321	0.002607207	0.023278135	LOC551296	UPF0160 protein MYG1, mitochondrial isoform X2	FBgn0037652	-	CG11980
gene4086	64.44593672	-0.004000189	0.001509364	-2.650248669	0.008043255	0.049962967	LOC413930	tetratricopeptide repeat protein 30A isoform X1	FBgn0032470	Tetratricopeptide repeat domain 30	Ttc30
gene10135	322.0962562	-0.00402178	0.000806909	-4.984179909	6.22E-07	5.92E-05	LOC551392	U11/U12 small nuclear ribonucleoprotein 48 kDa protein	#N/A	#N/A	#N/A
gene10597	151.1865944	-0.004027847	0.001162317	-3.465358764	0.000529525	0.007655739	LOC727277	LETM1 domain-containing protein 1	FBgn0017429	-	CG5989
gene2687	91.77139313	-0.00403806	0.001222638	-3.302743795	0.000957438	0.011455645	LOC726232	COMM domain-containing protein 5 isoform X2	FBgn0067622	Like Sm protein 4	LSm-4
gene4819	1521.484425	-0.00404147	0.001347696	-2.998799277	0.002710458	0.023903163	LOC409728	40S ribosomal protein S5	FBgn0002590	Ribosomal protein S5a	RpS5a
gene5287	266.9965591	-0.004045648	0.001244112	-3.251835911	0.001146622	0.013039894	LOC409977	uncharacterized protein LOC409977	FBgn0031070	-	CG12702
gene393	167.5186331	-0.00404884	0.001213472	-3.336575665	0.000848173	0.010523111	LOC725920	vitellogenin receptor	FBgn0004649	yolkless	yl
gene8943	190.5312104	-0.004049632	0.001372048	-2.951523034	0.00316211	0.026619672	LOC408348	#N/A	#N/A	#N/A	#N/A
gene1435	278.0318806	-0.004071767	0.00138254	-2.945135934	0.003228128	0.026960611	LOC100576885	GRIP and coiled-coil domain-containing protein PFC0235w isoform X1	FBgn0036206	-	CG5964
gene9094	547.8150534	-0.004086566	0.001419186	-2.879514648	0.003982878	0.031100595	LOC551323	uncharacterized protein LOC551323 isoform X2	FBgn0261341	vermiform	verm
gene6389	1100.047421	-0.004091917	0.001030932	-3.969143737	7.21E-05	0.001826085	RpL35	ribosomal protein L35	FBgn0029785	Ribosomal protein L35	RpL35
gene5264	124.7979228	-0.00410008	0.001225434	-3.345818557	0.000820401	0.010343117	LOC411156	elongator complex protein 4 isoform X2	FBgn0031711	-	CG6907
gene5637	95.7486088	-0.004117437	0.001513255	-2.720914929	0.006510151	0.043230514	LOC725935	claspin-like	FBgn0052251	Claspin	Claspin
gene4247	377.1190112	-0.004123803	0.001381435	-2.985160042	0.0028343	0.024706583	LOC100576657	#N/A	#N/A	#N/A	#N/A
gene4426	543.8617023	-0.004128555	0.001144294	-3.607948567	0.000308628	0.00523379	LOC727450	putative uncharacterized protein DDB_G0289041	#N/A	#N/A	#N/A
gene3439	1031.104436	-0.004132761	0.00107848	-3.832024635	0.000127093	0.002757161	Rps14	40S ribosomal protein S14	FBgn0004403	Ribosomal protein S14a	RpS14a
gene1294	396.5480614	-0.004133418	0.000952055	-4.341572909	1.41E-05	0.000583825	LOC411927	monoacylglycerol lipase ABHD12 isoform X2	FBgn0034419	-	CG15111
gene5614	1561.494966	-0.004158389	0.001408485	-2.95238494	0.003153296	0.026587844	LOC552272	40S ribosomal protein S23	FBgn0033912	Ribosomal protein S23	RpS23
gene3987	624.7467954	-0.004171489	0.001387721	-3.005998507	0.002647103	0.023501381	LOC551867	40S ribosomal protein S13	FBgn0010265	Ribosomal protein S13	RpS13
gene8481	111.2579587	-0.004177252	0.001275375	-3.275312356	0.001055452	0.01222681	LOC412174	dynein intermediate chain 2, axonemal isoform X1	FBgn0036195	dynein, axonemal, intermediate chain 2	Dnai2
gene1309	100.3950023	-0.004184682	0.001439334	-2.907372871	0.003644785	0.029238534	LOC107965508	tRNA (guanine-N(7)-)-methyltransferase non-catalytic subunit WDR4	FBgn0029857	wuho	wuho
gene8908	578.1058953	-0.004199005	0.000853593	-4.919210874	8.69E-07	7.46E-05	LOC107965212	#N/A	#N/A	#N/A	#N/A
gene7925	2129.193253	-0.004199802	0.001133528	-3.705069255	0.000211333	0.003939055	LOC550711	60S acidic ribosomal protein P0	FBgn0000100	Ribosomal protein LP0	RpLP0
gene3243	164.9242245	-0.004210574	0.001503513	-2.800491547	0.005102484	0.036525185	LOC412670	probable phosphoserine aminotransferase	FBgn0014427	-	CG11899
gene1639	1694.687787	-0.004216313	0.001137337	-3.707180336	0.00020958	0.003925904	LOC726171	60S ribosomal protein L11	FBgn0013325	Ribosomal protein L11	RpL11
gene6829	136.5846792	-0.004242468	0.001103466	-3.844675801	0.000120712	0.002668179	LOC411856	U3 small nucleolar ribonucleoprotein protein IMP4	FBgn0039274	-	CG11920
gene2052	160.7213549	-0.004262131	0.001073711	-3.969531431	7.20E-05	0.001826085	LOC410872	SUMO-activating enzyme subunit 1	FBgn0029512	Activator of SUMO 1	Aos1
gene6361	336.7682771	-0.004269815	0.000842559	-5.067677399	4.03E-07	4.57E-05	LOC726504	histone PARylation factor 1 isoform X1	FBgn0037377	-	CG1218
gene1794	172.2220983	-0.004300203	0.001020408	-4.214201057	2.51E-05	0.000879822	LOC552471	39S ribosomal protein L52, mitochondrial	FBgn0033208	mitochondrial ribosomal protein L52	mRpL52
gene8426	1651.360439	-0.004306253	0.001265767	-3.402088881	0.000668729	0.009011633	LOC410188	60S ribosomal protein L8	FBgn0261602	Ribosomal protein L8	RpL8
gene9247	162.6220591	-0.004312467	0.000943694	-4.569775407	4.88E-06	0.000278829	LOC726781	ubiquitin-like-conjugating enzyme ATG10 isoform X6	FBgn0040780	Autophagy-related 10	Atg10
gene9069	1135.718782	-0.0043169	0.001436361	-3.005442616	0.002651946	0.023514345	LOC726913	cytochrome b5 type B isoform X3	FBgn0032652	-	CG6870
gene5608	1224.874281	-0.004322143	0.001402564	-3.081601762	0.002058901	0.019738918	LOC724832	innexin inx2	FBgn0027108	Innexin 2	Inx2
gene11128	336.1774052	-0.004326245	0.001353819	-3.195585837	0.001395473	0.014952504	LOC727313	uncharacterized protein LOC727313	FBgn0035928	-	CG13310
gene10564	1549.239675	-0.00432763	0.001064405	-4.065774058	4.79E-05	0.001377565	LOC552726	40S ribosomal protein S18	FBgn0010411	Ribosomal protein S18	RpS18
gene5783	664.2267258	-0.004332888	0.001398852	-3.097460462	0.001951864	0.019072081	LOC551644	40S ribosomal protein S15	FBgn0034138	Ribosomal protein S15	RpS15
gene8884	231.0978672	-0.004343012	0.001388957	-3.126815893	0.001767105	0.01769618	LOC552482	protoporphyrinogen oxidase	FBgn0020018	Protoporphyrinogen oxidase	Ppox
gene8741	575.2618213	-0.004355574	0.001138447	-3.825889339	0.000130301	0.002812895	LOC552774	60S ribosomal protein L28	FBgn0035422	Ribosomal protein L28	RpL28
gene5589	1564.066657	-0.004356681	0.001110591	-3.922850523	8.75E-05	0.002125325	LOC409450	guanine nucleotide-binding protein subunit beta-like protein	FBgn0020618	Receptor of activated protein kinase C 1	Rack1
gene3838	10936.18161	-0.004389472	0.000700307	-6.267923205	3.66E-10	3.94E-07	LOC408782	tubulin beta-1 chain	FBgn0284243	beta-Tubulin at 56D	betaTub56D
gene6414	4087.508407	-0.004416754	0.001539324	-2.869282282	0.004114045	0.031772574	LOC409165	calreticulin	FBgn0005585	Calreticulin	Calr
gene7097	167.2472221	-0.004449423	0.001293525	-3.439765427	0.000582219	0.008190598	LOC100576760	uncharacterized protein LOC100576760 isoform X2	#N/A	#N/A	#N/A
gene7597	234.5697573	-0.004457777	0.001181027	-3.774492657	0.000160334	0.003270125	LOC551133	methyltransferase-like protein 6	FBgn0085224	-	CG34195
gene8953	246.4146882	-0.004457998	0.001624243	-2.744661235	0.006057339	0.041128398	LOC412591	calcitonin gene-related peptide type 1 receptor isoform X2	FBgn0052843	Diuretic hormone 31 Receptor	Dh31-R
gene9940	463.4148696	-0.004472225	0.001350747	-3.310926348	0.000929877	0.011227598	LOC551913	protein CREG1	FBgn0025456	Cellular Repressor of E1A-stimulated Genes	CREG
gene3750	1275.727541	-0.004487304	0.001048379	-4.280229243	1.87E-05	0.000714672	LOC411515	60S ribosomal protein L44	FBgn0031980	Ribosomal protein L36A	RpL36A
gene7235	5723.162781	-0.004491348	0.00107072	-4.19469806	2.73E-05	0.000919341	Tpx-4	peroxiredoxin-like protein	FBgn0033520	Peroxiredoxin 2540-1	Prx2540-1
gene3872	96.58977124	-0.004506198	0.001394625	-3.231118174	0.001233069	0.013698611	PIH1D1	PIH1 domain-containing protein 1	FBgn0032455	Pih1D1	Pih1D1
gene8515	692.392681	-0.00452229	0.001219227	-3.709144545	0.000207961	0.003909598	LOC411380	60S ribosomal protein L30	FBgn0086710	Ribosomal protein L30	RpL30
gene3812	1335.875901	-0.004528019	0.001148894	-3.941199735	8.11E-05	0.001996639	LOC413137	60S ribosomal protein L15	FBgn0028697	Ribosomal protein L15	RpL15
gene3332	50.78488889	-0.004537814	0.00165155	-2.747608706	0.00600316	0.040891935	LOC100576735	peroxisomal membrane protein 11C	FBgn0039068	-	CG13827
gene7736	325.0728034	-0.004563676	0.000911198	-5.008434631	5.49E-07	5.56E-05	LOC408980	nucleic acid dioxygenase ALKBH1	FBgn0065035	AlkB	AlkB
gene11747	765.3027199	-0.004567473	0.001325013	-3.44711416	0.000566609	0.008035202	LOC408515	60S ribosomal protein L26	FBgn0036825	Ribosomal protein L26	RpL26
gene10802	100.0458529	-0.00457534	0.001291785	-3.541873511	0.000397296	0.006228781	LOC100577136	diphthine methyltransferase	FBgn0029892	-	CG3184
gene6939	1165.929247	-0.004582547	0.001359725	-3.370201039	0.000751134	0.009761041	LOC413875	60S ribosomal protein L31	FBgn0285949	Ribosomal protein L31	RpL31
gene7572	310.6273004	-0.004600964	0.001584654	-2.903450664	0.003690751	0.0294953	LOC100642173	uncharacterized protein LOC100642173 precursor	#N/A	#N/A	#N/A
gene171	3051.739644	-0.004602816	0.001069171	-4.30503283	1.67E-05	0.000653312	LOC725647	40S ribosomal protein S6	FBgn0261592	Ribosomal protein S6	RpS6
gene2101	530331.4538	-0.004605213	0.001710468	-2.692370635	0.007094605	0.045984359	LOC102653599	#N/A	#N/A	#N/A	#N/A
gene1426	797.2966416	-0.004616511	0.001609901	-2.867575466	0.004136301	0.031921128	LOC726056	60S ribosomal protein L21	FBgn0032987	Ribosomal protein L21	RpL21
gene5515	1432.762304	-0.004618539	0.001376886	-3.354336382	0.000795556	0.010143937	LOC409528	60S ribosomal protein L7a	FBgn0014026	Ribosomal protein L7A	RpL7A
gene6680	1245.617145	-0.004632425	0.001611275	-2.875005017	0.004040211	0.031406437	LOC727408	slit homolog 1 protein isoform X2	#N/A	#N/A	#N/A
gene4598	213.5656193	-0.004637454	0.00142358	-3.257599821	0.001123587	0.012847078	LOC411385	ester hydrolase C11orf54 homolog	FBgn0035189	-	CG9119
gene1179	127.6561234	-0.004642598	0.001497483	-3.100267613	0.001933459	0.018916599	otd2	uncharacterized protein LOC551357 isoform X1	#N/A	#N/A	#N/A
gene7786	668.9664973	-0.004642838	0.00150803	-3.078744118	0.002078751	0.019911159	LOC550715	60S ribosomal protein L12	FBgn0034968	Ribosomal protein L12	RpL12
gene11582	161.5561111	-0.004663708	0.001648235	-2.829517024	0.004661832	0.034394033	LOC102653894	uncharacterized protein LOC102653894	FBgn0039226	Uracil-DNA degrading factor	Ude
gene131	1998.733501	-0.004668333	0.00110934	-4.208206572	2.57E-05	0.000886468	LOC409479	60S ribosomal protein L6	FBgn0039857	Ribosomal protein L6	RpL6
gene7503	228.6713676	-0.004672601	0.001058558	-4.414119444	1.01E-05	0.000459881	LOC726515	cilia- and flagella-associated protein 300 isoform X2	#N/A	#N/A	#N/A
gene7987	1055.897071	-0.004685731	0.00100236	-4.674697198	2.94E-06	0.000191988	LOC726270	40S ribosomal protein S19	FBgn0010412	Ribosomal protein S19a	RpS19a
gene10957	1017.068949	-0.004696522	0.001079332	-4.351324027	1.35E-05	0.000567655	LOC552632	60S ribosomal protein L22	FBgn0015288	Ribosomal protein L22	RpL22
gene3668	134.7710474	-0.004715682	0.001474552	-3.198044892	0.001383627	0.014840633	LOC725961	coiled-coil domain-containing protein 58	FBgn0036909	Coiled-coil domain-containing 58	Ccdc58
gene2149	186.6150625	-0.00471995	0.001063371	-4.438669393	9.05E-06	0.000425026	LOC100577606	uncharacterized protein LOC100577606	#N/A	#N/A	#N/A
gene1153	55.5954567	-0.004720924	0.001699953	-2.777090796	0.005484786	0.038400768	LOC102656575	#N/A	#N/A	#N/A	#N/A
gene10857	110.3434336	-0.004725739	0.001669079	-2.83134549	0.004635262	0.0342938	LOC724206	TBC1 domain family member 31	FBgn0035073	-	CG16896
gene11896	75.32486235	-0.004730479	0.001231604	-3.840908612	0.00012258	0.002686836	LOC412547	DNA-directed RNA polymerase II subunit RPB9	FBgn0004855	RNA polymerase II 15kD subunit	RpII15
gene5875	493.1082692	-0.004734853	0.001205462	-3.927831798	8.57E-05	0.00208659	LOC724631	60S ribosomal protein L29	FBgn0016726	Ribosomal protein L29	RpL29
gene6934	75.97054612	-0.004797484	0.001402027	-3.421820569	0.000622033	0.008590567	LOC102654832	#N/A	#N/A	#N/A	#N/A
gene4225	1937.785999	-0.004804297	0.000928624	-5.173563284	2.30E-07	3.07E-05	LOC726439	40S ribosomal protein S16	FBgn0034743	Ribosomal protein S16	RpS16
gene5710	45.10036655	-0.004804573	0.001766699	-2.719520085	0.006537672	0.043304395	LOC551400	coiled-coil domain-containing protein 86	FBgn0031040	-	CG14210
gene11770	329.9419119	-0.004844801	0.000860311	-5.631453401	1.79E-08	5.90E-06	LOC100577551	eukaryotic translation initiation factor 5B isoform X2	#N/A	#N/A	#N/A
gene4175	1020.177882	-0.004855309	0.00127965	-3.794247202	0.000148092	0.003079907	LOC724868	40S ribosomal protein S11	FBgn0033699	Ribosomal protein S11	RpS11
gene845	207.2197097	-0.004856873	0.00117407	-4.136783919	3.52E-05	0.001110768	LOC102656491	signal peptidase complex subunit 1	FBgn0040623	Spase 12-subunit	Spase12
gene10884	72.2708492	-0.0048611	0.00181569	-2.677274681	0.007422376	0.047442675	LOC726227	DNA primase small subunit	FBgn0011762	DNA polymerase alpha 50kD	DNApol-alpha50
gene9794	123.6312083	-0.004872796	0.001481179	-3.289810056	0.00100255	0.011825622	TpnCIIIb	troponin C type IIIb	#N/A	#N/A	#N/A
gene4365	70.1876144	-0.004873196	0.0015602	-3.123443956	0.001787479	0.017762705	LOC100576165	uncharacterized protein LOC100576165	FBgn0039291	-	CG13663
gene11889	472.4751652	-0.004881302	0.001178665	-4.141380751	3.45E-05	0.001098573	LOC552086	aldose 1-epimerase isoform X1	FBgn0035679	-	CG10467
gene9863	2991.397256	-0.004910887	0.001053036	-4.663549797	3.11E-06	0.00020022	LOC413296	40S ribosomal protein S3a	FBgn0017545	Ribosomal protein S3A	RpS3A
gene2166	1811.043276	-0.004926191	0.001285378	-3.832484243	0.000126856	0.002757161	LOC551330	40S ribosomal protein S3	FBgn0002622	Ribosomal protein S3	RpS3
gene8533	99.79298626	-0.004939118	0.001196161	-4.129139956	3.64E-05	0.001131458	LOC726923	DNA polymerase epsilon subunit 3	FBgn0043002	Chromatin accessibility complex 14kD protein	Chrac-14
gene7016	1728.237337	-0.004943229	0.001175527	-4.2051163	2.61E-05	0.000886468	LOC409637	60S ribosomal protein L23a	FBgn0026372	Ribosomal protein L23A	RpL23A
gene3300	2125.092125	-0.004948048	0.001148093	-4.309798213	1.63E-05	0.000644164	LOC107964351	60S ribosomal protein L7	FBgn0005593	Ribosomal protein L7	RpL7
gene446	818.7423839	-0.004964151	0.001604056	-3.094749257	0.001969793	0.019145233	LOC413868	60S ribosomal protein L10a	FBgn0036213	Ribosomal protein L10Ab	RpL10Ab
gene1288	297.2257231	-0.00498029	0.001850919	-2.690712283	0.007129966	0.046044063	LOC725748	ankyrin repeat domain-containing protein 16	#N/A	#N/A	#N/A
gene3953	730.9856083	-0.004989864	0.001553669	-3.211664837	0.001319682	0.01442766	LOC725943	ubiquitin-60S ribosomal protein L40	FBgn0003941	Ribosomal protein L40	RpL40
gene3496	120.8387634	-0.005006939	0.001243999	-4.024873176	5.70E-05	0.001540329	LOC102655796	GDP-D-glucose phosphorylase 1	FBgn0035999	-	CG3552
gene8218	1161.2415	-0.005011825	0.00105874	-4.733763641	2.20E-06	0.000156273	LOC409552	40S ribosomal protein S10	FBgn0285947	Ribosomal protein S10b	RpS10b
gene9938	558.4382571	-0.005046498	0.001187474	-4.249775867	2.14E-05	0.000790471	LOC551870	60S ribosomal protein L36	FBgn0002579	Ribosomal protein L36	RpL36
gene8745	98.78335348	-0.005049473	0.001464645	-3.447573854	0.000565646	0.008035202	LOC726443	PQ-loop repeat-containing protein 3	FBgn0035517	-	CG1265
gene11680	183.2199731	-0.005062503	0.001775781	-2.850860505	0.004360109	0.033163826	LOC100578286	flavin-containing monooxygenase FMO GS-OX-like 2 isoform X1	#N/A	#N/A	#N/A
gene1894	505.7183312	-0.005063827	0.001327851	-3.813549636	0.000136985	0.00290879	LOC413350	lachesin isoform X4	#N/A	#N/A	#N/A
gene587	700.8705071	-0.005070743	0.001293422	-3.920408739	8.84E-05	0.002142052	LOC413470	60S ribosomal protein L17	FBgn0029897	Ribosomal protein L17	RpL17
gene9840	75.91611578	-0.005092686	0.001359514	-3.74595926	0.000179706	0.003542148	LOC107965363	#N/A	#N/A	#N/A	#N/A
gene9985	360.6137154	-0.005103313	0.001593777	-3.202023876	0.001364657	0.014714286	LOC552712	6-phosphogluconate dehydrogenase, decarboxylating	FBgn0004654	Phosphogluconate dehydrogenase	Pgd
gene8217	320.1851442	-0.005125141	0.000976765	-5.247054446	1.55E-07	2.21E-05	LOC552189	sorting nexin-17 isoform X2	FBgn0032191	-	CG5734
gene12193	1063.512674	-0.005171891	0.001384602	-3.73529163	0.000187498	0.003628048	LOC552564	40S ribosomal protein S7	FBgn0039757	Ribosomal protein S7	RpS7
gene8014	73.09671632	-0.005183526	0.001942298	-2.66875953	0.007613194	0.048173336	LOC725577	uncharacterized protein LOC725577 isoform X1	FBgn0035755	-	CG14830
gene10974	256.8933038	-0.005191863	0.001818994	-2.854249724	0.004313861	0.03283569	LOC406146	hyaluronidase isoform X1	#N/A	#N/A	#N/A
gene210	822.4933535	-0.005212503	0.001238497	-4.208732137	2.57E-05	0.000886468	LOC724233	40S ribosomal protein S17	FBgn0005533	Ribosomal protein S17	RpS17
gene2898	4976.995407	-0.005220904	0.000956622	-5.457645714	4.82E-08	1.03E-05	LOC409643	failed axon connections isoform X2	FBgn0014163	failed axon connections	fax
gene3022	1416.688003	-0.005247585	0.001057112	-4.964077438	6.90E-07	6.29E-05	LOC412266	60S ribosomal protein L27	FBgn0039359	Ribosomal protein L27	RpL27
gene10726	834.7193088	-0.005260355	0.001475661	-3.564744727	0.00036421	0.005910728	LOC409294	60S ribosomal protein L23	FBgn0010078	Ribosomal protein L23	RpL23
gene1256	1711.877783	-0.005268061	0.001141893	-4.613443683	3.96E-06	0.000239102	LOC551418	60S ribosomal protein L13a	FBgn0037351	Ribosomal protein L13A	RpL13A
gene2649	702.8365477	-0.005278747	0.001441378	-3.662291171	0.00024997	0.004537677	LOC725432	60S ribosomal protein L37a	FBgn0261608	Ribosomal protein L37A	RpL37A
gene9946	57.48089721	-0.005290708	0.001662031	-3.183279043	0.001456172	0.01545913	LOC102656500	#N/A	#N/A	#N/A	#N/A
gene7246	76.65646495	-0.005295408	0.001865619	-2.838418041	0.004533776	0.033875067	LOC113219006	transmembrane protease serine 9-like	FBgn0036436	-	CG4914
gene10227	128.9015672	-0.005315956	0.001609946	-3.30194664	0.000960163	0.011475255	LOC408405	uncharacterized protein LOC408405 isoform X2	FBgn0003174	pawn	pwn
gene784	798.0090338	-0.005321394	0.001090765	-4.878588839	1.07E-06	8.75E-05	LOC409646	cationic amino acid transporter 3 isoform X1	FBgn0037203	slimfast	slif
gene12015	1275.717354	-0.005324109	0.00126559	-4.20681996	2.59E-05	0.000886468	LOC552318	60S ribosomal protein L27a	FBgn0285948	Ribosomal protein L27A	RpL27A
gene10864	76.46820954	-0.005328466	0.001385952	-3.844625684	0.000120737	0.002668179	LOC113219222	uncharacterized protein LOC113219222	#N/A	#N/A	#N/A
gene3408	85.19184393	-0.005344109	0.001641368	-3.255886429	0.00113039	0.012910882	LOC102656142	protein zwilch homolog	#N/A	#N/A	#N/A
gene237	1991.512566	-0.005383547	0.001023154	-5.261716853	1.43E-07	2.07E-05	LOC409290	60S ribosomal protein L14 isoform X1	FBgn0017579	Ribosomal protein L14	RpL14
gene2613	65.66750685	-0.005430851	0.001561386	-3.478225513	0.000504745	0.007416734	LOC102655746	#N/A	#N/A	#N/A	#N/A
gene4377	1377.742095	-0.005435389	0.001254313	-4.333360533	1.47E-05	0.000599025	LOC724369	40S ribosomal protein S25	FBgn0086472	Ribosomal protein S25	RpS25
gene5188	215.3912718	-0.005514915	0.001311809	-4.204055161	2.62E-05	0.000887782	LOC411173	torso-like protein	FBgn0003867	torso-like	tsl
gene5738	226.986944	-0.005527747	0.001652726	-3.344623642	0.000823943	0.010375396	LOC727239	uncharacterized protein LOC727239	#N/A	#N/A	#N/A
gene11549	133.4053955	-0.005541276	0.001717371	-3.226603278	0.00125269	0.013872821	LOC725890	uncharacterized protein LOC725890 isoform X1	#N/A	#N/A	#N/A
gene8035	33.92618382	-0.005561464	0.001989081	-2.795996498	0.005173996	0.036909702	LOC726016	chromosome transmission fidelity protein 8 homolog	FBgn0054001	-	CG34001
gene8139	64.2212528	-0.005578946	0.001730916	-3.22311828	0.001268032	0.013984088	LOC100577192	very-long-chain (3R)-3-hydroxyacyl-CoA dehydratase hpo-8	FBgn0032394	3-hydroxyacyl-CoA dehydratase 1	Hacd1
gene4242	308.3336087	-0.005608378	0.001652101	-3.394694902	0.000687051	0.009199868	LOC100578215	uncharacterized protein LOC100578215 isoform X2	FBgn0035375	Polypeptide N-Acetylgalactosaminyltransferase 6	Pgant6
gene8824	308.7480557	-0.005614909	0.00173481	-3.236613286	0.001209572	0.013598693	LOC552154	uncharacterized protein LOC552154	FBgn0031629	C-type lectin 27kD	Clect27
gene11088	737.0364359	-0.005620146	0.001226505	-4.582245025	4.60E-06	0.000270539	LOC727128	60S ribosomal protein L34	FBgn0037686	Ribosomal protein L34b	RpL34b
gene6035	49.74221183	-0.005644769	0.001605185	-3.516584261	0.000437138	0.006664303	LOC411215	DTW domain-containing protein 2	FBgn0037492	-	CG10050
gene4300	57.71778871	-0.005683069	0.001718413	-3.307161473	0.000942465	0.011366607	LOC100578191	uncharacterized protein LOC100578191	#N/A	#N/A	#N/A
gene4260	386.375843	-0.005685713	0.001836524	-3.095909904	0.0019621	0.019123232	LOC724432	ribosomal RNA processing protein 36 homolog	FBgn0038235	-	CG8461
gene8097	49.63310699	-0.005695826	0.001897676	-3.001475033	0.002686751	0.023753574	LOC724457	uncharacterized protein LOC724457	#N/A	#N/A	#N/A
gene7628	147.4276044	-0.005698895	0.001232833	-4.622599746	3.79E-06	0.000234136	LOC100578093	myeloid zinc finger 1	#N/A	#N/A	#N/A
gene7627	114.7766893	-0.005705433	0.001562515	-3.651442793	0.000260771	0.004642689	LOC102654585	zinc finger protein 37 homolog	#N/A	#N/A	#N/A
gene7949	228.3932669	-0.005720436	0.001207111	-4.738947364	2.15E-06	0.000155251	LOC552134	riboflavin kinase	FBgn0014930	-	CG2846
gene3418	496.6308248	-0.005720604	0.00196496	-2.911308801	0.003599181	0.029004842	LOC552171	uncharacterized protein LOC552171 isoform X1	#N/A	#N/A	#N/A
gene3013	1041.18323	-0.005742143	0.001284935	-4.468821396	7.87E-06	0.000384702	LOC551125	40S ribosomal protein S15Aa	FBgn0010198	Ribosomal protein S15Aa	RpS15Aa
gene6175	59.5674168	-0.00574303	0.001753609	-3.274977215	0.001056705	0.012227917	LOC100577159	uncharacterized protein LOC100577159 isoform X2	#N/A	#N/A	#N/A
gene11752	230.8597015	-0.005767752	0.001599275	-3.606478756	0.00031038	0.005243883	LOC726651	Fanconi anemia group I protein	FBgn0033354	Fanconi anemia complementation group I	FANCI
gene6509	75.13672391	-0.005790524	0.001629393	-3.553793249	0.000379718	0.006092269	LOC412308	flap endonuclease 1	FBgn0025832	Flap endonuclease 1	Fen1
gene11691	66.83378452	-0.00582897	0.001554202	-3.750458421	0.000176512	0.00350088	LOC725427	glucose dehydrogenase	#N/A	#N/A	#N/A
gene9792	239.8315749	-0.005852047	0.001890812	-3.094991951	0.001968182	0.019145233	LOC107965375	#N/A	#N/A	#N/A	#N/A
gene4674	246.6999592	-0.005872692	0.001662833	-3.531738843	0.000412837	0.006376639	LOC113218761	#N/A	#N/A	#N/A	#N/A
gene10120	131.5871311	-0.005888679	0.001521159	-3.871179764	0.00010831	0.002482199	LOC100576722	uncharacterized protein LOC100576722 isoform X1	FBgn0259226	-	CG42326
gene3682	1638.426433	-0.005891581	0.001063751	-5.538496855	3.05E-08	7.86E-06	LOC408799	40S ribosomal protein S24	FBgn0261596	Ribosomal protein S24	RpS24
gene6512	679.8292288	-0.005929029	0.001370614	-4.32582062	1.52E-05	0.00061279	LOC726013	40S ribosomal protein S20	FBgn0019936	Ribosomal protein S20	RpS20
gene11822	406.6349703	-0.005966767	0.00208175	-2.866226764	0.004153966	0.03203405	LOC412231	trans-1,2-dihydrobenzene-1,2-diol dehydrogenase	FBgn0031418	-	CG3609
gene4488	143.2435003	-0.005981523	0.001430248	-4.182156591	2.89E-05	0.000953349	LOC552805	protein shifted isoform X1	FBgn0003390	shifted	shf
gene1883	64.89569578	-0.005985472	0.001543071	-3.878935132	0.000104915	0.00243404	LOC725357	uncharacterized protein LOC725357	FBgn0040666	-	CG12848
gene9924	47.95704751	-0.006024079	0.002087056	-2.8864003	0.003896762	0.030609137	LOC107965310	leucine-rich PPR motif-containing protein, mitochondrial	FBgn0284256	bicoid stability factor	bsf
gene11588	2740.718229	-0.00604979	0.001326445	-4.56090392	5.09E-06	0.000287763	LOC408526	60S ribosomal protein L4	FBgn0003279	Ribosomal protein L4	RpL4
gene7398	1014.739403	-0.006105545	0.001289369	-4.735298148	2.19E-06	0.000156143	LOC409599	60S ribosomal protein L35a	FBgn0037328	Ribosomal protein L35A	RpL35A
gene7578	68.67935947	-0.006106297	0.002217369	-2.753847585	0.005889919	0.040146448	LOC102656114	#N/A	#N/A	#N/A	#N/A
gene740	1931.155567	-0.006138162	0.000987236	-6.217520891	5.05E-10	4.85E-07	LOC551107	60S ribosomal protein L9	FBgn0015756	Ribosomal protein L9	RpL9
gene2932	58.70999975	-0.006156867	0.002250417	-2.735877686	0.006221415	0.041799386	LOC724921	uncharacterized protein LOC724921 isoform X2	FBgn0034639	-	CG15673
gene2434	67.40577996	-0.006177761	0.001692186	-3.650758398	0.000261467	0.004642689	LOC100576120	#N/A	#N/A	#N/A	#N/A
gene8990	102.1483744	-0.006239819	0.001361862	-4.581828218	4.61E-06	0.000270539	LOC725821	uncharacterized LOC725821	#N/A	#N/A	#N/A
gene4884	614.117008	-0.006247364	0.001560745	-4.002808052	6.26E-05	0.001665786	LOC552266	40S ribosomal protein S12	FBgn0260441	0	0
gene1784	57.68649118	-0.006251588	0.00199739	-3.129879129	0.001748782	0.017596082	LOC552307	probable arginine--tRNA ligase, mitochondrial	FBgn0037526	Arginyl-tRNA synthetase, mitochondrial	ArgRS-m
gene3867	159.7441698	-0.006254643	0.001476118	-4.237224063	2.26E-05	0.000815994	ACSF2	acyl-CoA synthetase family member 2, mitochondrial isoform X1	FBgn0031703	-	CG12512
gene10706	2218.499209	-0.006263565	0.001119338	-5.595777995	2.20E-08	6.45E-06	LOC410486	40S ribosomal protein SA	FBgn0003517	stubarista	sta
gene7428	2748.865072	-0.006266247	0.001081076	-5.796303959	6.78E-09	2.86E-06	Rps8	40S ribosomal protein S8 isoform X1	FBgn0039713	Ribosomal protein S8	RpS8
gene8027	46.59796542	-0.006267788	0.001912426	-3.27740109	0.001047674	0.012163383	LOC100578455	#N/A	#N/A	#N/A	#N/A
gene6677	95.06452986	-0.006280821	0.001540777	-4.076399014	4.57E-05	0.001349797	LOC100577711	uncharacterized protein LOC100577711	FBgn0033369	-	CG8197
gene8935	848.783477	-0.006294087	0.001383575	-4.549147569	5.39E-06	0.000300503	RpL32	60S ribosomal protein L32 isoform X1	FBgn0002626	Ribosomal protein L32	RpL32
gene7161	43.87477685	-0.006407161	0.002070873	-3.093942619	0.001975157	0.019155154	LOC727592	uncharacterized protein LOC727592	FBgn0029914	-	CG4558
gene8814	142.0961753	-0.00641929	0.001414987	-4.536641125	5.72E-06	0.000307781	LOC550884	N-sulphoglucosamine sulphohydrolase	FBgn0038660	-	CG14291
gene6853	68.21867982	-0.006425459	0.001879548	-3.418619628	0.000629396	0.008658299	LOC100578200	uncharacterized protein LOC100578200	#N/A	#N/A	#N/A
gene3056	159.4696419	-0.006479598	0.002058036	-3.148437443	0.001641459	0.016895887	LOC410925	hormone receptor 4 isoform X1	FBgn0264562	Hormone receptor 4	Hr4
gene4179	52.85014404	-0.006496727	0.002150094	-3.021600973	0.002514418	0.022696204	LOC725361	A disintegrin and metalloproteinase with thrombospondin motifs adt-1	FBgn0086408	stall	stl
gene6303	52.97629016	-0.006518747	0.001795508	-3.630586255	0.000282778	0.004913736	LOC100577539	#N/A	#N/A	#N/A	#N/A
gene7917	296.0024754	-0.006545844	0.001858474	-3.522160516	0.000428045	0.006544565	LOC724995	1-acyl-sn-glycerol-3-phosphate acyltransferase alpha	#N/A	#N/A	#N/A
gene83	31.4840359	-0.006548146	0.002001335	-3.271888653	0.001068316	0.012325052	LOC410765	7,8-dihydro-8-oxoguanine triphosphatase	#N/A	#N/A	#N/A
gene7234	206.2475717	-0.00657286	0.002258562	-2.910196664	0.003612014	0.029086073	LOC102656448	glycerol-3-phosphate dehydrogenase	#N/A	#N/A	#N/A
gene10347	336.7700355	-0.006581046	0.002365	-2.78268405	0.005391128	0.037968222	LOC408428	peptidyl-prolyl cis-trans isomerase A2	FBgn0002936	neither inactivation nor afterpotential A	ninaA
gene10682	181.26374	-0.006600945	0.002418274	-2.729610445	0.00634092	0.042507503	LOC551704	glutamate receptor ionotropic, delta-2 isoform X2	FBgn0036937	Ionotropic receptor 76b	Ir76b
gene6398	71.16542223	-0.006608684	0.002049543	-3.224466552	0.001262076	0.01393295	LOC724393	uncharacterized protein LOC724393	FBgn0039771	Osiris 23	Osi23
gene2803	268.4721111	-0.006712815	0.001648426	-4.072257887	4.66E-05	0.001360639	LOC100577047	uncharacterized protein LOC100577047 isoform X1	#N/A	#N/A	#N/A
gene6163	40.17816677	-0.006747777	0.002525747	-2.671596503	0.007549136	0.047930664	LOC102656539	#N/A	#N/A	#N/A	#N/A
gene4867	72.74583723	-0.006785452	0.001941213	-3.495470154	0.000473227	0.007051516	LOC102655455	#N/A	#N/A	#N/A	#N/A
gene4036	174.7811509	-0.006787747	0.001322922	-5.13087635	2.88E-07	3.76E-05	LOC412443	regulator of microtubule dynamics protein 1 isoform X2	#N/A	#N/A	#N/A
gene9295	23.74757586	-0.006805234	0.002105816	-3.231637988	0.001230829	0.013688112	LOC102655371	#N/A	#N/A	#N/A	#N/A
gene11638	81.97601607	-0.006805472	0.002199922	-3.093505851	0.001978067	0.019155154	LOC408522	ADP-ribosylation factor-like protein 3	FBgn0038916	dead end	dnd
gene3161	162.267974	-0.006902684	0.001508235	-4.576662761	4.72E-06	0.000274256	LOC408729	uncharacterized protein LOC408729	FBgn0052447	-	CG32447
gene11311	58.92318213	-0.006964379	0.001661518	-4.19157491	2.77E-05	0.000926192	LOC102656197	swi5-dependent recombination DNA repair protein 1 homolog isoform X1	#N/A	#N/A	#N/A
gene472	54.76169355	-0.006982685	0.00197669	-3.532514437	0.000411628	0.006367273	LOC100576726	#N/A	#N/A	#N/A	#N/A
gene5162	29.23866987	-0.007012963	0.001949636	-3.597063165	0.00032183	0.005371466	LOC100576836	uncharacterized protein LOC100576836 isoform X2	#N/A	#N/A	#N/A
gene693	72.66730454	-0.007024441	0.002033014	-3.455186402	0.000549912	0.00788042	LOC725848	uncharacterized protein LOC725848	#N/A	#N/A	#N/A
gene7571	18.80700408	-0.007067797	0.002519093	-2.805691224	0.005020878	0.036060895	LOC411317	uncharacterized protein LOC411317 precursor	FBgn0021742	C901	C901
gene5774	62.39847767	-0.007080933	0.002189778	-3.23363053	0.001222275	0.013636042	LOC551437	alpha-N-acetylglucosaminidase isoform X1	FBgn0014417	-	CG13397
gene3146	54.22859069	-0.007120757	0.00198841	-3.581130994	0.00034211	0.005674086	LOC107964214	#N/A	#N/A	#N/A	#N/A
gene9999	47.20560287	-0.007178387	0.002320399	-3.093600019	0.001977439	0.019155154	LOC100576484	caspase-1 isoform X2	#N/A	#N/A	#N/A
gene12121	31.80963568	-0.007195618	0.002602084	-2.765328678	0.005686547	0.039393813	LOC409777	glutamate receptor ionotropic, kainate 2 isoform X1	FBgn0052704	Ionotropic receptor 8a	Ir8a
gene2605	133.9882979	-0.007204435	0.00143439	-5.022648334	5.10E-07	5.33E-05	LOC552493	estradiol 17-beta-dehydrogenase 8	FBgn0029648	-	CG3603
gene6741	38.68421279	-0.007256179	0.002698502	-2.688965039	0.007167393	0.046240286	LOC100576880	#N/A	#N/A	#N/A	#N/A
gene10334	56.05360588	-0.007284788	0.002595149	-2.807078634	0.004999304	0.035954828	LOC107965413	#N/A	#N/A	#N/A	#N/A
gene1611	34.07374048	-0.007425618	0.002648775	-2.80341569	0.005056445	0.036267035	LOC113219428	#N/A	#N/A	#N/A	#N/A
gene75	38.5378901	-0.007438876	0.002103031	-3.537215804	0.000404369	0.00629184	LOC100576789	leucine-rich repeat protein SHOC-2 isoform X1	#N/A	#N/A	#N/A
gene3636	22.33914922	-0.007462383	0.002435236	-3.064336468	0.002181534	0.020541807	LOC107964304	uncharacterized protein LOC107964304	#N/A	#N/A	#N/A
gene10127	34.3155916	-0.007506656	0.002103669	-3.568364254	0.000359217	0.005865729	LOC102654192	transmembrane protein 17B	#N/A	#N/A	#N/A
gene3808	37.35712823	-0.007567009	0.002658489	-2.846356923	0.00442226	0.033362603	LOC102655905	uncharacterized protein LOC102655905	#N/A	#N/A	#N/A
gene190	26.66037495	-0.007593523	0.002857573	-2.657333245	0.007876154	0.049237617	LOC102655581	#N/A	#N/A	#N/A	#N/A
gene7765	81.33727816	-0.007604534	0.001616111	-4.705453857	2.53E-06	0.000174863	LOC100578212	tektin-3	#N/A	#N/A	#N/A
gene10968	38.99136907	-0.007666142	0.002618747	-2.927408022	0.003418001	0.028011209	LOC725502	homeobox protein ARX	FBgn0023489	PvuII-PstI homology 13	Pph13
gene491	180.6184072	-0.007670749	0.001917475	-4.000443108	6.32E-05	0.001678295	LOC102656814	#N/A	#N/A	#N/A	#N/A
gene11749	74.61889502	-0.00774307	0.001876046	-4.127334156	3.67E-05	0.001137032	LOC113219266	#N/A	#N/A	#N/A	#N/A
gene11557	149.0643285	-0.007773279	0.001970754	-3.944316417	8.00E-05	0.001975456	LOC412907	arrestin homolog	FBgn0000120	Arrestin 1	Arr1
gene3937	52.71385426	-0.007776159	0.002248286	-3.458705268	0.000542779	0.007801979	LOC725125	coiled-coil domain-containing protein 85C	FBgn0031488	-	CG17265
gene9942	29.17124186	-0.007808036	0.002690435	-2.902146105	0.003706156	0.029573673	LOC113219166	#N/A	#N/A	#N/A	#N/A
gene2903	46.97519172	-0.007812736	0.001902507	-4.106548583	4.02E-05	0.001226319	LOC724343	DNA-directed RNA polymerase III subunit RPC9-like	FBgn0030801	Receptor component protein	Rcp
gene4985	30.31254013	-0.007815569	0.002523389	-3.097251472	0.001953241	0.019072081	LOC102655219	GPI mannosyltransferase 2	FBgn0265174	Phosphatidylinositol glycan anchor biosynthesis class V	PIG-V
gene3311	63.33265099	-0.007959001	0.002903826	-2.740867343	0.006127724	0.041393482	LOC102654965	uncharacterized protein LOC102654965	#N/A	#N/A	#N/A
gene11796	39.01000321	-0.008028057	0.002992277	-2.6829256	0.007298122	0.046843659	LOC113219270	#N/A	#N/A	#N/A	#N/A
gene11980	18.44495626	-0.008029487	0.002703943	-2.969547461	0.002982387	0.025513298	LOC102654151	#N/A	#N/A	#N/A	#N/A
gene5159	28.53810141	-0.008212621	0.002248321	-3.652779229	0.000259417	0.004642689	LOC107964623	#N/A	#N/A	#N/A	#N/A
gene8463	32.46414074	-0.008328236	0.002404288	-3.463909666	0.000532385	0.007683948	LOC551820	meiotic nuclear division protein 1 homolog isoform X1	#N/A	#N/A	#N/A
gene9421	22.10560676	-0.008346742	0.002923484	-2.855067009	0.004302775	0.03279857	LOC552799	uncharacterized protein LOC552799 isoform X1	FBgn0037992	-	CG4702
gene5861	29.51949614	-0.00841456	0.002421979	-3.474249765	0.000512284	0.007475525	LOC411226	tubulin epsilon chain isoform X4	#N/A	#N/A	#N/A
gene10332	277.4126837	-0.008452875	0.003013138	-2.805340019	0.005026353	0.03607569	LOC410448	carcinine transporter isoform X1	FBgn0032879	Carcinine transporter	CarT
gene4211	28.99328215	-0.008510142	0.002989588	-2.846593898	0.004418969	0.033362603	LOC102654898	#N/A	#N/A	#N/A	#N/A
gene3784	964.6249894	-0.008522104	0.001360281	-6.264956577	3.73E-10	3.94E-07	LOC408789	uncharacterized protein LOC408789 isoform X2	#N/A	#N/A	#N/A
gene2813	65.28129847	-0.008542272	0.002828624	-3.01993876	0.002528258	0.022751304	LOC100578399	ribonuclease P protein subunit p25-like protein	FBgn0033092	-	CG9422
gene2869	58.71395836	-0.008567464	0.001907325	-4.491874553	7.06E-06	0.000358595	LOC725698	uncharacterized protein LOC725698	#N/A	#N/A	#N/A
gene7404	6652.10114	-0.008726351	0.001242457	-7.023462319	2.16E-12	5.72E-09	LOC411832	translationally-controlled tumor protein homolog	FBgn0037874	Translationally controlled tumor protein	Tctp
gene6250	134.9025848	-0.008812852	0.002597056	-3.393401269	0.000690304	0.009220058	LOC408898	uncharacterized protein LOC408898 isoform X2	FBgn0035696	Bestrophin 2	Best2
gene1640	74.80325053	-0.008863735	0.002294694	-3.86270914	0.000112136	0.002536878	LOC102654530	uncharacterized protein LOC102654530 isoform X2	#N/A	#N/A	#N/A
gene5611	66.33107349	-0.00888538	0.002373403	-3.743730229	0.000181308	0.00355257	LOC726754	kynurenine formamidase isoform X1	FBgn0031821	Kynurenine formamidase	KFase
gene9445	20.89733073	-0.008924906	0.002620411	-3.405919123	0.000659417	0.008925408	LOC408320	uncharacterized protein LOC408320	FBgn0028920	-	CG8997
gene5701	15.42154384	-0.009055285	0.003060162	-2.959086763	0.003085522	0.026057987	LOC726343	uncharacterized protein LOC726343	#N/A	#N/A	#N/A
gene6704	43.94915793	-0.00906215	0.00229387	-3.950594068	7.80E-05	0.00193793	LOC412837	ribonuclease H2 subunit A	FBgn0031252	-	CG13690
gene5596	17.81402211	-0.009232325	0.003194987	-2.889628466	0.003856974	0.030386971	LOC102656896	#N/A	#N/A	#N/A	#N/A
gene3866	51.916454	-0.009344635	0.002428127	-3.848494923	0.000118846	0.002660181	LOC113218724	#N/A	#N/A	#N/A	#N/A
gene8114	79.62425372	-0.00935811	0.003059691	-3.058514528	0.002224373	0.020796903	LOC100578890	uncharacterized protein LOC100578890	#N/A	#N/A	#N/A
gene6248	21.70427381	-0.009412443	0.003062959	-3.072990145	0.002119255	0.02015295	LOC411188	L-lactate dehydrogenase isoform X1	FBgn0001258	Lactate dehydrogenase	Ldh
gene989	86.42550024	-0.009416117	0.002086409	-4.513073051	6.39E-06	0.000331244	LOC412196	uncharacterized protein LOC412196	FBgn0031538	-	CG3246
gene1341	53.57508353	-0.009427909	0.003530122	-2.670703382	0.00756925	0.048017132	LOC102653941	#N/A	#N/A	#N/A	#N/A
gene8881	18.67216351	-0.009495214	0.00318962	-2.976910702	0.002911688	0.02515289	LOC107965279	pancreatic lipase-related protein 2	#N/A	#N/A	#N/A
gene8718	22.58131235	-0.009714758	0.003657984	-2.655768119	0.0079128	0.049326573	LOC100578101	#N/A	#N/A	#N/A	#N/A
gene3432	19.50481721	-0.009822413	0.003492872	-2.812130543	0.004921453	0.035564395	LOC107964315	#N/A	#N/A	#N/A	#N/A
gene919	42.0844812	-0.009987062	0.002264247	-4.410765704	1.03E-05	0.000463087	LOC551703	clavesin-2	FBgn0036289	-	CG10657
gene3577	48.58236369	-0.010021158	0.003417107	-2.932644058	0.00336089	0.027675603	LOC113218743	#N/A	#N/A	#N/A	#N/A
gene8275	29.25547531	-0.010224341	0.003707267	-2.757918831	0.005817064	0.039876765	LOC107965048	#N/A	#N/A	#N/A	#N/A
gene9154	19.02036847	-0.010254761	0.002869366	-3.57387626	0.000351735	0.005779288	LOC102656488	#N/A	#N/A	#N/A	#N/A
gene5790	9.852674927	-0.010280877	0.00379193	-2.711252016	0.006702966	0.044232876	LOC102655332	protein orai-2	#N/A	#N/A	#N/A
gene5676	240.9612353	-0.010299921	0.0035055	-2.938216834	0.003301061	0.027374965	LOC552600	GILT-like protein 1	FBgn0038149	Gamma-interferon-inducible lysosomal thiol reductase 1	GILT1
gene5603	10.8485506	-0.010320329	0.003882352	-2.658267137	0.007854361	0.049212758	LOC113218823	#N/A	#N/A	#N/A	#N/A
gene8374	12.81221759	-0.010434361	0.003813201	-2.736378624	0.006211951	0.04179363	LOC100577788	uncharacterized protein LOC100577788	#N/A	#N/A	#N/A
gene6604	307.2770934	-0.010444558	0.002556619	-4.085300172	4.40E-05	0.001313375	LOC725765	uncharacterized protein LOC725765 isoform X1	FBgn0039832	-	CG15563
gene10313	482.4293211	-0.01050464	0.00206739	-5.081112099	3.75E-07	4.35E-05	LOC725354	uncharacterized protein LOC725354 isoform X1	#N/A	#N/A	#N/A
gene6710	17.81470067	-0.010640142	0.003082594	-3.451685084	0.000557098	0.007953696	LOC102655968	#N/A	#N/A	#N/A	#N/A
gene9153	114.6414905	-0.01068359	0.002703868	-3.951224982	7.78E-05	0.00193793	LOC107965262	#N/A	#N/A	#N/A	#N/A
gene5794	286.7520792	-0.010685306	0.003780877	-2.82614455	0.0047112	0.034565157	LOC725708	uncharacterized protein LOC725708	#N/A	#N/A	#N/A
gene2823	39.21655256	-0.010781704	0.003193384	-3.376263044	0.000734776	0.009607564	LOC726584	syntaxin-1A	#N/A	#N/A	#N/A
gene1723	24.27006331	-0.01081949	0.003048001	-3.549700116	0.00038567	0.006136455	LOC102655792	#N/A	#N/A	#N/A	#N/A
gene5141	33.416458	-0.010941078	0.003499728	-3.126265793	0.001770415	0.017706695	LOC100576183	#N/A	#N/A	#N/A	#N/A
gene8794	12.34421235	-0.011080442	0.003872336	-2.861436069	0.004217265	0.03235687	LOC100578061	late cornified envelope-like proline-rich protein 1	#N/A	#N/A	#N/A
gene5869	14.60676453	-0.011080947	0.003753645	-2.952050028	0.003156718	0.026595473	LOC102653587	uncharacterized protein LOC102653587 isoform X1	#N/A	#N/A	#N/A
gene11711	12.02286835	-0.011087162	0.003430356	-3.232073185	0.001228956	0.013681683	LOC102656552	hypertrehalosaemic prohormone	#N/A	#N/A	#N/A
gene12284	250.091705	-0.011234135	0.002993224	-3.753188653	0.000174599	0.00349364	LOC725756	beta-galactosidase	FBgn0260746	Ectoderm-expressed 3	Ect3
gene2064	30.61099425	-0.011246867	0.002486407	-4.523340304	6.09E-06	0.000322106	LOC724507	RIB43A-like with coiled-coils protein 1	FBgn0036214	-	CG7264
gene10316	16.7277937	-0.011248992	0.004180462	-2.690848591	0.007127053	0.046044063	LOC102655054	protein tyrosine phosphatase domain-containing protein 1	#N/A	#N/A	#N/A
gene3454	15.78809709	-0.01124946	0.004083976	-2.754536252	0.005877538	0.040113816	LOC107964268	#N/A	#N/A	#N/A	#N/A
gene10483	77.01668823	-0.011345947	0.002119225	-5.353818268	8.61E-08	1.45E-05	LOC725099	spermidine synthase isoform X1	FBgn0037723	Spermidine Synthase	SpdS
gene12006	13.30314031	-0.011351356	0.003748637	-3.028128775	0.002460732	0.022372029	LOC107965687	uncharacterized protein LOC107965687 isoform X2	#N/A	#N/A	#N/A
gene1327	49.65133459	-0.011359913	0.002692897	-4.218472888	2.46E-05	0.000871393	LOC725273	uncharacterized protein LOC725273 isoform X2	FBgn0283508	narrow	nw
gene4243	25.41377188	-0.011360247	0.003109713	-3.653149139	0.000259044	0.004642689	LOC552771	hydroxyacid oxidase 1	FBgn0061356	-	CG18003
gene11016	137.4646572	-0.011398903	0.003715937	-3.067572063	0.002158054	0.020429966	LOC726527	protein FAM136A	FBgn0034362	-	CG5323
gene7872	155.7139267	-0.01141944	0.003049756	-3.744378604	0.000180841	0.003551269	LOC100576781	uncharacterized protein LOC100576781 isoform X2	#N/A	#N/A	#N/A
gene5964	8.943007899	-0.011449815	0.003841801	-2.980324867	0.002879428	0.024955833	LOC725019	pro-resilin-like	#N/A	#N/A	#N/A
gene5602	8.081618701	-0.011615111	0.004193468	-2.769810454	0.005608892	0.039036856	LOC725513	innexin shaking-B	#N/A	#N/A	#N/A
gene10747	20.35084386	-0.011830918	0.003490587	-3.38937747	0.000700515	0.009309361	LOC408451	NADPH oxidase 5 isoform X1	FBgn0085428	NADPH oxidase	Nox
gene12353	3384.664199	-0.011933382	0.002630942	-4.535782192	5.74E-06	0.000307781	LOC113219383	#N/A	#N/A	#N/A	#N/A
gene6559	203.7736775	-0.011974155	0.002952741	-4.055266919	5.01E-05	0.001410746	CPR6	cuticular protein 6 precursor	FBgn0035281	Cuticular protein 62Bc	Cpr62Bc
gene5788	56.16320765	-0.011989639	0.004047173	-2.962472144	0.003051794	0.02587657	LOC100576841	#N/A	#N/A	#N/A	#N/A
gene5723	37.52889295	-0.012043862	0.003419361	-3.522254777	0.000427893	0.006544565	LOC551193	TBC1 domain family member 19	FBgn0031690	-	CG7742
gene6552	20.98820312	-0.01207299	0.002774639	-4.351192565	1.35E-05	0.000567655	LOC413740	iodotyrosine deiodinase 1 isoform X2	FBgn0036125	Iodotyrosine deiodinase	Iyd
gene7279	24.16442621	-0.012110138	0.004157347	-2.912948665	0.003580335	0.02891914	LOC113218979	#N/A	#N/A	#N/A	#N/A
gene2090	14.57771972	-0.012126013	0.00363867	-3.332539331	0.000860573	0.010609048	LOC100578213	probable serine/threonine-protein kinase dyrk2	#N/A	#N/A	#N/A
gene2527	80.73479303	-0.012202958	0.002428181	-5.025556037	5.02E-07	5.33E-05	LOC100577971	#N/A	#N/A	#N/A	#N/A
gene6634	19.0054307	-0.012233336	0.003072557	-3.981483532	6.85E-05	0.001769094	LOC100577269	uncharacterized protein LOC100577269	#N/A	#N/A	#N/A
gene207	16.78772613	-0.012365453	0.003976996	-3.109244222	0.001875666	0.018468231	LOC102656828	#N/A	#N/A	#N/A	#N/A
gene6532	26.5147897	-0.012371309	0.004042207	-3.060533316	0.002209432	0.020712198	LOC107964899	#N/A	#N/A	#N/A	#N/A
gene3310	61.58758724	-0.01251079	0.002267946	-5.516352148	3.46E-08	8.31E-06	LOC102654638	#N/A	#N/A	#N/A	#N/A
gene5681	15.94340761	-0.012645623	0.004460268	-2.835171132	0.004580114	0.034028768	LOC100578523	protein glass	FBgn0004618	glass	gl
gene10737	23.00870075	-0.012679057	0.00468446	-2.706620741	0.006797186	0.044659372	LOC412976	brachyury protein	FBgn0011723	brachyenteron	byn
gene3467	6.379623013	-0.012715069	0.004759261	-2.671647765	0.007547983	0.047930664	LOC113218744	#N/A	#N/A	#N/A	#N/A
gene11848	14.67626722	-0.012930641	0.004381882	-2.950933334	0.003168153	0.026635719	LOC102655352	uncharacterized protein LOC102655352	FBgn0035921	-	CG13305
gene9184	90.56418347	-0.012936117	0.003825687	-3.38138372	0.000721218	0.00950052	LOC408310	caveolin-3 isoform X1	#N/A	#N/A	#N/A
gene6755	7.95831434	-0.01298475	0.004200739	-3.091063466	0.00199441	0.019260459	LOC726513	ATP-binding cassette sub-family G member 5	FBgn0039244	-	CG11069
gene5982	10.3022294	-0.013266435	0.004512252	-2.940091678	0.003281151	0.027295563	LOC725219	TWiK family of potassium channels protein 7-like	FBgn0038621	-	CG10864
gene11777	36.5635481	-0.013352558	0.003599051	-3.710022146	0.000207241	0.003909598	LOC726898	carbonic anhydrase 3	FBgn0034560	-	CG9235
gene2232	38.65455367	-0.013690492	0.004470126	-3.062663516	0.002193766	0.020630366	Kakusei	#N/A	#N/A	#N/A	#N/A
gene11556	8.239679963	-0.013692976	0.004473087	-3.061191246	0.002204582	0.020685091	LOC102655865	#N/A	#N/A	#N/A	#N/A
gene4275	13.170597	-0.013812164	0.003298897	-4.186903651	2.83E-05	0.000939507	LOC102656705	#N/A	#N/A	#N/A	#N/A
gene2775	31.99091424	-0.013817035	0.003620926	-3.815883982	0.000135696	0.002907143	LOC113218651	#N/A	#N/A	#N/A	#N/A
gene6071	26.3892509	-0.013908707	0.0031402	-4.429241717	9.46E-06	0.000436739	LOC724705	A-kinase anchor protein 14	FBgn0033344	-	CG8252
gene88	79.71694782	-0.014025308	0.00481009	-2.915809958	0.003547665	0.028699145	LOC113219182	#N/A	#N/A	#N/A	#N/A
gene5819	8.595271351	-0.0140607	0.005292282	-2.656831061	0.007887896	0.049252731	LOC100578177	uncharacterized protein LOC100578177 isoform X2	#N/A	#N/A	#N/A
gene493	11.38566349	-0.014228985	0.003701957	-3.843638667	0.000121223	0.002668179	LOC102656788	#N/A	#N/A	#N/A	#N/A
gene1914	1581.626395	-0.014360344	0.004946769	-2.902974814	0.003696364	0.029517824	LOC408699	high affinity cAMP-specific and IBMX-insensitive 3\',5\'-cyclic phosphodiesterase 8 isoform X2	FBgn0266377	Phosphodiesterase 8	Pde8
gene11023	7.869664755	-0.01450026	0.004400463	-3.295166955	0.000983632	0.011672481	LOC102653795	neuropeptide Y receptor type 1	FBgn0050340	-	CG30340
gene3905	20.91188631	-0.014544921	0.004648365	-3.129040229	0.001753783	0.017624061	LOC113218727	#N/A	#N/A	#N/A	#N/A
gene5566	71.33161557	-0.015135044	0.002445729	-6.188355799	6.08E-10	5.35E-07	LOC107964640	uncharacterized protein LOC107964640	#N/A	#N/A	#N/A
gene9971	5.512331088	-0.015164434	0.005527935	-2.743236729	0.006083681	0.041227767	LOC113219157	#N/A	#N/A	#N/A	#N/A
gene4172	4.968512293	-0.015519734	0.005231503	-2.966591623	0.003011206	0.02567667	LOC102654399	#N/A	#N/A	#N/A	#N/A
gene386	11.55401274	-0.015582303	0.003806353	-4.093761858	4.24E-05	0.00127575	LOC100578378	#N/A	#N/A	#N/A	#N/A
gene10302	142.4036377	-0.015717119	0.005031642	-3.123655927	0.001786192	0.017762705	LOC724899	lysozyme	FBgn0034539	-	CG11159
gene4618	5.959824938	-0.016077919	0.00603929	-2.662220146	0.007762709	0.048904604	LOC100578476	uncharacterized protein LOC100578476	#N/A	#N/A	#N/A
gene8560	11.92484232	-0.016154289	0.004898563	-3.297760958	0.000974591	0.011608287	LOC113219076	#N/A	#N/A	#N/A	#N/A
gene3654	29.49686414	-0.016691453	0.004709144	-3.544476862	0.000393393	0.006194035	LOC413113	probable serine/threonine-protein kinase samkC isoform X2	#N/A	#N/A	#N/A
gene2100	14080.22388	-0.016756155	0.004684006	-3.577312583	0.000347145	0.005724115	LOC410857	protein lethal(2)essential for life	FBgn0011296	lethal (2) essential for life	l(2)efl
gene3383	10.70968969	-0.016833647	0.005807564	-2.898572931	0.003748651	0.029867647	LOC113218711	#N/A	#N/A	#N/A	#N/A
gene8231	14.23163952	-0.016836387	0.004989492	-3.374368679	0.000739852	0.009638147	LOC551967	probable tubulin polyglutamylase TTLL2 isoform X1	#N/A	#N/A	#N/A
gene10600	9.097562477	-0.016843167	0.006291691	-2.677049236	0.007427372	0.047442675	LOC100578920	zinc finger protein 251	#N/A	#N/A	#N/A
gene2188	3.593907534	-0.017099265	0.006334634	-2.699329404	0.006947937	0.045367708	LOC102653583	#N/A	#N/A	#N/A	#N/A
gene8492	20.26994025	-0.017264673	0.004780489	-3.611487204	0.000304446	0.00518786	LOC102654570	#N/A	#N/A	#N/A	#N/A
gene11510	6.645935422	-0.017412955	0.00505738	-3.443078198	0.000575133	0.008112523	LOC100577777	cysteine-rich venom protein 1 isoform X1	#N/A	#N/A	#N/A
gene1161	6.100405988	-0.018109309	0.006434461	-2.814425032	0.004886457	0.035405078	LOC102655663	putative gustatory receptor 28b	FBgn0045495	Gustatory receptor 28b	Gr28b
gene2506	23.07216111	-0.018192114	0.005199837	-3.498593375	0.000467719	0.006989327	LOC100577436	sperm flagellar protein 2-like	#N/A	#N/A	#N/A
gene5128	8.373586471	-0.018803542	0.006196144	-3.034716672	0.002407617	0.022012036	LOC100577422	#N/A	#N/A	#N/A	#N/A
gene1592	7.542152808	-0.018860172	0.004529972	-4.163419445	3.14E-05	0.001022316	LOC102653978	#N/A	#N/A	#N/A	#N/A
gene11564	51.35994514	-0.019704197	0.006621044	-2.975995666	0.00292039	0.025186873	LOC409816	MORN repeat-containing protein 4 homolog	FBgn0087005	retinophilin	rtp
gene5163	32.15267633	-0.020829673	0.003740841	-5.568178763	2.57E-08	6.97E-06	LOC725217	uncharacterized protein PFB0145c isoform X2	#N/A	#N/A	#N/A
gene9526	5.140566213	-0.021237366	0.006734931	-3.153315977	0.00161427	0.016687632	LOC107965146	#N/A	#N/A	#N/A	#N/A
gene3298	9.28575438	-0.021331648	0.007517237	-2.837698107	0.004544014	0.033926576	LOC551858	kynurenine 3-monooxygenase isoform X5	FBgn0000337	cinnabar	cn
gene17	4.331263094	-0.021336035	0.006146452	-3.471276813	0.00051799	0.007537963	LOC113219398	MATH and LRR domain-containing protein PFE0570w-like	#N/A	#N/A	#N/A
gene10972	6.326329854	-0.0216311	0.006015719	-3.595763054	0.000323442	0.005389851	LOC410526	transmembrane protease serine 11D isoform X1	FBgn0033365	-	CG8170
gene11771	2.835629573	-0.02166763	0.007456771	-2.905765733	0.003663556	0.029344558	LOC726825	homeobox protein HMX2	FBgn0054031	-	CG34031
gene5687	4.388976636	-0.022020753	0.007367811	-2.988778284	0.002800953	0.024468549	LOC552005	uncharacterized protein LOC552005	FBgn0030065	-	CG12075
gene4837	10.2571229	-0.022114754	0.007516598	-2.942122771	0.003259707	0.027181374	LOC726990	uncharacterized protein LOC726990	FBgn0035865	-	CG7201
gene7435	2.137800974	-0.022993169	0.00831926	-2.763847861	0.005712417	0.039445544	LOC552216	adenylate cyclase type 2	FBgn0004852	Adenylyl cyclase 76E	Ac76E
gene5706	7.158865213	-0.024524467	0.007970509	-3.076900957	0.002091648	0.019965134	LOC551544	peroxidase	FBgn0004577	Peroxidase	Pxd
gene6259	2.45585983	-0.026132084	0.00919803	-2.841052388	0.004496493	0.033764547	LOC726915	leucine-rich repeat and death domain-containing protein 1	#N/A	#N/A	#N/A
gene6045	13.82876538	-0.02642658	0.007447388	-3.54843621	0.000387526	0.006153108	LOC551805	phospholipase B1, membrane-associated	#N/A	#N/A	#N/A
gene9771	2.546892663	-0.027280745	0.009212704	-2.961209385	0.003064335	0.025941268	LOC102656016	#N/A	#N/A	#N/A	#N/A
gene939	1.709888305	-0.027851455	0.009973272	-2.792609668	0.005228474	0.03717098	LOC724796	homeobox protein SIX6	FBgn0027364	Six4	Six4
gene9973	6.172794754	-0.027899238	0.007472707	-3.733485086	0.000188848	0.003641698	LOC107963967	serine protease inhibitor 3	#N/A	#N/A	#N/A
gene965	1.808367774	-0.028200098	0.009907906	-2.846221789	0.004424137	0.033362603	LOC100577521	uncharacterized protein LOC100577521	FBgn0005390	female sterile (1) M3	fs(1)M3
gene9248	1.511077086	-0.030470888	0.010298259	-2.95883883	0.003088006	0.02605813	LOC113219129	#N/A	#N/A	#N/A	#N/A
gene4597	1.599691876	-0.030951768	0.010866419	-2.848387064	0.004394145	0.033255113	LOC724388	solute carrier family 35 member G1	#N/A	#N/A	#N/A
gene11149	3.667750829	-0.031991073	0.007952214	-4.022914056	5.75E-05	0.001549241	LOC107965500	high mobility group protein homolog TDP-1	#N/A	#N/A	#N/A
gene10962	13.99909717	-0.03203369	0.011454298	-2.796652302	0.005163507	0.036859763	LOC410521	carotenoid isomerooxygenase isoform X1	FBgn0002937	neither inactivation nor afterpotential B	ninaB
gene9516	27.56866145	-0.03246691	0.011626883	-2.792400161	0.005231861	0.03717098	LOC410282	uncharacterized protein LOC410282 isoform X1	FBgn0035880	CUB and LDLa domain	Culd
gene8103	2.326337652	-0.033263702	0.008443392	-3.939613651	8.16E-05	0.002005211	LOC100579031	vascular endothelial growth factor A-A	#N/A	#N/A	#N/A
gene6194	1.233626198	-0.033724802	0.010401911	-3.242173759	0.001186217	0.013403615	LOC100576694	#N/A	#N/A	#N/A	#N/A
gene8224	277.3954581	-0.034951032	0.010116332	-3.454911611	0.000550473	0.00788042	LOC550791	arrestin homolog	FBgn0000121	Arrestin 2	Arr2
gene11666	46.45421844	-0.036061931	0.011182867	-3.224748242	0.001260835	0.01393295	Lop2	long wavelength sensitive opsin 2	FBgn0003248	Rhodopsin 2	Rh2
gene10448	1.988487804	-0.036271485	0.010672122	-3.398713638	0.000677036	0.009088795	LOC113219193	#N/A	#N/A	#N/A	#N/A
gene11775	1.443096362	-0.0382004	0.010206756	-3.742658424	0.000182084	0.003555848	LOC100576224	carbonic anhydrase 2 isoform X2	#N/A	#N/A	#N/A
gene11351	23.28583129	-0.040547391	0.014277691	-2.839912386	0.004512593	0.033764547	LOC726228	protein bride of sevenless isoform X1	FBgn0000206	bride of sevenless	boss
gene5068	4.782780576	-0.041585431	0.015556376	-2.673208145	0.007512962	0.047815929	LOC724309	uncharacterized protein LOC724309	FBgn0038000	-	CG10014
gene6570	4.752058294	-0.042600223	0.015557828	-2.738185685	0.006177918	0.041599559	LOC409631	transient-receptor-potential-like protein	FBgn0005614	transient receptor potential-like	trpl
gene617	1.245237632	-0.042925275	0.010685997	-4.016964789	5.90E-05	0.001580796	LOC410729	putative serine protease K12H4.7	FBgn0038700	-	CG3734
gene6702	2.781699357	-0.043305112	0.015121139	-2.863878947	0.004184879	0.032155089	LOC107964850	#N/A	#N/A	#N/A	#N/A
gene5245	2.894191464	-0.047767657	0.016189214	-2.950585343	0.003171724	0.026635719	LOC102654173	uncharacterized protein LOC102654173	FBgn0086704	slow termination of phototransduction	stops
