# Supplementary material for: Genetic variation influences food-sharing sociability in honey bees
Source: PLoS Biol. 2025 Sep 16;23(9):e3003367. doi: 10.1371/journal.pbio.3003367 (PMC12440162; doi:10.1371/journal.pbio.3003367)
Supplement: S8 Table — (CSV) [file pbio.3003367.s011.csv]

	ID	BEEBASE	Name	Protein.name	dmel.flybase.gene	dmel.flybase.name	dmel.flybase.symbol	baseMean	log2FoldChange	lfcSE	stat	pvalue	padj
1281	gene4726	GB41339	LOC726737	venom acid phosphatase Acph-1	#N/A	#N/A	#N/A	13.5524983458293	2.09552642718069	0.423893658429468	4.94351917163528	0.000000767248011186761	0.0000256082013036053
1561	gene5992	GB47975	LOC411223	esterase FE4	#N/A	#N/A	#N/A	5.10164146012457	1.78098974791813	0.398172395823856	4.47291114752718	0.00000771618455297423	0.000167873684498276
1438	gene5467		LOC113218865	dynein heavy chain 1, axonemal-like	#N/A	#N/A	#N/A	2.47970036270018	1.71728992606221	0.36627382845392	4.68854117508496	0.00000275159555771016	0.0000724206528371958
1346	gene4980	GB43247	Hbg3	alpha-glucosidase precursor	#N/A	#N/A	#N/A	1191.25762991976	1.69549001046398	0.250364578592535	6.77208421413064	0.0000000000126940207802508	0.00000000261470868276441
2222	gene8880	GB43510	LOC551268	pancreatic triacylglycerol lipase isoform X2	#N/A	#N/A	#N/A	9.89601987372866	1.60726356092233	0.273340279248916	5.8800831159563	0.00000000410060522203809	0.000000320649499645022
567	gene1543		LOC102654257	uncharacterized protein LOC102654257	FBgn0039232	sosie	sosie	8.92891103945721	1.6061556701292	0.463801755782591	3.46302197027924	0.000534144779027272	0.00499476283404098
1760	gene6899	GB52854	LOC413679	protein obstructor-E	FBgn0031737	obstructor-E	obst-E	1.96204654700478	1.51436943640341	0.528841168395773	2.86356192918417	0.00418906916798332	0.0235438778081813
1947	gene7744	GB53367	Obp5	odorant binding protein 5 precursor	FBgn0031109	Odorant-binding protein 19a	Obp19a	0.899308982376503	1.36386160801328	0.412891533125389	3.30319587250798	0.000955895937349931	0.00773243857566949
1285	gene4739	GB41311	LOC725404	actin, muscle	FBgn0000047	Actin 88F	Act88F	203.359585473241	1.20747076358919	0.121340521482254	9.95109258505852	0.0000000000000000000000249429511068285	0.000000000000000000134579692696893
1655	gene640	GB45833	LOC413907	uncharacterized protein LOC413907 isoform X3	FBgn0266099	-	CG44836	3.60212544528678	1.19029129123084	0.278826139704268	4.26893723986317	0.0000196406516397746	0.000356805171455906
1758	gene6897	GB52819	LOC551572	uncharacterized protein LOC551572 isoform X3	FBgn0085345	-	CG34316	232.44059237053	1.07428399552919	0.137836915592949	7.79387721284837	0.00000000000000649836977671693	0.00000000000412493578003249
1567	gene6040	GB42467	LOC551879	phospholipase B1, membrane-associated-like isoform X1	#N/A	#N/A	#N/A	22.4161179764826	1.01032539991521	0.377175140444073	2.67866381311794	0.00739165661617916	0.0356382421631858
1812	gene7148	GB53872	LOC725842	elongation of very long chain fatty acids protein 6-like	#N/A	#N/A	#N/A	0.945639740605021	0.97363018454803	0.304417577950841	3.19833759634359	0.00138222362711289	0.0103008115747066
1340	gene4951		LOC113218830	UDP-glucuronosyltransferase 2B17-like	#N/A	#N/A	#N/A	1.27802615640169	0.919159518696204	0.287186488948564	3.20056671907301	0.00137157610822083	0.0102285264573676
1339	gene4942	GB54454	LOC724783	uncharacterized protein LOC724783	#N/A	#N/A	#N/A	119.529315419842	0.845809706728604	0.0958584756206162	8.82352552815576	0.00000000000000000110911394574749	0.00000000000000199474143142687
1511	gene5757	GB44248	LOC413333	hemicentin-2	#N/A	#N/A	#N/A	61.6446817153766	0.843430032292736	0.104549771829002	8.06725846970016	0.000000000000000718942431687796	0.00000000000064650898169525
432	gene12027	GB51356	Cyp4g11	cytochrome P450 4G11 isoform X2	FBgn0030304	Cyp4g15	Cyp4g15	39.6156899760177	0.832064297867326	0.26301668999791	3.16354181886305	0.00155861957766973	0.0112925714460469
1348	gene5000		LOC113218867	paramyosin, short form-like	FBgn0003149	Paramyosin	Prm	7.20095875083724	0.790635491693356	0.255704319166563	3.09199114927091	0.00198818776997471	0.0136013990645074
351	gene11684		LOC113219265	trypsin-1-like	#N/A	#N/A	#N/A	2.62473781180777	0.765774353476234	0.181762828434965	4.21304157769655	0.0000251954661365454	0.000436887777881324
303	gene11443	GB50572	LOC408538	uncharacterized protein LOC408538	FBgn0040279	Osiris 14	Osi14	138.163459541181	0.753532457341478	0.118078182330103	6.38164004959766	0.000000000175201389319533	0.0000000232538243180841
2419	gene9775		LOC100576546	#N/A	#N/A	#N/A	#N/A	25.5721338805501	0.740549129768816	0.0952557218521789	7.77432699442482	0.00000000000000758495752291001	0.00000000000454718203498455
1685	gene6561	GB47938	LOC412825	sushi, von Willebrand factor type A, EGF and pentraxin domain-containing protein 1 isoform X2	FBgn0031879	uninflatable	uif	159.03635204558	0.737578938277446	0.0796224460387838	9.26345490464051	0.0000000000000000000197922047333954	0.0000000000000000533944203195174
1177	gene4362		LOC102655563	uncharacterized protein LOC102655563	#N/A	#N/A	#N/A	2.13112314873835	0.737469721276172	0.191954390364956	3.84190077587726	0.00012208519202355	0.00154808614233387
2100	gene8362		LOC102655866	#N/A	#N/A	#N/A	#N/A	1.17050588054531	0.728350509512825	0.274821525390479	2.65026732705144	0.00804281041106859	0.0379991099587746
998	gene3623		LOC113218549	#N/A	#N/A	#N/A	#N/A	42.6738312171646	0.719644244559048	0.205174680475965	3.50747101391661	0.000452387635544673	0.0043664713552438
1703	gene6661	GB43823	CSP1	chemosensory protein 1 precursor	#N/A	#N/A	#N/A	47.3557101830179	0.718524853327495	0.221135823625523	3.24924673690258	0.00115711064329706	0.0089765499294167
1248	gene4629		LOC107964006	uncharacterized protein LOC107964006	#N/A	#N/A	#N/A	4.3818143450493	0.704047735976974	0.191269241651137	3.68092501386666	0.000232389347020001	0.00262561879031403
2109	gene8406	GB50883	LOC551496	H/ACA ribonucleoprotein complex subunit GAR1 isoform X2	#N/A	#N/A	#N/A	821.401856104512	0.681004117092968	0.17320305598074	3.93182506646242	0.0000843034038998667	0.00115008600693232
1329	gene4901	GB51214	TpnT	troponin T, skeletal muscle isoform X1	FBgn0004169	upheld	up	17.6921943960817	0.677900888396129	0.185349181748	3.65742584889207	0.000254760926297415	0.00281096641684602
693	gene2168	GB55638	LOC410828	tryptophan 2,3-dioxygenase isoform X1	FBgn0003965	vermilion	v	66.839591155485	0.662479095794905	0.111202990324494	5.95738562301039	0.00000000256304971669067	0.000000221262955942473
1283	gene4737		LOC551369	actin, clone 205	FBgn0000046	Actin 87E	Act87E	50.8521526816073	0.661893137957228	0.118615333704993	5.58016503670103	0.000000024029047830128	0.00000143258262505476
59	gene10251	GB50662	Vhdl	larval-specific very high density lipoprotein precursor	#N/A	#N/A	#N/A	86.3480761454286	0.640803480045771	0.0900513946689443	7.11597507625013	0.00000000000111124376744257	0.000000000363376711953721
2418	gene9774		LOC113219155	#N/A	#N/A	#N/A	#N/A	14.5932529459949	0.6330196142478	0.11304589347047	5.59966925656753	0.0000000214761156359528	0.00000132640898130697
434	gene12038		LOC102655208	#N/A	#N/A	#N/A	#N/A	4.48421952281718	0.632912055947605	0.177519100453973	3.56531806621962	0.000363415188863106	0.00370355048314257
322	gene11522	GB50123	LOC408532	myophilin	FBgn0038774	-	CG5023	4.93096485796185	0.627924858997524	0.240966698726952	2.60585741646006	0.00916446026292425	0.0419581350134427
1731	gene6797	GB41806	LOC409367	calcyphosin-like protein	FBgn0038088	-	CG10126	159.99704095596	0.613004192514945	0.186118946749672	3.29361520264474	0.000989078007619518	0.00794723810887731
133	gene10621	GB43784	LOC100577430	uncharacterized protein LOC100577430	FBgn0035770	pastrel	pst	666.123541135282	0.596776820686736	0.120636090164697	4.94691779111866	0.000000753977997307072	0.0000254255517779394
110	gene10511	GB40283	LOC409715	bumetanide-sensitive sodium-(potassium)-chloride cotransporter	FBgn0051547	sodium potassium chloride cotransporter	NKCC	237.043114928655	0.589447097143202	0.162801482720252	3.6206494393916	0.000293864458936888	0.00313658889850441
1671	gene65		LOC113219285	#N/A	#N/A	#N/A	#N/A	15.7439548025829	0.588304111562207	0.111663169807161	5.2685600147138	0.000000137498090224636	0.00000634077731458994
304	gene11444		LOC113219288	#N/A	#N/A	#N/A	#N/A	2.83930473423855	0.581644418012582	0.212811271224218	2.73314667341919	0.00627323895783042	0.0315886708324536
2142	gene855	GB46409	LOC100576730	uncharacterized protein LOC100576730	FBgn0050380	-	CG30380	1.9016679295747	0.570431068353882	0.222217765718687	2.56699128671832	0.010258519014841	0.0460289724279206
442	gene1208		LOC102656513	#N/A	#N/A	#N/A	#N/A	9.49764375265435	0.565025954589492	0.128133190658156	4.40967677217148	0.0000103525022632785	0.000213194373898928
13	gene10087	GB51444	LOC724619	multiple inositol polyphosphate phosphatase 1 isoform X3	#N/A	#N/A	#N/A	30.79527922788	0.554334673277789	0.100939475784941	5.49175304277228	0.0000000397963613716099	0.00000221362131732496
1710	gene6683		LOC100578949	#N/A	#N/A	#N/A	#N/A	8.46758303665973	0.546924362222368	0.147954849694488	3.6965625888689	0.000218538399722203	0.00249472594846834
2125	gene846	GB46518	LOC726920	uncharacterized protein LOC726920	#N/A	#N/A	#N/A	3.72943909106622	0.546679275643298	0.211476624531269	2.58505769540721	0.00973627036137023	0.0440335680928525
9	gene10041	GB52033	LOC100578121	uncharacterized protein LOC100578121 isoform X2	#N/A	#N/A	#N/A	146.102361734776	0.536997730484975	0.108000930118975	4.97215838690845	0.000000662115752939526	0.0000227544302228357
1391	gene5243	GB52955	LOC411159	uncharacterized protein LOC411159	FBgn0051559	-	CG31559	43.6837307117233	0.521310070762111	0.0940177280402628	5.54480608741004	0.0000000294280118502383	0.00000170729933266624
1284	gene4738		LOC551176	actin, clone 205	#N/A	#N/A	#N/A	115.854313681114	0.520666016649161	0.0773638548690348	6.73009401522932	0.0000000000169553496824285	0.00000000332663960769247
889	gene3045		LOC102656502	#N/A	#N/A	#N/A	#N/A	2.40818874114927	0.519603036460647	0.202108749990369	2.57090816941576	0.010143221916553	0.0456064615423014
710	gene2230		LOC107966112	#N/A	#N/A	#N/A	#N/A	73.8904654798576	0.513000682320037	0.0801070659201069	6.40393798509194	0.000000000151419635607033	0.0000000209483242030192
1247	gene4628	GB44552	LOC725364	flightin	FBgn0005633	flightin	fln	2.46754012537566	0.510137087599039	0.193449495251381	2.63705566631815	0.00836291067008249	0.0390837724297528
1909	gene7573	GB42594	LOC100578664	organic solute transporter alpha-like protein	FBgn0036834	-	CG6836	5.03175058563206	0.509304605678358	0.145677980694828	3.49609874635255	0.000472113953159237	0.00452048062869683
1692	gene66		LOC100576602	#N/A	#N/A	#N/A	#N/A	203.722829463955	0.461903890322459	0.0895550290534273	5.15776607081321	0.000000249913574953388	0.0000101384112305339
1067	gene3882		LOC113218734	#N/A	#N/A	#N/A	#N/A	2.62324887582773	0.46162748495595	0.170574406871975	2.70631153536666	0.00680351876325521	0.0335849821474323
487	gene12279	GB45957	LOC409176	pro-resilin	FBgn0034157	resilin	resilin	7.67761400623602	0.459505575737266	0.110758690944471	4.14870898002614	0.0000334355537078523	0.000550004664727796
2173	gene8686		LOC102655574	#N/A	#N/A	#N/A	#N/A	10.8655685480441	0.452957186975576	0.103719661381855	4.36712944239148	0.0000125890126196989	0.000250642131326883
783	gene2570	GB49055	LOC100578418	uncharacterized protein LOC100578418 isoform X2	#N/A	#N/A	#N/A	96.5335198538496	0.451582181825962	0.0447145737628643	10.0992169627032	0.00000000000000000000000556850335680747	0.0000000000000000000600897197233094
1906	gene7566	GB42889	LOC724616	neprilysin-1 isoform X2	FBgn0039478	Neprilysin 5	Nep5	44.433362576057	0.450999519061253	0.16953701309146	2.66018322982931	0.00780981520395325	0.0371749959708246
546	gene1462	GB53951	Crz	pro-corazonin preproprotein	#N/A	#N/A	#N/A	79.4993382828593	0.444088846567555	0.13074370009007	3.39663667359589	0.000682194799273403	0.00602912700979467
2274	gene9138		TpnCIIa	troponin C type IIa isoform X1	FBgn0031692	Troponin C at 25D	TpnC25D	12.4640045383691	0.43327760757291	0.108372370388702	3.99804494465574	0.000063867825797011	0.000933872233300197
437	gene1206	GB48936	LOC413576	facilitated trehalose transporter Tret1-2 homolog	#N/A	#N/A	#N/A	48.9408638707351	0.432676008223398	0.0766877783951848	5.64204645483074	0.0000000168040742355401	0.00000106666332397478
1446	gene5495		LOC113218855	#N/A	#N/A	#N/A	#N/A	3.42266641584795	0.43138525632913	0.163106228974061	2.64481166073512	0.00817363971536616	0.0384153946726987
1568	gene6042	GB42469	LOC725668	phospholipase B1, membrane-associated-like	#N/A	#N/A	#N/A	35.4559005561578	0.429102260695485	0.1634366461197	2.62549600033528	0.00865228254348635	0.0401429456599234
316	gene11498	GB50507	LOC724466	uncharacterized protein LOC724466 isoform X1	#N/A	#N/A	#N/A	226.152141838483	0.424437032895454	0.0686181795498941	6.18548955509428	0.000000000619100345372356	0.0000000674819376455868
1660	gene6421		LOC102654020	#N/A	#N/A	#N/A	#N/A	3.99833001060989	0.421239799336693	0.15328295622984	2.74811896702375	0.00599382566744226	0.0306136110200756
1132	gene4170	GB46686	LOC411065	monocarboxylate transporter 14 isoform X1	FBgn0033913	-	CG8468	36.1720388102318	0.420261010454652	0.1038614502648	4.04636185401972	0.0000520198004879514	0.00079062770009223
2070	gene8234	GB50973	LOC726121	golgin subfamily A member 6-like protein 22 isoform X2	FBgn0036044	Z band alternatively spliced PDZ-motif protein 67	Zasp67	199.777933987648	0.410114736727893	0.0511793916650111	8.01327884888222	0.00000000000000111690011487643	0.000000000000927113010740891
1845	gene7286		LOC102655639	uncharacterized protein LOC102655639 isoform X2	FBgn0038629	-	CG14304	18.3301778207251	0.402424127672716	0.106859105178865	3.76593203732264	0.000165928926824601	0.00202092443494839
2110	gene8410		LOC102655465	#N/A	#N/A	#N/A	#N/A	126.73216396269	0.401638719954528	0.060049033433359	6.6885126535843	0.0000000000225450156259404	0.00000000426812743192146
1861	gene7373	GB42792	LOC409805	uncharacterized protein LOC409805 isoform X2	FBgn0038294	Myofilin	Mf	29.1505371057227	0.390862530995631	0.128020698392451	3.05311981502735	0.00226475493449035	0.0149932334344082
1268	gene4681		LOC102653764	waprin-Thr1	FBgn0050197	-	CG30197	316.765625994209	0.389746098405443	0.0786193552768058	4.95738100412057	0.000000714497758530808	0.0000242457399758049
1527	gene581		LOC100576288	uncharacterized protein LOC100576288	#N/A	#N/A	#N/A	136.11580300266	0.389684710240479	0.121953754380906	3.19534820570879	0.00139662228007617	0.0103937593271048
1313	gene4855	GB45565	LOC552301	chymotrypsin-1	#N/A	#N/A	#N/A	100.033375680209	0.384366147617877	0.0813422188257326	4.72529706180431	0.00000229779205436506	0.0000626681825106724
1380	gene5198	GB41495	LOC100576703	sarcalumenin isoform X2	FBgn0038181	-	CG9297	68.6071974522742	0.38354254092363	0.0754137792510216	5.08584166889414	0.000000365999295266794	0.000013857889106049
1407	gene5328	GB46056	LOC100576222	heart- and neural crest derivatives-expressed protein 1	FBgn0032209	Hand	Hand	13.6152741184205	0.381934512446147	0.108599197631688	3.51691836381213	0.00043658803618926	0.00426741077764339
356	gene11720		LOC102654111	platelet glycoprotein V isoform X3	FBgn0035575	-	CG7509	493.931203579258	0.374692084790627	0.0571983900376172	6.55074530147102	0.0000000000572506308031498	0.00000000895350082604043
140	gene10658	GB43580	C1q-VP	C1q-like venom protein isoform X1	#N/A	#N/A	#N/A	420.967906783214	0.373084406300608	0.0881318564437984	4.23325255310517	0.0000230335592210273	0.000405473307592342
1204	gene4470	GB44452	LOC100578085	uncharacterized protein LOC100578085	#N/A	#N/A	#N/A	23.9899958704236	0.371696451718114	0.0805341742161834	4.61538788142713	0.00000392361817198176	0.0000963921944720743
935	gene3318		LOC726761	insulin receptor substrate 4 isoform X3	FBgn0005561	shaven	sv	6.6617277842743	0.370633244334263	0.12698148514613	2.91879752318017	0.00351384377372309	0.0207201574657081
2308	gene9281	GB45239	LOC100576557	uncharacterized protein LOC100576557	#N/A	#N/A	#N/A	9.29048102566759	0.370153740926128	0.111805079143048	3.31070595149383	0.000930609426335536	0.00757330793332335
1862	gene7374		LOC107964990	#N/A	#N/A	#N/A	#N/A	221.759123676339	0.370079428203765	0.0678791790204616	5.45203158824605	0.0000000497976074505102	0.00000272774610151501
1517	gene5775	GB42550	LOC100577026	mitochondrial amidoxime-reducing component 1 isoform X2	#N/A	#N/A	#N/A	150.256335353008	0.369536188047072	0.0539057170969392	6.85523183714506	0.00000000000711969595195004	0.00000000160059664619777
501	gene1269	GB51558	LOC100576454	protein stum isoform X1	FBgn0050263	stumble	stum	268.491260057868	0.368356856963024	0.0552818253221414	6.663254239825	0.0000000000267829744534389	0.00000000489856063266201
1473	gene5606	GB45400	LOC552285	innexin inx7 isoform X1	FBgn0027106	Innexin 7	Inx7	64.4094629255926	0.367002038567897	0.0802708857073677	4.57204421421018	0.00000482988988587268	0.000113549764179634
1005	gene3655	GB50442	LOC100577562	probable LIM domain-containing serine/threonine-protein kinase DDB_G0286997 isoform X2	#N/A	#N/A	#N/A	8.85402656960475	0.365607800470298	0.118854991590284	3.07608284329041	0.00209739561889472	0.0141721954436399
771	gene2470	GB53284	LOC412667	proto-oncogene tyrosine-protein kinase receptor Ret isoform X2	FBgn0011829	Ret oncogene	Ret	796.010521400944	0.362236977158019	0.0443546128879743	8.16683888264147	0.000000000000000316575247500097	0.000000000000310560317797596
936	gene3319	GB53078	LOC100578989	uncharacterized protein LOC100578989	#N/A	#N/A	#N/A	9.49613641081817	0.360895973734038	0.119294684049912	3.02524774350416	0.00248429541925582	0.0161299830741213
1378	gene5193		LOC102654141	#N/A	#N/A	#N/A	#N/A	16.1374667506004	0.358190007370112	0.0819576078650591	4.37043023461424	0.0000124001969428576	0.000247339233290899
1140	gene4189	GB46697	LOC408827	carbonic anhydrase 1	FBgn0027844	Carbonic anhydrase 1	CAH1	836.964061008206	0.357659894005644	0.063752299401922	5.61014892577916	0.0000000202152575200559	0.00000126094129421343
2384	gene9585		LOC113219148	#N/A	#N/A	#N/A	#N/A	77.919094760019	0.35538998855602	0.0747533625490987	4.75416725665814	0.00000199266026245594	0.0000557067276999018
1119	gene4103	GB55039	LOC409063	cysteine sulfinic acid decarboxylase	#N/A	#N/A	#N/A	275.870285517534	0.353296759396744	0.0843036728004957	4.19076355347909	0.0000278017267504262	0.000473946972138782
667	gene2058	GB49752	LOC100577749	uncharacterized protein LOC100577749	FBgn0037626	-	CG8236	64.3914520663389	0.351296725547714	0.0627886393749179	5.59490903203176	0.0000000220737475738993	0.00000134575033937823
1732	gene68	GB47705	LOC100576537	#N/A	#N/A	#N/A	#N/A	16.0454155461017	0.350021666827455	0.08075159705478	4.3345479172382	0.0000146059972215431	0.000281452350031557
1773	gene6982	GB41965	LOC100576936	uncharacterized protein LOC100576936	#N/A	#N/A	#N/A	7.19411213529689	0.347161817302891	0.133103785789206	2.60820393082347	0.0091018711237778	0.0417594775921285
1275	gene4707	GB41361	LOC724654	cytochrome b5	FBgn0036575	-	CG5157	6.67544183825077	0.343190668669862	0.1280476816262	2.68017869836731	0.00735828669010425	0.0355393713078992
17	gene10091		LOC113219197	#N/A	#N/A	#N/A	#N/A	35.6865415341807	0.339444927617574	0.0970573627742615	3.49736401149765	0.000469880204453367	0.00450545603140605
1379	gene5196		LOC102654387	#N/A	#N/A	#N/A	#N/A	10.7693853470816	0.339185411659294	0.109170427592624	3.10693490113443	0.00189038022096745	0.0130596022450735
572	gene1554	GB43693	LOC551632	methyl farnesoate epoxidase isoform X1	#N/A	#N/A	#N/A	16.1945517250848	0.33846076762081	0.0864576727451335	3.91475686164431	0.0000904953534477463	0.00121008099015444
298	gene11388	GB49440	LOC724250	serine protease snake	FBgn0039630	-	CG11843	30.5191954400793	0.337793960929718	0.0946076893213708	3.57047046971281	0.000356340627447124	0.00365520124599041
2169	gene867		LOC113219258	#N/A	#N/A	#N/A	#N/A	37.8689561283922	0.336909665084185	0.104343017102828	3.2288664295778	0.00124281927279863	0.0094779242210389
299	gene11389	GB49439	LOC724295	protein phosphatase 1 regulatory subunit 3C-B	FBgn0036428	Glycogen binding subunit 70E	Gbs-70E	415.255035212062	0.336011616502985	0.0602962933217991	5.57267450437962	0.000000025085800515941	0.0000014792397451777
1455	gene5523		LOC113218853	#N/A	#N/A	#N/A	#N/A	10.0431275732268	0.334495908632552	0.107507533705927	3.11137179974311	0.00186220312698196	0.0129561792026192
598	gene1705		LOC102656852	#N/A	#N/A	#N/A	#N/A	36.2951106551463	0.333594015150381	0.0757251172263659	4.40532847447651	0.0000105623702017386	0.000216556185112614
194	gene10893	GB54170	LOC726392	sodium-independent sulfate anion transporter isoform X2	#N/A	#N/A	#N/A	2193.82428407277	0.333402116518531	0.0502966452168603	6.62871479958606	0.0000000000338622105010576	0.00000000589366312124052
1759	gene6898	GB52820	LOC726953	parathyroid hormone/parathyroid hormone-related peptide receptor isoform X4	#N/A	#N/A	#N/A	42.2263290867322	0.332776429263482	0.0861726008990742	3.8617428949746	0.000112581008492862	0.00145666866024756
301	gene11416	GB50550	LOC100576592	uncharacterized protein LOC100576592 isoform X2	#N/A	#N/A	#N/A	77.7951361831037	0.327770223462247	0.113278102999652	2.89350028631089	0.00380973943458752	0.0220433770716536
2254	gene9024		LOC102654628	#N/A	#N/A	#N/A	#N/A	172.360852117175	0.326626987819273	0.0724792824332619	4.50648760382014	0.0000065909533954576	0.000149418021198284
1211	gene4490		LOC113218777	#N/A	#N/A	#N/A	#N/A	13.587207173935	0.316743474979323	0.1211909394399	2.61359039250951	0.008959637964999	0.0412120431714852
904	gene315		LOC107966071	#N/A	#N/A	#N/A	#N/A	13.6001491171472	0.316091186126416	0.0889308259902382	3.55434892914536	0.000378916130722501	0.00383572604749204
224	gene11069	GB41723	LOC410555	insulin-like growth factor-binding protein complex acid labile subunit	FBgn0261269	convoluted	conv	12.7228089886846	0.31231126982378	0.1110620997558	2.8120418262439	0.00492281014717878	0.0266072163306584
1026	gene3728	GB44017	LOC411209	uncharacterized protein LOC411209	FBgn0085419	Rad, Gem/Kir family member 2	Rgk2	601.052769825785	0.311971890786337	0.0571473644490995	5.45907748841517	0.0000000478614855485603	0.0000026350678089516
1322	gene4880		LOC113218881	#N/A	#N/A	#N/A	#N/A	37.504769977225	0.307992322470175	0.0859369322627241	3.58393433836559	0.000338457204248853	0.00350171782459192
1205	gene4474		LOC100578156	uncharacterized protein LOC100578156	FBgn0034647	poor Imd response upon knock-in	pirk	471.373332118961	0.30661568741915	0.078107457149098	3.92556227805313	0.0000865273787096818	0.00117007135796513
644	gene1939	GB52378	Or19	odorant receptor 19	#N/A	#N/A	#N/A	40.4362053552798	0.303684503527664	0.0622923763989044	4.8751471862776	0.00000108727356827668	0.0000340625828326212
212	gene11001	GB52756	LOC408474	apyrase isoform X1	FBgn0259101	-	CG42249	308.825675440103	0.300938572876142	0.117197632374483	2.56778713681305	0.0102349984307274	0.0459425407928368
1420	gene5407		LOC102655251	#N/A	#N/A	#N/A	#N/A	17.8725302825004	0.294128685882761	0.0972899840991052	3.02321650688261	0.00250103239074338	0.0161924963748211
646	gene1941	GB52381	LOC725861	odorant receptor 22c	#N/A	#N/A	#N/A	31.6452351276707	0.293128497875893	0.0704701686937949	4.15961112778922	0.0000318789888625792	0.000529840434212332
467	gene12181	GB47625	LOC412890	A disintegrin and metalloproteinase with thrombospondin motifs 3	#N/A	#N/A	#N/A	758.880037925961	0.290983397320775	0.0649897971426825	4.47737045065602	0.00000755680557284481	0.000165742863692212
1065	gene3877	GB44099	LOC726827	coiled-coil domain-containing protein 170 isoform X1	FBgn0263079	-	CG43338	80.3229946396976	0.288069338233786	0.0740020809748442	3.89271942679167	0.0000991267721145597	0.0013092741712218
1120	gene4104	GB55040	LOC725255	elongation of very long chain fatty acids protein 7	#N/A	#N/A	#N/A	21.4220426083224	0.28744088331091	0.111207711489969	2.58472078473476	0.00974578850954855	0.0440397000864901
540	gene1443		CSP6	chemosensory protein 6 isoform X1	#N/A	#N/A	#N/A	337.956993857345	0.284858158027486	0.0898592628681971	3.17004779401883	0.00152413865565876	0.0111278621334328
264	gene11252	GB51793	LOC409835	E3 ubiquitin-protein ligase MARCH2	#N/A	#N/A	#N/A	136.091520348178	0.283943933033103	0.0718509178972998	3.95184837358596	0.0000775498736819738	0.00108118951796147
2385	gene9587	GB40217	LOC413064	DNA replication licensing factor Mcm6 isoform X1	FBgn0025815	Minichromosome maintenance 6	Mcm6	224.339925860537	0.283279774680559	0.0581458679984029	4.87188143254376	0.00000110540503718175	0.0000343082186257561
573	gene156		LOC107964165	#N/A	#N/A	#N/A	#N/A	32.8204834845671	0.281148990172353	0.076054152787197	3.69669478744994	0.000218424679948093	0.00249472594846834
49	gene10228	GB48243	LOC408406	cyclin-dependent kinase 4	FBgn0016131	Cyclin-dependent kinase 4	Cdk4	1043.01855429801	0.280968598114605	0.0462277586503412	6.07791955131986	0.00000000121751806546514	0.000000121650346707726
171	gene10790		LOC102654160	uncharacterized protein LOC102654160	#N/A	#N/A	#N/A	19.4356284203668	0.280493173779162	0.110101894230502	2.54757809336087	0.0108473571453328	0.048110904626094
2112	gene8412		LOC102655526	#N/A	#N/A	#N/A	#N/A	105.909583038968	0.274823878031087	0.0524220554376707	5.24252389069044	0.000000158394875221841	0.00000700507827261838
1327	gene4892	GB51209	LOC725799	uncharacterized protein LOC725799 isoform X4	FBgn0035477	-	CG14982	3350.23342570579	0.270834562671186	0.0451061099633899	6.00438749630608	0.00000000192055528195033	0.000000172705933729384
1926	gene7659		LOC107964955	#N/A	#N/A	#N/A	#N/A	49.0860121250891	0.270460815460699	0.077996289931624	3.46761128891901	0.00052510625866822	0.00493590734955467
421	gene11979	GB54315	LOC724126	uncharacterized protein LOC724126	#N/A	#N/A	#N/A	305.250089685112	0.269303335362417	0.0495481586393025	5.43518352160922	0.0000000547400622663277	0.0000028955882937056
2081	gene8264	GB50955	LOC411577	protein argonaute-2	FBgn0087035	Argonaute 2	AGO2	2175.51373192015	0.269184874036848	0.064148678250618	4.19626532264918	0.0000271352347347616	0.000465526737715123
1565	gene6031		LOC113218894	#N/A	#N/A	#N/A	#N/A	20.0843202513596	0.268994479464994	0.0987373419864354	2.72434394174747	0.00644293712165626	0.032247557736453
845	gene2877	GB53682	LOC100578314	monocarboxylate transporter 10	FBgn0031568	-	CG10019	2956.64587302269	0.266979444011404	0.0442379981772874	6.035070640888	0.00000000158893163506177	0.000000147896783554501
1063	gene387	GB40828	LOC725746	uncharacterized protein LOC725746	FBgn0023534	-	CG17778	540.735997785747	0.264243045504211	0.0366928241663094	7.2014910682954	0.000000000000595576289567545	0.000000000214228791357446
643	gene1938	GB52377	LOC100577938	uncharacterized protein LOC100577938	#N/A	#N/A	#N/A	74.7012852187932	0.258570099357088	0.0636172705587685	4.06446389614005	0.0000481429900114085	0.000743220322193288
658	gene2001	GB52466	LOC408696	uncharacterized protein LOC408696	#N/A	#N/A	#N/A	8319.54393593412	0.257622166076431	0.0387658025614031	6.64560383261435	0.0000000000301976490131253	0.00000000534201361476452
416	gene1196		LOC107963988	#N/A	#N/A	#N/A	#N/A	54.9971454108401	0.257358397455635	0.0579309622619088	4.44250168488666	0.00000889189369188924	0.000187739366582494
1009	gene3674	GB40993	LOC411023	uncharacterized protein LOC411023 isoform X2	FBgn0038247	Cadherin 88C	Cad88C	60.2365783091433	0.25668473394217	0.0969992006901133	2.64625617650407	0.0081388154735555	0.0383279316033567
29	gene10148	GB54734	LOC726669	uncharacterized protein LOC726669	#N/A	#N/A	#N/A	45.4619641063958	0.255592173621596	0.094562952267464	2.70287853216208	0.00687418623135127	0.0338563868655918
1267	gene468		LOC102656017	#N/A	#N/A	#N/A	#N/A	60.8945324988641	0.255210446711187	0.066704207546698	3.82600222830802	0.000130241110806492	0.00163612552585897
406	gene11918	GB54350	LOC726460	spermatogenesis-associated protein 6 isoform X1	FBgn0036849	-	CG14079	121.424300259224	0.250539347621375	0.0605748664262935	4.13602806580229	0.0000353368991250227	0.000575144009740753
1830	gene7222	GB47148	LOC552326	uncharacterized protein LOC552326	#N/A	#N/A	#N/A	7749.31498300028	0.249011020783336	0.0610952871126448	4.07578116989974	0.0000458601312785464	0.000713078784764834
1390	gene5241	GB52956	LOC724220	synaptotagmin-10	#N/A	#N/A	#N/A	5787.70804791401	0.245615391711031	0.0356501443391203	6.88960441154534	0.00000000000559477482790705	0.00000000134162700373211
2032	gene8084	GB48385	LOC410233	extracellular sulfatase SULF-1 homolog isoform X1	FBgn0040271	Sulfated	Sulf1	843.183318832735	0.244336593938641	0.041789832840598	5.84679519706701	0.00000000501133865529666	0.000000380826446685255
63	gene10266	GB50650	LOC409826	mucin-12 isoform X1	FBgn0033359	lumens interrupted	lint	36.6036973551145	0.244088155107487	0.0764400344899576	3.19319786727142	0.00140706495560327	0.0104498158657558
1427	gene5433	GB53517	LOC724747	otoferlin isoform X3	FBgn0266757	misfire	mfr	3499.29379439237	0.243917022919815	0.0435956109656759	5.59499035606722	0.0000000220634033344885	0.00000134575033937823
305	gene11449	GB50577	LOC726155	uncharacterized protein LOC726155	FBgn0037427	Osiris 17	Osi17	26.7408336481494	0.242906072393691	0.0836286681223073	2.90457899004728	0.00367747396133844	0.0214622074184982
2002	gene7960		LOC107965107	#N/A	#N/A	#N/A	#N/A	44.8924467583145	0.238540017253549	0.0795978404192707	2.99681518992315	0.00272816049359758	0.0172463854050448
1144	gene4215		LOC100578665	uncharacterized protein LOC100578665	#N/A	#N/A	#N/A	705.819178706671	0.237501828573266	0.0414556578882649	5.72905703760396	0.0000000100990436615333	0.00000067270851945436
757	gene2417		Mir6047b	#N/A	#N/A	#N/A	#N/A	17.0691390369082	0.237496297435878	0.0755252429361871	3.1445949486921	0.00166316930671206	0.0118620356832319
685	gene2141	GB55654	LOC100577635	uncharacterized protein LOC100577635 isoform X1	#N/A	#N/A	#N/A	1662.28657555578	0.23409088754922	0.0382661395587373	6.11744195386884	0.000000000950893797571161	0.000000097724713996099
1225	gene4543		LOC409060	golgin subfamily A member 6-like protein 22	#N/A	#N/A	#N/A	72.5909484494785	0.233954294116392	0.0645821299152309	3.62258560415203	0.000291672888961782	0.00311936783427809
645	gene1940	GB52379	LOC100577590	odorant receptor 22c isoform X1	#N/A	#N/A	#N/A	47.6867174608133	0.23380412253898	0.0596928809722984	3.91678402400249	0.000089738076117191	0.00120293612345417
1728	gene6778		LOC113218927	#N/A	#N/A	#N/A	#N/A	343.130020484856	0.23256527782591	0.0551989513981866	4.21321912708563	0.0000251756602521789	0.000436887777881324
815	gene2720	GB46902	LOC552489	SEC14-like protein 2 isoform X2	FBgn0035146	-	CG13893	171.459804688066	0.231243902690493	0.068588132889399	3.37148560470925	0.000747639458283922	0.00641827954999348
1362	gene5097	GB48543	LOC100577936	uncharacterized protein LOC100577936	#N/A	#N/A	#N/A	94.5260299763358	0.231087897329982	0.0531558706934343	4.34736359907891	0.0000137783703355739	0.000270358849123314
491	gene1230	GB48923	LOC726766	endoribonuclease Dicer	FBgn0034246	Dicer-2	Dcr-2	1803.60306129178	0.229028181418051	0.0474464870075891	4.82708406591656	0.00000138546648458173	0.0000414602340285263
2113	gene8413	GB50877	LOC410190	tyrosine-protein kinase Dnt	FBgn0024245	doughnut on 2	dnt	184.027434822165	0.227334545796392	0.0466502245513982	4.87317152237756	0.00000109820795637603	0.0000342507573909068
847	gene2879		LOC102656050	#N/A	#N/A	#N/A	#N/A	41.4153305767073	0.226984247303326	0.059526707920762	3.81314968073613	0.000137206958210199	0.00171167663126735
2124	gene8454	GB48791	LOC724543	cytochrome c, testis-specific-like	#N/A	#N/A	#N/A	21.2781256431438	0.22688857899265	0.0729187162223487	3.11152733820499	0.00186122239641615	0.0129561792026192
2111	gene8411	GB51174	LOC408280	uncharacterized protein LOC408280	#N/A	#N/A	#N/A	1937.4332915877	0.225515126733258	0.0344742475681735	6.54155326486236	0.0000000000608831417377677	0.00000000938557117846073
1274	gene4705	GB41296	LOC100578542	uncharacterized protein LOC100578542 precursor	#N/A	#N/A	#N/A	37.2166732534976	0.223121227961764	0.0698825818982376	3.19280172399284	0.00140899657906354	0.0104498158657558
999	gene363	GB40842	LOC100576547	glucose dehydrogenase	FBgn0001112	Glucose dehydrogenase	Gld	30.2665444849635	0.221871191124408	0.0792851057643665	2.7983968613702	0.00513569682845676	0.0273675577658651
112	gene10514	GB40279	LOC100577322	cell wall integrity and stress response component 2	#N/A	#N/A	#N/A	3547.26364321867	0.221494531505893	0.0317975703470066	6.96576905369578	0.0000000000032661456525692	0.000000000881124443421857
2286	gene9181		LOC113219117	#N/A	#N/A	#N/A	#N/A	15.5981032274032	0.22043599363122	0.0808490399977537	2.72651343339815	0.00640073471289079	0.0320958774566935
2183	gene8719	GB55239	LOC725581	anion exchange protein 2 isoform X3	FBgn0036043	-	CG8177	3774.80200201504	0.218445475395562	0.039620810263631	5.5134025261487	0.0000000351962000944976	0.00000197813643343606
1980	gene7857		LOC102654050	#N/A	#N/A	#N/A	#N/A	29.9271565781005	0.216898335453228	0.0723914314002234	2.99618796393296	0.00273377865711648	0.0172616767050579
1727	gene6777		LOC102655699	#N/A	#N/A	#N/A	#N/A	620.260006738662	0.213632955881873	0.0567471655967149	3.76464539920988	0.000166785597227618	0.00202906807179619
2262	gene906		LOC107966041	#N/A	#N/A	#N/A	#N/A	1147.1456789806	0.213606789773167	0.0301086138356471	7.09454081609919	0.00000000000129781669231953	0.000000000411904115494706
178	gene10840	GB54198	LOC409902	liprin-alpha-1 isoform X4	FBgn0046704	Liprin-alpha	Liprin-alpha	3002.6103750725	0.213453982010398	0.027974541969025	7.63029408119518	0.0000000000000234218801791667	0.0000000000109889351744951
483	gene12264	GB45973	LOC410638	aromatic-L-amino-acid decarboxylase	FBgn0000422	Dopa decarboxylase	Ddc	1641.4996841268	0.213055286231775	0.0533649120726476	3.99242269792809	0.0000654016565192548	0.000951144576144581
1928	gene7663	GB53428	nAChRb2	nicotinic acetylcholine receptor beta2 subunit	#N/A	#N/A	#N/A	35.826755153418	0.210405271090593	0.0674618875957499	3.11887613271954	0.00181542263532035	0.012729191460521
315	gene11497	GB50508	LOC724421	fibrillin-2	FBgn0243514	eater	eater	292.629760005343	0.209445018200404	0.0673647749154592	3.10911776166774	0.00187646910827244	0.0130302304680617
1370	gene5149		Mir9884	#N/A	#N/A	#N/A	#N/A	70.0611083892793	0.208976244928578	0.0511325077672294	4.08695473885031	0.0000437072345299489	0.000687528816053467
18	gene10095	GB48205	LOC727444	uncharacterized protein LOC727444	FBgn0029930	-	CG12541	27.5069845649178	0.208226369340406	0.0775413871252099	2.68535780774946	0.0072452196169574	0.0351859427932436
839	gene2842	GB55818	LOC412883	somatostatin receptor type 2	FBgn0036789	Allatostatin C receptor 2	AstC-R2	459.891475660967	0.206590725222556	0.0468745783411007	4.40730845020556	0.0000104663089906069	0.000215127505366931
1343	gene4961	GB54467	LOC413040	G-protein coupled receptor 52	FBgn0035538	Dopamine/Ecdysteroid receptor	DopEcR	4191.51559617596	0.206302525709761	0.0426654308294985	4.83535550207371	0.00000132907891466141	0.0000401739231599756
1224	gene4542		LOC113218812	uncharacterized protein LOC113218812 isoform X1	FBgn0266451	fau	fau	153.728917102987	0.205522675425197	0.0555288009157035	3.70119059003623	0.000214590213483353	0.00248028690492102
1328	gene4900		LOC113218844	#N/A	#N/A	#N/A	#N/A	32.7532347100626	0.204979063152374	0.0633320596683514	3.23657661263158	0.00120972748834493	0.00927866261454701
648	gene1953		LOC113218602	uncharacterized protein LOC113218602 isoform X2	#N/A	#N/A	#N/A	52.119198906963	0.20468711502585	0.062894386568815	3.25445761048793	0.00113609113452898	0.00887136901908875
2157	gene8605	GB43960	LOC725750	uncharacterized protein LOC725750 isoform X3	FBgn0036860	-	CG14086	1778.81575637653	0.204168781314485	0.0492004560868584	4.14973350966596	0.0000332862570879753	0.000548384733185255
1450	gene5502		LOC100577020	uncharacterized protein LOC100577020 isoform X1	#N/A	#N/A	#N/A	970.586805556955	0.204094746013149	0.0345306621923482	5.91053669565525	0.00000000340994875060129	0.000000277576539727545
187	gene10868	GB54123	LOC408456	facilitated trehalose transporter Tret1-2 homolog	FBgn0034045	-	CG8249	100.572353523264	0.201213779267638	0.0764079015204654	2.63341585442892	0.0084530778455854	0.0394537902386298
1447	gene5496	GB45474	LOC413159	potassium channel subfamily T member 1 isoform X7	FBgn0261698	slowpoke 2	SLO2	4563.84745140624	0.197398242598059	0.0318757540400893	6.19273954585658	0.000000000591273897801254	0.0000000664628815747223
1976	gene7847	GB53593	LOC724285	choline transporter-like protein 1 isoform X1	FBgn0013433	beaten path Ia	beat-Ia	1796.30774009678	0.197175074003577	0.0388587808894315	5.07414462035279	0.000000389242945626161	0.0000145708707148908
1396	gene5272		LOC102656388	#N/A	#N/A	#N/A	#N/A	74.3025273987521	0.197070242796509	0.0560135660772371	3.51825917537136	0.000434387888533954	0.00425361134770408
1510	gene5756	GB44263	LOC413334	mitogen-activated protein kinase kinase kinase kinase 5 isoform X3	FBgn0263395	happyhour	hppy	1079.28513571056	0.196158381544098	0.030657196519735	6.39844486164365	0.000000000156967405089005	0.0000000214409527634867
794	gene2634	GB49093	LOC725036	U7 snRNA-associated Sm-like protein LSm11	FBgn0033450	Lsm11	Lsm11	168.58366478648	0.195308170108172	0.0457199086406037	4.27184077823637	0.0000193865983016634	0.000353379699785895
926	gene3272	GB48905	GstS1	glutathione S-transferase S1 isoform X1	#N/A	#N/A	#N/A	2929.85998304124	0.194494265139948	0.0421672956542276	4.61244341431813	0.00000397962903108572	0.0000969394511838511
934	gene3317		LOC113218725	#N/A	#N/A	#N/A	#N/A	54.5512497620268	0.191937008094931	0.0736130509273515	2.60737743751923	0.00912387270890728	0.0418426308550015
91	gene10437	GB47806	LOC551249	uncharacterized protein LOC551249 isoform X2	FBgn0259179	-	CG42284	75.756224153364	0.190722026362922	0.0693192706916343	2.751356505341	0.00593490150437948	0.0303667719932475
1393	gene5246	GB52929	sGC-alpha1	soluble guanylyl cyclase alpha 1 subunit	FBgn0013972	Guanylyl cyclase alpha-subunit at 99B	Gycalpha99B	1303.42632816096	0.189395924531699	0.0332512679962155	5.69590081657201	0.0000000122722209030507	0.000000802603247059519
1262	gene4667	GB47814	LOC726102	transmembrane protein 135	FBgn0037592	-	CG11737	899.792873983008	0.188803519853278	0.0355000464423874	5.31840205222504	0.000000104682548279554	0.00000506560259410166
2438	gene9899		LOC107965323	uncharacterized protein LOC107965323	#N/A	#N/A	#N/A	35.4155415033475	0.188789968110972	0.0611534307952409	3.08715252204074	0.00202083879498276	0.0137843687968767
518	gene1354	GB55016	LOC408643	uncharacterized protein LOC408643 isoform X1	FBgn0033188	Death resistor Adh domain containing target	Drat	5406.10960821178	0.18770037974353	0.0546373252485712	3.43538741857498	0.000591707259642638	0.00536113605273191
1913	gene7591	GB42585	LOC725557	cuticle protein 19 isoform X2	#N/A	#N/A	#N/A	5231.25446930932	0.187680155680489	0.0486958158998817	3.85413309567208	0.000116140406517706	0.00148316109672493
2264	gene907	GB55262	LOC409138	synaptotagmin-7 isoform X3	FBgn0039900	Synaptotagmin 7	Syt7	20221.9307079043	0.187595700717364	0.0250951419695538	7.4753791369246	0.0000000000000769815830124565	0.0000000000332283304914967
1072	gene3901	GB53043	LOC550918	ATP-binding cassette sub-family G member 4 isoform X2	FBgn0020762	ABC transporter expressed in trachea	Atet	1565.74568681238	0.187393031566985	0.0426856446380473	4.39007149021606	0.0000113313401494602	0.000228127782747809
1117	gene4092		LOC113218770	#N/A	#N/A	#N/A	#N/A	67.5350162816058	0.187250834293106	0.0481211565809628	3.89123719372913	0.0000997343757131442	0.00131248005892749
332	gene11597	GB50076	LOC413478	spermine oxidase	#N/A	#N/A	#N/A	1756.96287857418	0.187193801350601	0.0353321419734179	5.2981164145507	0.000000117003364783073	0.00000553764609374623
1613	gene6222	GB48161	LOC724569	uncharacterized protein LOC724569	FBgn0034391	-	CG15080	96.5970537234407	0.187039095326575	0.0566898277411528	3.29934139473134	0.000969119738052403	0.00781597241653474
111	gene10513	GB40280	LOC412876	pyruvate carboxylase, mitochondrial isoform X2	FBgn0027580	Pyruvate carboxylase	PCB	2001.48175157564	0.186504639925305	0.0309044602714865	6.03487775832086	0.00000000159083066654128	0.000000147896783554501
731	gene2325	GB55556	LOC408660	uncharacterized protein LOC408660 isoform X2	FBgn0038921	-	CG6332	523.232406888659	0.186039127926637	0.054527263672839	3.41185519674823	0.000645223784241568	0.00575898251096009
1493	gene57		LOC113219278	#N/A	#N/A	#N/A	#N/A	34.6262809519399	0.184694097654833	0.0720086822523787	2.56488650920607	0.0103209557314606	0.0461173636845514
664	gene2037		LOC100577670	uncharacterized protein LOC100577670	#N/A	#N/A	#N/A	3205.58789164548	0.184579597722452	0.0586007921445	3.14977990856008	0.00163393503682865	0.0117076978634913
1757	gene6890	GB41917	LOC552215	uncharacterized protein LOC552215	#N/A	#N/A	#N/A	259.661896672868	0.184311120558567	0.0621352671646362	2.96628837323913	0.00301417720948563	0.018501698673242
1572	gene605	GB44821	LOC412813	zwei Ig domain protein zig-8 isoform X2	FBgn0035170	defective proboscis extension response 20	dpr20	2080.55989618591	0.184276788777102	0.0350335145911108	5.26001432993136	0.000000144044175625459	0.0000065310113410686
1469	gene5599	GB45408	LOC551617	uncharacterized protein LOC551617	FBgn0250871	papillote	pot	597.849007049563	0.183278690625283	0.0440679595227761	4.15900106585504	0.0000319642408184809	0.000529840434212332
1681	gene6553	GB40565	LOC411630	ribosomal protein S6 kinase alpha-5 isoform X3	#N/A	#N/A	#N/A	2107.60352541116	0.183098108987768	0.0314448313825191	5.82283640705279	0.00000000578571829716771	0.000000422596315739774
1118	gene4093		LOC100576603	uncharacterized protein LOC100576603	#N/A	#N/A	#N/A	3096.52186738776	0.181840921312728	0.0431085134495093	4.21821368360819	0.0000246245400946845	0.000428586148647969
1762	gene6910	GB52829	LOC413324	chitinase-like protein EN03 isoform X1	FBgn0026415	Imaginal disc growth factor 4	Idgf4	14343.3390873885	0.180592934701779	0.0541408065446924	3.33561589173413	0.000851106705532183	0.00705941003796909
482	gene12249	GB45935	LOC408564	long-chain fatty acid transport protein 4	#N/A	#N/A	#N/A	2564.66845097136	0.180453632746193	0.0233554280951867	7.7264108373754	0.0000000000000110621217502508	0.00000000000568435027652173
1625	gene6272	GB46342	LOC409692	disintegrin and metalloproteinase domain-containing protein 10 isoform X1	#N/A	#N/A	#N/A	2208.17231720066	0.180269805188873	0.053955073486885	3.34110943677412	0.000834443253540541	0.00695326420768801
1547	gene5923	GB51953	LOC726401	ras-specific guanine nucleotide-releasing factor 2 isoform X7	#N/A	#N/A	#N/A	6150.91797747075	0.180252054732693	0.0377513862221735	4.77471353427601	0.00000179963240737833	0.0000512396657203681
649	gene1954	GB52394	Or35	odorant receptor 35	#N/A	#N/A	#N/A	220.284728365516	0.178253211405254	0.0410231723939942	4.34518349027903	0.0000139159290265329	0.000272535009301845
2343	gene9395	GB43168	Ip3k	inositol 1,4,5-triphosphate kinase isoform X3	FBgn0283680	Inositol 1,4,5-triphosphate kinase 2	IP3K2	1475.04968850411	0.17795730861946	0.0553233294173388	3.21667749381126	0.00129684287924489	0.00977933718373979
650	gene1955	GB52395	LOC100577226	odorant receptor 4 isoform X2	#N/A	#N/A	#N/A	249.813842945434	0.177595135027975	0.0434533249741623	4.08703212317066	0.0000436926641534832	0.000687528816053467
1571	gene6049	GB42432	LOC727418	uncharacterized protein LOC727418 isoform X1	FBgn0035031	-	CG13587	101.544319542818	0.176687978788031	0.0486799642651899	3.62958316537584	0.000283879261395749	0.00304507068560788
1686	gene6577	GB54525	LOC409633	ras-related and estrogen-regulated growth inhibitor	FBgn0031906	-	CG5160	3397.45137551544	0.176431870178359	0.0366342660975738	4.81603397508879	0.00000146439600783477	0.0000432939652617671
642	gene1910		LOC100578436	#N/A	#N/A	#N/A	#N/A	360.961651719855	0.176291937933827	0.0582988526626366	3.02393494695328	0.0024951008379811	0.0161859226220183
840	gene2857	GB55805	LOC409872	TRPL translocation defect protein 14 isoform X1	FBgn0284257	TRPL translocation defect 14	Ttd14	1542.37939727208	0.175838944457203	0.0270411083715926	6.50265299930999	0.0000000000789156901686128	0.0000000115078271974257
1677	gene6522	GB40356	LOC413185	spondin-1 isoform X5	FBgn0033710	-	CG17739	147.180886110319	0.175445016586066	0.0598145960807262	2.9331472262938	0.00335544735292591	0.0200158277420804
593	gene1669	GB46300	LOC411729	sodium- and chloride-dependent GABA transporter ine isoform X2	FBgn0011603	inebriated	ine	583.515869638413	0.175138964034934	0.0442153034620565	3.96104855833977	0.0000746213543744859	0.00104848832689463
441	gene1207	GB48935	LOC100578467	protein Star	FBgn0003310	Star	S	355.729396880677	0.174805711702208	0.0485614128850929	3.59968339710042	0.000318604861050805	0.00333468967565397
11	gene10077	GB47905	LOC552758	retinol dehydrogenase 12	#N/A	#N/A	#N/A	278.062120555794	0.174752321163354	0.0288205091534329	6.06347098980862	0.0000000013321481919374	0.000000129506406659428
89	gene10404		LOC102656439	adenosine deaminase 2	FBgn0036752	Adenosine deaminase-related growth factor A	Adgf-A	64.0229363687044	0.174523571830805	0.0498050409545669	3.50413469170738	0.000458093596481584	0.00441717700727858
93	gene10450	GB49924	LOC100578423	uncharacterized protein LOC100578423 isoform X2	FBgn0032330	SAM-motif ubiquitously expressed punctatedly localized protein	Samuel	753.04263177954	0.174123913798746	0.0386072926337497	4.5101301313869	0.00000647878701676844	0.000147494917084279
1010	gene3678	GB40997	LOC411021	UDP-glucuronosyltransferase 2B18 isoform X1	FBgn0040257	UDP-glycosyltransferase 86Dc	Ugt86Dc	69.6110067657502	0.174070960253723	0.0571448226540514	3.04613702815267	0.00231802167533416	0.0152989430572054
513	gene1335	GB11726	LOC725415	BTB/POZ domain-containing protein KCTD16	FBgn0038839	Kctd12-like	Ktl	11022.8143779438	0.172577677326081	0.0366996660052195	4.70243182326337	0.00000257081073473305	0.0000690090015883193
1550	gene5935	GB43314	LOC724612	thyrotropin-releasing hormone-degrading ectoenzyme isoform X2	#N/A	#N/A	#N/A	374.8596043722	0.172316405915335	0.0645556074779588	2.66927092234658	0.00760161070767256	0.03639262695053
750	gene2387	GB55515	LOC408650	inositol oxygenase	FBgn0036262	-	CG6910	1005.62091544252	0.171571762697451	0.0581925886661576	2.94834388072565	0.00319481461766537	0.0193138624869619
766	gene2445		LOC113218654	#N/A	#N/A	#N/A	#N/A	178.113641904813	0.171508063191845	0.0284255345739181	6.03359147902226	0.00000000160355144804714	0.000000147896783554501
343	gene11656		LOC113219284	#N/A	#N/A	#N/A	#N/A	98.8294768173865	0.17138289131934	0.0545694588427736	3.14063754623499	0.00168580525203483	0.0120076069139986
2129	gene8476	GB52661	LOC412355	diacylglycerol kinase eta isoform X1	FBgn0085413	-	CG34384	1571.30025017891	0.170893756257958	0.0364997891959255	4.68204776034802	0.00000284023282877864	0.0000742105386328094
2098	gene8356	GB50911	LOC100577004	probable G-protein coupled receptor CG31760 isoform X2	FBgn0051760	-	CG31760	3992.82161088818	0.170322018260791	0.027322307339216	6.23380800699529	0.000000000455230965398172	0.0000000533956233436051
2	gene1001	GB47407	LOC406132	histone H4	FBgn0013981	Histone H4 replacement	His4r	110.139479270381	0.169973264534474	0.0533416700821749	3.18650061523427	0.00144005181496784	0.0106207843405295
821	gene2760	GB51506	LOC411420	adenosine receptor A2b	FBgn0039747	Adenosine receptor	AdoR	384.847114172724	0.168330305271289	0.0455161364851402	3.69825556978555	0.000217086258284172	0.00248867322598812
647	gene1951		LOC102656092	#N/A	#N/A	#N/A	#N/A	33.0146856009967	0.167746592542617	0.0636013923184415	2.63746730107319	0.00835276779940901	0.039081031522442
2123	gene8450		LOC100577017	uncharacterized protein LOC100577017	#N/A	#N/A	#N/A	500.697391941901	0.167180762683412	0.0416582378333277	4.01315013256904	0.0000599137796907903	0.000886871874682192
1193	gene4429	GB44686	LOC726074	ADP-ribosylation factor-like protein 3	FBgn0031254	-	CG13692	32.7958788614368	0.167074015815508	0.0639955072281754	2.61071476814469	0.00903532184578853	0.0415247691813901
1031	gene3760	GB44185	LOC411012	NF-kappa-B inhibitor cactus	#N/A	#N/A	#N/A	417.615897575355	0.167028895331393	0.0322763725966591	5.17495870489121	0.000000227961394388564	0.00000938905117117172
954	gene3409		LOC107964349	leucine-rich repeat protein soc-2 homolog	FBgn0038504	Sur-8	Sur-8	2544.09758849433	0.166403338478631	0.0282785829639923	5.88442987721542	0.00000000399428439205969	0.000000314615495435884
2359	gene9456	GB43123	LOC409759	LOW QUALITY PROTEIN: uncharacterized protein LOC409759	FBgn0263132	Chitinase 6	Cht6	94.3104925212982	0.166200413140583	0.0435593378496999	3.81549448051878	0.000135910494181627	0.00169746544295595
125	gene10579	GB53054	LOC100577945	#N/A	#N/A	#N/A	#N/A	2510.15927563574	0.165592643809964	0.0337402067992542	4.90787281759115	0.000000920695250861733	0.0000298734240319361
836	gene2826	GB55774	LOC100578296	probable G-protein coupled receptor B0563.6 isoform X1	#N/A	#N/A	#N/A	1439.40465985053	0.1649332507581	0.0340645733146947	4.84178237708768	0.0000012867964901353	0.0000390051149580058
1882	gene7443	GB42671	LOC552340	glypican-4 isoform X2	FBgn0041604	dally-like	dlp	1856.34879360964	0.164677112954948	0.0367666411038904	4.47898170761981	0.0000074999959705564	0.000164831887002595
1887	gene7464	GB42659	LOC412714	cAMP-dependent protein kinase type I regulatory subunit isoform X1	FBgn0259243	Protein kinase, cAMP-dependent, regulatory subunit type 1	Pka-R1	3784.90005179882	0.164134998455836	0.0281696438738752	5.82666217545108	0.00000000565469151479661	0.00000041794367216555
1604	gene6171		LOC100576948	GTP-binding protein RAD-like	FBgn0085426	Rad, Gem/Kir family member 3	Rgk3	2871.78671778201	0.162929303517792	0.0384052001477522	4.24237610768779	0.0000221165639097672	0.000392532633470884
1445	gene5489	GB45324	LOC552244	uncharacterized protein LOC552244 isoform X1	FBgn0031407	-	CG4270	1199.5677279141	0.162645233610295	0.0372623097043857	4.36487257232881	0.0000127196884352691	0.000251772300088161
45	gene10217	GB48232	LOC552578	uncharacterized protein LOC552578	FBgn0035267	-	CG13921	1941.15517164527	0.16216441713874	0.0432011596553109	3.75370518830054	0.000174239777924985	0.00209846143257647
244	gene11169	GB41191	LOC100576614	probable ATP-dependent RNA helicase ddx42	#N/A	#N/A	#N/A	468.339049524706	0.162154858055865	0.039640965167038	4.09058804124928	0.00004302808311665	0.00068065358186699
1441	gene5480	GB45313	LOC552058	uncharacterized protein LOC552058 isoform X2	FBgn0036481	-	CG16959	74.4418178169584	0.161277078454868	0.0463481675300645	3.47968618932458	0.000502001413942939	0.00473699908942833
14	gene10089	GB40251	LOC552030	uncharacterized protein LOC552030	FBgn0003396	schnurri	shn	375.47405278796	0.161157744377958	0.0565420314076622	2.85022911921977	0.00436877457199844	0.0242382757873703
1974	gene7842	GB12765	LOC100576247	frizzled-2 isoform X1	FBgn0016797	frizzled 2	fz2	8341.9927007833	0.160345714117421	0.0464977058180272	3.44846506502811	0.00056378239528426	0.00517768155532974
912	gene319	GB40944	LOC409468	A disintegrin and metalloproteinase with thrombospondin motifs 8 isoform X1	FBgn0034903	sol narae	sona	2103.12025645689	0.159282308084051	0.0379152737134052	4.20100641467178	0.0000265731061095883	0.000457337141991335
805	gene2683	GB46925	LOC414029	ABC transporter A family member 1	#N/A	#N/A	#N/A	7240.70664454018	0.158434997365037	0.0477403547092445	3.31868077499554	0.000904437590562785	0.00739998869254995
1552	gene5943	GB43285	LOC411599	uridine phosphorylase 1 isoform X2	FBgn0039464	-	CG6330	982.284722697902	0.158145832006642	0.037438678991033	4.22412959721469	0.0000239865998217189	0.000419512801744195
987	gene3572		LOC100577976	GSK3-beta interaction protein	FBgn0037156	-	CG11523	173.748961269572	0.157291267506909	0.0371681012348342	4.23188869706087	0.0000231737086891581	0.000407276043102125
1829	gene7221	GB47140	LOC409465	uncharacterized protein LOC409465	FBgn0039114	Lipid storage droplet-1	Lsd-1	1400.26337479057	0.157068920190169	0.0379040461612457	4.14385629233327	0.0000341513803070577	0.000558023711153136
1858	gene7366	GB42783	LOC412960	receptor-type tyrosine-protein phosphatase kappa	FBgn0267486	Protein tyrosine phosphatase 36E	Ptp36E	231.615960372223	0.156859817312144	0.0362762967781691	4.32403059968737	0.0000153204032197987	0.000292089171634006
1220	gene4520	GB44629	LOC100578865	uncharacterized protein LOC100578865	FBgn0034408	serrano	sano	1747.74080641914	0.156498698128158	0.0329173976363574	4.75428525234646	0.00000199149694199373	0.0000557067276999018
360	gene11725	GB50226	Tsf1	transferrin 1 precursor	FBgn0022355	Transferrin 1	Tsf1	26434.2088671325	0.155574639561819	0.0486740689380266	3.19625301430833	0.0013922496633579	0.0103683686109697
2184	gene8720		LOC113219137	uncharacterized protein LOC113219137 isoform X2	#N/A	#N/A	#N/A	102.128330297862	0.155506386125197	0.0517315848421526	3.0060240102771	0.00264688096577322	0.0168709347322261
75	gene1033		TyrR	#N/A	FBgn0004514	Octopamine-Tyramine receptor	Oct-TyrR	533.66895816987	0.154979453048271	0.0497214916041985	3.11695100142942	0.00182731940532759	0.0127959790414601
225	gene1108	GB40016	LOC551069	diacylglycerol kinase 1 isoform X1	FBgn0085390	Diacyl glycerol kinase	Dgk	1204.30797079351	0.154085539091246	0.0394576470972767	3.90508685708936	0.0000941915484021857	0.00125329346338839
749	gene2386	GB55516	LOC726375	bone morphogenetic protein 2-B	FBgn0039914	maverick	mav	167.558394825602	0.153719171666189	0.0490429869509033	3.13437621203775	0.00172219899843203	0.0121896505074907
1919	gene7619	GB42577	Dop3	D2-like dopamine receptor isoform X2	FBgn0053517	Dopamine 2-like receptor	Dop2R	5229.56744760462	0.153494629682471	0.0428213139909822	3.58453805772508	0.000337675326030102	0.00349698123146913
67	gene10297	GB48006	LOC724803	membrane metallo-endopeptidase-like 1 isoform X3	#N/A	#N/A	#N/A	453.894835789157	0.152713171006533	0.0544538578636668	2.80445090573515	0.00504023628207379	0.0270189715448873
945	gene3353	GB53134	LOC412217	multidrug resistance-associated protein 1	FBgn0032456	Multidrug-Resistance like Protein 1	MRP	3389.38022165717	0.152162909599399	0.0308850355368102	4.92675196756838	0.000000836077761649575	0.0000275064485547578
524	gene1379	GB55004	MsrA	methionine sulphoxide reductase A isoform X3	FBgn0000565	Ecdysone-induced protein 28/29kD	Eip71CD	685.917886887835	0.151984187013051	0.0428948031830634	3.54318415600193	0.000395326537955891	0.00394915761609379
1574	gene6054	GB42482	LOC412810	V-type proton ATPase 116 kDa subunit a isoform X2	FBgn0028670	Vacuolar H[+] ATPase 100kD subunit 2	Vha100-2	1135.09697848148	0.151709227553426	0.0291338572874677	5.20731690474386	0.000000191590729816049	0.0000081520765807882
1729	gene678		LOC725649	synaptonemal complex protein 1	#N/A	#N/A	#N/A	137.729828312008	0.151560754497492	0.0437918275435354	3.46093696013986	0.000538298849646722	0.00502924925241366
1499	gene5716	GB46277	LOC409277	acidic phospholipase A2 PA4 isoform X4	FBgn0029720	-	CG3009	2721.52395546539	0.150606336050515	0.0511334348657291	2.94535926338591	0.00322579862654216	0.0194693859387482
379	gene11793	GB49967	LOC409682	NADP-dependent malic enzyme isoform X2	FBgn0029155	Malic enzyme b	Men-b	5892.24005996478	0.150306475285177	0.0293072419796458	5.12864620251769	0.00000029183320907631	0.0000114128555988484
633	gene1878		Mir6037	#N/A	#N/A	#N/A	#N/A	913.368427138641	0.150078381112278	0.0276645586808832	5.42493313714002	0.0000000579762382899612	0.00000303699799702413
916	gene3213	GB46113	LOC726188	uncharacterized protein LOC726188 isoform X5	FBgn0053143	-	CG33143	4905.32735754726	0.149799776186424	0.0271413207293733	5.51925153827556	0.0000000340446580268834	0.00000193355739351631
129	gene10599	GB48489	LOC552477	dipeptidyl aminopeptidase-like protein 6 isoform X2	FBgn0031835	-	CG11319	3315.03769290419	0.149391116921635	0.026155253214757	5.71170600777619	0.0000000111849191669232	0.000000740469096504713
2454	gene9962	GB52098	LOC410019	uncharacterized protein KIAA1109 isoform X10	FBgn0261671	tweek	tweek	2810.76760032605	0.149129120423416	0.0399803322321409	3.73006206045302	0.000191432612373819	0.00225764953019222
1635	gene6329	GB41119	LOC726908	vacuolar protein sorting-associated protein 13 isoform X4	FBgn0033194	Vacuolar protein sorting 13	Vps13	4573.21004897263	0.149074410069824	0.0362623797761136	4.11099356937464	0.0000393960174227141	0.000627950404739302
123	gene10570		LOC107965470	uncharacterized protein LOC107965470, partial	#N/A	#N/A	#N/A	256.537507145568	0.148247502281477	0.0341288255856163	4.34376219332774	0.0000140063131271661	0.000273808197382698
911	gene3188		LOC102656910	#N/A	#N/A	#N/A	#N/A	371.510556410712	0.146976731719651	0.0561790810392549	2.61621815452894	0.00889097321501705	0.0409485667790222
1598	gene6145	GB44347	LOC413361	TBC1 domain family member 16	FBgn0032249	TBC1 domain family member 16	TBC1D16	2022.95638500136	0.146785083538645	0.0187246239755822	7.83914719622994	0.00000000000000453616557232456	0.00000000000349641162078245
2004	gene7968	GB52517	LOC409525	oxysterol-binding protein-related protein 2 isoform X2	FBgn0034951	-	CG3860	1139.26535670531	0.146691433581297	0.0250873322540577	5.84723126778739	0.00000000499822384654136	0.000000380826446685255
419	gene11971	GB54320	LOC100576709	uncharacterized protein LOC100576709 isoform X1	FBgn0031374	WD repeat domain 62	Wdr62	2776.68377916462	0.145471807004397	0.0229407185443695	6.34120534293817	0.00000000022797443857375	0.0000000279553655301061
2306	gene9279		LOC102654866	#N/A	#N/A	#N/A	#N/A	218.425781623696	0.145007964410095	0.0477345693450006	3.03779768833889	0.00238313890588025	0.0156046431634428
927	gene3281	GB51236	LOC552417	acyl-CoA Delta(11) desaturase	#N/A	#N/A	#N/A	10996.2665773326	0.144986382988886	0.0358058643125958	4.04923567053464	0.000051385179448794	0.000782848196157346
2346	gene9401		LOC102655948	phosphatidylinositol N-acetylglucosaminyltransferase subunit C	FBgn0035435	Phosphatidylinositol glycan anchor biosynthesis class C	PIG-C	59.1641677042868	0.144941392254109	0.0516186542420252	2.80792659906476	0.00498615902513828	0.0268129584369781
286	gene11336	GB52910	Oa1	octopamine receptor	FBgn0024944	Octopamine receptor in mushroom bodies	Oamb	1121.51829328925	0.144259567466915	0.0454266824413855	3.175657118546	0.00149497539367804	0.0109371386258845
772	gene2477	GB43034	LOC100578349	uncharacterized protein LOC100578349	FBgn0050419	-	CG30419	1396.89742038955	0.143367488605543	0.0332596267185706	4.31055615322025	0.000016284446922653	0.000306676207229229
929	gene330	GB40713	Fabp	FABP-like protein	#N/A	#N/A	#N/A	3882.32429261503	0.142415189540462	0.0432926304116291	3.28959428397788	0.00100331936266356	0.00803772772271898
1136	gene418	GB40764	LOC414021	uncharacterized protein LOC414021 isoform X7	#N/A	#N/A	#N/A	3219.48268759803	0.142256960050858	0.0297405728306149	4.7832622747743	0.00000172472843160949	0.0000497634879826151
806	gene2689	GB46921	LOC411412	monocarboxylate transporter 12	FBgn0033028	-	CG11665	900.817453811417	0.141382673590904	0.0273603954785124	5.16742068666146	0.000000237346632365833	0.00000966493399947057
477	gene12228	GB45988	LOC410655	lachesin	FBgn0031725	Dpr-interacting protein eta	DIP-eta	1113.87077575259	0.141351315723126	0.0416331941616411	3.39515904483161	0.000685887441919544	0.0060527253439468
6	gene10029		Mir9867	#N/A	#N/A	#N/A	#N/A	46.716139654623	0.141114494589931	0.0555302578747686	2.54121806724132	0.0110466997230794	0.0488144703979318
1256	gene465	GB51854	LOC100577254	potassium voltage-gated channel subfamily KQT member 1 isoform X11	FBgn0033494	KCNQ potassium channel	KCNQ	2865.11376225101	0.140529316940767	0.0306276484529477	4.58831559192858	0.00000446836777435544	0.00010667733772803
1345	gene4978	GB43245	LOC724389	calcium/calmodulin-dependent 3\',5\'-cyclic nucleotide phosphodiesterase 1C isoform X2	#N/A	#N/A	#N/A	2732.92300641463	0.140445450034	0.035591492191604	3.9460399490396	0.0000794543628491882	0.0011020463104185
1573	gene6050	GB42431	Adk1	adenylate kinase 1	FBgn0022709	Adenylate kinase 1	Adk1	1170.16513134526	0.140346652761148	0.0281776637418932	4.98077676157682	0.000000633295611208491	0.0000218880384450584
1269	gene4682	GB41285	LOC726312	receptor-binding cancer antigen expressed on SiSo cells	FBgn0052536	-	CG32536	195.492100173579	0.139974621109138	0.033795150057991	4.14185529192645	0.0000344507688197863	0.000561568347937031
1614	gene6233		LOC408903	uncharacterized protein LOC408903	FBgn0263354	-	CG42784	2499.3942824304	0.139757409748781	0.0246024653987427	5.68062620894584	0.0000000134202480362747	0.000000867173033290064
1332	gene4908	GB51190	LOC411181	sodium- and chloride-dependent glycine transporter 1 isoform X4	FBgn0034911	Glycine transporter	GlyT	5349.93717069866	0.139734683810079	0.034509885754663	4.049120440545	0.0000514104837025237	0.000782848196157346
635	gene1887	GB52340	LOC409246	uncharacterized protein LOC409246 isoform X4	FBgn0013987	MAP kinase activated protein-kinase-2	MAPk-Ak2	1276.52245615386	0.139659756828941	0.0236474287472121	5.90591722769885	0.00000000350690028949491	0.000000282410156895071
1977	gene7851	GB42942	LOC408306	sodium/hydrogen exchanger 3 isoform X2	FBgn0040297	Na[+]/H[+] hydrogen exchanger 2	Nhe2	3418.09230919801	0.139537415012367	0.0240374255509247	5.80500664335905	0.00000000643634519329855	0.000000459026512278386
1230	gene457		LOC727539	lysocardiolipin acyltransferase 1	#N/A	#N/A	#N/A	1053.97752299903	0.138872202753995	0.0202944699321317	6.84285932169741	0.00000000000776278770527184	0.00000000167536484255177
1792	gene7073	GB51738	LOC410101	trafficking kinesin-binding protein milt isoform X2	FBgn0262872	milton	milt	3053.82853420621	0.138101832438337	0.0262759806137553	5.25582030480119	0.000000147366127088747	0.00000665367312725804
570	gene1550	GB42317	LOC727127	NK-tumor recognition protein isoform X2	FBgn0037248	spargel	srl	1758.8113697771	0.137785695627869	0.0424599838761297	3.24507178405525	0.00117421019574454	0.00908959987251026
687	gene215		LOC102653893	Meckel syndrome type 1 protein	#N/A	#N/A	#N/A	207.125587345292	0.137330521655682	0.0393126877156922	3.49328752714266	0.00047711249296218	0.00456429158825787
607	gene173	GB50373	LOC408623	endophilin-A isoform X1	FBgn0038659	Endophilin A	EndoA	10190.8730106045	0.137017897612151	0.0189929576268773	7.21414222597193	0.000000000000542750059490999	0.00000000020195916868853
827	gene2782	GB55851	LOC100576234	#N/A	#N/A	#N/A	#N/A	1666.57956834507	0.136934799856306	0.0406865290457943	3.36560535065993	0.000763758954469804	0.00651227474337636
134	gene10624	GB17625	LOC412927	uncharacterized protein LOC412927	FBgn0035171	-	CG12502	1597.64866502671	0.136495918101987	0.0485385665534581	2.81211267233564	0.00492172596145192	0.0266072163306584
2317	gene9318	GB45260	LOC727221	vacuolar protein sorting-associated protein 13C isoform X1	#N/A	#N/A	#N/A	6666.48138759044	0.1358133021727	0.0262547111861499	5.17291168086989	0.00000023047396921856	0.00000945644335299422
1463	gene5578	GB45364	LOC100578059	vasorin isoform X1	FBgn0261509	hattifattener	haf	94.0857763799962	0.135780829411494	0.0505405797055015	2.68657047866655	0.00721897166634042	0.035074256304133
1495	gene5704	GB49705	LOC410013	calexcitin-2	FBgn0020907	Sarcoplasmic calcium-binding protein 2	Scp2	14515.7491758271	0.135352489820029	0.0301583566160645	4.48805919842233	0.00000718749587561436	0.000159589028793734
2426	gene9818	GB40594	LOC409783	uncharacterized protein LOC409783 isoform X3	FBgn0261545	-	CG42663	2254.12608849712	0.135277108605765	0.0281366007908422	4.80786963611449	0.00000152547185031389	0.0000449764118490086
2013	gene801	GB46493	LOC551705	hyccin isoform X1	FBgn0034269	-	CG6406	331.610248050708	0.135026036972397	0.0288540349751048	4.67962408338719	0.00000287401379964708	0.000074731284125281
121	gene10569	GB55676	LOC409711	liprin-beta-1 isoform X3	FBgn0034720	Liprin-gamma	Liprin-gamma	4347.05878564737	0.13477999345701	0.0250034498920879	5.39045587863694	0.0000000702791696434833	0.00000352736055638525
1823	gene7204	GB47185	LOC551433	uncharacterized protein LOC551433	FBgn0052227	golden goal	gogo	350.698147243849	0.134692642659541	0.0436153877832214	3.08819087724255	0.00201379079439657	0.01374498194961
1918	gene7616	GB42579	LOC408996	1-phosphatidylinositol 4,5-bisphosphate phosphodiesterase	#N/A	#N/A	#N/A	3663.60700345901	0.134523169275709	0.0300038336791871	4.48353269499106	0.00000734173477029203	0.000162013619440125
1145	gene4216	GB46725	LOC411079	protein grainyhead isoform X2	FBgn0259211	grainy head	grh	191.476937154899	0.134468400860685	0.045316870463926	2.96729230161044	0.00300435189195113	0.0184518846135712
1741	gene6836		LOC107964838	probable uridine nucleosidase 2	FBgn0032436	-	CG5418	130.047721024975	0.134319016965173	0.0511598883383093	2.62547517846306	0.00865281175099451	0.0401429456599234
778	gene2524	GB46537	LOC413489	deoxyribonuclease-2-alpha	FBgn0000477	Deoxyribonuclease II	DNaseII	220.98421776472	0.13423019478659	0.0447492677454324	2.99960650865156	0.00270328591061737	0.0171508554226623
2131	gene8506	GB47354	LOC414025	neurotrimin isoform X2	FBgn0051646	Dpr-interacting protein theta	DIP-theta	282.033076771396	0.13404820805876	0.0273142804415844	4.90762362733448	0.000000921865462203198	0.0000298734240319361
2053	gene8150	GB52629	LOC100577949	potassium/sodium hyperpolarization-activated cyclic nucleotide-gated channel 2 isoform X2	#N/A	#N/A	#N/A	307.126916326885	0.133199401478472	0.031353856081948	4.24826219557607	0.0000215435167533418	0.000382991909860479
1712	gene6695	GB17447	LOC725901	GTP-binding protein Di-Ras2 isoform X1	FBgn0037754	-	CG8500	7207.70881039131	0.133181204158747	0.03017282006896	4.41394618913185	0.0000101503198688015	0.000209831612460224
1777	gene7006	GB51713	LOC412398	macoilin-2 isoform X3	FBgn0050389	-	CG30389	481.984750537066	0.133057739353478	0.0319968149125228	4.15846826370842	0.0000320388734074457	0.000530263010643783
1160	gene4293	GB42022	LOC410109	ubiquitin carboxyl-terminal hydrolase 34	FBgn0039214	puffyeye	puf	1636.83837026408	0.13285432523254	0.0442336906334338	3.00346462911063	0.00266924574580913	0.0169833908272561
1512	gene5758	GB44262	LOC413332	spectrin beta chain, non-erythrocytic 5 isoform X1	FBgn0004167	karst	kst	1729.27171522254	0.132732488462711	0.0347419538327086	3.82052457676536	0.000133168133867766	0.0016651417526849
459	gene12166		LOC102654610	putative hydroxypyruvate isomerase	FBgn0011770	GIP-like	Gip	179.268735455136	0.132694607444695	0.0331973166894181	3.9971485854154	0.0000641100625946669	0.000936145717806564
1384	gene5214		LOC102654626	E3 ubiquitin-protein ligase TRIM33 isoform X1	FBgn0023097	bonus	bon	1071.7651742698	0.132449977323546	0.033574406163412	3.94496857751975	0.0000798104436159891	0.00110556418107848
1153	gene4271	GB42062	LOC724563	uncharacterized protein LOC724563	FBgn0039527	-	CG5639	1597.50864641415	0.132231909097381	0.027846137520284	4.74866250305123	0.00000204766321012076	0.0000570964695101114
458	gene12162	GB47632	LOC551374	uncharacterized protein PF11_0213, partial	FBgn0031091	PHD finger protein 7	Phf7	1026.9248351602	0.132122327324479	0.020437354698215	6.46474699272206	0.000000000101468435599117	0.000000014599278514001
569	gene155	GB50342	LOC724238	paired box protein Pax-6 isoform X2	#N/A	#N/A	#N/A	1580.7953220814	0.13202057083842	0.0404856184745674	3.26092513373245	0.00111049356591838	0.00870881981818696
308	gene11463	GB50586	LOC410624	serine proteinase stubble isoform X1	FBgn0003319	Stubble	Sb	1470.44530487614	0.13201734923978	0.0331223738010512	3.98574540679782	0.0000672686105233065	0.000966572005535287
41	gene10200	GB48266	LOC724591	Hermansky-Pudlak syndrome 3 protein	FBgn0037142	-	CG14562	1393.46658266983	0.131406027263903	0.0190956983984792	6.88144651857133	0.00000000000592478184261126	0.00000000138987654051344
68	gene10299	GB40168	LOC409963	6-phosphofructo-2-kinase/fructose-2,6-bisphosphatase isoform X2	#N/A	#N/A	#N/A	4340.73688765214	0.130282542999321	0.0356806039416433	3.65135475880402	0.000260860609455396	0.00285781404734333
1690	gene6597	GB54508	LOC725439	uncharacterized protein LOC725439	#N/A	#N/A	#N/A	1412.74501396743	0.129816664667702	0.0423067234269441	3.06846416248404	0.00215162133862205	0.014448130594319
1509	gene5751	GB44247	LOC413248	uncharacterized protein LOC413248 isoform X1	FBgn0050115	Guanine nucleotide exchange factor in mesoderm	GEFmeso	295.659695324453	0.129723524782705	0.0495057038685882	2.62037532335776	0.00878330402092943	0.0405565398758449
1105	gene4025	GB48189	LOC727639	uncharacterized protein LOC727639	FBgn0033368	-	CG13743	1149.58759451483	0.129578215461244	0.0207317958289658	6.25021664935563	0.000000000409883715050087	0.000000048605001858302
1872	gene7405	GB42692	Usp	ultraspiracle	FBgn0003964	ultraspiracle	usp	3286.13930339317	0.129508626349882	0.0322749994868784	4.0126608337371	0.0000600381461196895	0.00088749539010626
1683	gene6558	GB40336	LOC409628	neutral ceramidase	FBgn0039774	Ceramidase	CDase	1349.28122284852	0.129318240611484	0.0441646621429165	2.92809305759005	0.00341047953725535	0.0202768510669545
1410	gene5342	GB46065	LOC100578602	Hermansky-Pudlak syndrome 5 protein homolog	FBgn0086679	pink	p	583.814566497625	0.129165114278863	0.0219374334146835	5.8878863282342	0.00000000391165999723011	0.000000310372963456692
1246	gene4623	GB44550	LOC552513	neural cell adhesion molecule 2 isoform X2	FBgn0016061	sidestep	side	539.741026159463	0.128854199748749	0.0491463128900221	2.62184876487264	0.00874542296609863	0.0403989123403982
427	gene12018		LOC113219300	#N/A	#N/A	#N/A	#N/A	322.104377125319	0.128793751491313	0.040137234330986	3.2088347300971	0.0013327407572801	0.00999416644323107
976	gene35	GB42180	LOC100577692	transcription factor btd	FBgn0013469	klumpfuss	klu	2049.67794694977	0.128534192911796	0.0409824855453762	3.13632009384795	0.00171082365446173	0.012137737051477
1321	gene4879	GB45758	LOC408867	alpha,alpha-trehalose-phosphate synthase	FBgn0027560	Trehalose-6-phosphate synthase 1	Tps1	2587.60545556614	0.128319644656894	0.0459998961987143	2.78956378733048	0.00527790985448621	0.0278634852009976
1310	gene484	GB51812	LOC410748	glucose dehydrogenase	FBgn0030598	-	CG9503	364.418449240751	0.128286745383154	0.0478260836957353	2.68235940453124	0.0073104873400448	0.0354186224883577
289	gene1135	GB42244	LOC100576169	uncharacterized protein LOC100576169	FBgn0043903	domeless	dome	909.071035508039	0.128247977440598	0.0302765626705091	4.2358830107725	0.0000227655289874806	0.000401409841999842
2155	gene8592		LOC100578739	RYamide receptor isoform X1	#N/A	#N/A	#N/A	2548.241515447	0.127392017303262	0.0277451404750594	4.5915073819063	0.00000440056074444503	0.000105291465617087
1883	gene7446	GB42828	LOC409085	guanine nucleotide exchange factor for Rab-3A	#N/A	#N/A	#N/A	1503.56886951228	0.126537250894095	0.0253962723041327	4.9825127632414	0.000000627638493624657	0.0000217776430376324
435	gene12047	GB51344	LOC551947	WD repeat and FYVE domain-containing protein 3	FBgn0043362	blue cheese	bchs	2051.12737689622	0.126211799733957	0.0426522038546388	2.9590921060983	0.00308546866053452	0.0188514841115793
787	gene2584		Mir9881	#N/A	#N/A	#N/A	#N/A	75.5071507113971	0.12576079968202	0.0420458970533136	2.9910361889189	0.00278032541796966	0.017463615590984
1827	gene7214	GB52575	LOC727278	ectopic P granules protein 5 homolog isoform X1	FBgn0038651	ectopic P-granules autophagy protein 5	Epg5	2211.36174380195	0.125646298274376	0.0218408676782627	5.75280708281687	0.00000000877736300500897	0.000000599471672069948
1098	gene3993	GB47539	LOC412245	acidic mammalian chitinase	FBgn0029913	Chitinase 11	Cht11	5357.04685661921	0.125369361208039	0.0267572366223236	4.68543755013336	0.00000279362472118619	0.0000733479424971293
1157	gene428	GB40766	LOC410070	centrosome-associated protein 350	#N/A	#N/A	#N/A	1622.44040008641	0.125246883181364	0.0298296173777829	4.19874253146297	0.0000268401282389778	0.000461197171698741
582	gene1613	GB51434	LOC726925	uncharacterized protein LOC726925 isoform X2	#N/A	#N/A	#N/A	106.868243460215	0.125045498994311	0.0352120660280635	3.55121164701473	0.000383461921343912	0.00386362053522143
2017	gene8026	GB48352	LOC412306	TBC1 domain family member 14	#N/A	#N/A	#N/A	394.351573041427	0.124719942514795	0.0314077686084661	3.97099023714714	0.0000715745126543729	0.00101226810754042
2036	gene8101	GB54230	LOC551498	uncharacterized protein LOC551498 isoform X1	FBgn0010905	Spinophilin	Spn	3802.16975770151	0.124489881660471	0.026939014159283	4.62117436534229	0.00000381573896605334	0.000094656641799268
1049	gene3823	GB44143	LOC413141	oxidative stress-induced growth inhibitor 1 isoform X2	#N/A	#N/A	#N/A	1188.93901695208	0.124150024938394	0.0296056700232514	4.19345432279999	0.0000274738418359725	0.000469841881540379
651	gene1956	GB52396	Or37	odorant receptor 37	#N/A	#N/A	#N/A	115.202182894344	0.123742898822451	0.0485829591823925	2.54704326177187	0.0108639964022699	0.0481649076322491
611	gene1752	GB50769	LOC408714	uncharacterized protein DDB_G0286591	FBgn0000008	arc	a	242.447013685978	0.123737814167677	0.035550142463539	3.48065592970788	0.00050018758115176	0.00473052076091906
443	gene1209	GB48942	LOC413577	serine/threonine-protein kinase 32B isoform X1	FBgn0052944	-	CG32944	395.869561948176	0.123411227018223	0.0422586833807749	2.92037558071123	0.00349609765959037	0.0206493649943293
1617	gene624	GB45859	LOC551385	frequenin-1	FBgn0083228	Frequenin 2	Frq2	4620.12911006933	0.122549678862754	0.0260309820101705	4.70783925150702	0.0000025035640072535	0.0000677091709330138
1071	gene3898	GB53046	LOC724304	ATP-binding cassette sub-family G member 1 isoform X1	FBgn0031220	-	CG4822	992.35157153268	0.122147241879687	0.0304844642153382	4.00686858121748	0.0000615290756210631	0.000904250536830552
1036	gene378	GB40740	LOC100576291	uncharacterized protein LOC100576291 isoform X1	FBgn0263257	Cyclic nucleotide-gated ion channel-like	Cngl	4290.36663153521	0.121950512075473	0.0295325153266391	4.12936421861332	0.0000363767756176694	0.000589402080616022
2342	gene9394		LOC113219121	uncharacterized protein LOC113219121 isoform X2	#N/A	#N/A	#N/A	920.065854117848	0.121672515315939	0.0400219434375147	3.04014510204642	0.00236464194542486	0.0155028058941224
1414	gene5352	GB46073	LOC551865	uncharacterized protein LOC551865	FBgn0031053	-	CG14223	283.54251516654	0.121606600534257	0.0474198398432041	2.56446670710731	0.0103334492381302	0.0461475897866425
1989	gene7904	GB41941	LOC100577188	uncharacterized protein LOC100577188	#N/A	#N/A	#N/A	177.671930083048	0.121572092759452	0.0405520999622982	2.99792348293873	0.00271825911625142	0.0172039496325332
276	gene11292	GB54675	LOC552784	LOW QUALITY PROTEIN: uncharacterized protein LOC552784	FBgn0037956	-	CG6959	392.694417387155	0.121191193980161	0.0456807241058623	2.65300509902837	0.00797786656763659	0.0377584026891958
886	gene303	GB54866	LOC100578445	uncharacterized protein LOC100578445 isoform X1	#N/A	#N/A	#N/A	722.630861553164	0.12001199817463	0.0291385707655293	4.1186645405616	0.0000381074421851343	0.000609210975733014
94	gene10451	GB49857	LOC100577092	uncharacterized protein LOC100577092	#N/A	#N/A	#N/A	12917.2018814035	0.119898314961926	0.0290693191850015	4.12456563564061	0.0000371435062108456	0.000598232202270499
2134	gene8526	GB46638	LOC410291	dipeptidase 1	#N/A	#N/A	#N/A	1002.26665325386	0.119514920015909	0.035322982202924	3.38348895145143	0.000715710871250806	0.00621838648282403
1954	gene7760	GB53387	LOC551930	GTP-binding protein Di-Ras2	FBgn0050158	-	CG30158	3047.60574884464	0.119250703722483	0.0332392481013302	3.58764745095754	0.000333675040713197	0.00347124789548863
66	gene10296	GB48005	5-HT1	serotonin receptor isoform X1	FBgn0263116	5-hydroxytryptamine (serotonin) receptor 1B	5-HT1B	7824.77814250681	0.118946692116809	0.0313705620570607	3.79166595422975	0.000149640102877934	0.0018496750860891
2408	gene971	GB47425	LOC552243	mucin-5AC isoform X3	FBgn0037525	-	CG17816	4619.48894990859	0.118830889769795	0.0226397758352795	5.24876618189044	0.000000153121273180393	0.00000688471524537344
1744	gene6842	GB41889	LOC408969	aminoacylase-1	FBgn0037818	-	CG6465	2732.61851937268	0.118657580225668	0.0373214727615389	3.17933809803853	0.00147611805006219	0.0108371234973462
956	gene3420	GB49548	LOC411046	serine/threonine-protein phosphatase 2B catalytic subunit 3 isoform X8	FBgn0011826	Protein phosphatase 2B at 14D	Pp2B-14D	4130.67989706928	0.118500776766025	0.0316018648103535	3.74980329411453	0.000176973336866587	0.00212191030903038
242	gene11165	GB41196	LOC411466	histone-lysine N-methyltransferase 2C isoform X2	#N/A	#N/A	#N/A	7458.69788371202	0.118120754013383	0.039723959262057	2.97353929990074	0.00294386705482929	0.0182776144572484
608	gene1738		LOC724405	protein lethal(2)essential for life	#N/A	#N/A	#N/A	5305.10393267846	0.118095293564385	0.022612233789582	5.22262836406699	0.000000176401193123508	0.00000769613507622464
2012	gene8005	GB48440	LOC100577877	zinc finger protein 564	#N/A	#N/A	#N/A	237.729482106684	0.117513853819008	0.0299742311825059	3.92049601217441	0.0000883668984234807	0.00119047091246914
1249	gene463	GB40794	LOC409957	synaptotagmin-4	FBgn0028400	Synaptotagmin 4	Syt4	12363.2972385023	0.117456049927756	0.019599767240962	5.9927267749528	0.00000000206351385081324	0.000000182519491509226
1175	gene4354	GB48675	LOC414032	tubulin polyglutamylase TTLL5 isoform X4	FBgn0051108	Tubulin tyrosine ligase-like 5	TTLL5	547.142752226441	0.117287321560554	0.0403219756716229	2.90876921596618	0.00362854610682616	0.0212571341144197
984	gene3562	GB50377	LOC411036	two pore potassium channel protein sup-9	FBgn0038165	TWIK-related acid-sensitive K[+] channel 6	Task6	2241.76857668365	0.117144400553558	0.0389383009269429	3.00846204803203	0.00262573595210728	0.0167757943512076
172	gene10791	GB51843	LOC725318	uncharacterized protein LOC725318 isoform X1	FBgn0034267	-	CG4984	3339.70867400258	0.117090131590631	0.0327205016826474	3.57849438637205	0.000345579289740325	0.00356856087616062
2108	gene84		LOC113219396	leucine-rich repeat serine/threonine-protein kinase 1	FBgn0038816	Leucine-rich repeat kinase	Lrrk	1459.10569773699	0.117011139429265	0.0229670492512343	5.09473977911971	0.000000349220591017123	0.0000132691528086823
1217	gene4506	GB44638	LOC100576965	uncharacterized protein LOC100576965	#N/A	#N/A	#N/A	2132.16443826721	0.116828376061397	0.0232310523015393	5.0289747767326	0.000000493109244812846	0.0000177964610728275
1990	gene7914	GB43367	LOC725108	uncharacterized protein LOC725108 isoform X1	#N/A	#N/A	#N/A	223.899522331429	0.116737552916128	0.0417360484847529	2.79704373447751	0.00515725517701108	0.0274553234411083
2243	gene8961		Mir6067	#N/A	#N/A	#N/A	#N/A	77.65156474546	0.116676977035377	0.0399654675119819	2.91944481821454	0.00350655469787431	0.0206884809976827
1611	gene6217	GB48122	LOC411194	MAU2 chromatid cohesion factor homolog	FBgn0038300	Mau2 sister chromatid cohesion factor	Mau2	461.020418943966	0.116382232663805	0.027037209193226	4.30452092270545	0.000016734747707264	0.000311890608823982
2156	gene8604	GB43955	LOC725727	uncharacterized protein LOC725727	#N/A	#N/A	#N/A	357.762170983729	0.115978093058975	0.0241671650349421	4.79899454037277	0.0000015946414086038	0.0000464994707778097
1519	gene5778		LOC113218887	#N/A	#N/A	#N/A	#N/A	129.998371456357	0.115672632729098	0.0450961976246586	2.56501964293877	0.0103169964179974	0.0461173636845514
1546	gene5921	GB45755	LOC413873	S phase cyclin A-associated protein in the endoplasmic reticulum isoform X3	FBgn0032723	short spindle 3	ssp3	773.211623374944	0.115258637081592	0.0368038358834368	3.13170174561786	0.00173796332891601	0.0122497467552793
2394	gene9644	GB48303	LOC412735	decaprenyl-diphosphate synthase subunit 1	FBgn0051005	qless	qless	104.464782224307	0.115105751319363	0.0370050001526561	3.11054589500119	0.0018674187359879	0.0129840950902355
521	gene137	GB47751	LOC411675	protein unc-93 homolog A isoform X1	FBgn0023524	-	CG3078	1932.5805198505	0.114971529162151	0.0264937218494134	4.33957636513408	0.0000142757652578001	0.00027788644550232
2439	gene9900	GB49309	LOC726065	uncharacterized protein LOC726065	#N/A	#N/A	#N/A	5514.74717337227	0.114774217304625	0.0269313685069123	4.26172985881378	0.0000202850563245567	0.000366046894311525
820	gene2754	GB51512	LOC552399	uncharacterized protein LOC552399	FBgn0000247	claret	ca	1208.70780461852	0.114703298223069	0.020763574871747	5.52425576672472	0.0000000330885156803863	0.00000188919668098967
1986	gene7894	GB49511	LOC410006	uncharacterized protein LOC410006 isoform X5	#N/A	#N/A	#N/A	9960.45427392341	0.114593563110942	0.0301982417378099	3.79470977502191	0.000147816260317668	0.00182922622143114
1097	gene3991	GB47543	LOC724831	uncharacterized protein LOC724831 isoform X3	FBgn0031602	-	CG15431	1358.01027056906	0.113721930771628	0.0220592570003297	5.15529288996127	0.000000253234796671131	0.0000101927438869214
1154	gene4272	GB42064	LOC724607	protein kinase C isoform X3	FBgn0003093	Protein C kinase 98E	Pkc98E	2296.50314673566	0.113699477734091	0.0289395941960896	3.92885528952767	0.0000853511791658269	0.00115706604821412
969	gene3473	GB49604	LOC727528	zinc finger BED domain-containing protein 1	FBgn0028931	-	CG16863	355.641084347648	0.113611097696042	0.0320238567360461	3.54770190962544	0.000388607765277504	0.00390089897219493
1110	gene4047		LOC107964460	#N/A	#N/A	#N/A	#N/A	844.357557884366	0.113608775411255	0.0226027800176195	5.02631867950288	0.00000049998477231913	0.0000179247032494875
1911	gene7582	GB42895	LOC100578774	LOW QUALITY PROTEIN: centrosomal protein of 164 kDa	FBgn0030716	-	CG9170	2352.80803682908	0.113583015159617	0.0255300628735597	4.44899081221023	0.00000862747062888234	0.000184330261281424
740	gene2368	GB55485	Dnmt3	DNA methyltransferase 3 isoform X4	#N/A	#N/A	#N/A	390.376701936203	0.113506706782237	0.0447563308792803	2.53610393328252	0.0112093460538801	0.049331179962243
1431	gene5455	GB42378	LOC100577168	uncharacterized protein LOC100577168	FBgn0261799	doublesex cognate 73A	dsx-c73A	357.96131470253	0.113380552265202	0.0277459214922649	4.08638625669041	0.0000438144130858915	0.000687617554197684
1078	gene3922		LOC102655503	probable WRKY transcription factor protein 1	#N/A	#N/A	#N/A	1491.86158527726	0.113288358921922	0.0195711779453844	5.78853042152427	0.00000000710048903361586	0.000000494331465559669
1596	gene6138	GB44307	LOC727227	epidermal growth factor receptor substrate 15-like 1 isoform X2	FBgn0035060	Epidermal growth factor receptor pathway substrate clone 15	Eps-15	1777.19128506801	0.113063753034246	0.0212365007427609	5.32402934004026	0.000000101493525307745	0.00000493340825043189
267	gene11260	GB54439	LOC413557	syndecan isoform X1	FBgn0010415	Syndecan	Sdc	5918.00562282394	0.113024316766966	0.020883222661321	5.41220665986121	0.0000000622527829661931	0.00000322966240859707
1222	gene4536	GB44615	LOC413001	extended synaptotagmin-1 isoform X2	FBgn0266758	Extended synaptotagmin-like protein 2	Esyt2	1408.25888197501	0.112921771477724	0.0217572838146576	5.19006749370296	0.000000210217867887865	0.00000875853672732799
90	gene10407	GB53862	LOC411396	neprilysin-4 isoform X6	FBgn0038818	Neprilysin 4	Nep4	8867.51059891819	0.112536148525198	0.0255678864509007	4.40146465533264	0.0000107522585199735	0.000219749283501959
131	gene10604	GB43771	LOC100577739	telomere-associated protein RIF1-like	FBgn0050085	Rap1 interacting factor 1	Rif1	1396.00693196234	0.112315365131342	0.0236767960751602	4.74368933933483	0.00000209860607208607	0.0000580668157022584
2073	gene8247	GB51079	LOC409499	UDP-glucose 4-epimerase	#N/A	#N/A	#N/A	413.851096210245	0.112270160357721	0.0234798096689432	4.7815617733146	0.00000173938535251344	0.0000500525529039268
844	gene2870		Mir6049	#N/A	#N/A	#N/A	#N/A	101.927892112194	0.112048221698607	0.0408421160568188	2.74344800212427	0.00607976761723631	0.0308883109028234
1505	gene5740	GB46253	LOC100577972	uncharacterized protein LOC100577972 isoform X1	FBgn0029899	-	CG14438	2456.52033834715	0.112011719402096	0.036411904440486	3.07623896973516	0.00209629761716681	0.0141721954436399
248	gene11183	GB47079	LOC551005	hexokinase type 2 isoform X2	FBgn0001186	Hexokinase A	Hex-A	1786.59317527493	0.111661272967019	0.0370064818825879	3.01734364593996	0.00255000551325554	0.0164256650516855
1270	gene4683	GB41287	LOC412544	protein dopey-1 homolog isoform X2	FBgn0034400	-	CG15099	2131.88329189251	0.111659922253596	0.0241973085381326	4.61455959358583	0.00000393929735540587	0.0000963921944720743
652	gene1987	GB52419	LOC100576571	uncharacterized protein LOC100576571 isoform X1	FBgn0034650	Negative Cofactor 2alpha	NC2alpha	382.857191497911	0.11146647593087	0.0224238728860424	4.97088422224561	0.000000666482417967084	0.0000228317834040724
116	gene10548	GB49017	LOC412007	facilitated trehalose transporter Tret1 isoform X1	#N/A	#N/A	#N/A	242.485524846326	0.111191297606931	0.0389408478032941	2.85538974828189	0.00429840439871781	0.0239463509894496
641	gene1909	GB52356	LOC551772	zeta-sarcoglycan isoform X1	FBgn0025391	Sarcoglycan delta	Scgdelta	1320.7994831603	0.110962615412377	0.0395183048592626	2.80787892617233	0.00498689719053053	0.0268129584369781
1178	gene4363	GB48623	LOC551548	L-asparaginase isoform X1	FBgn0029689	-	CG6428	842.16764409239	0.110897582044054	0.0246212641093052	4.50413843707324	0.00000666427546333768	0.000150385581989424
1826	gene7212	GB52576	LOC413692	protein fem-1 homolog B	FBgn0034542	Fem-1	Fem-1	434.146224472563	0.110749653732613	0.0293833792096702	3.76912583615177	0.000163820286269152	0.00200202118814317
2194	gene8778	GB55060	LOC724287	protein rhomboid isoform X2	FBgn0020248	stem cell tumor	stet	426.563411165714	0.110601828558867	0.0359001980521236	3.08081388292855	0.00206435642188512	0.0140024126363772
293	gene11367	GB49456	LOC551770	cytosolic purine 5\'-nucleotidase isoform X4	FBgn0052549	-	CG32549	1280.22313469926	0.110149283625168	0.0280286834683049	3.9298771827698	0.0000849892612800264	0.00115651843439188
678	gene2105	GB49778	LOC410853	irregular chiasm C-roughest protein isoform X2	FBgn0028369	kin of irre	kirre	4387.19232202974	0.109992782117856	0.030139216007202	3.64949048746232	0.000262760969418981	0.00286640042559074
241	gene11159	GB41670	LOC410566	putative inorganic phosphate cotransporter isoform X2	FBgn0010497	Dietary and metabolic glutamate transporter	dmGlut	355.158858526432	0.109875394670881	0.0243077259038111	4.52018403966181	0.00000617858953128876	0.000141857786451355
1843	gene7280	GB44841	LOC409023	methylthioribose-1-phosphate isomerase isoform X1	FBgn0039849	-	CG11334	522.099605382015	0.109596993705627	0.0381310401960516	2.87421987813947	0.00405026880906252	0.0229132551574732
473	gene12203	GB47608	LOC552113	long-chain fatty acid transport protein 4 isoform X1	FBgn0265187	Fatty acid transport protein 2	Fatp2	1473.04096175206	0.109569228247909	0.0184476111663343	5.9394805788115	0.00000000285926545253781	0.000000239180879832058
628	gene1846	GB50857	LOC551254	uncharacterized protein LOC551254 isoform X3	FBgn0027581	-	CG6191	2971.25824145815	0.109568731147033	0.0290478338306226	3.77201039450744	0.000161937508246515	0.00198125584068951
1331	gene4904	GB48081	LOC724259	trypsin-1, partial	#N/A	#N/A	#N/A	680.192088424785	0.109471797081676	0.0249289650281293	4.39134945867792	0.0000112649317934644	0.000227214727071541
1920	gene7623	GB53294	LOC724138	igLON family member 5	#N/A	#N/A	#N/A	3412.97411455381	0.109422105573953	0.0271908965821774	4.02421837188242	0.0000571648561925422	0.000853203268566699
1863	gene7375	GB42708	LOC409804	serine/threonine-protein phosphatase PP1-beta catalytic subunit isoform X1	FBgn0000711	flapwing	flw	6302.58109674295	0.10934679575347	0.0223508633880557	4.89228509230228	0.000000996719247485668	0.0000318212940817096
1914	gene7593	GB42584	LOC409000	cell adhesion molecule 2 isoform X1	FBgn0040823	defective proboscis extension response 6	dpr6	9285.39909154727	0.109232615145044	0.0323165591735031	3.38008185087371	0.000724642460831797	0.00627074321959577
394	gene11854	GB49933	LOC100576958	WD repeat-containing protein 81	FBgn0032395	WD repeat domain 81	Wdr81	996.156783927908	0.108639381744584	0.0199437241438029	5.44729665138002	0.0000000511411299527348	0.0000027593196665998
384	gene11818	GB50269	LOC413078	very-long-chain (3R)-3-hydroxyacyl-CoA dehydratase 3 isoform X5	FBgn0032524	3-hydroxyacyl-CoA dehydratase 2	Hacd2	477.134729518088	0.108478690008401	0.020191510609726	5.37249005808153	0.0000000776567125396724	0.00000386172158993366
977	gene3515	GB55936	LOC100578947	SUN domain-containing ossification factor isoform X2	FBgn0051678	-	CG31678	1317.20082224133	0.108441493690035	0.0197684830516702	5.4855748620971	0.0000000412126975396349	0.00000228064727769333
1312	gene4846		LOC102654994	uncharacterized protein LOC102654994	#N/A	#N/A	#N/A	2678.58348907579	0.108115209405701	0.0294019401383934	3.6771454161463	0.000235858598683529	0.0026567329210793
1007	gene3663	GB42997	LOC100578201	uncharacterized protein LOC100578201	#N/A	#N/A	#N/A	1088.38276495675	0.10789811188075	0.0168454890498755	6.40516351655264	0.000000000150208308641905	0.0000000209483242030192
631	gene1861	GB43390	LOC413023	transmembrane protein 39A isoform X2	FBgn0033899	-	CG13016	477.984429900708	0.107771106982323	0.0213735042540771	5.04227597408438	0.000000460027177863243	0.0000167143207956978
1484	gene565	GB41083	LOC410157	ras-related protein Rab-23 isoform X1	FBgn0037364	Rab23	Rab23	216.592069179622	0.107737142026326	0.0346390166037188	3.11028292918567	0.00186908218607219	0.0129872928975564
1810	gene7131		LOC107964022	ran-binding protein 9	FBgn0262114	Ran-binding protein M	RanBPM	938.784034985841	0.107673171632466	0.023302692455477	4.62063222257214	0.00000382572432515018	0.0000946866770474669
1305	gene4821	GB45732	LOC726879	LOW QUALITY PROTEIN: uncharacterized protein LOC726879	#N/A	#N/A	#N/A	302.194640868885	0.107465008458412	0.0311486534072949	3.45006915879207	0.000560442958203464	0.00515578854388199
1179	gene4366	GB48621	LOC726107	uncharacterized protein LOC726107 isoform X5	FBgn0039723	-	CG15522	528.448894202471	0.10733060151919	0.0336577035307284	3.18888665179433	0.00142821867111463	0.0105488758932224
1912	gene759	GB46464	LOC551976	calcium-binding mitochondrial carrier protein SCaMC-2 isoform X2	FBgn0052103	-	CG32103	1134.47884135918	0.107171110213777	0.0164648761854043	6.50907477268377	0.0000000000756150800082382	0.0000000111775661420397
565	gene1539	GB42326	LOC412263	endoplasmic reticulum aminopeptidase 1 isoform X2	#N/A	#N/A	#N/A	4343.34569466126	0.10710763089397	0.0351090134943819	3.05071604792054	0.00228296367146424	0.015095257952678
230	gene11092	GB41714	LOC727150	uncharacterized protein LOC727150 isoform X2	FBgn0263072	-	CG43347	1990.89150278029	0.106852444092474	0.0201342229273135	5.30700610985692	0.000000111440443952231	0.00000532103464906427
735	gene2347	GB55540	LOC552580	zinc finger MYM-type protein 3	FBgn0010328	without children	woc	1194.27221446039	0.106665667249597	0.0242450162547998	4.39948837850254	0.000010850638771848	0.000220569026867962
277	gene11293	GB54664	LOC552479	protein draper isoform X1	FBgn0027594	draper	drpr	1420.8593765282	0.106405025780022	0.0273169064119432	3.89520775798759	0.0000981145949349851	0.00129749337493067
62	gene10264	GB50651	LOC726472	prohormone-3	FBgn0033358	space blanket	spab	5760.54120151758	0.106246196234969	0.0269484262726097	3.94257516784783	0.0000806113734756812	0.00110671416180162
1326	gene4889	GB51207	LOC725706	putative mediator of RNA polymerase II transcription subunit 26 isoform X1	#N/A	#N/A	#N/A	961.40424961843	0.106242513270068	0.0386711111930892	2.74733541375594	0.00600816556232768	0.0306689283742091
1958	gene7780	GB51956	LOC412281	protein purity of essence isoform X2	FBgn0011230	purity of essence	poe	8076.85796842242	0.106237857875896	0.0272094850915977	3.90444205460919	0.0000944430163363149	0.00125509185872558
2153	gene8585		LOC102653945	#N/A	#N/A	#N/A	#N/A	176.044127138048	0.106163978978154	0.0354379151999419	2.99577383091454	0.00273749390409812	0.0172750273211245
1781	gene7014	GB51705	LOC724870	NADPH--cytochrome P450 reductase isoform X2	FBgn0015623	Cytochrome P450 reductase	Cpr	2312.94627071213	0.106148748178917	0.0393140660834161	2.70001957960013	0.00693353954139431	0.0340244771219582
727	gene2291	GB55567	LOC724299	uncharacterized protein LOC724299 isoform X1	FBgn0262483	RIM-binding protein	Rbp	4388.8217606582	0.106074168873363	0.0313353520262546	3.38512772361668	0.000711451417536245	0.00619134858599486
1949	gene7752	GB53394	LOC408976	glycogen synthase kinase-3 beta isoform X13	FBgn0003371	shaggy	sgg	15043.5343349984	0.105887718432495	0.024980353720103	4.23883983465299	0.0000224677876402269	0.000397976675938719
1357	gene5049		LOC550870	uncharacterized protein LOC550870	FBgn0264542	heavyweight	hwt	1378.53597331358	0.105751140811574	0.0285984278585201	3.69779560382611	0.000217479891638503	0.0024886802870319
2048	gene8138	GB54256	LOC100577343	uncharacterized protein LOC100577343	#N/A	#N/A	#N/A	1202.6948163552	0.105625580285855	0.0224846076840792	4.69768393426966	0.00000263128192634411	0.0000697645289119883
1931	gene7680	GB53322	LOC408988	uncharacterized protein LOC408988 isoform X1	#N/A	#N/A	#N/A	11853.1115374801	0.105521458102263	0.0305663652935764	3.45220823898347	0.000556018433918397	0.00513698195240875
252	gene11215	GB46180	LOC409508	S-adenosylmethionine mitochondrial carrier protein isoform X1	FBgn0039357	-	CG4743	159.743868287007	0.105125144247554	0.0341197931329302	3.08106042255261	0.00206264787279242	0.0140024126363772
797	gene2642	GB49099	LOC551043	phosrestin-2	#N/A	#N/A	#N/A	1697.29919924626	0.105009170747318	0.039233159914036	2.67654124667512	0.0074386409100632	0.0357551777552303
1374	gene5166	GB41516	LOC413076	ecdysone-induced protein 78C isoform X5	FBgn0004865	Ecdysone-induced protein 78C	Eip78C	2075.44563471647	0.104941301611265	0.0351414052738671	2.98625797100109	0.00282414292512506	0.0177039685775879
1678	gene6533	GB40350	LOC412128	DENN domain-containing protein 5B isoform X5	FBgn0035229	pinstripe	pns	1456.59784271151	0.104925000905916	0.0216007586659772	4.85746831990585	0.00000118896152841985	0.0000364491018556211
776	gene2507	GB55998	LOC411365	beta-1,4-N-acetylgalactosaminyltransferase bre-4	FBgn0027538	beta1,4-N-acetylgalactosaminyltransferase A	beta4GalNAcTA	1257.34572652124	0.104871726503432	0.03431093272368	3.05651051074614	0.00223929629371562	0.0149069995715516
575	gene1565	GB41592	LOC412003	GTPase-activating protein isoform X4	FBgn0004390	Ras GTPase activating protein 1	RasGAP1	761.322986044917	0.10483081613991	0.0351145951837259	2.98539156129855	0.00283215533858976	0.0177169787007085
1524	gene580		LOC107963982	protein tweety isoform X1	FBgn0015558	tweety	tty	625.613872436917	0.104798544459383	0.0340054144032348	3.08181936019618	0.00205739648403344	0.0139807087274589
656	gene1995	GB52469	LOC408693	epidermal growth factor receptor kinase substrate 8-like protein 1 isoform X1	FBgn0029095	arouser	aru	3316.03145250178	0.104512360223712	0.0321309802640341	3.2526975325648	0.00114315109702463	0.00890667399855072
2462	gene9991	GB51998	LOC413753	uncharacterized protein LOC413753 isoform X4	FBgn0034976	-	CG4049	2991.22791895692	0.104444641578801	0.0345159714912219	3.02598006274758	0.00247828643558459	0.0161103547749357
2024	gene8048	GB48416	LOC100577401	putative uncharacterized protein DDB_G0282133 isoform X1	FBgn0027499	windei	wde	993.399409223711	0.104236457702608	0.0220168792470144	4.73438839960678	0.0000021971662483666	0.0000603298243921731
1430	gene5452	GB42350	LOC100577919	probable serine/threonine-protein kinase kinX	#N/A	#N/A	#N/A	146.370871548	0.10396810700428	0.0304310085048088	3.416518614158	0.000634273274584411	0.00567532579273664
1545	gene591	GB41063	LOC413468	potential E3 ubiquitin-protein ligase ariadne-1	FBgn0017418	ariadne 1	ari-1	1651.01463421437	0.103726983141389	0.0217165284921354	4.77640720426163	0.00000178454845903325	0.0000509446095804967
1551	gene5940	GB43280	LOC409851	amphiphysin isoform X4	FBgn0027356	Amphiphysin	Amph	2025.32438916663	0.103683288812006	0.0287359784862961	3.60813496785751	0.000308406049284874	0.00325000945100886
1022	gene3714	GB44010	LOC725012	zinc finger protein 25	#N/A	#N/A	#N/A	234.715137611088	0.10365144659663	0.0256924226997368	4.0343196828103	0.0000547607229030858	0.000826465679506571
614	gene1773	GB50800	LOC410888	lachesin isoform X1	FBgn0259245	Dpr-interacting protein beta	DIP-beta	646.928718995402	0.103553932524566	0.0321691192995529	3.21904779426166	0.00128617045930899	0.00973215241875802
1745	gene6843	GB41890	LOC411276	hybrid signal transduction histidine kinase D isoform X2	FBgn0015396	jumeau	jumu	547.677983550264	0.103518960272925	0.0306189036349409	3.38088396329105	0.000722530481977449	0.00626251118957322
918	gene3218	GB50633	LOC408721	neurocalcin homolog	FBgn0013303	Neurocalcin	Nca	4295.82924622767	0.103511322612195	0.0216959201691224	4.77100403233932	0.00000183309870291507	0.000052055179218833
615	gene1787	GB50749	LOC411955	uncharacterized protein LOC411955 isoform X1	FBgn0265048	crossveinless d	cv-d	766.056359882402	0.103498995283664	0.0351693715375194	2.94287303863958	0.00325181747821664	0.019592608826039
1594	gene6136	GB44353	LOC413433	protein lingerer isoform X1	FBgn0020279	lingerer	lig	1135.71066776522	0.103324215776611	0.0257703484212618	4.00942253816653	0.0000608674156486973	0.000897295467575263
1074	gene3909	GB53036	LOC411678	serine/threonine-protein kinase Warts	#N/A	#N/A	#N/A	1079.28717947244	0.103321660563616	0.0358772183070934	2.87986821272562	0.00397841431784722	0.0226310326325194
662	gene2015	GB52436	LOC551801	host cell factor 1 isoform X1	FBgn0039904	Host cell factor	Hcf	1522.37844341059	0.103253374910168	0.0318896211783463	3.23783635850397	0.00120439871190892	0.00925688497165897
2182	gene8716	GB55237	LOC408342	disco-interacting protein 2 homolog A isoform X6	FBgn0024806	DISCO Interacting Protein 2	DIP2	1482.92892414892	0.103175308736361	0.0319891608893781	3.2253208858198	0.00125831545455185	0.00954215184122907
19	gene10109	GB48199	LOC727146	sphingomyelin phosphodiesterase isoform X1	FBgn0034997	-	CG3376	2707.30429890663	0.103146821700296	0.0332758215303919	3.09975282221322	0.00193682201552297	0.013329238756064
1487	gene5673	GB40263	LOC413721	uncharacterized protein LOC413721 isoform X4	#N/A	#N/A	#N/A	2736.18929542717	0.103089549146938	0.0203760813992432	5.05934125050986	0.000000420707363854912	0.0000154943793971275
1223	gene4537	GB44496	LOC551890	probable serine incorporator isoform X2	FBgn0028399	TMS1	TMS1	2649.93433235015	0.103006067457783	0.0179311387650467	5.74453573794058	0.0000000092173527684616	0.000000625562602040686
1704	gene6662	GB43824	LOC409538	lysoplasmalogenase-like protein TMEM86A	FBgn0039681	-	CG7582	290.125255856515	0.103001592085997	0.0237181515392501	4.34273269211323	0.0000140721312515559	0.000274597411095008
1850	gene7317	GB42757	LOC552414	protein disabled isoform X2	FBgn0000414	Disabled	Dab	2672.22759895354	0.102894127459588	0.0182684756928725	5.63233239540243	0.0000000177788597361501	0.00000112193962229705
1615	gene6236	GB48151	LOC408902	F-box/LRR-repeat protein 16	FBgn0052085	-	CG32085	5746.61132587156	0.102890124007406	0.0244488670710942	4.20838003283401	0.000025720802378753	0.000444796760367185
311	gene11475	GB50596	LOC412163	aldose reductase	FBgn0036290	-	CG10638	193.340284232805	0.102844877864034	0.0383983582771422	2.67836653644788	0.00739822094425799	0.0356382421631858
1930	gene7669	GB53316	LOC552693	uncharacterized protein LOC552693	FBgn0027550	-	CG6495	2463.56661266072	0.102817228239984	0.0211049908324798	4.87170210383377	0.00000110640905215115	0.0000343082186257561
551	gene1477	GB53959	LOC410777	dedicator of cytokinesis protein 9 isoform X2	FBgn0260486	Zizimin	Ziz	1033.0317453294	0.102374195996516	0.0360458415548835	2.84011113572256	0.00450978192639523	0.0248417849758708
872	gene2996	GB53818	LOC724557	plant intracellular Ras-group-related LRR protein 7	FBgn0034485	-	CG11099	422.151073035884	0.102348183814004	0.0239512683084332	4.27318430473128	0.0000192701046634201	0.000351850591240214
2200	gene8808		LOC102654700	#N/A	#N/A	#N/A	#N/A	377.545927478981	0.102344616692388	0.0195183301840244	5.24351293002291	0.000000157547762846778	0.00000699628769086246
966	gene3452	GB49535	Camkii	calcium/calmodulin-dependent protein kinase II isoform X42	FBgn0264607	Calcium/calmodulin-dependent protein kinase II	CaMKII	66563.6893612219	0.101806052262973	0.0347638808090103	2.9285007856944	0.00340600971872519	0.0202614392914903
2217	gene8857	GB54057	LOC551162	uncharacterized protein LOC551162	FBgn0038815	-	CG5466	906.721425818361	0.101801232117876	0.0192295159798904	5.29400907564896	0.000000119663490191772	0.00000563881538279218
1035	gene3772	GB44174	LOC408791	1-phosphatidylinositol 4,5-bisphosphate phosphodiesterase classes I and II isoform X3	FBgn0004611	Phospholipase C at 21C	Plc21C	6514.14879195655	0.101778342973627	0.036663358054861	2.7760234843009	0.00550282335387363	0.0287142005859044
263	gene11248	GB46165	LOC413200	fibroblast growth factor receptor homolog 1 isoform X1	FBgn0010389	heartless	htl	1148.80824154802	0.10156550637437	0.0287717501598666	3.53004269153021	0.000415492616926942	0.00410960662626822
2095	gene8340	GB51134	LOC413504	serine/threonine-protein kinase mig-15 isoform X13	#N/A	#N/A	#N/A	3661.97388340412	0.101469453228728	0.0228695439850827	4.43688135167516	0.00000912715677618079	0.00019087431932513
189	gene10873	GB54127	LOC410498	potassium voltage-gated channel subfamily H member 2 isoform X5	FBgn0003353	seizure	sei	35998.6630308257	0.101301245350666	0.0294652271999146	3.43799301676384	0.000586042811705068	0.00532770680801128
1707	gene6670	GB43827	LOC409065	TAR DNA-binding protein 43 isoform X3	FBgn0025790	TAR DNA-binding protein-43 homolog	TBPH	2011.84721323712	0.101243243310908	0.0296195948089789	3.41811709322292	0.000630559729386425	0.00565616794664083
1975	gene7846	GB53592	LOC413510	SNF-related serine/threonine-protein kinase	FBgn0033915	-	CG8485	3759.27196596505	0.101220678215885	0.022413732574389	4.51601168524446	0.0000063015188596845	0.000144373014893536
1330	gene4902	GB51219	LOC413071	eye-specific diacylglycerol kinase isoform X2	FBgn0261549	retinal degeneration A	rdgA	1423.37514106661	0.100859496226066	0.0346629336803562	2.90972187051853	0.00361750520783739	0.0212154884227029
1333	gene4909	GB51221	LOC411182	ubiquitin-protein ligase E3A isoform X1	FBgn0061469	Ubiquitin protein ligase E3A	Ube3a	1433.24852953199	0.100766153331859	0.0318555083779311	3.16322540316662	0.00156031472150168	0.0112926600668844
2411	gene974	GB47422	LOC409193	microtubule-associated serine/threonine-protein kinase 3 isoform X7	FBgn0267390	drop out	dop	1991.34006228663	0.100515490873933	0.0284167885379792	3.53718685486199	0.000404413440188741	0.00401843962530083
1076	gene3916	GB53035	LOC411917	NAD-dependent protein deacetylase sirtuin-1 isoform X1	FBgn0024291	Sirtuin 1	Sirt1	1471.3506611703	0.10027908254663	0.0281171757101766	3.56647067188668	0.00036182128155849	0.00369736122092582
657	gene1998	GB52426	LOC410874	lysine-specific demethylase lid isoform X1	FBgn0031759	little imaginal discs	lid	1547.5732736083	0.100215704751054	0.0316836407978132	3.16301101223096	0.00156146424949465	0.011293405305829
1382	gene5208	GB41447	LOC551055	1-acylglycerol-3-phosphate O-acyltransferase Pnpla3 isoform X3	FBgn0036449	brummer	bmm	433.963837317524	0.100038304045989	0.0253678463557801	3.94350796054845	0.0000802983246861194	0.00110629105828659
529	gene1400	GB54995	ROCK2	rho-associated, coiled-coil containing protein kinase 2 isoform X1	FBgn0026181	Rho kinase	Rok	2024.45304749188	0.0997827273339912	0.0234629015818016	4.25278719198929	0.000021112619157939	0.000377195816777019
1161	gene4294	GB42078	LOC725568	uncharacterized protein LOC725568	FBgn0051109	-	CG31109	364.87392755991	0.0997708174950152	0.0184852532349609	5.39731948634169	0.0000000676438739532846	0.00000347211827754498
724	gene2284	GB55438	LOC411906	histone-lysine N-methyltransferase KMT5B-B-like	FBgn0025639	Histone methyltransferase 4-20	Hmt4-20	646.469842888974	0.099669898827839	0.0229266319896387	4.34734150541096	0.0000137797578554186	0.000270358849123314
2092	gene8334	GB51130	LOC100576472	E3 ubiquitin-protein ligase Su(dx)	FBgn0003557	Suppressor of deltex	Su(dx)	1213.32813105727	0.0994731850267361	0.0266370555515858	3.73439116925272	0.000188169837664043	0.00222956150298114
357	gene11722		LOC102656354	uncharacterized protein LOC102656354	FBgn0040532	-	CG8369	17593.7865083848	0.0994206720994143	0.0329525058836284	3.01708988234516	0.00255214125343038	0.0164256650516855
291	gene11353	GB49480	LOC410630	cGMP-specific 3\',5\'-cyclic phosphodiesterase isoform X1	FBgn0038237	Phosphodiesterase 6	Pde6	3929.15312037115	0.0994017004186103	0.0321289341400509	3.09383747326679	0.00197585694395392	0.0135460433813257
1018	gene3708		LOC113218745	ankyrin-3-like isoform X1	#N/A	#N/A	#N/A	594.503609394043	0.0994015133767309	0.0332475322480444	2.98974109221527	0.00279214003785097	0.0175276225412739
2290	gene9196	GB45195	LOC410256	protein lap1	FBgn0033984	Lap1	Lap1	865.689309176069	0.0993072582506999	0.0338050297803321	2.93764741211608	0.00330712905479091	0.0198152302222369
1091	gene3970	GB40873	LOC724529	dynein light chain 4, axonemal isoform X1	FBgn0033687	-	CG8407	225.74209496052	0.0991959772402996	0.0335368728245067	2.95781833206026	0.00309824659720495	0.0188888017121122
1017	gene3707	GB44218	LOC406139	ankyrin-3	#N/A	#N/A	#N/A	1563.50387960625	0.0991904384338737	0.0245449274076383	4.04117872448895	0.000053183205505263	0.000807172954440637
40	gene1020	GB47395	LOC410710	zinc transporter ZIP13 homolog isoform X1	FBgn0039714	Zinc/iron regulated transporter-related protein 99C	Zip99C	3145.68163928109	0.0990317095945106	0.0229740654340438	4.31058707823483	0.0000162821695658132	0.000306676207229229
2226	gene8903	GB47249	LOC412866	E3 ubiquitin-protein ligase SMURF2 isoform X2	FBgn0029006	SMAD specific E3 ubiquitin protein ligase	Smurf	417.778426171346	0.0988764839634543	0.0237735153689138	4.1591023636641	0.0000319500701655211	0.000529840434212332
1111	gene4048		LOC724450	uncharacterized protein LOC724450	FBgn0040071	taranis	tara	2813.79058381847	0.0988621899951126	0.0216357506582121	4.56939033717272	0.00000489145026325905	0.00011474704302354
2377	gene9537	GB55730	LOC410353	CUGBP Elav-like family member 4 isoform X12	FBgn0264001	bruno 3	bru3	25127.45981613	0.098765174950104	0.0343741050286606	2.87324353223902	0.00406280799867311	0.0229538016301998
737	gene2353	GB55535	LOC410808	E3 ubiquitin-protein ligase Siah1	FBgn0003410	seven in absentia	sina	1045.2387597049	0.0985906252417453	0.0177879275380663	5.54255829020894	0.0000000298084126196723	0.00000172012075175874
1208	gene448	GB40778	LOC552001	UDP-galactose translocator	FBgn0024994	UDP-galactose transporter	Ugalt	210.566986580243	0.0984500109324196	0.0344407546597598	2.85853233777852	0.00425605726180836	0.0237717980911874
2407	gene9706	GB52536	LOC725156	proteasome adapter and scaffold protein ECM29	FBgn0033698	-	CG8858	2126.95830493536	0.0984067755593282	0.0201867060667635	4.87483075415411	0.00000108901779976409	0.0000340625828326212
1114	gene4068	GB52322	LOC724431	probable Dol-P-Man:Man(7)GlcNAc(2)-PP-Dol alpha-1,6-mannosyltransferase	FBgn0037743	-	CG8412	441.791346107186	0.0982813867775204	0.0244752326249535	4.01554454184507	0.0000593086958091492	0.000879559765690273
410	gene11943	GB54337	LOC412943	uncharacterized protein LOC412943 isoform X3	#N/A	#N/A	#N/A	2367.1168079099	0.0981786214634952	0.0191810325918723	5.11852638763031	0.000000307932159233287	0.0000119528630585842
2009	gene8		LOC107964061	cell wall integrity and stress response component 1 isoform X1	#N/A	#N/A	#N/A	612.042971753396	0.0980568721770913	0.0302405780933864	3.24255944692196	0.0011846123196369	0.00915698534470041
2322	gene9325	GB45263	LOC409241	prohormone-4	FBgn0051221	-	CG31221	2893.02395655344	0.0972463462109086	0.0211351442570884	4.60116784763813	0.00000420128697793679	0.000101196624506509
1000	gene3634	GB50457	LOC408805	progestin and adipoQ receptor family member 3	FBgn0038256	-	CG7530	1284.95478358827	0.096958939788689	0.0381804792436675	2.53948985736658	0.0111014264170074	0.04900349782339
1800	gene7090	GB51748	LOC724613	uncharacterized protein LOC724613 isoform X2	FBgn0029157	slingshot	ssh	1619.38423341327	0.0969141343823739	0.0318695385742212	3.04096446695235	0.00235821659150268	0.0154908999788421
2191	gene8761	GB46832	LOC727510	lactosylceramide 4-alpha-galactosyltransferase isoform X2	FBgn0031491	alpha1,4-galactosyltransferase 1	alpha4GT1	511.999532468522	0.096892165630946	0.0297853724014075	3.25301172418336	0.00114188785668229	0.00890326001550474
1630	gene6302	GB51406	LOC411961	E3 ubiquitin-protein ligase HUWE1 isoform X1	FBgn0030674	-	CG8184	6301.03080249279	0.0967833736622659	0.0347038227283172	2.78883898237798	0.00528973572089272	0.0278854607543495
547	gene1467	GB53937	LOC413132	uncharacterized protein LOC413132	FBgn0261279	liquid facets-Related	lqfR	890.771119166171	0.096082310752583	0.0261762099164065	3.67059673877238	0.000241984862130154	0.00271058333825467
333	gene11599	GB50075	LOC412024	palmitoyltransferase ZDHHC16B isoform X2	FBgn0039489	-	CG5880	346.361594449496	0.0960196033323528	0.0201778413341833	4.7586657929402	0.00000194876789544779	0.0000550501423030813
1968	gene7806	GB55976	LOC727269	zinc finger protein 271 isoform X2	FBgn0035903	-	CG6765	1121.90477013987	0.0959363485517249	0.0238171502947981	4.02803640923736	0.000056244634997814	0.000842966467029737
627	gene1845	GB12243	LOC410886	E3 ubiquitin-protein ligase UBR2	FBgn0030809	Ubr1 ubiquitin ligase	Ubr1	1330.36756725368	0.0959029614988344	0.022171150786169	4.32557436570507	0.0000152134931936795	0.000290564256730966
1734	gene6802	GB41803	LOC552031	chromodomain-helicase-DNA-binding protein Mi-2 homolog isoform X5	FBgn0262519	Mi-2	Mi-2	6060.8238057627	0.0958848911606344	0.0182098183005555	5.26556001702166	0.000000139762649472633	0.00000639058792567451
1068	gene3884		LOC102655466	ADP-ribosylation factor-like protein 6 isoform X1	FBgn0034446	ADP ribosylation factor-like 6	Arl6	200.506602359221	0.0957785210535661	0.0338196733940485	2.83203565976545	0.00462526901250858	0.0253765722438344
1859	gene7367		LOC113218982	uncharacterized protein LOC113218982	#N/A	#N/A	#N/A	298.829205456066	0.095611759318577	0.0348647509755592	2.74236174483514	0.0060999122680032	0.0309615020150623
624	gene1830	GB50845	LOC725891	uncharacterized protein LOC725891	FBgn0261085	Synaptotagmin 12	Syt12	1462.98089514548	0.0955620558718982	0.0319447331655416	2.99148079831137	0.00277627997460747	0.0174585298403201
104	gene10492	GB49882	LOC412934	potassium voltage-gated channel protein Shaw isoform X3	FBgn0003386	Shaker cognate w	Shaw	4267.23516535202	0.0955367488269867	0.0278415141498138	3.43144946474205	0.000600364976591755	0.00542137109824404
146	gene10685	GB43562	LOC724593	transcriptional regulator ATRX homolog isoform X3	FBgn0039338	XNP	XNP	5626.92737534036	0.0954254335514065	0.0161043215168111	5.92545506818112	0.00000000311433732488033	0.000000256540565441097
1282	gene4735	GB41333	LOC725552	DNA-directed RNA polymerase III subunit RPC1 isoform X2	FBgn0030687	RNA polymerase III subunit C160	RpIIIC160	1729.10544791741	0.095423258838676	0.0264275639519972	3.61074743824296	0.00030531586499708	0.00322689862799559
744	gene2373	GB55489	LOC410795	trehalase precursor	FBgn0003748	Trehalase	Treh	3656.10253848189	0.0953785835343446	0.0375112036644344	2.54266923523907	0.0110009313004821	0.0486520695342222
1485	gene5660	GB55704	LOC726338	nuclear pore complex protein Nup88	FBgn0026207	members only	mbo	356.664135534201	0.0953653466237431	0.0283109412703614	3.36849791439399	0.000755789688446803	0.00646954535700598
2084	gene8289	GB50941	LOC410201	phosphatidate phosphatase LPIN3 isoform X1	FBgn0263593	Lipin	Lpin	4996.6667583465	0.0953175457983255	0.0176756025095695	5.39260518823736	0.0000000694434227444074	0.00000351814072692442
1315	gene4861	GB45568	LOC413154	uncharacterized protein C2orf42	FBgn0039663	-	CG2321	263.665803553494	0.0951948162520273	0.0235106571197207	4.04900704252022	0.0000514353971898395	0.000782848196157346
530	gene1406	GB54939	LOC412288	WD repeat-containing protein 7 isoform X14	FBgn0023510	Rabconnectin-3B	Rbcn-3B	3003.1665789523	0.0951649800915757	0.0218259624723848	4.36017335831044	0.0000129959443737633	0.000255911014119124
753	gene2405		LOC409422	uncharacterized protein LOC409422	FBgn0085386	-	CG34357	8359.28249958316	0.0950035206989967	0.033681448226979	2.82064833016587	0.00479267106940267	0.0261104422258769
166	gene10752		LOC100576690	negative elongation factor E	#N/A	#N/A	#N/A	469.182187340837	0.0949768671591098	0.0344577213762671	2.75633046428095	0.00584539065553845	0.0300369574113883
751	gene2396	GB55499	LOC551687	uncharacterized protein LOC551687	FBgn0016123	Alkaline phosphatase 4	Alp4	2639.00370233338	0.0949291980675258	0.0324764335964523	2.92301794116629	0.00346656541312703	0.0204973739030432
2341	gene9390	GB45298	LOC552820	forkhead box protein N3	FBgn0029504	Checkpoint suppressor 1-like	CHES-1-like	693.344460768318	0.0949215208750263	0.0196762190033687	4.82417485080723	0.00000140584050444021	0.0000417918040865409
864	gene2956		LOC100578925	protein Tob1	FBgn0028397	Tob	Tob	36043.6442632661	0.094904570175332	0.028340467087127	3.34872992331309	0.000811828896683365	0.00680687305680668
1853	gene7343	GB42771	LOC412155	F-box/WD repeat-containing protein 5	FBgn0031773	F-box and WD repeat domain containing 5	Fbw5	604.433596997438	0.0948833352875357	0.0189504852332112	5.00690795617466	0.000000553113597590517	0.0000193787299727249
584	gene1627	GB52245	LOC100576862	speckle targeted PIP5K1A-regulated poly(A) polymerase isoform X1	FBgn0037470	Tailor	Tailor	810.407067510649	0.0947735183932669	0.0210734009909796	4.49730532028668	0.00000688201266979226	0.000154394591932907
2026	gene8050	GB48369	LOC726265	lysM and putative peptidoglycan-binding domain-containing protein 2	FBgn0285913	red Malpighian tubules	red	224.651217479229	0.094519861999456	0.0247278368325608	3.82240721820824	0.000132155210122766	0.00165631460213098
1518	gene5777	GB42548	LOC411748	LOW QUALITY PROTEIN: protein kinase C-binding protein NELL1	#N/A	#N/A	#N/A	514.315909254181	0.0942157942145283	0.0357003424348713	2.63907256313879	0.00831331845326007	0.0389700345044003
2154	gene8591	GB43977	LOC552468	MATH and LRR domain-containing protein PFE0570w-like isoform X4	#N/A	#N/A	#N/A	2529.58558346301	0.0939224658656703	0.0243429002405309	3.85831042881611	0.000114173574942269	0.00146982524316284
906	gene3154	GB41250	LOC100578706	uncharacterized protein LOC100578706 isoform X1	#N/A	#N/A	#N/A	1312.84500288245	0.0939098116232381	0.0255116481210025	3.68105624449745	0.000232269756419779	0.00262561879031403
1688	gene6595	GB54510	LOC411252	GTP-binding protein 2 isoform X3	FBgn0037391	-	CG2017	696.078045455773	0.0938579448653514	0.022843639791302	4.10871234719297	0.0000397871272174642	0.000632316479828654
777	gene2514	GB46532	LOC412195	histone-lysine N-methyltransferase SMYD3 isoform X1	FBgn0011566	SET and MYND domain containing, class 3	Smyd3	214.077536727565	0.0935618472720741	0.0276347429629099	3.38566012347749	0.000710072694703434	0.0061893331571444
602	gene1715		LOC102655388	small VCP/p97-interacting protein	FBgn0052039	-	CG32039	137.319037591395	0.0935326730985386	0.0361036937745703	2.59066769407452	0.00957899389081845	0.0434680080217922
980	gene3534	GB55923	LOC100576383	mannosyl-oligosaccharide 1,2-alpha-mannosidase IA isoform X6	FBgn0259170	alpha-Mannosidase class I a	alpha-Man-Ia	3919.57753552048	0.0934237608421872	0.0247109833583511	3.7806573493003	0.000156414825791839	0.00191803680127243
1126	gene4140	GB46800	LOC100577231	uncharacterized protein LOC100577231	#N/A	#N/A	#N/A	969.490708139157	0.0933912890704705	0.0265878215167498	3.51255889887917	0.000443813622792343	0.00430839195871821
1088	gene396	GB40751	LOC552187	leucine-rich repeat-containing protein 4	FBgn0015399	kekkon 1	kek1	747.291199180074	0.0933577827905123	0.0280894547261841	3.32358828964691	0.000888672873699594	0.00730363212497511
2192	gene8762	GB49711	LOC726993	cytohesin-1 isoform X3	FBgn0086779	steppke	step	822.863185670961	0.0932059557980065	0.0285437658181966	3.26536997226161	0.00109321184352128	0.00861083868864101
287	gene1134	GB42203	LOC551762	S-adenosylhomocysteine hydrolase-like protein 1 isoform X1	FBgn0035371	Adenosylhomocysteinase like 1	AhcyL1	834.080007124156	0.0929692664153953	0.018109758417513	5.13365580434744	0.000000284167578181365	0.0000112737218240997
746	gene2381	GB55520	LOC410133	PDZ domain-containing RING finger protein 4	FBgn0024728	Slip1	Slip1	3103.67815628151	0.0928669807997175	0.0341117383271534	2.72243472053707	0.00648028348695074	0.0324044203464715
2029	gene8062	GB48375	LOC412638	kinesin-like protein KIF14	FBgn0004374	nebbish	neb	292.879479627806	0.0926996338775125	0.0315410756543904	2.93901307911194	0.00329259179267318	0.0197538582074862
1774	gene6996	GB41983	LOC551308	probable serine/threonine-protein kinase ndrD isoform X2	FBgn0051635	-	CG31635	1210.2880221903	0.0926350877768059	0.0190784251703026	4.85548922145844	0.00000120089886812243	0.0000367107639827455
1452	gene5506	GB45463	LOC411670	LON peptidase N-terminal domain and RING finger protein 3 isoform X1	FBgn0052369	-	CG32369	1310.46761800228	0.0922890284663661	0.0226403242119828	4.07631214121574	0.0000457555887519637	0.000712479881994864
902	gene3135	GB41263	LOC412599	arfaptin-2	FBgn0037884	Arfaptin	Arfip	244.41952390777	0.0922076009421922	0.0228634190451988	4.03297515388695	0.0000550751047489093	0.000828891848459525
247	gene11182	GB47081	LOC408504	protein FAM160B1 isoform X2	#N/A	#N/A	#N/A	1005.40711344102	0.0922019146472169	0.0246184281505142	3.74523970756805	0.000180221616080336	0.00214699767785259
988	gene3573	GB50390	LOC408811	transmembrane and coiled-coil domains protein 2 isoform X1	FBgn0037443	Dementin	Dmtn	4245.02481868984	0.0921580910027611	0.0259858687816674	3.54646949759776	0.000390429937671131	0.00391554782287098
2302	gene9252	GB45220	LOC411457	galactosylgalactosylxylosylprotein 3-beta-glucuronosyltransferase P isoform X1	FBgn0036144	Glucuronyltransferase P	GlcAT-P	2268.92329178761	0.0920297760914452	0.0284058467462538	3.23981808792876	0.00119605978534564	0.00921565949839217
972	gene3489	GB49613	LOC411942	anaphase-promoting complex subunit 2	FBgn0002791	morula	mr	486.004798571934	0.091720904077309	0.0218915397568355	4.18978770320027	0.0000279215561228449	0.000475238978109809
2139	gene8534	GB46642	LOC409363	uncharacterized protein LOC409363	FBgn0028552	gamma Soluble NSF attachment protein 1	gammaSnap1	2515.43246936662	0.0914847321276385	0.0138558139843923	6.6026241569561	0.0000000000403942719053687	0.00000000691896171636245
1403	gene5312	GB46042	LOC552363	TBC1 domain family member 23	FBgn0031304	-	CG4552	624.692366288542	0.0911282149292825	0.0175435482083528	5.19440046260964	0.000000205380621467678	0.00000862358866248138
231	gene11094	GB41634	LOC727185	serine/threonine-protein kinase SMG1 isoform X1	FBgn0263968	no-on-and-no-off transient C	nonC	2781.00429371546	0.0910395995832521	0.0274026600014235	3.32229059436284	0.000892816582349587	0.00732096028885592
1766	gene6937	GB54798	LOC410099	THO complex subunit 2 isoform X1	FBgn0031390	tho2	tho2	2429.80992819658	0.091017558460742	0.0202091356469115	4.50378284608387	0.00000667544192131721	0.000150385581989424
2383	gene9581	GB40231	LOC551490	collagen alpha chain CG42342 isoform X8	FBgn0259244	-	CG42342	4070.31353701003	0.0906591086662373	0.0200027778101113	4.53232593627118	0.00000583377427022262	0.000134513372115325
1740	gene6834	GB41884	LOC412746	calcineurin-binding protein cabin-1	#N/A	#N/A	#N/A	1951.0912672099	0.0905890756808489	0.0304951691626588	2.97060413725381	0.00297214619555611	0.0183375812442801
1121	gene4124	GB40928	LOC409206	tripartite motif-containing protein 2 isoform X5	#N/A	#N/A	#N/A	975.02220116309	0.090281057963127	0.0234089673515767	3.85668691007193	0.000114934221340196	0.00147473862364097
1127	gene4153	GB46792	LOC550673	inosine-5\'-monophosphate dehydrogenase 1b	FBgn0003204	raspberry	ras	421.80727361464	0.0900643744134484	0.0347023384230996	2.59534021354299	0.00944973299531008	0.0430080424936276
1544	gene5905	GB46290	LOC409624	acetyl-coenzyme A synthetase	FBgn0012034	Acetyl Coenzyme A synthase	AcCoAS	985.691817672527	0.0898266587322685	0.0237063191431814	3.78914407545656	0.000151167227368188	0.00186428062917728
630	gene1860		LOC100576274	zinc finger protein 32	#N/A	#N/A	#N/A	126.726008853482	0.0897974289134783	0.0316571286558936	2.83656265511498	0.00456020298798307	0.0250811164339069
733	gene2342	GB55542	LOC413142	protein sarah	FBgn0086370	sarah	sra	296.535196937511	0.0897600065856045	0.0222284471416933	4.03806914686559	0.0000538929687886549	0.00081514852727908
243	gene11166	GB41193	LOC411463	PH and SEC7 domain-containing protein 2 isoform X3	FBgn0051158	Exchange factor for Arf 6	Efa6	1168.22154573058	0.0894739276505548	0.0182631751999435	4.89914413408418	0.000000962550165781689	0.0000308215989286356
1706	gene667	GB45819	LOC725150	uncharacterized protein LOC725150	#N/A	#N/A	#N/A	2453.53978997378	0.0894629908465531	0.0165833688092252	5.39474167617775	0.0000000686222063803495	0.00000349293504269034
504	gene128	GB47667	LOC412118	dnaJ homolog subfamily C member 16	FBgn0058178	-	CG40178	1379.92404495423	0.0893504127837028	0.0238335268616158	3.74893792691684	0.000177585028488112	0.00212688129013898
1381	gene520	GB48994	LOC413425	phosphatidylinositol 4-phosphate 3-kinase C2 domain-containing subunit beta	FBgn0015278	Phosphotidylinositol 3 kinase 68D	Pi3K68D	703.985152384982	0.0893344742047828	0.0194275781890343	4.59833301585716	0.0000042588486273254	0.000102127190083263
581	gene1612	GB51428	LOC727358	beta-1,4-glucuronyltransferase 1	#N/A	#N/A	#N/A	897.568123086034	0.0893300584303172	0.0304537880713008	2.93329874829268	0.0033538100653924	0.0200158277420804
838	gene2839	GB55822	LOC724603	receptor-type guanylate cyclase Gyc76C-like	FBgn0261360	-	CG42637	610.239011377413	0.0892475663240383	0.0326887878974109	2.7302195053585	0.00632921677030463	0.031781562665592
2405	gene9701	GB53628	LOC551198	serine/threonine-protein kinase STK11 isoform X2	FBgn0038167	Lkb1 kinase	Lkb1	200.261954239645	0.0891302362126872	0.0298849978614514	2.98244077600072	0.00285959968756392	0.0178292778753867
1743	gene6841	GB41888	LOC100577280	uncharacterized protein LOC100577280	FBgn0036398	upSET	upSET	4828.4288659707	0.089085942428443	0.0237111966381839	3.75712553810892	0.000171876284315647	0.00207230947938564
1700	gene6640		LOC113218925	uncharacterized protein LOC113218925	#N/A	#N/A	#N/A	223.404949965958	0.0888520012125623	0.0289780515274421	3.06618273241801	0.00216810767026854	0.0145226876907932
249	gene11186	GB47076	LOC726067	Hermansky-Pudlak syndrome 1 protein homolog isoform X1	FBgn0033973	Hermansky-Pudlak Syndrome 1	HPS1	1356.44282003736	0.0888497300255849	0.0214212599189817	4.14773595771805	0.000033577933310536	0.000551506055333324
541	gene1445	GB54959	LOC552185	GON-4-like protein	FBgn0085444	muscle wasted	mute	1250.37391499746	0.0888330227098674	0.0181772731493144	4.88703789507713	0.00000102364396676888	0.0000325844898094484
1993	gene7928	GB40578	LOC552330	sodium/hydrogen exchanger 7 isoform X5	FBgn0028703	Na[+]/H[+] hydrogen exchanger 3	Nhe3	1852.27574427601	0.0888073744040147	0.0171077834112376	5.19105089591442	0.000000209110450310394	0.00000874616616007542
324	gene11543	GB50132	LOC551517	beta-TrCP isoform X2	FBgn0283468	supernumerary limbs	slmb	1106.91971045492	0.0887594810371239	0.0274639921196139	3.23184920278705	0.00122991943047094	0.00941280891788075
2404	gene9688	GB53618	LOC724843	uncharacterized protein LOC724843	FBgn0034948	Protein phosphatase 1 regulatory subunit 15	PPP1R15	827.719778613044	0.0885489949285155	0.0190821266423359	4.64041543105889	0.0000034770945326842	0.0000880782326342609
226	gene11081	GB41719	LOC727135	uncharacterized protein LOC727135	#N/A	#N/A	#N/A	2314.33308076955	0.0884975209288051	0.0241200595942069	3.66904238288284	0.000243460718805107	0.00272247110531183
135	gene10634	GB42277	LOC550801	ATP-dependent RNA helicase dbp2	#N/A	#N/A	#N/A	1480.27095371218	0.0884204161893274	0.0264877216327598	3.33816616677101	0.000843332999533052	0.00701109891984681
539	gene1441	GB54971	LOC412384	BTB/POZ domain-containing protein 9 isoform X1	FBgn0030228	BTB (POZ) domain containing 9	BTBD9	1016.05682258689	0.0881459412178827	0.0227833012330129	3.86888363176095	0.000109334804879384	0.0014180671628046
1881	gene744	GB44753	LOC726918	uncharacterized protein LOC726918	FBgn0053182	Lysine (K)-specific demethylase 4B	Kdm4B	1294.92983718602	0.0880796970421222	0.0204842278402142	4.29987880085996	0.0000170891542418221	0.000316854060865124
1538	gene5885	GB53269	LOC412643	uncharacterized protein LOC412643	FBgn0035237	-	CG13917	2806.79805554477	0.0880506542360252	0.0255007801249919	3.45286119892981	0.000554674331238355	0.00513335395230968
452	gene12137	GB47566	LOC410649	tyrosine-protein kinase Btk29A isoform X2	FBgn0003502	Btk family kinase at 29A	Btk29A	1535.08029075603	0.0878928100719296	0.0255038881682693	3.44625139084799	0.000568421309960257	0.00520699011526411
1058	gene3855	GB44123	LOC409559	probable protein S-acyltransferase 23	FBgn0029137	Patsas	Patsas	3444.16718109606	0.0871903960445004	0.0167508554541776	5.20513094289495	0.000000193859859973402	0.0000081716474569257
275	gene11290	GB54673	LOC409513	CD9 antigen isoform X1	FBgn0027865	Tetraspanin 96F	Tsp96F	1460.1815930027	0.0871872468885707	0.0222551073317611	3.91762868580475	0.0000894243100019185	0.00120022105625709
1215	gene4504	GB44640	LOC411110	solute carrier family 52, riboflavin transporter, member 3-A isoform X1	FBgn0039882	Riboflavin transporter	Rift	411.118848585081	0.0870901245874399	0.02766773422801	3.14771436900938	0.00164552399444355	0.011767295840981
107	gene1050	GB47373	LOC550899	UPF0769 protein C21orf59 homolog isoform X3	FBgn0040696	-	CG18675	8771.83978862115	0.0868856646164958	0.0249515138851325	3.48218007999374	0.000497349107657558	0.00470780194801115
1436	gene5463	GB42372	LOC409972	uncharacterized protein LOC409972	#N/A	#N/A	#N/A	3197.67244081161	0.0868069380068941	0.0293921861740971	2.95340188350453	0.00314292501391967	0.0190786633499197
2052	gene8148	GB52638	LOC725749	tubulin epsilon and delta complex protein 1	#N/A	#N/A	#N/A	224.499294845633	0.0867638769832698	0.0283366569165706	3.06189531244712	0.00219940359635894	0.0146961372465609
338	gene11628	GB50175	LOC410604	protein phosphatase PP2A 55 kDa regulatory subunit isoform X1	FBgn0004889	twins	tws	5093.18648823317	0.0866037729565832	0.0172693712628222	5.01487701193993	0.000000530673997315004	0.0000187754200164794
2429	gene9835	GB49346	LOC412157	HEAT repeat-containing protein 5B isoform X1	FBgn0037541	-	CG2747	1589.10392378845	0.0865781325615975	0.0248122610898466	3.489328612499	0.000484235465445933	0.00462211487529288
2328	gene9349	GB44885	LOC550984	uncharacterized protein LOC550984 isoform X1	FBgn0052206	-	CG32206	824.454935214639	0.086460925045367	0.0300747998796661	2.8748628549919	0.00404203026643506	0.0228859331257028
1822	gene7200	GB47182	LOC413984	uncharacterized protein LOC413984	#N/A	#N/A	#N/A	2294.16352949382	0.0863682202292139	0.0240383186270854	3.59293932196645	0.000326968747501287	0.00341012506084422
1840	gene7272	GB44850	LOC100577998	origin recognition complex subunit 3 isoform X1	FBgn0005654	Origin recognition complex subunit 3	Orc3	848.28199887542	0.0863535851869287	0.0285673593838122	3.02280599430766	0.00250442743486019	0.0161924963748211
1356	gene5047	GB52165	LOC409028	3\'-5\' RNA helicase YTHDC2 isoform X2	FBgn0004581	benign gonial cell neoplasm	bgcn	489.947338732864	0.0861428866919148	0.0213990500607646	4.02554722977442	0.0000568429695669962	0.000849574078389828
1530	gene584	GB41037	LOC551728	F-box/LRR-repeat protein 20	#N/A	#N/A	#N/A	536.254199280525	0.0861203590842882	0.0211678473815117	4.06845143637548	0.0000473266221360918	0.000733766637170354
1936	gene7700	GB53336	LOC409073	equilibrative nucleoside transporter 4	FBgn0036319	Equilibrative nucleoside transporter 3	Ent3	2228.74666157438	0.0861186062874964	0.021647320939496	3.97825701056481	0.0000694223087683383	0.000992430798332525
2121	gene8446	GB48795	LOC410183	1-phosphatidylinositol 3-phosphate 5-kinase isoform X1	FBgn0028741	fab1 kinase	fab1	1368.52292432646	0.0860953506932576	0.0277197198045	3.1059242770297	0.00189685283444002	0.0130959302216521
2042	gene8129	GB54267	LOC727285	zinc finger protein 227 isoform X2	#N/A	#N/A	#N/A	960.023359002396	0.0860784018850985	0.0258439264650703	3.33070139328244	0.000866274744829556	0.00716319599345268
193	gene10892	GB54137	LOC100578563	putative uncharacterized protein DDB_G0286901 isoform X1	#N/A	#N/A	#N/A	831.427104840571	0.0858689647307242	0.0240847190952745	3.56528819750993	0.000363456580636454	0.00370355048314257
887	gene3031	GB49180	LOC551597	cysteine-rich venom protein	#N/A	#N/A	#N/A	5926.851022236	0.0857717096732006	0.0278978923963056	3.0744870779041	0.00210864855989137	0.0142215166311174
1591	gene6124	GB44359	LOC552026	F-actin-uncapping protein LRRC16A isoform X4	FBgn0033212	Leucine-rich repeat	LRR	1165.0756712884	0.085710709219769	0.0203139248899243	4.2193081683728	0.000024505312779056	0.000427200048786418
2027	gene8054	GB48371	LOC726219	lebercilin isoform X1	FBgn0036687	-	CG6652	398.559886335264	0.0855557314882927	0.0316584762913553	2.70245891498116	0.00688286901696604	0.0338836859316061
2344	gene9396	GB43163	NFRKB	nuclear factor related to kappa-B-binding protein isoform X1	FBgn0027503	-	CG11970	2020.81453655781	0.085538814745775	0.0200421098858485	4.26795458327333	0.0000197273477553019	0.000357777831306661
1599	gene6148	GB44315	LOC552505	monocarboxylate transporter 9	#N/A	#N/A	#N/A	5734.86976457598	0.0855060562304135	0.027423793140995	3.11795147340844	0.00182112785786893	0.0127609030612102
119	gene1056	GB49732	LOC413562	rho guanine nucleotide exchange factor 17 isoform X4	FBgn0262562	-	CG43102	3010.75098732821	0.0853967682178034	0.0319025227689381	2.67680298628139	0.00743283270260828	0.0357551777552303
1857	gene7364	GB42781	LOC412961	protein bicaudal D isoform X2	FBgn0000183	Bicaudal D	BicD	749.229654224509	0.0851657822150837	0.026264077910825	3.24267170179166	0.00118414572635657	0.00915698534470041
597	gene1702	GB43427	LOC413278	homer protein homolog 2 isoform X2	FBgn0025777	homer	homer	1385.78355096115	0.085059304863221	0.0199989308401508	4.25319261029955	0.0000210744158581939	0.000377137680805589
2334	gene9366		LOC102655980	putative leucine-rich repeat-containing protein DDB_G0290503 isoform X2	FBgn0261954	enhanced adult sensory threshold	east	1818.48204319394	0.0850193412965162	0.0225890769720271	3.76373684510433	0.000167393036020752	0.00203260772873915
2406	gene9702	GB50322	LOC412744	WD repeat domain phosphoinositide-interacting protein 4 isoform X1	#N/A	#N/A	#N/A	144.1171678714	0.0849202530222132	0.0319346279138522	2.65919030750246	0.00783287047641398	0.0372354648947063
1082	gene3941	GB52997	LOC408774	lysosomal-trafficking regulator isoform X1	FBgn0265988	mauve	mv	720.912800532904	0.0849189825641447	0.0266018162619171	3.19222498674701	0.00141181316304221	0.0104616606987247
1652	gene6395	GB40452	LOC409370	brefeldin A-inhibited guanine nucleotide-exchange protein 1	FBgn0028538	Secretory 71	Sec71	1978.53718343218	0.0848980194373124	0.0193765574996893	4.38148104680998	0.0000117875299210729	0.000235991160256582
1927	gene7660	GB53307	LOC552749	dual specificity tyrosine-phosphorylation-regulated kinase 1A isoform X1	FBgn0085442	Na,K-ATPase Interacting	NKAIN	1000.10963602752	0.0848330339148877	0.0288655219180264	2.9389052502082	0.00329373749050508	0.0197538582074862
283	gene11317	GB54649	LOC725503	uncharacterized protein LOC725503 isoform X2	FBgn0037098	Wnk kinase	Wnk	4628.72449290829	0.084813341059225	0.0320461021106513	2.64660396969263	0.00813045077222562	0.038312530254623
1187	gene4404	GB44416	LOC725704	uncharacterized protein LOC725704	FBgn0037897	-	CG5270	1335.00583995318	0.0847284452710213	0.0232605454462907	3.64258204807199	0.000269916903147083	0.00291645649332805
752	gene2398	GB55503	LOC410803	solute carrier family 41 member 1 isoform X1	#N/A	#N/A	#N/A	7491.49871932193	0.0846910770330674	0.0225341667526515	3.75834074375535	0.000171043850138545	0.00206689158661258
1689	gene6596	GB54543	LOC411991	BTB/POZ domain-containing protein 7 isoform X1	FBgn0030701	-	CG16952	486.082131352908	0.0843347496784541	0.0249173888313341	3.38457413211778	0.000712887656587638	0.00619884826932893
1607	gene620	GB45856	LOC725576	protein GPR107 isoform X2	FBgn0030109	-	CG12121	2407.54099000821	0.0842979072565898	0.0202284486400966	4.16729472222084	0.000030823587176031	0.000514091698943664
1679	gene6537	GB40348	LOC552177	uncharacterized protein LOC552177 isoform X3	FBgn0015589	APC-like	Apc	11095.57515222	0.0841957764278675	0.0207178805129673	4.06391842906755	0.0000482556958985559	0.000743896020630452
349	gene11679	GB50204	LOC408519	serine/threonine-protein kinase 10-A isoform X1	FBgn0035001	Sterile20-like kinase	Slik	2692.01061091462	0.0839378744060273	0.0205623841353324	4.08210807917923	0.0000446290323172678	0.00069795925758788
1237	gene4592	GB44534	LOC409576	spastin isoform X2	FBgn0039141	spastin	spas	403.398689186137	0.0835451495468651	0.0244770919590825	3.41319751899142	0.000642053891393972	0.00573543339572214
53	gene10232	GB48247	LOC410423	uncharacterized protein LOC410423 isoform X1	FBgn0033638	-	CG9005	2986.15401619625	0.0835148357058369	0.0302791387535986	2.75816417321022	0.00581269967824452	0.0299545569378876
2206	gene8829	GB49428	LOC412278	tuberin isoform X1	FBgn0005198	gigas	gig	1796.93990594137	0.0831455139220941	0.0119565923804577	6.95394735192194	0.00000000000355204215404642	0.000000000934880167910119
2055	gene8157	GB52643	LOC552734	poly(U)-specific endoribonuclease homolog	FBgn0030251	-	CG2145	28666.2230980399	0.0830592316763329	0.0248503222612376	3.34238046505705	0.000830631226052461	0.00692684819191044
1593	gene6130	GB44304	LOC727251	DNA polymerase delta small subunit isoform X1	#N/A	#N/A	#N/A	422.325452122263	0.0829923417950345	0.0234940329242105	3.5324859747477	0.000411672062309884	0.0040830452430018
1019	gene371	GB40731	LOC725345	ras-like protein family member 10B	FBgn0037326	-	CG14669	313.416740189472	0.0829842236392759	0.0294022776144649	2.82237399181792	0.00476695508608439	0.0260193284440752
1687	gene6590	GB54538	LOC411248	uncharacterized protein LOC411248 isoform X1	FBgn0262870	axotactin	axo	2245.49554994892	0.082759378072096	0.0214700757800287	3.85463837761943	0.000115900814882204	0.00148185508695955
2248	gene8988	GB45094	LOC725689	golgin subfamily A member 4	FBgn0034854	Golgin-245	Golgin245	1178.19552557662	0.0826870801281034	0.0181340664043564	4.55976493547189	0.00000512109118764528	0.000119355712755681
381	gene11804	GB49961	LOC408507	WD repeat-containing protein 44 isoform X2	FBgn0083969	-	CG34133	1242.54823935912	0.0826473646073022	0.0164610318123823	5.02078882717018	0.000000514597092794884	0.0000182665040406236
375	gene11778		LOC102654084	tetraspanin-3 isoform X1	#N/A	#N/A	#N/A	2172.01187631902	0.0825878218555957	0.0318261769616595	2.59496520600284	0.00946004951042405	0.0430187080771116
2364	gene948	GB47452	LOC725068	dynein heavy chain, cytoplasmic isoform X5	FBgn0261797	Dynein heavy chain 64C	Dhc64C	7686.5931336164	0.0825402223215065	0.0311959093267382	2.64586684930389	0.00814818823760351	0.0383291627166432
1749	gene6858	GB41900	LOC551663	disintegrin and metalloproteinase domain-containing protein unc-71 isoform X5	FBgn0259110	mind-meld	mmd	5024.41299381071	0.082465979942472	0.0256967676625874	3.20919662057483	0.00133106433904564	0.009988536357887
1761	gene6908	GB52848	LOC100578705	uncharacterized protein LOC100578705 isoform X2	FBgn0030266	-	CG11122	6290.09267443483	0.0820397959888225	0.0276035527054715	2.97207380746178	0.00295795566309877	0.0182929564556088
1589	gene6109	GB44293	LOC552605	lisH domain and HEAT repeat-containing protein KIAA1468 homolog isoform X2	#N/A	#N/A	#N/A	887.470081852832	0.0819901989907986	0.017714994119682	4.62829388691157	0.00000368690558838947	0.0000918831367305099
1662	gene6435		LOC113218965	45 kDa calcium-binding protein	FBgn0051475	-	CG31475	551.054317171658	0.0819099228535293	0.0267865153141244	3.05787900714128	0.0022290955840197	0.0148642775020242
1891	gene7475	GB42847	LOC725938	histone deacetylase 6 isoform X1	FBgn0026428	Histone deacetylase 6	HDAC6	1963.20348538528	0.0818755342995896	0.013778931206221	5.94208165163228	0.00000000281425170224191	0.000000237254610303848
941	gene3338	GB53084	LOC412471	activin receptor type-2A isoform X1	FBgn0003169	punt	put	436.166212532346	0.0818744202190511	0.0271323146270461	3.01759806874113	0.0025478658660966	0.0164241460938163
497	gene1239	GB51535	LOC100578271	uncharacterized protein PF11_0213	FBgn0002909	mutagen-sensitive 312	mus312	964.342409220051	0.0818601279460115	0.028002347148293	2.92333094481338	0.00346308222114851	0.0204973739030432
1101	gene4007	GB48892	LOC552402	synaptogyrin isoform X1	FBgn0033876	Synaptogyrin	Syngr	1914.20899843226	0.081807956445284	0.0177361276806883	4.61250380681231	0.00000397847256097944	0.0000969394511838511
2193	gene8763	GB46102	LOC725680	vesicle-fusing ATPase 1	FBgn0000346	comatose	comt	3223.51622867946	0.0817988092398693	0.020812464487053	3.93027982297601	0.0000848470592377654	0.00115604118211455
1351	gene5021	GB52157	LOC412099	GRAM domain-containing protein 2B isoform X1	#N/A	#N/A	#N/A	2892.56844405393	0.0816645820103403	0.0232270713534056	3.51592246684024	0.000438228939121431	0.0042769719343865
1894	gene7487	GB42644	nAChRa2	nicotinic acetylcholine receptor alpha2 subunit isoform X1	FBgn0000039	nicotinic Acetylcholine Receptor alpha2	nAChRalpha2	1121.64351797382	0.0814586123704287	0.0212683005812777	3.83004801249311	0.000128118258792528	0.00161888071502362
280	gene11299	GB54660	LOC552053	protein N-lysine methyltransferase FAM173B	FBgn0038871	-	CG3337	171.75941850792	0.081395528941543	0.0273023690638354	2.98126249598462	0.0028706261775128	0.0178850618253699
1239	gene4596	GB44535	LOC100576817	zinc finger and BTB domain-containing protein 41	FBgn0038244	-	CG7987	397.183428495292	0.0813889051064347	0.0289367849345444	2.81264505682087	0.00491358557841627	0.026604366270291
1627	gene6281	GB52600	LOC413002	uncharacterized protein LOC413002 isoform X1	FBgn0031632	-	CG15628	1130.80689867191	0.0813441684754782	0.0242109828804336	3.35980446878996	0.000779976539940046	0.00661172572073294
1994	gene7932	GB40581	LOC412863	histone demethylase UTY	FBgn0260749	Utx histone demethylase	Utx	717.448329169146	0.0812523002223025	0.0311459310562178	2.60876132023935	0.00908705994756741	0.0417092572923011
1264	gene4669	GB41280	LOC408862	prolyl 4-hydroxylase subunit alpha-1 isoform X3	FBgn0039776	prolyl-4-hydroxylase-alpha EFB	PH4alphaEFB	4566.25911378738	0.0812307645010912	0.0269798137987374	3.01079781747392	0.00260562285994648	0.0167066406902451
336	gene11611	GB50168	LOC100576411	uncharacterized protein LOC100576411	FBgn0035414	-	CG14965	242.981316169093	0.0810999783002187	0.0210676291756805	3.8495066352239	0.000118355977659325	0.00150788589719218
1295	gene4777	GB45666	LOC412580	protein arginine N-methyltransferase 3	FBgn0038306	Arginine methyltransferase 3	Art3	260.821245622764	0.0810828778123509	0.0260480241061605	3.11282258807394	0.00185307375139439	0.0129176478367551
1289	gene4754		LOC100576966	trichohyalin isoform X2	FBgn0029893	-	CG14442	372.845956208144	0.0809746040518087	0.0240348502404271	3.36904966087984	0.000754278375100606	0.006464986454099
1895	gene7488	GB42850	nAChRa1	nicotinic acetylcholine receptor alpha1 subunit isoform X1	FBgn0000036	nicotinic Acetylcholine Receptor alpha1	nAChRalpha1	4201.42266502414	0.0809548519272141	0.0311994537599453	2.59475222066696	0.00946591324150862	0.043027240854726
2253	gene900		LOC107964025	uncharacterized protein LOC107964025 isoform X4	FBgn0264753	Rad, Gem/Kir family member 1	Rgk1	8381.89990563573	0.080849011791949	0.0286061809664993	2.82627771552697	0.00470924159345315	0.0257384767844423
632	gene1862	GB43391	LOC412780	post-GPI attachment to proteins factor 6 isoform X1	#N/A	#N/A	#N/A	469.06147793238	0.0807057075991138	0.0222752220436554	3.62311574003371	0.000291075496715624	0.0031160671478753
1768	gene6940	GB54816	LOC552560	protein phosphatase 1 regulatory subunit 14C	FBgn0032297	-	CG17124	1079.92464441719	0.0806733985066523	0.0200842309296339	4.0167531825986	0.0000590054660896454	0.000877035791423366
100	gene10480	GB41593	LOC551272	talin-1 isoform X3	FBgn0260442	rhea	rhea	2163.64043688878	0.0805856441937277	0.0298267444037804	2.70179148963753	0.0068966997894406	0.0339208238048557
1997	gene7946		LOC113219042	uncharacterized protein LOC113219042 isoform X2	#N/A	#N/A	#N/A	272.631167843667	0.0805528449763504	0.0279699834573588	2.87997470928633	0.0039770707246295	0.0226310326325194
851	gene2897	GB53705	LOC409642	uncharacterized protein LOC409642	FBgn0035914	-	CG6282	1250.27034318959	0.0805235430715959	0.0240490645012041	3.34830251162427	0.000813082066239559	0.0068120874043409
2444	gene9917	GB49414	LOC412085	post-GPI attachment to proteins factor 3 isoform X1	FBgn0033088	Post-GPI attachment to proteins 3	PGAP3	332.899294371893	0.0804973161888867	0.0208686594994717	3.85733047160621	0.000114632131700947	0.00147261349188681
1323	gene4881	GB53876	LOC726290	E3 ubiquitin-protein ligase TRAIP	#N/A	#N/A	#N/A	226.660262474675	0.0802891361939563	0.0302318138902675	2.65578296047277	0.00791245210307557	0.0374816815822162
74	gene1032	GB47387	LOC412949	ionotropic receptor 25a	FBgn0031634	Ionotropic receptor 25a	Ir25a	3716.01490197795	0.0801571944587847	0.0310855009175238	2.57860391799566	0.00992004573320428	0.0447521795597857
1465	gene5585	GB45367	LOC413165	protein phosphatase 1 regulatory subunit 7	FBgn0028992	sds22	sds22	441.67865590713	0.0801196084272267	0.0266167717101042	3.01011742895972	0.00261146703373687	0.0167341690980134
2106	gene8393	GB50890	LOC409649	solute carrier organic anion transporter family member 5A1 isoform X1	FBgn0032433	Organic anion transporting polypeptide 33Ea	Oatp33Ea	2782.92078119231	0.0800566989258585	0.0281046727850951	2.84851916042643	0.00439232084554356	0.024343879940555
1506	gene5744	GB46262	LOC413410	IQ motif and SEC7 domain-containing protein 1 isoform X1	FBgn0026179	schizo	siz	2025.99745971857	0.0800420359280515	0.0244740965460418	3.27047969993387	0.00107365247854144	0.00849397646329961
1039	gene3789		LOC100578779	uncharacterized protein LOC100578779	#N/A	#N/A	#N/A	660.799882340263	0.0800063840892562	0.0289940415209259	2.75940779182209	0.00579062260480994	0.0298931985935962
92	gene1044	GB47508	LOC100577019	protein quiver isoform X2	FBgn0260499	quiver	qvr	10181.9695373237	0.0799688879035035	0.0182271883898626	4.38734083354182	0.0000114744905903295	0.000230579567896175
1033	gene3763	GB44183	LOC726254	E3 ubiquitin-protein ligase HECTD1 isoform X4	FBgn0032208	Ubiquitin fusion-degradation 4-like	Ufd4	3182.28877781444	0.0799624616544805	0.0208536739270668	3.83445439562063	0.00012584331680184	0.00159199909918951
1801	gene7093	GB51749	LOC413197	G protein-coupled receptor kinase 1 isoform X2	FBgn0260798	G protein-coupled receptor kinase 1	Gprk1	3683.83860712706	0.0799541144409048	0.0191237207642084	4.1808869428038	0.0000290374222569157	0.000491903961655223
2311	gene9305	GB45253	LOC727234	uncharacterized protein LOC727234 isoform X1	FBgn0032001	-	CG8360	247.823056253547	0.0794935027585333	0.0217622193103621	3.65282150799217	0.000259374532576293	0.00285311985833922
1984	gene7878	GB46360	LOC409849	fasciclin-2 isoform X1	FBgn0000635	Fasciclin 2	Fas2	6862.40868856258	0.0794478811701901	0.0259322319214687	3.06367309265104	0.00218637681941627	0.0146269015860638
1350	gene5017	GB52210	LOC412932	DDB1- and CUL4-associated factor 12 isoform X1	FBgn0037980	DDB1 and CUL4 associated factor 12	DCAF12	473.633943608164	0.0793733108150847	0.0214479384182589	3.70074313284643	0.000214968997833212	0.00248028690492102
907	gene3156	GB41246	LOC724737	trichohyalin	FBgn0036032	-	CG16711	7630.59257882314	0.0792967695925848	0.0227101301077711	3.49169155862522	0.000479972157387282	0.00458758153265382
2412	gene9744	GB40654	LOC552247	nuclear factor NF-kappa-B p100 subunit isoform X3	FBgn0014018	Relish	Rel	1781.92945439947	0.079258136373673	0.0244519700717703	3.24138039352405	0.00118952338996151	0.00918179320534668
1498	gene5715	GB49680	LOC413152	LIM domain kinase 1 isoform X2	FBgn0283712	LIM domain kinase 1	LIMK1	545.411175897147	0.0792424110091107	0.0287756537979706	2.75380054143893	0.00589076566614935	0.0302125723875559
246	gene11174		LOC107965788	probable serine/threonine-protein kinase DDB_G0279719	#N/A	#N/A	#N/A	248.839577833754	0.0791955925381961	0.0282250187220892	2.80586501351784	0.00501817094984612	0.026954247247282
183	gene10850	GB54191	LOC725055	gamma-glutamylcyclotransferase	FBgn0052196	-	CG32196	126.291500045755	0.079112496202577	0.0295047053853072	2.68135184437305	0.00733253752779229	0.0354660234920299
1409	gene5341	GB46014	LOC551973	cleavage and polyadenylation specificity factor subunit CG7185 isoform X11	FBgn0035872	-	CG7185	1846.01040453623	0.0790573370915363	0.0208302893747074	3.79530671271084	0.000147461041824411	0.00182692549061679
488	gene12280	GB45947	LOC411607	pterin-4-alpha-carbinolamine dehydratase	FBgn0024841	pterin-4a-carbinolamine dehydratase	Pcd	320.991989632233	0.079048529859821	0.0237629285519472	3.32654831188068	0.000879287760095048	0.00724304902227913
545	gene1458	GB53948	LOC410057	uncharacterized protein LOC410057 isoform X3	FBgn0037060	-	CG10508	2228.08637871271	0.0788944633435777	0.016996945182818	4.64168487307537	0.00000345579628556922	0.0000877835864024205
1109	gene4044	GB52306	LOC411060	dnaJ homolog subfamily C member 13 isoform X2	FBgn0015477	Receptor mediated endocytosis 8	Rme-8	890.481603471696	0.0788634139243698	0.0260886539931264	3.02290083440672	0.0025036427086715	0.0161924963748211
858	gene2924	GB53721	LOC551375	receptor-type tyrosine-protein phosphatase N2 isoform X1	FBgn0031294	IA-2 protein tyrosine phosphatase	IA-2	3014.16848285671	0.0788534933263558	0.0195284156801244	4.03788482475879	0.0000539353209598057	0.00081514852727908
803	gene2679	GB46878	LOC413376	E3 ubiquitin-protein ligase TRIM37 isoform X3	#N/A	#N/A	#N/A	1027.6095554952	0.0788090955941428	0.0286975107992182	2.74619970162324	0.00602900522757906	0.0307529803053459
963	gene3442	GB49539	LOC409110	programmed cell death protein 2-like	FBgn0038055	toys are us	trus	1197.99202862985	0.0787049727958925	0.0174078912955925	4.52122382082085	0.00000614831374273521	0.000141463653726771
124	gene10576	GB53053	nAChRa7	nicotinic acetylcholine receptor alpha7 subunit isoform X1	FBgn0028875	nicotinic Acetylcholine Receptor alpha5	nAChRalpha5	3442.71751003669	0.0786867878444555	0.0255856717074752	3.07542396166469	0.00210203519588037	0.014185779736551
341	gene11648	GB50043	LOC406096	type I inositol 1,4,5-trisphosphate 5-phosphatase isoform X3	FBgn0259178	5PtaseI	5PtaseI	17048.749352581	0.0785688517920296	0.0286338104157594	2.74391883759862	0.00607105460057859	0.0308759270487064
1258	gene4652	GB47841	LOC409594	dnaJ homolog dnj-5	FBgn0037252	-	CG14650	485.915477652918	0.0785451284247175	0.0187397616237485	4.19136219562041	0.000027728458735354	0.000473445883248742
591	gene1652	GB48693	LOC409457	eIF-2-alpha kinase activator GCN1	FBgn0039959	-	CG17514	1211.55883423684	0.0785085896465486	0.029628446586876	2.64977069980186	0.00805464170521538	0.0380050890428418
1796	gene708	GB44792	LOC408591	PX domain-containing protein kinase-like protein isoform X1	FBgn0033244	-	CG8726	1851.08849275987	0.0784868162224748	0.0177243567681518	4.4281898208856	0.00000950272536569725	0.000197961215098917
583	gene1615	GB40319	LOC552129	uncharacterized protein LOC552129	FBgn0032717	-	CG10600	975.59918799022	0.0783828587991488	0.0280555850584313	2.79384153407962	0.00520859954620442	0.0276740510601142
978	gene3518	GB55916	LOC551722	diacylglycerol kinase epsilon isoform X2	FBgn0020930	Diacyl glycerol kinase epsilon	Dgkepsilon	571.914765260218	0.0783535898350802	0.0168520073508858	4.64951077955479	0.00000332723294342466	0.0000850809732049656
846	gene2878	GB53681	LOC410936	cytochrome b5 reductase 4 isoform X1	FBgn0034442	-	CG11257	1103.89420440663	0.0782826070276691	0.0233284378308307	3.35567291712141	0.000791721447081643	0.0067007577533004
2427	gene9824	GB49352	LOC724710	transmembrane protein 59-like	#N/A	#N/A	#N/A	789.288991372654	0.0782266901121728	0.0225612444916017	3.46730386000171	0.00052570724780051	0.00493725579722829
2365	gene9482	GB43211	LOC724878	carbohydrate sulfotransferase 9	#N/A	#N/A	#N/A	512.722083002307	0.0781919629487274	0.0260691660491497	2.99940407764896	0.00270508286237218	0.0171508554226623
882	gene3019	GB49174	LOC412265	uncharacterized protein LOC412265 isoform X2	FBgn0034261	Hermansky-Pudlak Syndrome 4	HPS4	571.741949617159	0.078129490546845	0.0219870869857101	3.55342618135923	0.00038024789771329	0.00384199912380535
1847	gene7300	GB42744	LOC100577988	uncharacterized protein PFB0145c	#N/A	#N/A	#N/A	447.373587841975	0.0780568638334486	0.020843077843833	3.7449778011813	0.000180409726910249	0.00214699767785259
1503	gene5739	GB46251	LOC727230	eukaryotic translation initiation factor 4E transporter isoform X1	FBgn0052016	eIF4E-Transporter	4E-T	2296.93362591554	0.0780528665842733	0.0249873910174597	3.1236901255411	0.00178598437999284	0.0125390744596635
1355	gene5043	GB52191	LOC724703	modular serine protease	FBgn0051217	modular serine protease	modSP	351.049881338966	0.078002297453627	0.0241670050898908	3.22763607503255	0.00124817659265167	0.0095053448209627
2199	gene8805	GB48828	LOC724670	#N/A	#N/A	#N/A	#N/A	2905.68833819003	0.0777758040402048	0.0160110299290158	4.85763903915116	0.00000118793716594236	0.0000364491018556211
688	gene2153	GB55644	LOC409221	uncharacterized protein LOC409221 isoform X1	#N/A	#N/A	#N/A	876.609872247866	0.0777099205033281	0.021514165015916	3.61203516129206	0.000303803360659237	0.0032172149802491
106	gene10496	GB49896	LOC409676	kinesin-like protein KIF3B	FBgn0004381	Kinesin-like protein at 68D	Klp68D	1810.32694091617	0.0776424660179375	0.0157757015444191	4.92164901822732	0.000000858180198268037	0.0000281477888131015
571	gene1551	GB42319	LOC409105	uncharacterized protein LOC409105	#N/A	#N/A	#N/A	2334.43962245808	0.0774673667913251	0.0206860421284719	3.7449100369326	0.000180458427746483	0.00214699767785259
162	gene10731	GB51035	LOC409702	folliculin-interacting protein 2	FBgn0036684	-	CG3764	439.553275003957	0.0774292272574132	0.0217255211206612	3.56397560396271	0.000365279919680661	0.00371861850308869
1824	gene7205	GB47184	LOC412446	SCY1-like protein 2	FBgn0039623	-	CG1951	488.076935891901	0.0774182130235453	0.0224306106371346	3.45145365304397	0.000557575509820636	0.00514122632904846
1146	gene4222	GB46752	LOC411080	serine/threonine-protein kinase greatwall isoform X2	FBgn0260399	greatwall	gwl	295.336644437172	0.077418098331053	0.0303452635260747	2.55124158880776	0.0107339891113116	0.0476668627572691
152	gene10708	GB43546	LOC410487	uncharacterized protein LOC410487	FBgn0030328	Amun	Amun	4041.89949200641	0.077399012980446	0.0274934641835112	2.81517863532326	0.00487501273196498	0.0264220303318102
295	gene11371	GB49491	LOC726728	anaphase-promoting complex subunit 1	FBgn0004391	shattered	shtd	1943.1244693675	0.077398653760375	0.0195896155437183	3.95100422403104	0.0000778239506958526	0.00108221424221514
2008	gene7999	GB48444	LOC725193	G patch domain-containing protein 2 isoform X1	FBgn0025626	-	CG4281	540.597795803807	0.077149213249357	0.0256412509314408	3.00879288048923	0.00262287858345308	0.0167674661102146
601	gene1712	GB43467	LOC412143	rho guanine nucleotide exchange factor 2 isoform X4	FBgn0032796	-	CG10188	2037.2563340668	0.0771095232823231	0.0166127270587882	4.64159334042221	0.00000345732779362698	0.0000877835864024205
21	gene10116	GB54758	LOC411805	WD repeat, SAM and U-box domain-containing protein 1 isoform X1	#N/A	#N/A	#N/A	3825.62605184234	0.0771032818422207	0.022943049858259	3.36063785410226	0.000777627135389611	0.00660218286230471
1880	gene7431	GB42677	LOC726197	autophagy-related protein 101 isoform X1	FBgn0030960	Autophagy-related 101	Atg101	442.166997968785	0.0770524461408549	0.0211168409746628	3.6488623574571	0.000263404176680468	0.00286640042559074
1418	gene5393	GB53538	LOC411145	nischarin	FBgn0033996	-	CG11807	315.030750182973	0.0769216271150514	0.0197420732953013	3.89632973013827	0.0000976614097309018	0.00129308499681738
2403	gene9685	GB53607	LOC551677	wee1-like protein kinase	FBgn0011737	Wee1 kinase	Wee1	834.20758790725	0.0768578300584442	0.0151322904486375	5.07906125112503	0.000000379304417182161	0.0000143114474329115
1400	gene5289		LOC100577846	uncharacterized protein PFB0765w	#N/A	#N/A	#N/A	1660.17319048346	0.0768358335304275	0.0166840760372868	4.60533944814859	0.0000041179358993909	0.0000996337360769667
1832	gene7233	GB41388	Gpdh	glycerol-3-phosphate dehydrogenase	FBgn0001128	Glycerol-3-phosphate dehydrogenase 1	Gpdh1	1401.62786576867	0.0767713758421139	0.0235628398493157	3.258154633867	0.00112139282309731	0.0087751631283851
1311	gene4844	GB45627	LOC100578017	uncharacterized protein LOC100578017	#N/A	#N/A	#N/A	1562.94951607946	0.0766511362741666	0.0257942044774334	2.97164180198798	0.00296212050185761	0.0182929564556088
2033	gene8086	GB48384	LOC410234	UDP-glucuronic acid decarboxylase 1	FBgn0035848	UDP-xylose synthase	Uxs	448.195373335998	0.0763768657020388	0.0184960096036059	4.1293699202637	0.000036375873595876	0.000589402080616022
2440	gene9903		LOC102653773	KICSTOR complex protein kaptin, partial	#N/A	#N/A	#N/A	257.718297834561	0.0762664700329035	0.0257442807700755	2.96246264224844	0.00305188841043476	0.0186800498224626
894	gene3078	GB47018	LOC724886	uncharacterized protein LOC724886	#N/A	#N/A	#N/A	888.348697855012	0.0761957660997135	0.0274855731155282	2.77220947074471	0.00556771954481265	0.0289675658061508
363	gene11733	GB50004	LOC408511	PRELI domain-containing protein 1, mitochondrial	FBgn0033413	preli-like	prel	717.712409329718	0.076043967648301	0.0176282870124453	4.31374685439458	0.0000160510729804125	0.000303872155318651
919	gene3223	GB50635	LOC724215	DNA topoisomerase 2 isoform X2	FBgn0284220	Topoisomerase 2	Top2	2037.27831601713	0.0760289206731818	0.0159699398067283	4.76075186214226	0.00000192873069434682	0.0000546271205320118
2038	gene8115	GB54281	LOC409390	cAMP-dependent protein kinase type II regulatory subunit isoform X1	FBgn0022382	Protein kinase, cAMP-dependent, regulatory subunit type 2	Pka-R2	15437.918698718	0.0758597021403909	0.0277517322970755	2.73351232017993	0.00626627790071564	0.0315683495922607
759	gene2423	GB47098	LOC410161	uncharacterized protein LOC410161 isoform X6	FBgn0259212	canoe	cno	5564.93840716315	0.0758538341078836	0.0288436000854037	2.62983240244928	0.0085426971632778	0.0397003639487212
2212	gene8844	GB54045	LOC413827	ras-related protein Rab-40C	FBgn0030391	Rab40	Rab40	278.70908976282	0.0757724268050602	0.020983412678234	3.61106307953703	0.000304944475263729	0.00322613316918716
719	gene2266	GB55583	LOC726280	CREB-binding protein-like isoform X6	FBgn0261617	nejire	nej	2552.45240420878	0.075625033579923	0.0253267808707934	2.98597101486092	0.0028267943526257	0.0177039685775879
177	gene10837	GB54201	LOC100577050	uncharacterized protein LOC100577050 isoform X3	FBgn0041582	tamo	tamo	455.629913525689	0.0755581701881911	0.0198169976114396	3.812796048609	0.000137403493134519	0.00171214906976281
2326	gene9330	GB45265	LOC409634	uncharacterized protein LOC409634 isoform X1	FBgn0033484	-	CG2269	17185.1607025482	0.0755516673367825	0.0186587598220142	4.04912588282765	0.0000514092883234939	0.000782848196157346
2201	gene8812	GB47812	LOC551668	regulatory-associated protein of mTOR isoform X1	FBgn0029840	raptor	raptor	1782.94304071771	0.0755084621902373	0.0291757223822988	2.58805801621039	0.0096518722936298	0.0437670459738956
564	gene153	GB50359	LOC408624	UHRF1-binding protein 1 isoform X2	FBgn0083962	-	CG34126	995.99870562662	0.0755084373917298	0.0158080965925533	4.77656730838166	0.00000178312886200484	0.0000509446095804967
1961	gene7795	GB15128	LOC551231	phosphatidate cytidylyltransferase, photoreceptor-specific	FBgn0010350	CDP-diacylglycerol synthase	Cds	2427.72315095524	0.0755062665395334	0.0187259965327872	4.03216279610702	0.0000552658805525603	0.000830604619836599
1780	gene7013		LOC107964839	uncharacterized protein LOC107964839 isoform X1	FBgn0262167	anastral spindle 1	ana1	896.094872161096	0.0754594107178769	0.0218214470169004	3.45803881197405	0.00054412299062733	0.00506611837088828
2151	gene8582	GB43984	LOC551795	xenotropic and polytropic retrovirus receptor 1 homolog	FBgn0030890	-	CG7536	445.05887926213	0.0753671423094821	0.0280273913509079	2.68905305405959	0.00716550299150523	0.0349087777793828
2441	gene9904	GB49409	LOC551884	tetratricopeptide repeat protein 7B isoform X1	FBgn0021847	lethal (2) k14710	l(2)k14710	1377.68666867215	0.075357212515228	0.0146707740136012	5.13655328923781	0.000000279823029823876	0.0000111835937586276
873	gene2998	GB53815	LOC724651	amphoterin-induced protein 2-like	FBgn0085397	Fish-lips	Fili	5367.53213143676	0.0751888705730526	0.0273243877456026	2.75171291203599	0.00592844679799947	0.0303505090168419
235	gene11130	GB41653	LOC727311	band 7 protein AGAP004871 isoform X2	FBgn0260657	-	CG42540	854.804867442236	0.0751841190473019	0.0220113129990979	3.41570350893576	0.00063617472840492	0.00568762344177092
218	gene11031	GB41746	LOC726723	neogenin isoform X1	FBgn0011592	frazzled	fra	844.457542606108	0.075045144141413	0.0269227385018566	2.78742610586356	0.00531285693730372	0.0279686313589687
1226	gene4552	GB44609	LOC725867	translin-associated protein X	FBgn0038327	Translin associated factor X	Trax	280.007068091458	0.0748679666241508	0.0245124712327714	3.05428065221174	0.00225600922452155	0.0149628737196141
1233	gene4575	GB44594	LOC726002	tyrosine-protein kinase hopscotch isoform X4	FBgn0004864	hopscotch	hop	1819.26262790346	0.0748086311589381	0.0151521290499594	4.93716961572069	0.000000792645290059933	0.0000261572945719778
1720	gene6724	GB43860	LOC726339	protein ELYS isoform X1	FBgn0031052	-	CG14215	1185.29725459306	0.0747016734667962	0.0175574637259069	4.25469615845312	0.000020933307632571	0.000375234755254275
1413	gene5347	GB46012	LOC412823	gamma-tubulin complex component 2 isoform X3	FBgn0026430	Gamma-tubulin ring protein 84	Grip84	326.193857504886	0.0745595308150458	0.0243642202272157	3.06020591341398	0.00221184863895107	0.0147607041823877
1582	gene6081	GB42496	LOC409252	protein Jumonji	FBgn0036004	Jumonji, AT rich interactive domain 2	Jarid2	2038.30549308397	0.0745407510352854	0.0186043397545682	4.00663243192936	0.0000615905981438658	0.000904250536830552
1626	gene6276	GB52601	LOC100576405	protein split ends isoform X1	#N/A	#N/A	#N/A	3272.8072850515	0.0745161209724333	0.0272143774369677	2.73811595157828	0.00617922851703542	0.031261160303483
2233	gene8921	GB47232	LOC724179	ribosomal protein S6 kinase delta-1 isoform X1	FBgn0038588	-	CG7156	1457.5068611988	0.0744575902478999	0.0167617218278436	4.44212062535338	0.00000890765968772466	0.000187739366582494
2205	gene8828	GB49429	LOC551483	calcium channel flower isoform X1	FBgn0261722	flower	fwe	832.099849232981	0.0744262087057511	0.0175079682903964	4.25099060446529	0.0000212827097086219	0.000378979736742144
1763	gene6924	GB54805	LOC411459	sterol regulatory element-binding protein cleavage-activating protein isoform X1	FBgn0033052	SREBP cleavage activating protein	SCAP	811.892899406784	0.074404726977553	0.0224201255306166	3.31865791188132	0.000904511637982891	0.00739998869254995
1360	gene5089	GB48551	LOC725405	DNA repair endonuclease XPF isoform X2	FBgn0002707	meiotic 9	mei-9	470.654692473457	0.0743872078765125	0.0248597874976846	2.9922704642363	0.00276910815836694	0.0174439265247739
2266	gene9072	GB45142	LOC408358	RB1-inducible coiled-coil protein 1 isoform X5	FBgn0037363	Autophagy-related 17	Atg17	2001.36497574437	0.0743184265397292	0.0293268932339902	2.53413909024612	0.0112723978545892	0.0495278685866743
830	gene2795	GB55751	LOC409865	protein retinal degeneration B isoform X5	FBgn0003218	retinal degeneration B	rdgB	8549.8327018538	0.0742884606454213	0.0207077652713659	3.58746874285586	0.0003339037452986	0.00347124789548863
300	gene11401	GB49505	LOC413034	rho-related BTB domain-containing protein 1 isoform X1	FBgn0036980	Rho-related BTB domain containing	RhoBTB	2628.5858555074	0.0742257754811662	0.0268022339508558	2.76938764198781	0.0056161771352713	0.029136618974381
2218	gene8863	GB49830	LOC725084	uncharacterized protein LOC725084	FBgn0026592	Fire exit	Fie	848.154493696538	0.0741880494764454	0.0193812399565402	3.82782781921084	0.000129279138639661	0.0016278310210742
1259	gene4657	GB47820	LOC100576600	zinc finger protein 345	#N/A	#N/A	#N/A	370.866475395183	0.0740928358158424	0.0198654782207432	3.72972827497684	0.000191686376070235	0.00225817432770077
870	gene2987	GB53821	LOC409795	telomerase-binding protein EST1A isoform X3	FBgn0039260	Smg6	Smg6	1126.0957204547	0.0740721809240059	0.0253983299608491	2.91641934875979	0.00354074251107582	0.0208446003475282
525	gene1384	GB55002	LOC100578883	uncharacterized protein LOC100578883	FBgn0051224	-	CG31224	871.215089701401	0.0740621973167555	0.0287603514214465	2.57514924736029	0.0100196841093247	0.0451639144627079
418	gene1197	GB45526	LOC408573	eukaryotic translation initiation factor 6	FBgn0034915	eukaryotic translation initiation factor 6	eIF6	397.906030938177	0.0739666506187577	0.022613496937508	3.27090722957016	0.00107203071451561	0.00848736862827439
2251	gene8993	GB45101	LOC413837	kinesin-like protein unc-104 isoform X9	FBgn0267002	uncoordinated-104	unc-104	17029.9583175095	0.0739607830170421	0.0209458714681302	3.53104348652076	0.000413923690112769	0.00409784453211641
807	gene2693	GB46918	LOC409131	monocarboxylate transporter 12	FBgn0033657	Silnoon	Sln	2424.22604345436	0.0739063164509681	0.0268585447633487	2.75168729736323	0.00592891048165163	0.0303505090168419
1675	gene6519	GB40358	LOC410142	RILP-like protein homolog isoform X2	FBgn0024985	-	CG11448	601.568818288725	0.0738271895465326	0.0171415773050124	4.30690759857582	0.000016555272465493	0.000310692078565453
1457	gene5529	GB45342	LOC412199	transcriptional adapter 1 isoform X1	FBgn0051865	transcriptional Adaptor 1-1	Ada1-1	215.03104924386	0.0738269428617006	0.0243941590260499	3.02641885636897	0.00247469232585191	0.0161065872954035
1318	gene4870	GB45762	LOC411980	death-associated protein kinase 1 isoform X3	#N/A	#N/A	#N/A	1264.66775726998	0.0736623046140136	0.0202236414891169	3.64238580147171	0.000270122823901608	0.00291645649332805
398	gene11892	GB40310	LOC411575	uncharacterized protein LOC411575 isoform X3	FBgn0039908	Asator	Asator	3158.65560493783	0.073611195978473	0.0164703260804309	4.46932232057831	0.00000784678104629663	0.000170371457284883
1588	gene6103	GB44371	LOC724672	SRSF protein kinase 3 isoform X2	FBgn0030697	-	CG8565	2206.22834291268	0.0733662155060652	0.0184247762817307	3.98193250133585	0.0000683571947915516	0.000980907565153768
576	gene1573	GB46818	LOC726053	EH domain-binding protein 1 isoform X3	FBgn0034180	Eps15 homology domain containing protein-binding protein 1	Ehbp1	1002.61911638174	0.0731692794403936	0.0218371078038698	3.35068545237603	0.000806118117149876	0.00677478240043949
2219	gene8870		LOC102654083	centrosome-associated zinc finger protein CP190	FBgn0000283	Centrosomal protein 190kD	Cp190	1113.57297679647	0.0731411408063555	0.0280277385135461	2.60959837237691	0.00906485787948814	0.0416250559053432
1213	gene4495	GB44648	LOC408841	voltage-dependent calcium channel subunit alpha-2/delta-3 isoform X3	FBgn0261041	straightjacket	stj	3313.60181800442	0.0731234850850819	0.0170373149361788	4.29196063810525	0.0000177102348573477	0.000326685716830152
971	gene3488	GB49612	LOC551515	protein real-time isoform X2	FBgn0031814	real-time	retm	2127.89074217402	0.0730568353674138	0.0170289425042226	4.29015691075934	0.000017854692182261	0.000328228251003029
786	gene2583		LOC113218647	gamma-aminobutyric acid type B receptor subunit 1	FBgn0260446	metabotropic GABA-B receptor subtype 1	GABA-B-R1	1848.91829990822	0.0728729052120969	0.0184767237372226	3.9440382531287	0.0000801208691937647	0.00110629105828659
156	gene10719	GB43640	LOC100576615	J domain-containing protein DDB_G0295729 isoform X1	#N/A	#N/A	#N/A	806.109628747049	0.07286477724213	0.024477297292359	2.97683099452634	0.00291244510596998	0.0181246800106817
1849	gene7315	GB42755	LOC552386	anamorsin homolog	FBgn0001977	Cytokine induced apoptosis inhibitor 1	CIAPIN1	493.059752718618	0.0728551805088258	0.0239923938837863	3.03659488343346	0.00239266790828837	0.015657537536895
562	gene151	GB50357	LOC550716	clathrin heavy chain	FBgn0000319	Clathrin heavy chain	Chc	6330.74379295597	0.0727919987067222	0.0215033167301876	3.38515214281026	0.00071138812627998	0.00619134858599486
1148	gene4235	GB46732	LOC411892	V-type proton ATPase subunit C isoform X2	FBgn0262511	Vacuolar H[+] ATPase 44kD subunit	Vha44	1741.80736877261	0.0726054521318533	0.0213987614182244	3.39297451440429	0.000691380703994108	0.00608043127693596
2075	gene8250	GB50964	LOC726488	ubiquitin carboxyl-terminal hydrolase 10	FBgn0052479	Ubiquitin specific protease 10	Usp10	836.607150106482	0.0725751791452208	0.0183417773894601	3.9568236820345	0.0000759529490403216	0.00106442632869365
1721	gene6743	GB41835	LOC413460	sorting nexin-13	#N/A	#N/A	#N/A	1832.48349049584	0.0725076532818616	0.0154328706596911	4.69826093153513	0.00000262386081178705	0.0000697391182758473
637	gene1897	GB52346	LOC724599	chromodomain-helicase-DNA-binding protein 1 isoform X2	#N/A	#N/A	#N/A	2277.47194610179	0.0725072991161524	0.0196005837754266	3.69924181580017	0.000216244494591135	0.00248416349474102
1272	gene4696	GB41292	LOC724218	metallophosphoesterase 1 homolog isoform X1	FBgn0259985	Metallophosphoesterase	Mppe	329.922006102424	0.0724781692712853	0.0276632587794046	2.62001558996533	0.00879257472885396	0.0405819819927558
1365	gene5112	GB48534	LOC551020	probable protein phosphatase 2C T23F11.1 isoform X1	FBgn0035425	-	CG17746	293.959150288182	0.0724453245285553	0.0205598564428188	3.52362988185451	0.000425678410184688	0.00419114573385307
203	gene10951	GB52793	LOC412941	synaptic vesicle glycoprotein 2B	#N/A	#N/A	#N/A	2797.42575193574	0.0724160342049179	0.0282005084894885	2.56789817218758	0.0102317207058688	0.0459425407928368
989	gene3574	GB50491	LOC724739	zinc finger protein 260-like isoform X2	#N/A	#N/A	#N/A	573.26415008195	0.0722141574448617	0.0208320764343152	3.46648869461272	0.000527303909605055	0.0049393545907536
478	gene12235	GB45924	LOC413407	transcription elongation factor B polypeptide 3	FBgn0039066	Elongin A	EloA	573.88881845342	0.0721974060915448	0.0248318444261619	2.90745241684425	0.00364385775854739	0.0213121241585284
1772	gene6981	GB42000	LOC411288	cAMP-specific 3\',5\'-cyclic phosphodiesterase isoform X2	FBgn0000479	dunce	dnc	21667.0655377249	0.0721072587016349	0.022838028895289	3.15733284305061	0.00159219493078967	0.0114611814382636
221	gene11055	GB41610	LOC410549	ubiquitin carboxyl-terminal hydrolase ZUFSP isoform X1	#N/A	#N/A	#N/A	1265.46967039751	0.0720732380604275	0.0212828872922602	3.38644080902678	0.000708055490538093	0.00618173689190661
1636	gene6348		LOC107964884	uncharacterized protein LOC107964884	#N/A	#N/A	#N/A	267.002571756517	0.0720385845202489	0.0243057785137948	2.96384600391891	0.00303820287721491	0.0186279813909239
2378	gene955	GB47435	LOC411995	dual specificity protein phosphatase CDC14AB isoform X2	FBgn0031952	cell division cycle 14	cdc14	694.379558456945	0.0719215906854341	0.0190052581051471	3.78429960211674	0.000154142049845863	0.00189231724674256
1165	gene4299	GB42081	LOC725298	MATH and LRR domain-containing protein PFE0570w-like	#N/A	#N/A	#N/A	871.82686483771	0.0716868189337489	0.0223746709431864	3.20392729420583	0.00135566706879346	0.010144939902462
587	gene1631	GB45795	LOC412594	uncharacterized protein LOC412594 isoform X14	FBgn0026313	X11L	X11L	1931.78582800635	0.0715909176904002	0.0212330420980199	3.37167502235002	0.000747125500385051	0.00641827954999348
407	gene11920	GB54348	LOC409952	uncharacterized protein LOC409952 isoform X2	FBgn0262617	-	CG43143	2441.97551065504	0.0713717389947163	0.0218182806256432	3.2711898897676	0.00107095973378406	0.00848736862827439
809	gene2696	GB46917	LOC726071	uncharacterized protein LOC726071	FBgn0037654	-	CG11983	208.417963426399	0.0713208231774702	0.0260555718239558	2.73725802908293	0.00619536782172037	0.0313134492572293
1785	gene7029	GB51694	LOC412722	protein singed	FBgn0003447	singed	sn	771.663823557668	0.0712924349863432	0.0190589970737165	3.74061839196459	0.0001835680523996	0.00217918905769426
1537	gene5881	GB41747	LOC411986	uncharacterized protein LOC411986 isoform X3	FBgn0051151	winged eye	wge	1654.02895908982	0.0712635013296597	0.0255708022667091	2.78690909211082	0.0053213404668688	0.0279973598137403
940	gene3330	GB53150	LOC413669	protein lap4 isoform X1	FBgn0263289	scribbled	scrib	2954.57921415337	0.0712516146218464	0.0225413772113244	3.16092552614979	0.00157268703183533	0.0113593478986178
1722	gene6745	GB41831	LOC726657	transcription cofactor vestigial-like protein 4 isoform X2	#N/A	#N/A	#N/A	765.366234390453	0.0712388235901879	0.0277606786074282	2.56617731135456	0.0102826250304449	0.0461042453241564
2443	gene9915	GB49301	LOC412884	AP-1 complex subunit gamma-1 isoform X5	FBgn0030089	Adaptor Protein complex 1, gamma subunit	AP-1gamma	2152.41274535348	0.0710684484809074	0.0234615126760696	3.02915031362816	0.0024524263007175	0.0160178216556527
1405	gene5319	GB46050	LOC412481	protein king tubby	FBgn0015721	king tubby	ktub	196.081534236838	0.0710445103621004	0.0264408989775196	2.68691735566568	0.00721147931642975	0.0350536366232403
560	gene1499	GB53974	LOC725388	probable RNA helicase armi	FBgn0041164	armitage	armi	932.281946084234	0.0709097100143799	0.0150705499284315	4.70518397478015	0.00000253637122401605	0.000068424954695893
995	gene3613	GB50471	LOC551012	cation-independent mannose-6-phosphate receptor isoform X2	FBgn0051072	lysosomal enzyme receptor protein	Lerp	920.237524371627	0.0708150282067586	0.0174731497734179	4.05279123255099	0.0000506101620546359	0.000776862387953878
1277	gene4715	GB41347	LOC413063	protein ECT2 isoform X4	FBgn0003041	pebble	pbl	1581.53985796835	0.0707855948919911	0.0245619223213793	2.88192405976212	0.0039525498046041	0.0225788045146277
2313	gene9309	GB44903	LOC551313	calcineurin subunit B type 2	FBgn0015614	Calcineurin B2	CanB2	1543.48574031266	0.0707486540065354	0.0177247480679826	3.99151817194702	0.000065651656661654	0.000952213746016006
145	gene10683	GB43627	LOC100578406	asparagine-rich zinc finger protein AZF1	#N/A	#N/A	#N/A	285.217929514685	0.0707393502483669	0.0226140130328185	3.12812016804388	0.00175928237158835	0.0123676977666514
2054	gene8153	GB52628	LOC411854	heat shock factor protein isoform X4	FBgn0001222	Heat shock factor	Hsf	2867.78278998892	0.0706990934747043	0.0156923404719513	4.50532497692571	0.00000662714425371819	0.000149923508683172
278	gene11294		LOC727622	probable aspartate aminotransferase, cytoplasmic	FBgn0001124	Glutamate oxaloacetate transaminase 1	Got1	2936.41847103035	0.0706915132484198	0.0264277980734743	2.67489228772991	0.00747532630293764	0.0358676061071588
1834	gene7244	GB41398	LOC551227	myb-like protein I isoform X2	#N/A	#N/A	#N/A	539.092349428806	0.070691275143761	0.0170016646551776	4.15790315698488	0.0000321182119897861	0.000530762060615286
2172	gene8681	GB55164	LOC409348	lethal(2) giant larvae protein homolog 1 isoform X2	FBgn0002121	lethal (2) giant larvae	l(2)gl	959.906255957381	0.0706386460060677	0.0239321913415993	2.95161629780564	0.0031611547930044	0.0191532966711457
974	gene3493	GB55949	LOC409588	putative thiamine transporter SLC35F3 isoform X8	FBgn0259222	-	CG42322	810.370732424871	0.0706191371737201	0.0236527160211801	2.98566714750575	0.00282960451470048	0.0177112890476409
769	gene246	GB53245	LOC409584	UBX domain-containing protein 6	FBgn0034372	GDI interacting protein 3	Gint3	1325.9659341518	0.0705308197806081	0.015278606371878	4.61631238241911	0.00000390618835162153	0.0000962367089094702
822	gene2765	GB51503	LOC409523	mitogen-activated protein kinase 1 isoform X2	FBgn0003256	rolled	rl	789.551638157195	0.0705198757947706	0.0157535878275859	4.47643270641398	0.00000759005767543396	0.000166134507861274
1291	gene4758	GB45679	LOC100576908	polycomb protein Asx isoform X1	FBgn0261823	Additional sex combs	Asx	616.412762472336	0.0704736096933282	0.0215737005755633	3.26664447049729	0.00108830262113372	0.00858470291275878
585	gene1629	GB52247	LOC100576829	serine/arginine repetitive matrix protein 2	#N/A	#N/A	#N/A	816.897253473194	0.0704448476390718	0.019159116914118	3.67683165956164	0.000236148766403674	0.00265722767284885
1449	gene550	GB43004	LOC410732	3-phosphoinositide-dependent protein kinase 1 isoform X3	FBgn0020386	Phosphoinositide-dependent kinase 1	Pdk1	3379.74050402845	0.0703155679250261	0.0262478775163481	2.67890490883429	0.00738633668772952	0.0356307372361597
2321	gene9324	GB44896	LOC725781	syndetin	FBgn0034271	Vacuolar protein sorting 50	Vps50	651.451285046804	0.0702814366832773	0.0152805630129215	4.59940099221776	0.00000423707505602819	0.000101831351736303
2338	gene9371		LOC100820634	potassium voltage-gated channel protein eag-like	FBgn0000535	ether a go-go	eag	3223.85843152504	0.0700745309641302	0.0194134186932439	3.60959252316116	0.000306678373883046	0.00323496220192762
990	gene3576	GB50397	LOC408810	rap guanine nucleotide exchange factor 6 isoform X5	#N/A	#N/A	#N/A	2641.25919491189	0.0700676792978628	0.0276351477933342	2.53545520443223	0.0112301290376707	0.0494024959011435
215	gene11015	GB52735	LOC550799	DAZ-associated protein 2 isoform X5	#N/A	#N/A	#N/A	8998.73923407077	0.0699751728194211	0.0164558945145109	4.25228617974651	0.0000211599215331523	0.000377416054982226
2355	gene942	GB47449	LOC411474	nucleoporin NUP188 homolog	FBgn0033766	Nucleoporin 188kDa	Nup188	770.650439828389	0.0699500655226255	0.021384835249866	3.27101259866212	0.00107163136224989	0.00848736862827439
1957	gene778	GB46450	LOC411555	N-acetylneuraminate 9-O-acetyltransferase isoform X5	FBgn0029685	-	CG2938	989.284669870254	0.0698231677315947	0.0198043982611341	3.52563944690115	0.000422461699233767	0.00416707879015684
2040	gene8119	GB54244	LOC409548	drebrin-like protein	FBgn0036372	Actin binding protein 1	Abp1	850.306153135974	0.0697859976118312	0.0142339586711719	4.90278208782276	0.000000944887845803447	0.000030436670877806
612	gene1761	GB50780	LOC552020	neuromodulin isoform X1	FBgn0013467	igloo	igl	17307.4233791828	0.0696831619529306	0.0245219845763127	2.84166078549131	0.00448792152022745	0.0247592848286168
1191	gene4421	GB44690	LOC410056	serine/threonine-protein phosphatase 4 regulatory subunit 3 isoform X1	FBgn0024555	falafel	flfl	1497.11805551326	0.0696594198698542	0.0189994463762805	3.66639208797258	0.000245996656915528	0.00273577509011938
818	gene2752	GB51513	LOC409639	UPF0183 protein CG7083	FBgn0035877	-	CG7083	561.603081005323	0.0696586302316922	0.0224379435359191	3.1045015386629	0.00190599936373788	0.0131506644079894
580	gene160	GB50366	LOC551450	uncharacterized protein LOC551450	FBgn0034264	Dachs ligand with SH3s	Dlish	1228.3755410202	0.0696360120430175	0.013209766044919	5.27155528767311	0.000000135272525358003	0.00000626989956428211
811	gene2714	GB46908	LOC552573	oxysterol-binding protein-related protein 8 isoform X6	FBgn0261550	-	CG42668	2459.55942922145	0.0695437462670681	0.0196496343117741	3.53918781202953	0.00040136018989115	0.00399545923350129
2196	gene8790	GB48837	LOC409784	uncharacterized protein LOC409784 isoform X2	FBgn0039008	-	CG6972	1032.65370849293	0.0695374024724359	0.0181688926143389	3.82727797166664	0.000129568166926609	0.00162956886865389
2310	gene9304	GB44906	LOC412219	ubiquitin conjugation factor E4 B isoform X1	FBgn0032467	-	CG9934	1292.05915026885	0.0694046185483896	0.0137289811339997	5.05533643545549	0.000000429632708508514	0.0000157692740051543
2099	gene8359	GB50909	LOC100577138	dual 3\',5\'-cyclic-AMP and -GMP phosphodiesterase 11 isoform X6	FBgn0085370	Phosphodiesterase 11	Pde11	2147.42973450368	0.0693759351531117	0.0250070843589232	2.77425125445928	0.00553289280203677	0.0288153698005689
618	gene1799	GB50819	LOC409039	uncharacterized protein LOC409039 isoform X1	FBgn0266019	rudhira	rudhira	1200.31525629732	0.0690707259781723	0.0253505317262763	2.72462632042464	0.00643742996723427	0.0322349451398724
1587	gene6098	GB44373	LOC409106	protein zyg-11 homolog B	#N/A	#N/A	#N/A	1788.88130067386	0.0690475786770858	0.0155336758575218	4.44502507393646	0.00000878816170205653	0.000185947162601749
767	gene2447	GB52249	LOC409556	protein SMG7	#N/A	#N/A	#N/A	1093.89714481959	0.0690375168996293	0.0208343726963634	3.3136354958112	0.000920914749759701	0.00751140670042096
1676	gene6520	GB40357	LOC412284	UPF0518 protein AAEL005291 isoform X3	FBgn0025681	-	CG3558	1064.78008179368	0.0689962682362465	0.0160309013006936	4.30395440294186	0.0000167776208333778	0.00031215052829824
1253	gene4641	GB47829	LOC409359	protein mini spindles isoform X1	FBgn0027948	mini spindles	msps	3089.94405991506	0.0689525616257784	0.0169803268775377	4.0607322887872	0.0000489190389918151	0.000753046148018084
1235	gene459	GB40796	LOC724115	phospholipase DDHD1 isoform X1	#N/A	#N/A	#N/A	485.975644401541	0.0689385563954242	0.0237192269737947	2.9064419540986	0.00365564716846244	0.0213694954468462
1030	gene376	GB40735	LOC550785	fructose-bisphosphate aldolase	FBgn0000064	Aldolase	Ald	38908.6098483649	0.0688165486344584	0.0246635016336831	2.79021809865292	0.00526725467300543	0.027849215206877
1464	gene5584	GB45421	LOC412919	TATA box-binding protein-like protein 1	FBgn0261793	TATA box binding protein-related factor 2	Trf2	242.340191909094	0.0688080184528418	0.0247275256520018	2.78264875431527	0.00539171424057744	0.0282694345590779
2080	gene8261	GB50958	LOC408286	2-oxoglutarate dehydrogenase, mitochondrial isoform X5	FBgn0010352	Neural conserved at 73EF	Nc73EF	4578.42420190511	0.0687098531738474	0.0154034976131991	4.46066568121326	0.00000817054645285285	0.000177044913198263
2424	gene9808		LOC102654911	uncharacterized protein LOC102654911	FBgn0051051	-	CG31051	414.709712835324	0.0686860176908855	0.0197045209723427	3.48579992313913	0.000490667841348396	0.00466458794311889
484	gene12266	GB45972	LOC408554	neural-cadherin	FBgn0015609	Cadherin-N	CadN	5402.39296071558	0.0685910206711873	0.0251855949048186	2.7234226918366	0.00646093349144899	0.0323226394558303
115	gene10541	GB49050	LOC411780	zinc finger protein 578	#N/A	#N/A	#N/A	737.571111449465	0.0685694273742299	0.0229872878710612	2.98292811917808	0.00285505038463052	0.0178188829962683
159	gene10728	GB51037	LOC411972	probable phosphatase PSR2 isoform X2	#N/A	#N/A	#N/A	1512.95084345812	0.0685348152918325	0.0205534671526963	3.33446492422287	0.000854636784095015	0.00708324542025292
199	gene1092	GB55317	LOC410702	endoplasmic reticulum junction formation protein lunapark-B	FBgn0033309	Lunapark	Lnpk	438.539404269665	0.0684904380705744	0.0224233822031929	3.05442049062617	0.00225495777730054	0.0149628737196141
1361	gene5090	GB48589	LOC412917	probable serine/threonine-protein kinase dyrk2 isoform X1	FBgn0016930	Dual-specificity tyrosine phosphorylation-regulated kinase 2	Dyrk2	4079.79405846971	0.0684078726977772	0.0212601719710128	3.2176537796142	0.00129243723269015	0.0097529301943772
2238	gene8936	GB47280	LOC409385	E3 ubiquitin-protein ligase HECW2	FBgn0261931	-	CG42797	933.318063087778	0.0681951987944654	0.019095027606496	3.57135900506716	0.000355133712539054	0.00364628724263457
118	gene10559	GB49040	LOC552703	KAT8 regulatory NSL complex subunit 2 isoform X2	FBgn0039710	dim gamma-tubulin 1	dgt1	588.960983657056	0.0681849210733505	0.0211275933057987	3.22729238898385	0.0012496769069236	0.00951005888759699
1125	gene4137	GB40935	LOC412687	beclin 1-associated autophagy-related key regulator	FBgn0039636	Autophagy-related 14	Atg14	327.392427855032	0.0681009155881272	0.0243111384276164	2.80122281360414	0.00509093552425378	0.0271670767136686
1609	gene6209	GB48117	LOC408911	ubiquitin carboxyl-terminal hydrolase 47 isoform X1	FBgn0016756	Ubiquitin specific protease 47	Usp47	2307.30603292024	0.0679739183822565	0.0190173224859416	3.57431591290024	0.0003511447605796	0.00361183499138031
2146	gene8561	GB46598	LOC409569	uncharacterized protein LOC409569	#N/A	#N/A	#N/A	429.238199480074	0.0679099449875578	0.0189960471812401	3.57495137486411	0.000350292993152156	0.0036068813827337
2303	gene9262	GB45227	LOC413916	transmembrane protein 64	FBgn0037185	-	CG11367	299.324735125461	0.0678529790517215	0.0222373354473221	3.05130887702163	0.00227846052480674	0.0150747195114589
2097	gene8354	GB51144	LOC100576963	zinc finger and BTB domain-containing protein 14 isoform X2	#N/A	#N/A	#N/A	557.250303989203	0.0677154828877396	0.0230371262404569	2.93940668557957	0.003288412746938	0.0197538582074862
548	gene1470	GB53936	LOC412745	blastoderm-specific protein 25D	FBgn0000228	Blastoderm-specific gene 25D	Bsg25D	561.675745242738	0.0676161301454794	0.0207939809784927	3.25171645657534	0.00114710393494364	0.00891641632747421
810	gene2707	GB46894	LOC412159	pre-mRNA-splicing factor SYF1	FBgn0033859	fandango	fand	498.433232384632	0.0672915506491714	0.0183189969911317	3.67332068899554	0.000239418702427724	0.00268841541924826
7	gene10035	GB52037	LOC410383	calcium homeostasis endoplasmic reticulum protein isoform X3	FBgn0261872	SR-related CTD associated factor 6	scaf6	898.514879891536	0.0671658690450631	0.0184076857253049	3.64879485924353	0.000263473382845868	0.00286640042559074
1214	gene4501	GB44643	LOC408842	transportin-1	FBgn0024921	Transportin	Tnpo	2422.34538788469	0.0670217595222135	0.0195043396038792	3.43624859305073	0.000589829492419522	0.00535500808616551
1969	gene7807	GB55971	LOC412051	uncharacterized protein LOC412051 isoform X2	FBgn0260941	approximated	app	643.043689345876	0.0670005454565394	0.0158420421170812	4.22928716900066	0.0000234432942523947	0.000411344045979823
997	gene3616	GB50470	LOC552077	ER membrane protein complex subunit 1 isoform X2	FBgn0037530	ER Membrane protein Complex 1	EMC1	1135.78940486731	0.0669779290984113	0.0182706895908645	3.6658676053421	0.00024650143674532	0.00273662243201517
2409	gene972	GB47466	LOC552221	F-BAR domain only protein 2 isoform X2	FBgn0037702	-	CG8176	2389.30293067225	0.0669753279227136	0.0253294756483438	2.64416559002447	0.0081892582396474	0.0384489160344879
2057	gene8170	GB52614	LOC409119	REST corepressor 3 isoform X2	FBgn0261573	CoRest	CoRest	607.476034411677	0.0669639499468257	0.0216580466931824	3.09187393006705	0.00198897300748705	0.0136013990645074
2252	gene8995	GB45083	LOC552828	protein FRG1 homolog	FBgn0036964	FSHD region gene 1	FRG1	223.013026951318	0.0669478678821809	0.0225274137253806	2.9718399412514	0.00296020963519309	0.0182929564556088
921	gene324	GB40948	LOC412397	uncharacterized protein LOC412397	FBgn0031474	-	CG2991	896.355155777794	0.0669340272805162	0.015577660496701	4.2967958696167	0.0000173284631090367	0.000320740043584245
1428	gene5448	GB42383	LOC100577958	putative uncharacterized protein DDB_G0282133	#N/A	#N/A	#N/A	850.322181817677	0.0668136723125153	0.0190290137067463	3.51114741637019	0.000446176899623123	0.00432198826196869
2025	gene8049	GB48367	LOC550685	striatin-3 isoform X4	FBgn0044323	Connector of kinase to AP-1	Cka	1989.92842224606	0.0668128310686941	0.0135220555744345	4.94102621461001	0.000000777124579860042	0.0000257237771204592
2417	gene9766	GB40637	LOC410361	uncharacterized protein LOC410361	FBgn0039136	-	CG5902	532.615533207564	0.0667223047655855	0.0168389908055364	3.96236957048805	0.0000742095497023945	0.00104406160474386
262	gene11246	GB46169	LOC551984	coiled-coil domain-containing protein R3HCC1L isoform X2	FBgn0035388	-	CG2162	1587.1858522375	0.0666412538880497	0.0198128864997673	3.36353079541603	0.000769522503340615	0.00654367008159856
2258	gene9050	GB45042	LOC552729	neuroguidin-A-like	FBgn0031736	-	CG11030	851.408687724393	0.0663490274606997	0.0160121348450949	4.14367154052695	0.0000341789188776411	0.000558023711153136
372	gene11762	GB50244	LOC412789	NHL repeat-containing protein 2 isoform X2	FBgn0250830	-	CG12547	2535.67020087586	0.0663252235747635	0.0129972549090441	5.10301783252797	0.000000334279489770458	0.0000127915247308972
1818	gene7188	GB47194	LOC411960	zinc finger protein 184 isoform X1	#N/A	#N/A	#N/A	1034.50701307917	0.0663090862614912	0.0192402019134623	3.44638203693148	0.000568146547621243	0.00520699011526411
2447	gene993	GB47413	LOC411982	E3 ubiquitin-protein ligase CBL-B isoform X1	FBgn0020224	Cbl proto-oncogene	Cbl	962.320298760005	0.0661728486862475	0.0203094315857303	3.25823243289298	0.00112108541373413	0.0087751631283851
1354	gene5042	GB52192	LOC411496	LOW QUALITY PROTEIN: ATPase family AAA domain-containing protein 2-like	#N/A	#N/A	#N/A	409.432575370572	0.0660997900666585	0.0240760169930749	2.74546201249448	0.00604257626267192	0.0307717982305298
2300	gene9249	GB45216	LOC551073	single-stranded DNA-binding protein 3 isoform X3	FBgn0011481	Sequence-specific single-stranded DNA-binding protein	Ssdp	6253.20550966674	0.0659092420424864	0.0157407614579441	4.18716986586587	0.0000282454432871949	0.00047999461183011
1663	gene6438	GB40479	LOC409969	tRNA-dihydrouridine(47) synthase	FBgn0032819	-	CG10463	373.347711121291	0.0658546284910236	0.0259853599328129	2.5342973374737	0.0112673080663983	0.0495278685866743
191	gene10881	GB54130	LOC410502	transformation/transcription domain-associated protein	FBgn0053554	Nipped-A	Nipped-A	835.800090648338	0.0657942806877491	0.0251833707354249	2.61260819208755	0.00898542470249292	0.0413130455750324
167	gene10763	GB43730	LOC551709	1-phosphatidylinositol 4,5-bisphosphate phosphodiesterase gamma-1 isoform X3	FBgn0003416	small wing	sl	594.921431740438	0.0657485354910875	0.0190494073622238	3.45147406640435	0.000557533333786591	0.00514122632904846
250	gene11197	GB46196	LOC409200	uncharacterized protein DDB_G0289975	FBgn0051716	CCR4-NOT transcription complex subunit 4	Cnot4	2083.64174467726	0.0656470871671515	0.0143216568768798	4.58376343823242	0.0000045668088098912	0.000108547211161973
1336	gene4927	GB48074	LOC412756	Bloom syndrome protein homolog isoform X2	FBgn0002906	Bloom syndrome helicase	Blm	784.686800215172	0.0656170648564254	0.0188394368731849	3.48296317443656	0.000495896573584471	0.00470230221928824
464	gene12173	GB47628	LOC725662	uncharacterized protein LOC725662 isoform X1	FBgn0026577	-	CG8677	8417.97271139315	0.0655306937451045	0.0201702192709542	3.24888355772468	0.00115858894340158	0.008981561270292
1583	gene6084	GB42414	LOC410119	mitogen-activated protein kinase kinase kinase 12 isoform X3	FBgn0036896	wallenda	wnd	966.912685466787	0.0654467483629811	0.0181164785244379	3.61255352549326	0.000303196495310377	0.00321394241738141
149	gene10703	GB43551	LOC409563	uncharacterized protein LOC409563	#N/A	#N/A	#N/A	953.073262051475	0.0653748872939841	0.0229660069809725	2.84659354794012	0.00441897434680293	0.0244413901467711
948	gene337	GB40717	LOC410033	B-cell CLL/lymphoma 7 protein family member B isoform X2	FBgn0026149	BCL7-like	BCL7-like	434.612428101204	0.0652947604239326	0.0187287927170715	3.48633045441395	0.000489695683956942	0.00466399481516272
1440	gene5473	GB42360	LOC724311	AT-rich interactive domain-containing protein 2 isoform X3	FBgn0042085	Brahma associated protein 170kD	Bap170	1999.6527756893	0.0651480191076969	0.018769544385389	3.47094302184612	0.0005186340358489	0.00488784269069474
1570	gene6048	GB42478	LOC409364	CD2-associated protein	FBgn0051118	RabX4	RabX4	2736.25295527555	0.0651054257282572	0.0184913501167988	3.52085841850514	0.000430152223411023	0.00422747963827718
1605	gene6174	GB48095	LOC725915	MAPK regulated corepressor interacting protein 2	#N/A	#N/A	#N/A	626.855678370799	0.0650854029865904	0.0209478519648717	3.10702038069272	0.00188983369262863	0.0130596022450735
2195	gene8781		LOC107965233	tetratricopeptide repeat protein 39C-like isoform X4	#N/A	#N/A	#N/A	1318.36045698125	0.0650502202391341	0.0175808389853817	3.70006347781369	0.000215545545041575	0.00248028690492102
897	gene3111		LOC107964206	zinc finger protein 717 isoform X1	#N/A	#N/A	#N/A	2992.25470694579	0.0648376039802585	0.0198604753263819	3.26465519655164	0.00109597403413618	0.00862001151775765
1238	gene4594	GB44579	LOC411891	ARF GTPase-activating protein GIT1 isoform X2	FBgn0033539	G protein-coupled receptor kinase interacting ArfGAP	Git	585.216474579562	0.0648321512208904	0.0255328170266316	2.53916953829529	0.0111115962786989	0.0490209466244644
745	gene238	GB53239	LOC100577369	HEAT repeat-containing protein 6 isoform X2	FBgn0025621	-	CG16989	573.558660549331	0.0648180545241017	0.0182822509980824	3.54540885205548	0.000392004535476442	0.00392555345648844
1637	gene6351	GB41174	LOC100578826	protein strawberry notch-like	FBgn0028887	-	CG3491	3454.23061816404	0.0647925466904131	0.0202411297979774	3.20103409923727	0.00136935325838023	0.0102190117643023
160	gene10729	GB51036	LOC409743	protein MON2 homolog isoform X1	FBgn0031985	monensin sensitivity 2	mon2	1264.43801753648	0.0646895316198048	0.0188286691452555	3.43569325695573	0.000591039751187426	0.00535958819753237
2150	gene858	GB46520	LOC413239	vacuolar protein sorting-associated protein 26B-like	FBgn0014411	Vacuolar protein sorting 26	Vps26	736.607282134459	0.0646263499285083	0.0150121848118384	4.30492634739914	0.0000167041300645106	0.000311890608823982
578	gene1590	GB46320	LOC100576733	inositol-pentakisphosphate 2-kinase isoform X1	FBgn0050295	Ipk1	Ipk1	3226.93123979662	0.0644747948513311	0.0239161010859383	2.69587398964623	0.0070204219086917	0.0343570851776382
1648	gene6383	GB41154	LOC410169	twinfilin isoform X2	FBgn0038206	twinfilin	twf	1372.58762052059	0.0644455257257902	0.0245689351886798	2.62304919732475	0.00871466875846147	0.040325358357831
1435	gene5461	GB42374	LOC725436	dmX-like protein 2 isoform X1	FBgn0023458	Rabconnectin-3A	Rbcn-3A	4004.23098626497	0.0644197610441089	0.0215323978661644	2.99175974011407	0.00277374466459323	0.0174527572452627
386	gene11827	GB50275	LOC412205	monocyte to macrophage differentiation factor 2 isoform X1	FBgn0029935	-	CG4615	189.470110514363	0.0644164984360094	0.0240501647944224	2.67842233043445	0.00739698852837732	0.0356382421631858
2250	gene8991	GB45098	LOC552833	pre-mRNA-splicing regulator WTAP isoform X1	FBgn0000662	female lethal d	fl(2)d	1117.70646221733	0.0644006887244269	0.0173083287302786	3.7207918643102	0.000198599070539773	0.00232438456637168
327	gene11573	GB50150	LOC410613	major facilitator superfamily domain-containing protein 6 isoform X1	FBgn0033958	jet fuel	jef	4349.1943965127	0.0643944979673302	0.0192416116125921	3.3466270530681	0.000818011833500422	0.00684276410488609
1794	gene7077	GB51740	LOC552721	CD63 antigen	FBgn0032943	Tetraspanin 39D	Tsp39D	895.657922825903	0.064277863147425	0.0201540678990714	3.1893245308748	0.00142605684284551	0.0105401228706479
2072	gene8240	GB50969	LOC726272	RANBP2-like and GRIP domain-containing protein 5/6 isoform X1	#N/A	#N/A	#N/A	3098.5597437233	0.0639796719125327	0.0177472100046739	3.60505521125198	0.000312086573425069	0.00328238422400577
594	gene1683	GB43485	LOC552790	peroxisomal biogenesis factor 3	FBgn0036484	Peroxin 3	Pex3	459.38113964062	0.0638655875753568	0.0195403834137916	3.26838968422085	0.00108161332768982	0.00855068821912153
2457	gene9976	GB15924	LOC724913	YY1-associated factor 2	FBgn0034763	Ring and YY1 Binding Protein	RYBP	344.468828448035	0.0636424420918508	0.022005328164783	2.8921378320412	0.0038263004443839	0.0221154837147009
168	gene10768	GB43733	LOC411663	protein tilB homolog isoform X2	FBgn0035497	-	CG14995	716.566401518126	0.0636394110875149	0.0184580927696367	3.44777826624649	0.000565217845739284	0.00518645048756175
736	gene2351	GB55538	LOC409034	uncharacterized protein LOC409034	#N/A	#N/A	#N/A	4427.1272493313	0.0636287221734557	0.0234757522256864	2.71040184620091	0.00672017353765922	0.0332752422116527
603	gene1717	GB43441	LOC412711	kinesin-like protein KIF3A isoform X1	FBgn0004380	Kinesin-like protein at 64D	Klp64D	944.129095070226	0.0636166461540923	0.0223752478679711	2.84317056639877	0.00446671591154493	0.0246801492071077
1483	gene564	GB41027	LOC551546	BAG family molecular chaperone regulator 2	FBgn0036505	-	CG7945	438.645702530167	0.0635167244262356	0.0199341396307389	3.18632886108069	0.00144090707761423	0.0106207843405295
1162	gene4295	GB42021	LOC409456	AT-rich interactive domain-containing protein 4B isoform X2	FBgn0085451	hat-trick	htk	5331.17842136381	0.0634937859208129	0.0143097577318882	4.43709719692332	0.00000911801286000147	0.00019087431932513
1197	gene4448	GB44440	LOC409867	FERM domain-containing protein 8	FBgn0039282	Band4.1 inhibitor LRP interactor	Bili	838.861187989339	0.0634492557608813	0.016057800397629	3.951304300074	0.0000777264177820052	0.00108221424221514
422	gene11982	GB54395	LOC413385	uncharacterized protein LOC413385	FBgn0004876	center divider	cdi	970.948847316169	0.0634153570826842	0.0220259449204789	2.87912084188148	0.003987854978454	0.0226606879457689
1938	gene7708	GB53339	LOC409186	vam6/Vps39-like protein isoform X3	FBgn0038593	Vacuolar protein sorting 39	Vps39	813.663268585003	0.063391722485038	0.0175474072004136	3.61259767674075	0.00030314485854775	0.00321394241738141
2058	gene8172	GB52613	LOC725681	uncharacterized protein LOC725681 isoform X1	FBgn0087008	enhancer of yellow 3	e(y)3	2742.46109334643	0.0633217397702986	0.0245852510853178	2.57559866078057	0.0100066720519877	0.0451241112047636
1737	gene6815	GB41876	LOC411674	DNA-binding protein RFX2 isoform X4	FBgn0020379	Rfx	Rfx	450.30041274398	0.0631714659100597	0.0233838014405628	2.70150540196082	0.00690263590416302	0.0339345530942246
915	gene3198	GB46143	LOC412620	solute carrier family 17 member 9 isoform X2	FBgn0025684	Major Facilitator Superfamily Transporter 18	MFS18	474.629797840432	0.0631589162109717	0.024256037283497	2.60384313698029	0.00921849374946369	0.0421511720552808
1392	gene5244	GB52953	Gycbeta1	guanylate cyclase, soluble, beta 1	FBgn0013973	Guanylyl cyclase beta-subunit at 100B	Gycbeta100B	1121.6957380816	0.0631446935348526	0.0221763348856708	2.84739087231468	0.00440792039377895	0.0243927533175737
2307	gene928	GB55281	LOC100578721	TBC1 domain family member 20 isoform X2	FBgn0040005	-	CG17883	523.002444127724	0.0631118168337796	0.0164222346238037	3.84307119460467	0.000121504202753236	0.00154253159048255
568	gene1547	GB42323	LOC100577118	trace amine-associated receptor 9 isoform X1	FBgn0035010	-	CG13579	586.954383074106	0.0631103702609145	0.0232748234065059	2.71152949943644	0.00669735814297289	0.0332128638422888
216	gene11024	GB52746	LOC100578743	zinc finger protein 431 isoform X2	FBgn0050443	Optix-binding protein	Opbp	399.447504963481	0.0629837476122918	0.0238091326465475	2.6453608599398	0.0081603839936594	0.0383698055231279
1702	gene6658	GB43906	LOC409435	phosphatidylinositol-binding clathrin assembly protein LAP isoform X11	FBgn0086372	like-AP180	lap	3160.50588781034	0.0629397670394574	0.021358016953658	2.94689189431876	0.00320985398949524	0.0193939162377621
2301	gene925	GB55279	LOC409579	Fanconi anemia group M protein	FBgn0038889	Fanconi anemia group M helicase	Fancm	368.601260250912	0.0626959268540185	0.0223266847819949	2.80811627280101	0.00498322310213939	0.0268129584369781
461	gene12169	GB47575	LOC412529	tyrosine-protein phosphatase corkscrew isoform X1	FBgn0000382	corkscrew	csw	2304.13176753922	0.0626955992876524	0.0121609013753272	5.15550594093734	0.000000252947021606715	0.0000101927438869214
1581	gene6078	GB42495	LOC412371	CCR4-NOT transcription complex subunit 1 isoform X3	FBgn0085436	Not1	Not1	1712.50522480743	0.0626821983392033	0.0218037107529963	2.8748408493077	0.00404231197642383	0.0228859331257028
1478	gene5623	GB45378	LOC413782	cartilage oligomeric matrix protein isoform X2	FBgn0031850	Thrombospondin	Tsp	314.397867541843	0.0626748341442769	0.0229671607929783	2.72888907380481	0.00635480760987705	0.0318952227526433
2144	gene8557	GB46655	LOC550656	splicing factor U2AF 50 kDa subunit isoform X1	FBgn0005411	U2 small nuclear riboprotein auxiliary factor 50	U2af50	1464.29457705866	0.0626335881930802	0.0219545497564016	2.85287509368381	0.00433256473893169	0.0240993330401092
764	gene2436	GB52253	LOC409242	protein PRRC2C isoform X4	FBgn0261710	no circadian temperature entrainment	nocte	11367.050686342	0.0626211559136332	0.016219739772966	3.86079905042657	0.000113016824067193	0.00146055634551986
1504	gene574	GB41075	LOC726541	protein phosphatase 1 regulatory subunit 12A isoform X10	FBgn0005536	Myosin binding subunit	Mbs	1192.36236637389	0.0625655931030194	0.0218261630490452	2.86654108477195	0.00414984290785153	0.0233575471900115
2390	gene9636	GB55102	LOC552488	F-box only protein 28 isoform X1	FBgn0033486	dampened	dmpd	3221.18196815688	0.0625149332395156	0.016666623228333	3.75090577035672	0.000176196912614545	0.0021151697702195
2211	gene8840	GB49422	LOC724446	ragulator complex protein LAMTOR2	FBgn0034350	-	CG5189	310.466424019509	0.0625132053620554	0.0225330878839058	2.77428489535628	0.00553232063855933	0.0288153698005689
1549	gene593	GB41045	LOC409606	uncharacterized protein LOC409606 isoform X2	FBgn0263993	-	CG43736	999.42918813696	0.0624561213312409	0.0216635431410827	2.88300583724918	0.00393900141485401	0.0225494770650874
2373	gene951	GB47454	LOC413374	putative inhibitor of apoptosis	FBgn0015247	Death-associated inhibitor of apoptosis 2	Diap2	580.869313817976	0.0624475073598859	0.0181235788288267	3.44564988789959	0.00056968793047788	0.00521416663086243
1595	gene6137	GB44306	LOC411947	PCI domain-containing protein 2 isoform X1	FBgn0036184	PCI domain-containing protein 2	PCID2	413.030536488086	0.0623511048203628	0.0228783127191852	2.72533667957414	0.00642359474908165	0.0321955461854808
808	gene2694	GB46886	Nmdar1	NMDA receptor 1 isoform X2	FBgn0010399	NMDA receptor 1	Nmdar1	2025.71097779176	0.0622320219549563	0.0196378413330176	3.16898486445778	0.0015297236102633	0.0111535455934806
1577	gene6067	GB42489	LOC724660	protein furry isoform X1	FBgn0016081	furry	fry	2902.86356161722	0.062069883239446	0.0174955884827441	3.5477448101083	0.000388544478495662	0.00390089897219493
1955	gene7762	GB53378	LOC100578529	zinc finger protein 701	FBgn0037120	-	CG11247	1554.17190856685	0.0619285320632872	0.0204870794705918	3.0228091882097	0.00250440100420709	0.0161924963748211
1553	gene5951	GB43305	LOC409389	ubiquitin specific protease-like	FBgn0028476	Ubiquitin specific protease 1	Usp1	1925.42929252069	0.0618655623497495	0.0170231531303899	3.63420113041846	0.000278843279039692	0.0029970097849774
2127	gene8473		LOC107965825	uncharacterized protein LOC107965825	#N/A	#N/A	#N/A	515.513043632427	0.0618236428477882	0.0216830014803236	2.85124930254193	0.00435478111938276	0.0241855085225216
1383	gene5210	GB41448	LOC727108	rho GTPase-activating protein 26 isoform X2	FBgn0030685	GTPase regulator associated with FAK	Graf	2176.0288515933	0.0617272820756217	0.0180649649652686	3.41696107323194	0.000633243333988649	0.0056708122963249
33	gene10159	GB54724	LOC551796	cationic amino acid transporter 4	FBgn0036984	-	CG13248	5808.4229927633	0.0616704702794493	0.0199640601581662	3.08907455652117	0.00200781045641434	0.0137128371108653
1	gene10007	GB52012	LOC100578014	CCAAT/enhancer-binding protein zeta	FBgn0036124	-	CG7839	577.419087236344	0.0616086308489674	0.0174943751612142	3.52162510985569	0.000428910225309755	0.00421911599026214
1412	gene5344	GB46067	LOC551952	N-acetylglucosamine-6-phosphate deacetylase	FBgn0031099	-	CG17065	264.71052787759	0.0615908790613965	0.0216834022851208	2.84046194649354	0.00450482472260461	0.0248271519824445
1172	gene4316	GB19515	LOC725795	INO80 complex subunit D	FBgn0086686	lethal (3) L1231	l(3)L1231	573.251857193183	0.0615675051520896	0.0202454594847901	3.04105249862784	0.00235752721033878	0.0154908999788421
574	gene1564	GB55896	LOC413578	U2 snRNP-associated SURP motif-containing protein	FBgn0034572	-	CG9346	1777.03921478749	0.0615501050644007	0.0193554755194318	3.17998413434007	0.00147283115918636	0.0108265129691962
383	gene11815	GB49956	LOC551119	pyridoxal phosphate homeostasis protein	FBgn0039751	-	CG1983	459.808873953894	0.061529930263722	0.0189127915199061	3.25334999854254	0.00114052923174267	0.00889909684724161
251	gene11207	GB46212	LOC100578556	uncharacterized protein LOC100578556 isoform X6	#N/A	#N/A	#N/A	1022.23130865052	0.061305813931237	0.0164764890471014	3.72080567382905	0.000198588209844729	0.00232438456637168
2276	gene9140	GB45175	LOC725244	mitochondrial Rho GTPase isoform X1	FBgn0039140	Mitochondrial Rho	Miro	730.594569292534	0.0612208556902378	0.0224104918738902	2.73179437714905	0.00629904402621408	0.0316742703107531
348	gene11677	GB50202	LOC725115	poly(U)-binding-splicing factor half pint isoform X5	FBgn0028577	half pint	hfp	2684.97652194914	0.0611098290961436	0.022276348167502	2.74326063844226	0.0060832379960121	0.0308913982188078
1898	gene7505	GB42856	LOC409017	pantothenate kinase 4	FBgn0031682	-	CG5828	510.187992922005	0.0610909935701791	0.0172315073249897	3.54530758209311	0.000392155187294462	0.00392555345648844
1102	gene4008	GB54568	LOC726916	zinc finger protein 91	#N/A	#N/A	#N/A	1170.39748971455	0.0610724848425394	0.0217802257617308	2.80403359958956	0.0050467645489975	0.0270271147633906
748	gene2384	GB55517	LOC410000	uncharacterized protein LOC410000 isoform X1	FBgn0032197	-	CG5694	312.90465630773	0.061063937725744	0.0211940931945292	2.88117718296655	0.00396192851308176	0.0225891493472595
1539	gene5889	GB51246	LOC412332	mediator of RNA polymerase II transcription subunit 23 isoform X1	FBgn0034795	Mediator complex subunit 23	MED23	1616.86571056734	0.0609807793107802	0.0167692615490074	3.63646181631592	0.000276408594176143	0.00297677159656164
2083	gene8284	GB50945	LOC100577102	putative uncharacterized protein DDB_G0287457	#N/A	#N/A	#N/A	1014.07667161977	0.0609443443910421	0.0172492071691942	3.53316786060081	0.000410611670864898	0.00407627464609302
773	gene2496	GB56004	LOC411858	ATPase family AAA domain-containing protein 1-B	FBgn0005322	no mitochondrial derivative	nmd	430.958404844396	0.0609317270955118	0.0166361061860489	3.66261951048434	0.000249649217209537	0.00276587751838615
1787	gene7034	GB51692	LOC552794	mediator of RNA polymerase II transcription subunit 14 isoform X1	FBgn0035145	Mediator complex subunit 14	MED14	755.848238600684	0.0608844073931006	0.0210379217460531	2.89403146033296	0.00380330053301703	0.0220179270664092
1610	gene6212	GB48165	LOC408910	protein SCAI isoform X1	FBgn0035677	-	CG13293	1588.19016316353	0.0608362801759326	0.0239566002795436	2.5394371265559	0.0111031000072457	0.04900349782339
1021	gene3712	GB44009	LOC411759	biotin--protein ligase isoform X1	FBgn0037332	Holocarboxylase synthetase	Hcs	1208.35026141728	0.0607457840495254	0.0180586473578543	3.36380587348394	0.000768755963581886	0.006542307257896
213	gene11004	GB52725	LOC410541	E3 ubiquitin-protein ligase Topors	FBgn0267351	Topoisomerase I-interacting protein	Topors	617.169889557729	0.0607158678793674	0.0189014325477348	3.21223630674723	0.00131705993741519	0.0099041071670016
411	gene11951	GB54332	LOC726888	codanin-1	FBgn0024510	discs lost	dlt	665.2778118605	0.0607142151467147	0.0164600438161065	3.68858162378064	0.00022550768322195	0.00256422909341208
457	gene12160	GB47633	LOC412608	serine/threonine-protein kinase D3 isoform X2	FBgn0038603	Protein Kinase D	PKD	378.757284189023	0.0605047138711288	0.0224038953676773	2.70063365669974	0.00692075230759849	0.0339926436737803
2399	gene9660	GB48854	LOC413947	sodium leak channel non-selective protein	FBgn0002917	narrow abdomen	na	8290.48839867659	0.0605004947613896	0.0170321126419162	3.55214271026469	0.000382107558810128	0.00385717742480832
46	gene10222	GB48238	LOC725290	transcription factor CP2-like protein 1 isoform X1	FBgn0050011	gemini	gem	4931.86237216912	0.0604099870365586	0.0227337279685383	2.65728467940504	0.00787728929504032	0.0374003468108257
105	gene10495	GB49884	LOC412935	uncharacterized protein CG7065 isoform X1	FBgn0030091	-	CG7065	1294.50527797736	0.0601788192832442	0.0224943462610297	2.67528642908378	0.00746654287496987	0.0358573494275923
1602	gene6159	GB44338	LOC411540	small G protein signaling modulator 3 homolog	FBgn0038304	-	CG12241	541.61078698905	0.060169041499313	0.0203266874425426	2.96010068878133	0.00307538511542143	0.018813197721379
698	gene2186	GB55382	LOC550663	putative oxidoreductase GLYR1 homolog	FBgn0043456	-	CG4747	2038.44102355661	0.0601584370749683	0.0171390440741698	3.51002289361241	0.000448068114071754	0.00433252958687123
2011	gene8002	GB48341	LOC410155	histone-lysine N-methyltransferase setd3 isoform X1	FBgn0052732	-	CG32732	1372.27433970732	0.0601389854183289	0.0212093780378716	2.83549028693554	0.00457554063884725	0.0251526536086606
385	gene11826	GB49949	LOC552201	WD repeat domain phosphoinositide-interacting protein 2 isoform X2	FBgn0035850	Autophagy-related 18a	Atg18a	651.076004236678	0.059982144960444	0.014679872300088	4.08601272097473	0.0000438849731634323	0.000687617554197684
1492	gene5699	GB49702	LOC552801	mitoferrin-1 isoform X1	FBgn0039561	mitoferrin	mfrn	550.157505744138	0.0598876975935373	0.0195209765320436	3.06786381794127	0.00215594843773488	0.0144681838256201
2446	gene9926	GB51962	LOC726524	chromodomain-helicase-DNA-binding protein 7 isoform X1	FBgn0266557	kismet	kis	11683.3517470343	0.059765941689367	0.0236138867607167	2.53096588016132	0.0113748913024392	0.0498361559255467
128	gene10598	GB48465	LOC727272	zinc finger CCCH domain-containing protein 3 isoform X2	FBgn0035900	ZC3H3	ZC3H3	868.35394024204	0.0597320910321454	0.0202060043339247	2.95615550927398	0.00311499990343805	0.0189481194802706
2232	gene892	GB47132	LOC726238	voltage-gated potassium channel subunit beta-2 isoform X2	FBgn0263220	Hyperkinetic	Hk	7485.89894385729	0.0596663000049199	0.0183500131958047	3.25156714429835	0.00114770663320004	0.00891641632747421
1809	gene7125	GB55985	LOC409268	uncharacterized protein LOC409268 isoform X3	FBgn0038853	Rho GTPase activating protein at 93B	RhoGAP93B	1640.20581359967	0.059649629322873	0.0144507032655079	4.12780113375171	0.0000366248639163162	0.000592532093734584
2064	gene8216	GB51064	LOC410208	serine/threonine-protein kinase 3 isoform X1	FBgn0261456	hippo	hpo	483.970388189041	0.0595829490565951	0.0188189199672011	3.16611947765549	0.0015448732535928	0.0112260789761077
409	gene11938	GB54376	LOC409424	solute carrier family 2, facilitated glucose transporter member 1 isoform X3	#N/A	#N/A	#N/A	2809.00904361189	0.0595279799830387	0.0193390390360239	3.07812502328335	0.00208307502045594	0.0140930799659812
1156	gene4279	GB42031	LOC551830	ral GTPase-activating protein subunit alpha-1 isoform X3	FBgn0039466	-	CG5521	1718.40991076945	0.059467725685781	0.0221774642912632	2.68144837952499	0.00733042229985104	0.0354660234920299
1103	gene4021		LOC100576155	uncharacterized protein LOC100576155 isoform X2	#N/A	#N/A	#N/A	484.792906826113	0.0594671265930174	0.0181480122564328	3.27678457302884	0.00104996446460601	0.00836174652218708
1057	gene3853	GB44081	LOC412457	T-cell activation inhibitor, mitochondrial isoform X3	FBgn0035674	-	CG13295	717.034675118061	0.0593754396635446	0.0151503373401	3.91908366993184	0.0000888862565574268	0.0011946352597506
2369	gene95	GB47683	LOC409620	vacuolar protein sorting-associated protein 8 homolog isoform X1	FBgn0035704	Vacuolar protein sorting 8	Vps8	974.123293387109	0.0592451006098913	0.0138279459833898	4.28444692227298	0.0000183194335083226	0.000336198991476715
1491	gene5685	GB43261	LOC413699	ubiquitin thioesterase trabid	FBgn0037734	trabid	trbd	1311.99977167171	0.0592443272203379	0.0174527019596025	3.39456477039886	0.00068737778498243	0.00605509687979216
2463	gene9998	GB52063	LOC410393	alkaline phosphatase isoform X5	FBgn0043791	phurba tashi	phu	2846.45657884373	0.0592370734520324	0.0225122209668546	2.63132960267443	0.00850515055227678	0.0395940809359874
1799	gene709	GB44732	LOC408590	RING finger and CHY zinc finger domain-containing protein 1 isoform X3	FBgn0031816	Ring finger and CHY zinc finger domain containing 1	Rchy1	1868.77978773858	0.0591892416857784	0.0127858865018111	4.62926381189088	0.00000366968016087112	0.0000916655523517599
1783	gene7019	GB51701	LOC412504	CUE domain-containing protein 1	FBgn0035283	-	CG12024	356.674645307587	0.0591187463336384	0.0206306397221903	2.86557989135209	0.00416246228147873	0.0234065296922548
302	gene11418	GB50551	LOC100576625	uncharacterized protein LOC100576625	FBgn0263143	vreteno	vret	747.608068164994	0.0591009427436947	0.0220671145256872	2.67823609991684	0.00740110283455652	0.0356382421631858
2434	gene9867	GB49381	LOC411361	uncharacterized protein LOC411361 isoform X3	#N/A	#N/A	#N/A	2056.7090731287	0.0590476483467459	0.0206818875407777	2.85504155412912	0.00430311983154827	0.0239602508267479
696	gene2182	GB55381	LOC726438	uncharacterized protein LOC726438 isoform X2	FBgn0031575	Centrosomal protein 97kDa	Cep97	835.582328367994	0.0589691266974528	0.0206975589571563	2.84908605983528	0.00438450187841224	0.0243130317420075
1753	gene6877	GB41909	LOC726381	neuralized-like protein 4 isoform X2	FBgn0283503	Neuralized E3 ubiquitin protein ligase 4	Neurl4	1050.74845442673	0.0589678956358006	0.0158470143944542	3.72107288906337	0.000198378164412521	0.00232438456637168
1528	gene5822	GB53793	LOC726379	putative leucine-rich repeat-containing protein DDB_G0290503	#N/A	#N/A	#N/A	773.096797151071	0.0589560570522811	0.0181293893238209	3.25196044936916	0.00114611968883191	0.00891641632747421
1902	gene7541	GB42874	LOC411326	putative uncharacterized protein DDB_G0282133 isoform X2	FBgn0026620	transforming acidic coiled-coil protein	tacc	3033.77018191697	0.0589504994677413	0.0186005991479473	3.1692796021706	0.00152817308310426	0.0111497739957931
1713	gene6699	GB43885	LOC412835	uncharacterized protein LOC412835	#N/A	#N/A	#N/A	1142.92826952731	0.0589194556356925	0.0188167215062974	3.13122855200753	0.00174076628994654	0.0122614941480503
1665	gene6462	GB40500	LOC412115	autophagy-related protein 9A	FBgn0034110	Autophagy-related 9	Atg9	1064.12975855202	0.058832710301732	0.0151853943527436	3.87429584870165	0.000106933442495052	0.0013885905872011
2126	gene8472	GB52659	LOC551724	S-adenosylmethionine decarboxylase proenzyme	FBgn0019932	S-adenosylmethionine decarboxylase	SamDC	757.734392104015	0.0587767846639684	0.020163976212952	2.91494019052721	0.00355756713486098	0.0209322284363603
755	gene2412	GB47113	LOC724402	uncharacterized protein LOC724402 isoform X1	FBgn0082831	protein partner of snf	pps	4038.06300031153	0.0584737526520156	0.0215569189505797	2.71252829711284	0.00667720801234817	0.0331281616833329
474	gene12210	GB47599	LOC411816	cytoplasmic dynein 1 light intermediate chain 1 isoform X2	FBgn0030276	Dynein light intermediate chain	Dlic	752.225465328855	0.0583676123569292	0.0162251462046805	3.59735509440843	0.000321469481285674	0.00335815795987774
1476	gene5613	GB45373	LOC409271	mediator of RNA polymerase II transcription subunit 12 isoform X2	FBgn0001324	kohtalo	kto	1307.31310175539	0.058268870641788	0.0171988392697138	3.38795367105943	0.000704161573520749	0.00616103418871447
2281	gene9155	GB45183	LOC412018	arginyl-tRNA--protein transferase 1 isoform X2	FBgn0025720	Ate1	Ate1	606.654960428232	0.0580175882856034	0.0178427735630076	3.25160144417726	0.00114756815602107	0.00891641632747421
653	gene1989	GB52472	LOC412132	serine/threonine-protein kinase Genghis Khan isoform X1	FBgn0023081	genghis khan	gek	1819.92932799394	0.0578129502793878	0.0227762278036033	2.53830224995562	0.0111391735061876	0.0490824096795713
1564	gene6019	GB42457	LOC552104	bifunctional coenzyme A synthase	FBgn0035632	Bifunctional Phosphopantetheine adenylyltransferase - Dephospho-CoA kinase	Ppat-Dpck	974.102758794332	0.0577788408389954	0.0180942253133395	3.19321992726594	0.00140695746126693	0.0104498158657558
2220	gene8872	GB49844	LOC412422	mediator of RNA polymerase II transcription subunit 1 isoform X2	FBgn0037109	Mediator complex subunit 1	MED1	1601.63563832539	0.0577595865915878	0.0202033112203655	2.85891683603648	0.00425090211901053	0.0237553002414514
1252	gene464	GB40785	LOC724328	arrestin domain-containing protein 17	FBgn0037465	-	CG1105	484.83653284989	0.057723691456004	0.0227505033871574	2.53724897747049	0.011172746218888	0.0492102467134778
1875	gene7415	GB42814	LOC724440	calcium-transporting ATPase type 2C member 1	FBgn0052451	Secretory Pathway Calcium atpase	SPoCk	3791.04326338658	0.0574590116121869	0.0160195053562867	3.5868155935063	0.000334740872042976	0.00347325841366899
842	gene2863	GB55793	LOC410045	serine/threonine-protein phosphatase 4 regulatory subunit 4 isoform X2	#N/A	#N/A	#N/A	3162.35182292902	0.0572456485389466	0.0142289573297333	4.02317943700093	0.0000574177170805207	0.000855793625712567
942	gene3343	GB53140	LOC726989	E3 ubiquitin-protein ligase listerin	FBgn0262517	Listerin E3 ubiquitin protein ligase 1	Ltn1	815.003888231703	0.0569819772359952	0.019191868080145	2.96906882634036	0.00298703684169754	0.0183819635570207
2128	gene8475	GB52662	LOC551784	probable actin-related protein 2/3 complex subunit 2	FBgn0032859	Actin-related protein 2/3 complex, subunit 2	Arpc2	590.968352658112	0.0566912333697099	0.0190545903679422	2.97520084530855	0.00292796776724168	0.0182002881199913
2245	gene8973	GB47204	LOC727407	cohesin subunit SA-2 isoform X2	FBgn0020616	Stromalin	SA	665.80273418468	0.0566552118901882	0.0175340556554164	3.2311527352023	0.00123292038625863	0.0094290885103592
344	gene11659	GB50193	LOC410129	casein kinase I	FBgn0015024	Casein kinase Ialpha	CkIalpha	1536.28452121146	0.0565439292799347	0.0175700489726565	3.21819986773693	0.00128997895100967	0.00974801320752478
780	gene2531	GB51883	LOC724509	target of rapamycin complex 2 subunit MAPKAP1 isoform X1	FBgn0033935	SAPK-interacting protein 1	Sin1	314.662716204917	0.0565370913929447	0.0213861106402519	2.64363597214976	0.00820208147519748	0.0384820266081983
1467	gene559	GB41024	LOC412410	U3 small nucleolar RNA-associated protein 6 homolog isoform X1	FBgn0030081	-	CG7246	689.267544578804	0.0564313266632073	0.0198808528134048	2.83847615556803	0.00453295060198243	0.024956668339792
1250	gene4631	GB44553	LOC725435	ubiquitin carboxyl-terminal hydrolase 45 isoform X1	FBgn0029763	Ubiquitin specific protease 16/45	Usp16-45	755.406895539447	0.0563843732104448	0.0151025486644692	3.73343430060229	0.000188886481084035	0.00223075907606006
2135	gene8527	GB46621	LOC410290	anaphase-promoting complex subunit 5	FBgn0041147	imaginal discs arrested	ida	299.926560543103	0.0563484329005327	0.0193679756167231	2.9093609996018	0.00362168396273051	0.0212284582519418
270	gene11270	GB54446	Argk	arginine kinase isoform X1	FBgn0000116	Arginine kinase	Argk	15652.9266983852	0.0563083111598622	0.0189625886798974	2.96944220593445	0.00298340926404058	0.0183783375755581
2037	gene8105	GB54288	LOC412508	nucleoprotein TPR	FBgn0013756	Megator	Mtor	2112.52481010965	0.0562840115407112	0.0158938902043173	3.5412357086387	0.000398257623895045	0.00397190205124902
994	gene3612	GB50415	LOC408809	diacylglycerol kinase theta isoform X8	FBgn0051140	-	CG31140	26939.5543567334	0.0562277313067374	0.0194018057290957	2.89806691664869	0.00375470469584194	0.0218067913739668
2145	gene8559	GB46599	LOC724799	(E3-independent) E2 ubiquitin-conjugating enzyme UBE2O	FBgn0027512	-	CG10254	2014.9562124232	0.0561163907272308	0.0166244808729047	3.37552740180246	0.000736743549842345	0.006360159717079
823	gene2767	GB43039	LOC727159	restin homolog isoform X7	FBgn0020503	Cytoplasmic linker protein 190	CLIP-190	1804.97557474316	0.0560057937586735	0.014997596005372	3.73431806928343	0.000188224495340174	0.00222956150298114
2010	gene8000	GB48339	LOC412607	uncharacterized protein LOC412607 isoform X3	FBgn0030320	-	CG2247	784.93759919372	0.0558792423096561	0.0197631199080039	2.82745045163772	0.0046920275827452	0.0256622755425258
1104	gene4023	GB48191	LOC727432	protein phosphatase inhibitor 2 isoform X2	FBgn0032632	-	CG6380	414.20733088692	0.0556337061829489	0.0179062997595377	3.10693481791601	0.00189038075310952	0.0130596022450735
1122	gene4126	GB40909	LOC413129	sorting nexin-29 isoform X2	FBgn0032476	-	CG5439	477.937684305097	0.0556312670048688	0.0179053003728813	3.10697200529101	0.00189014297129733	0.0130596022450735
1494	gene570	GB41029	LOC411573	cell cycle control protein 50A isoform X1	FBgn0030752	-	CG9947	808.017744958261	0.0554679433889986	0.0187773906252428	2.95397504882451	0.00313709368355544	0.019071762219294
639	gene1904	GB52350	LOC724850	BRO1 domain-containing protein BROX	#N/A	#N/A	#N/A	315.50566444809	0.0554435378740638	0.0213265200319668	2.59974612787076	0.00932927499864141	0.0426035575583324
2016	gene8015	GB48434	LOC409522	cell division cycle protein 27 homolog	FBgn0012058	Cell division cycle 27	Cdc27	763.791118714669	0.0554311278244624	0.0165210341938184	3.35518510367849	0.000793118953991969	0.00670448555585989
878	gene3011	GB49164	LOC412002	E3 ubiquitin-protein ligase Ubr3 isoform X1	FBgn0260970	Ubr3 ubiquitin ligase	Ubr3	1266.43951500307	0.0554181879202935	0.0200894951871417	2.75856547932394	0.00580556729848219	0.0299464037848572
876	gene3003	GB53811	LOC100577574	leucine-rich repeat-containing protein 4C isoform X1	#N/A	#N/A	#N/A	1086.65200539631	0.0552471885884021	0.0191724724305742	2.88158915280534	0.00395675281430807	0.0225792277203588
831	gene2798	GB55837	LOC410953	MLX-interacting protein isoform X3	FBgn0032940	Mondo	Mondo	867.709378446671	0.0552067580535832	0.0196071599071756	2.81564277105626	0.00486797618872052	0.0263971512826548
1075	gene3914	GB52985	LOC409983	ankyrin repeat domain-containing protein 17 isoform X3	#N/A	#N/A	#N/A	8563.35464345362	0.0551812085968089	0.0173588725012481	3.17884750826078	0.00147861857705943	0.0108468885554373
552	gene1478	GB53960	LOC408632	spliceosome-associated protein CWC15 homolog	FBgn0040235	c12.1	c12.1	503.863266181688	0.0551803775427214	0.0178552646415917	3.09042619363844	0.00199869471792504	0.0136592240032483
1142	gene4204	GB46710	LOC100579049	cactin	FBgn0031114	cactin	cactin	943.441689626718	0.055173657030629	0.0149639323119561	3.68710950306462	0.000226815771366274	0.00257367927320028
1640	gene6366	GB41146	LOC411841	synembryn	FBgn0028292	ric8a	ric8a	760.709711439408	0.0551638341752362	0.0149723839964128	3.68437212059568	0.00022926709307004	0.00259876176609117
1290	gene4756	GB45680	LOC552420	KICSTOR complex protein C12orf66 homolog isoform X1	#N/A	#N/A	#N/A	367.360138786727	0.0551088289246034	0.0217670244590419	2.53175756880778	0.0113492429101761	0.0497844228632971
2312	gene9308	GB44904	LOC727222	serine/threonine-protein phosphatase 4 regulatory subunit 2	FBgn0030208	Protein phosphatase 4 regulatory subunit 2-related protein	PPP4R2r	509.517545582527	0.0549980691673703	0.0210201082512697	2.61645032984301	0.00888492901596656	0.0409382019689561
1601	gene6153	GB44341	LOC412176	transcription initiation factor TFIID subunit 1 isoform X3	FBgn0010355	TBP-associated factor 1	Taf1	1067.14209046042	0.0549382683332909	0.0202329086187508	2.71529266347682	0.0066217224776258	0.0329437562268603
881	gene3017	GB49172	LOC412256	nucleosome-remodeling factor subunit NURF301 isoform X3	FBgn0000541	Enhancer of bithorax	E(bx)	3116.56671656409	0.0548890258204812	0.0182230830711553	3.01206034160945	0.00259481012165102	0.0166571064977609
460	gene12167	GB47630	LOC550989	palmitoyltransferase ZDHHC15B isoform X2	FBgn0033474	-	CG1407	724.676440268502	0.0548751303725123	0.0156791926051928	3.49986965236578	0.000465485714223365	0.00447289077665568
931	gene331	GB40864	LOC724192	titin	FBgn0032702	-	CG10376	6490.42030383852	0.054868453056596	0.0169269393087537	3.24148696086015	0.00118907873667895	0.00918179320534668
690	gene2157	GB11702	LOC551595	WD repeat-containing protein CG11141	FBgn0033177	-	CG11141	591.895361633336	0.0547613803455253	0.0153559385088542	3.56613699084234	0.000362282046512369	0.00369856723170764
946	gene3355	GB53089	LOC412129	protein wings apart-like isoform X2	FBgn0004655	wings apart-like	wapl	1446.73381046539	0.0545798016104339	0.0186537263659385	2.92594629832761	0.0034341021085815	0.0203948243553677
2442	gene9913	GB49303	LOC100578209	BTB/POZ domain-containing protein 6-B isoform X1	FBgn0262871	lute	lute	779.726331895483	0.0545621193587474	0.0196911658465757	2.77089329214277	0.0055902743564163	0.029025339615818
1831	gene7232	GB41386	LOC727630	V-type proton ATPase 116 kDa subunit a isoform X2	FBgn0028671	Vacuolar H[+] ATPase 100kD subunit 1	Vha100-1	4931.40872642662	0.054530842814275	0.0148921608491198	3.66171460050393	0.00025053287162037	0.00276997973120432
1813	gene7156		LOC102654952	lipase 3	FBgn0032264	Lipase 4	Lip4	579.630994162608	0.0543405017579026	0.0160705279178457	3.38137627063013	0.000721237059856021	0.00626135890016598
2297	gene9237		LOC726875	C2 domain-containing protein 5 isoform X1	FBgn0039187	-	CG6454	1251.12763127843	0.054308344721709	0.0206918620120687	2.62462337560695	0.00867448593949465	0.0402002561687748
816	gene2734	GB51486	LOC412850	SWI/SNF-related matrix-associated actin-dependent regulator of chromatin subfamily A containing DEAD/H box 1 homolog isoform X1	FBgn0032157	Etl1	Etl1	656.137215363108	0.0542813304710177	0.0202356099438872	2.68246574338695	0.00730816361670017	0.0354186224883577
1347	gene4991	GB42920	LOC552662	non-canonical poly(A) RNA polymerase PAPD5-like	FBgn0030049	Topoisomerase related function 4-1	Trf4-1	449.596056289131	0.054142300148086	0.0205822283408831	2.6305363661981	0.0085250248236659	0.0396483242001911
1661	gene6432	GB40473	LOC413275	cytoplasmic phosphatidylinositol transfer protein 1	FBgn0027872	rdgBbeta	rdgBbeta	673.100492751036	0.0540285516810526	0.0197774236036161	2.73182962371166	0.00629837022607752	0.0316742703107531
985	gene357	GB40845	LOC409053	uncharacterized protein DDB_G0283697 isoform X1	FBgn0026083	twenty-four	tyf	8051.3774632172	0.0539674826534605	0.0198701199696971	2.71601191818487	0.00660735394400201	0.0328874337683237
2230	gene8917	GB47236	LOC408347	putative uncharacterized protein DDB_G0277255	#N/A	#N/A	#N/A	1557.26531632899	0.0539436787285463	0.018816757011195	2.86678935676603	0.00414658902561613	0.0233537798410353
967	gene3459	GB49533	LOC409316	coronin-2B isoform X2	#N/A	#N/A	#N/A	1039.04056525698	0.0539302340870857	0.0189396948351173	2.84747112118671	0.00440680922800064	0.0243927533175737
2283	gene9163	GB45185	LOC412414	FAS-associated factor 2	FBgn0025608	Fas-associated factor 2	Faf2	548.592267351001	0.053671957242808	0.0199521122221003	2.69003886131701	0.00714436988104405	0.0348511790637231
345	gene11660	GB50038	LOC413931	dynactin subunit 1 isoform X1	FBgn0001108	Dynactin 1, p150 subunit	DCTN1-p150	1700.73361672023	0.0536363390509168	0.0129874452077171	4.12986066105181	0.000036298316147979	0.000589402080616022
180	gene10846	GB54108	LOC552492	dual specificity protein phosphatase 3	FBgn0030976	-	CG7378	359.307173001107	0.0536024679250703	0.0185390756515035	2.89132365241323	0.00383622822075687	0.0221372934386029
337	gene1162	GB42220	LOC409792	electroneutral sodium bicarbonate exchanger 1 isoform X12	FBgn0259111	Na[+]-driven anion exchanger 1	Ndae1	6156.29373948105	0.0535430101115929	0.0190886632565039	2.80496383597472	0.00503222254778932	0.0270028411303802
95	gene10455	GB49918	LOC724728	NF-kappa-B essential modulator	#N/A	#N/A	#N/A	670.249279263336	0.0534492046102111	0.0168774796227673	3.16689492773017	0.00154075977705669	0.0112112870898306
684	gene2137	GB55359	LOC552044	uncharacterized protein LOC552044 isoform X1	FBgn0036365	combover	cmb	1232.3753019745	0.0534125037336532	0.0193078577560129	2.76636095047983	0.00566857534998628	0.0293661049456082
862	gene2934	GB53654	LOC724969	actin-binding protein IPP	FBgn0032485	-	CG9426	1105.04085242632	0.0531264886557485	0.0168639291448459	3.15030312327809	0.0016310114246372	0.0116945144739269
1462	gene5572	GB45429	LOC100578161	apoptotic chromatin condensation inducer in the nucleus	FBgn0263198	Acinus	Acn	1119.05973595812	0.0530702738272557	0.0182333477409018	2.91061600872155	0.00360717029643693	0.0211748756180079
520	gene1365	GB54917	LOC552426	palmitoyltransferase ZDHHC7 isoform X1	FBgn0027453	DNZDHHC/NEW1 zinc finger protein 11	Dnz1	535.001241405472	0.0530051357038891	0.0149244402050052	3.55156608729036	0.000382945810063952	0.00386202638915898
1416	gene5389	GB53540	LOC411147	AP-2 complex subunit alpha	FBgn0264855	Adaptor Protein complex 2, alpha subunit	AP-2alpha	2297.83645524182	0.0529318703206297	0.0188216996900272	2.81227897545704	0.00491918180756181	0.0266072163306584
2215	gene8854	GB54054	LOC409332	ubiquitin carboxyl-terminal hydrolase 7 isoform X3	FBgn0030366	Ubiquitin-specific protease 7	Usp7	3427.54890721534	0.0528562948689746	0.0157185717097891	3.36266525005303	0.000771939086439087	0.00655905093052298
222	gene1106	GB40014	LOC413018	exportin-1	FBgn0020497	embargoed	emb	1412.43409823227	0.0527002203788685	0.0187120398966098	2.81638029151577	0.00485681388723738	0.0263498635782698
1366	gene5114	GB48532	LOC725599	protein zer-1 homolog isoform X1	FBgn0043458	-	CG12084	1527.67963716523	0.052594463790772	0.0162790936602496	3.2307980338732	0.00123445132918601	0.00943411068926784
334	gene11600	GB50074	LOC409318	Kv channel-interacting protein 2 isoform X4	#N/A	#N/A	#N/A	5441.20804101713	0.0525662929106681	0.0204987012012641	2.56437187871329	0.0103362732382833	0.0461475897866425
2239	gene8937	GB47281	LOC411769	kinesin heavy chain	FBgn0001308	Kinesin heavy chain	Khc	5485.74963415471	0.0525616559320968	0.0188220032368893	2.79256438704044	0.00522920594634191	0.0277425572109024
1094	gene3983	GB40880	LOC412676	protein mahjong	FBgn0034641	mahjong	mahj	702.835461364132	0.0524366253703334	0.0179385531513613	2.9231245646115	0.00346537851973328	0.0204973739030432
871	gene299	GB54831	LOC408615	nuclear transcription factor Y subunit gamma	FBgn0029905	Nuclear factor Y-box C	Nf-YC	429.677040893476	0.0524262871659737	0.0171563209796335	3.05580008838781	0.00224460859898955	0.0149239503337623
1786	gene7031	GB51693	LOC725910	tubulin-specific chaperone D	FBgn0027509	tubulin folding cofactor D	TBCD	1522.5454564325	0.0524126306499366	0.0144893663664044	3.61731695676233	0.00029767269989028	0.00316783639498621
1096	gene3988	GB40883	LOC551519	uncharacterized protein LOC551519	FBgn0033668	expansion	exp	1297.39361494077	0.0522049208867124	0.0200916669801182	2.59833695921658	0.00936765190391547	0.0427426349662376
1736	gene6807	GB41798	LOC551904	glycerol-3-phosphate dehydrogenase, mitochondrial isoform X2	FBgn0022160	Glycerophosphate oxidase 1	Gpo1	1528.93554826706	0.0521891367292661	0.0141470142079749	3.68905664206135	0.000225087107711561	0.00256214660265343
229	gene1109	GB40017	LOC413099	enhancer of mRNA-decapping protein 4	FBgn0283682	Ge-1	Ge-1	991.3136124528	0.0521612694112903	0.0154735243257898	3.37100122202626	0.000748955255768863	0.00642446436009682
1190	gene442	GB40804	LOC724455	T-complex protein 11-like protein 1 isoform X2	FBgn0029820	-	CG16721	602.922952595837	0.0520836582294349	0.0199055534270967	2.61653906886785	0.00888261985059026	0.0409382019689561
1798	gene7087	GB51745	LOC413195	alsin	FBgn0037116	Amyotrophic lateral sclerosis 2	Als2	1333.45597062041	0.052035521994416	0.0145787918862934	3.56926159590345	0.000357988824648685	0.00366513985463374
1399	gene5288	GB42970	LOC100577764	ras-related protein Rab-5C	FBgn0014010	Rab5	Rab5	1840.6398223755	0.052002981073514	0.0126054191307523	4.12544640793791	0.0000370016340697339	0.000597731486895955
825	gene2777	GB55854	LOC408749	ubiquitin-protein ligase E3B isoform X2	FBgn0035953	-	CG5087	1144.0332060503	0.0516098089059243	0.0137007825285706	3.76692417373248	0.000165271170366828	0.00201746742016792
2402	gene967	GB47428	LOC411705	synaptojanin-1	#N/A	#N/A	#N/A	1173.24031638332	0.0516002325895039	0.0178390646137409	2.8925413807716	0.00382138839252874	0.0220989293375014
2400	gene9663	GB54700	LOC409554	intersectin-1 isoform X5	FBgn0023388	Dynamin associated protein 160	Dap160	2531.25349936102	0.0515328817771179	0.018570605613648	2.77497044788056	0.0055206724050503	0.0287795052767622
2247	gene8986	GB45087	LOC551113	delta-1-pyrroline-5-carboxylate dehydrogenase, mitochondrial	FBgn0037138	delta-1-Pyrroline-5-carboxylate dehydrogenase 1	P5CDh1	3096.16253864143	0.0514195330521161	0.0121753943270023	4.2232334880587	0.0000240822104352793	0.000420503451144172
550	gene1476	GB53932	LOC552068	protein phosphatase 1L isoform X1	FBgn0027515	-	CG7115	880.055430911701	0.0513332343375042	0.0146703845842351	3.49910624651703	0.000466820526637259	0.00448172624816963
325	gene11546	GB50135	LOC552850	catenin alpha isoform X3	FBgn0010215	alpha Catenin	alpha-Cat	812.8963494039	0.0512469923362674	0.0184088588583041	2.78382232873442	0.00537224533855703	0.0281964491480394
1048	gene3819	GB44067	LOC413138	probable phospholipid-transporting ATPase IIA	FBgn0051729	-	CG31729	2770.9575609877	0.0511884780585215	0.0110918734904522	4.61495329013481	0.00000393183735117874	0.0000963921944720743
2235	gene8924	GB47271	LOC552535	adenylate cyclase type 9	FBgn0022710	Adenylyl cyclase 13E	Ac13E	966.947832040909	0.0511629494941336	0.0183269080227123	2.79168474195037	0.0052434415708918	0.0277907553985724
1896	gene7499	GB42634	LOC410062	mitochondrial folate transporter/carrier	FBgn0033391	-	CG8026	1946.9327114861	0.0511240345252425	0.0175911625286918	2.90623399345309	0.00365807781505486	0.0213721265307293
2348	gene9404	GB43157	LOC551449	tyrosine-protein phosphatase non-receptor type 23 isoform X2	FBgn0036448	myopic	mop	1526.2972474368	0.0510351526069662	0.0119641627367545	4.26566854111601	0.0000199304489812875	0.000360854823753478
709	gene223	GB53228	LOC724720	vacuolar protein sorting-associated protein 37B	FBgn0037299	Vacuolar protein sorting 37B	Vps37B	403.250463558021	0.0509870717762967	0.0184396245864668	2.76508187773611	0.00569085095882516	0.0294585448396762
891	gene306	GB54827	Syt1	synaptotagmin 1 isoform X2	FBgn0004242	Synaptotagmin 1	Syt1	8374.1041254252	0.0507314332722046	0.0160294428718095	3.16489061272518	0.00155141264641672	0.0112660120238781
389	gene11846	GB49939	LOC412828	ubiquitin carboxyl-terminal hydrolase MINDY-3 homolog	FBgn0030973	-	CG7332	1280.581124345	0.0507152200976977	0.0156781015239252	3.23478069205667	0.00121736196792467	0.00932993820729765
2315	gene9313	GB44901	LOC552714	conserved oligomeric Golgi complex subunit 2	FBgn0026634	ldlCp-related protein	ldlCp	1049.71503365808	0.0506943881693673	0.017532112727746	2.89151621122874	0.00383387812590502	0.022135569211686
1726	gene6767	GB41822	LOC409244	2-phosphoxylose phosphatase 1	FBgn0031397	-	CG15385	1041.28660492624	0.0506300541754675	0.0133108682173363	3.80366279259875	0.000142572225433485	0.00177246184867827
2006	gene7991	GB48450	LOC551787	HMG box transcription factor BBX isoform X1	FBgn0024251	bobby sox	bbx	832.44212602621	0.0505748556696843	0.0171883705476188	2.94238802506447	0.00325691547859105	0.0196123744026094
1888	gene7468	GB42654	LOC409320	leucine carboxyl methyltransferase 1	FBgn0028507	-	CG3793	613.254319285447	0.0504814119691842	0.0185616879970204	2.71965631451663	0.00653497994862384	0.0325722718824942
393	gene11852	GB49934	LOC724965	dnaJ homolog subfamily C member 5 isoform X2	FBgn0004179	Cysteine string protein	Csp	735.446766050243	0.0504799356507759	0.019617393708709	2.5732233547602	0.0100756161160946	0.0453591879469241
743	gene2370	GB55486	LOC410796	histone lysine demethylase PHF8 isoform X3	#N/A	#N/A	#N/A	724.446392153554	0.0504731592431654	0.0189964869376902	2.65697333452869	0.0078845679247438	0.0374152913262578
1363	gene5103	GB48596	LOC409810	anaphase-promoting complex subunit 4 isoform X3	FBgn0052707	Anaphase Promoting Complex subunit 4	APC4	379.968335285261	0.0502201682928839	0.0171634533063058	2.9259944019793	0.00343357115703096	0.0203948243553677
800	gene2650	GB46960	LOC413987	polypeptide N-acetylgalactosaminyltransferase 5 isoform X1	FBgn0031681	Polypeptide N-Acetylgalactosaminyltransferase 5	Pgant5	1270.45408480495	0.0500713267559014	0.0178584449731228	2.80378985019466	0.00505058125905969	0.0270341380786275
486	gene12275	GB45944	LOC413614	ras-related protein Rab-14	FBgn0015791	Rab14	Rab14	1125.96485381737	0.050048670457592	0.0133139215437471	3.75912313236497	0.000170509910428292	0.0020627493760445
1168	gene4304	GB42016	LOC413548	RNA helicase aquarius isoform X2	FBgn0051368	-	CG31368	1653.66964544613	0.049858707411484	0.0150185295962956	3.31981284131716	0.000900778153452442	0.00738063557623789
1769	gene6955	GB48061	LOC413052	uncharacterized protein LOC413052	FBgn0028484	Activated Cdc42 kinase	Ack	1110.22438239446	0.0497738314057109	0.018764652314922	2.65253150286882	0.00798906724044844	0.0377782754564764
2381	gene9565	GB40206	LOC552108	adhesion G protein-coupled receptor A3 isoform X1	FBgn0030466	-	CG15744	613.743263802223	0.0497491423779973	0.0165873437067044	2.99922297732876	0.00270669138956481	0.0171508554226623
944	gene3352	GB53088	LOC727027	cleft lip and palate transmembrane protein 1 homolog	FBgn0031590	-	CG3702	1455.01677618813	0.0497110886821644	0.0189571230305509	2.62229076648661	0.00873408794323869	0.0403811238198324
2023	gene8046	GB48417	LOC410225	probable E3 ubiquitin-protein ligase RNF144A isoform X1	FBgn0053144	-	CG33144	561.910072250859	0.0496366243972088	0.0186121618773196	2.66689193465994	0.00765562837523345	0.0366071894291643
1854	gene7351	GB42721	LOC725136	aspartate--tRNA ligase, mitochondrial	FBgn0051739	Aspartyl-tRNA synthetase, mitochondrial	AspRS-m	465.963848068698	0.0495696008224222	0.0189054489791324	2.62197427192216	0.00874220303302575	0.0403989123403982
1642	gene6370	GB41164	LOC727030	myotubularin-related protein 6 isoform X4	FBgn0028497	-	CG3530	623.492240099684	0.0495174785663085	0.0155749347585586	3.17930568146349	0.00147628315643581	0.0108371234973462
2380	gene9563	GB40205	LOC552156	DNA-directed RNA polymerase II subunit RPB2	FBgn0262955	RNA polymerase II 140kD subunit	RpII140	903.963719682291	0.0491992410803277	0.0143547365515649	3.42738725323135	0.000609419312211982	0.00548477380990784
1962	gene7796	GB55963	LOC725224	LOW QUALITY PROTEIN: uncharacterized protein LOC725224	FBgn0037028	-	CG3618	606.978374887786	0.0490980428034246	0.0185091769716245	2.65263241465001	0.00798667947061191	0.0377782754564764
1934	gene7695	GB53333	LOC551093	V-type proton ATPase catalytic subunit A	FBgn0263598	Vacuolar H[+] ATPase 68 kDa subunit 2	Vha68-2	3735.51646397962	0.049064327727576	0.0184114671379992	2.66487876060201	0.00770160831567885	0.0367409616863353
2093	gene8335		LOC102654029	uncharacterized protein LOC102654029	#N/A	#N/A	#N/A	1546.14526236564	0.0489033391627892	0.0154547452585787	3.16429280098576	0.00155460310394854	0.0112740067840784
589	gene164	GB50337	LOC412000	uncharacterized protein KIAA1841 isoform X2	FBgn0036031	-	CG6761	622.798169244694	0.0486726481182361	0.0168477503006066	2.88897017404654	0.00386505732448826	0.022248364732593
761	gene243	GB53191	LOC551909	arf-GAP domain and FG repeat-containing protein 1	FBgn0020304	drongo	drongo	994.125742234645	0.0486711025127071	0.0151205659855846	3.218867769838	0.00128697817640327	0.00973215241875802
721	gene2270	GB55579	LOC408662	WD repeat-containing protein 19 isoform X2	FBgn0034452	Outer segment 6	Oseg6	455.839981115681	0.0486485136477103	0.0192091583545716	2.53256872319617	0.0113230171510462	0.0496895803484913
2272	gene9113	GB45008	LOC410350	angio-associated migratory cell protein isoform X2	FBgn0036460	-	CG5114	377.66620869492	0.048453325388703	0.0167777778148661	2.88794653996255	0.00387765771151334	0.0222626653383816
23	gene10118		LOC100576851	ornithine decarboxylase antizyme 1, partial	FBgn0014184	Ornithine decarboxylase antizyme	Oda	2743.56476492717	0.0480404809684116	0.0176620193300781	2.7199880189577	0.00652842816905921	0.0325697033621442
179	gene10842	GB54104	LOC100576983	uncharacterized protein LOC100576983 isoform X2	FBgn0038596	-	CG14312	1269.2766781304	0.0479453788572486	0.0177135234364666	2.7067104424038	0.00679534984722729	0.0335600092455056
1020	gene3710	GB44008	LOC412158	BTB/POZ domain-containing protein 17	FBgn0030330	Transport and Golgi organization 10	Tango10	580.373120896719	0.0478857937730231	0.0154541927818566	3.09856324746003	0.00194461458044708	0.0133658190685379
1159	gene4291	GB42077	LOC409334	beta-mannosidase	FBgn0037215	beta-Mannosidase	beta-Man	932.496465761369	0.0476449161610647	0.0139239891042901	3.42178637200921	0.000622111726009519	0.00558968162811717
284	gene11331	GB52916	LOC408546	phosphatidylinositide phosphatase SAC2 isoform X2	FBgn0038890	-	CG7956	1630.30628602196	0.047605077351248	0.0135081442630594	3.52417596556422	0.000424802038377045	0.0041863368001157
1765	gene6930	GB54809	LOC412655	uncharacterized protein LOC412655	FBgn0022768	Protein phosphatase 2C	Pp2C1	971.474624125322	0.0475858810474715	0.0172799046613864	2.75382775425877	0.0058902759108262	0.0302125723875559
388	gene11839	GB50281	LOC724596	transducin beta-like protein 3	FBgn0033454	-	CG1671	501.227353371151	0.0475172703104119	0.0168464848605753	2.82060445865556	0.00479332648035049	0.0261104422258769
1890	gene7473	GB42846	LOC409279	cullin-4A	FBgn0033260	Cullin 4	Cul4	706.124072988232	0.0475102582160654	0.0166376015156243	2.85559539164636	0.00429562166671646	0.0239432094036867
1953	gene7758	GB53388	LOC100578597	putative uncharacterized protein DDB_G0282133 isoform X1	FBgn0052685	ZAP3	ZAP3	2025.09004786424	0.0474289090518575	0.0163427078928987	2.90214506449487	0.00370616875317142	0.0215946366174259
609	gene1748	GB41553	LOC412824	Golgi phosphoprotein 3 homolog sauron	FBgn0267378	sauron	sau	1153.25205125269	0.0473716386151104	0.0159349054827398	2.9728220645188	0.00295075457570082	0.018286957505685
2208	gene8835	GB49425	LOC409178	ATP-dependent zinc metalloprotease YME1 homolog isoform X1	FBgn0034792	YME1 like ATPase	YME1L	1257.28614092349	0.0472902682898984	0.0140418525564164	3.36780835006626	0.000757682457908764	0.00646954535700598
2304	gene9271	GB44927	LOC551734	general transcription and DNA repair factor IIH helicase subunit XPB	FBgn0001179	haywire	hay	1031.77730310985	0.0472795458560031	0.0147392432580783	3.20773224433283	0.00133785991719177	0.0100255877544558
1540	gene5890	GB51243	LOC726823	pyrimidodiazepine synthase	#N/A	#N/A	#N/A	954.164471838775	0.0472729177697434	0.0167491744539146	2.82240285333554	0.00476652605264624	0.0260193284440752
625	gene1842	GB50853	LOC410887	myotubularin-related protein 13 isoform X2	FBgn0025802	SET domain binding factor	Sbf	2170.32408122918	0.0472243224640086	0.0133043596235953	3.54953742984038	0.000385908599616716	0.00388102488207268
150	gene10705	GB43636	LOC410485	transmembrane and TPR repeat-containing protein CG4050	FBgn0020312	Transmembrane and tetratricopeptide repeat containing 3	Tmtc3	2248.3328902607	0.0471842655261174	0.0110525092230289	4.26909985542513	0.0000196263397139311	0.000356805171455906
920	gene3224	GB50640	LOC551673	serine/threonine-protein kinase tousled-like 2 isoform X4	FBgn0283657	Tousled-like kinase	Tlk	2446.22869974676	0.0471827283522954	0.0155903021080475	3.02641526926795	0.00247472168805291	0.0161065872954035
32	gene10154	GB54780	LOC408401	protein brunelleschi	FBgn0261787	brunelleschi	brun	812.262869468908	0.047167548185413	0.0154402736324133	3.05483887839886	0.00225181459379456	0.0149534346348536
1668	gene6476	GB11398	LOC409197	protein Dr1	FBgn0028926	Negative Cofactor 2beta	NC2beta	330.50769929763	0.0471253313512519	0.0172491221907318	2.73204229352454	0.00629430604442502	0.0316742703107531
1163	gene4297	GB42020	LOC552574	exocyst complex component 5 isoform X1	FBgn0266673	Secretory 10	Sec10	533.223253868441	0.0471071522202404	0.0168174395180537	2.80108943871452	0.00509304014380053	0.0271670767136686
1924	gene7645	GB53438	LOC411503	histone deacetylase Rpd3	FBgn0015805	Histone deacetylase 1	HDAC1	876.990870666923	0.0470318851917012	0.0176679837075228	2.66198373115295	0.0077681632932842	0.0370093819416467
947	gene3361	GB53093	LOC408820	DDB1- and CUL4-associated factor 8 isoform X2	FBgn0035268	-	CG8001	782.533496283603	0.0467597755143603	0.0139401795178074	3.35431659647055	0.000795612755413353	0.00671215581695187
414	gene11956	GB54386	LOC409222	cyclin G	FBgn0039858	Cyclin G	CycG	1526.13943932188	0.0467008351441437	0.014814134337031	3.1524511714063	0.00161905897481447	0.0116242617413327
296	gene11374	GB49492	LOC551551	pre-mRNA-splicing factor Slu7 isoform X2	FBgn0039626	Slu7	Slu7	651.361813502731	0.0465805500558686	0.0148030020525882	3.14669618300325	0.00165126443755799	0.0117927164432086
879	gene3012	GB49169	LOC725122	uncharacterized protein LOC725122 isoform X1	FBgn0027280	lethal (1) G0193	l(1)G0193	4341.27578063513	0.0465068198969769	0.0173815129041401	2.67564855565015	0.00745848105518154	0.0358345810625396
2375	gene952	GB47455	LOC726172	death-associated inhibitor of apoptosis 2	FBgn0260635	Death-associated inhibitor of apoptosis 1	Diap1	1015.77301702975	0.0464918228155041	0.0167974125523342	2.76779668717748	0.0056436650842044	0.0292510998672669
854	gene2904	GB53708	LOC552571	serine/threonine-protein kinase unc-51	FBgn0260945	Autophagy-related 1	Atg1	1554.59876919834	0.0463420522471816	0.0154064329483085	3.00796767185941	0.00263001113600287	0.0167832348720325
2189	gene8749	GB49927	LOC552002	uncharacterized protein LOC552002 isoform X1	FBgn0265182	-	CG44247	1663.70564992991	0.0462775833983115	0.0172995486167885	2.67507461746146	0.0074712619393175	0.0358640514177825
765	gene2439	GB52259	LOC100576296	xaa-Pro aminopeptidase 3	FBgn0031093	-	CG9581	544.341705086105	0.0462643984490662	0.0172624232770182	2.68006395780244	0.00736080945910061	0.0355393713078992
436	gene12049	GB51273	LOC413802	pleckstrin homology domain-containing family M member 2	FBgn0037949	-	CG17360	2165.52566328529	0.0461724000945928	0.0147422015983018	3.13198810820168	0.00173626907726791	0.0122486259147117
1231	gene4573	GB44595	Dcr-1	endoribonuclease Dicer-1 isoform X1	FBgn0039016	Dicer-1	Dcr-1	774.792770356083	0.0461392481815187	0.0173291428940074	2.66252338408924	0.00775571805676179	0.03696641057885
2203	gene8821	GB46972	LOC412346	vacuolar protein sorting-associated protein 52 homolog	FBgn0031710	Vacuolar protein sorting 52	Vps52	581.414796558676	0.0459557757821415	0.0173904062112316	2.64259357854798	0.00822737266101456	0.0385839106410291
1855	gene7358	GB42716	LOC409249	uncharacterized protein LOC409249 isoform X1	FBgn0021818	0	0	1037.47675667602	0.0455077347286585	0.0152516994629319	2.98378123954393	0.0028471024908373	0.0177795619089267
2318	gene932	GB55283	LOC552036	uncharacterized protein LOC552036 isoform X2	FBgn0041184	Suppressor of cytokine signaling at 36E	Socs36E	1204.70748550414	0.0453366488604671	0.0125297090390158	3.61833213519125	0.000296507722578709	0.00315855363706501
763	gene2433	GB52255	LOC552175	mitochondrial-processing peptidase subunit alpha	FBgn0033235	-	CG8728	848.749294900613	0.0453200510355556	0.0138519702991804	3.27174041358125	0.00106887667608054	0.00848730552728852
202	gene10940	GB52801	LOC409276	phosphatidylinositol 5-phosphate 4-kinase type-2 alpha isoform X2	FBgn0039924	Phosphatidylinositol 5-phosphate 4-kinase	PIP4K	986.700079202405	0.0450129082654552	0.0157035938311269	2.86640808145666	0.00415158701792625	0.0233575471900115
533	gene1417	GB54985	LOC408634	major facilitator superfamily domain-containing protein 1	FBgn0035763	-	CG8602	551.643118031718	0.0449407984084213	0.0151376506373712	2.96880932748398	0.00298956037833114	0.0183819635570207
2330	gene9354	GB44883	LOC411553	protein bunched, class 2/F/G isoform isoform X1	FBgn0259176	bunched	bun	921.244844658987	0.044932146550261	0.0145970972899846	3.07815627022572	0.00208285660248318	0.0140930799659812
2103	gene8377	GB51160	LOC726273	ralBP1-associated Eps domain-containing protein 1 isoform X1	FBgn0032341	RALBP1 associated Eps domain containing	Reps	1517.17944011725	0.0448274665232655	0.0155599539724152	2.88095110067394	0.00396477146360017	0.0225891493472595
502	gene127	GB47744	LOC727331	sorting nexin-25	FBgn0029976	snazarus	snz	1073.42425513755	0.0446797935711009	0.015947502096304	2.80167974277652	0.00508373126459817	0.0271442573361103
2259	gene9051	GB45127	LOC552723	transmembrane 9 superfamily member 4	FBgn0028541	Transmembrane 9 superfamily protein member 4	TM9SF4	1131.48401496529	0.0446128199961157	0.0125504669713387	3.55467410877996	0.000378447851072663	0.00383458287410808
185	gene10863	GB54119	LOC410493	vacuolar protein sorting-associated protein 11 homolog isoform X1	FBgn0052350	Vacuolar protein sorting 11	Vps11	691.776139807792	0.0445965962743621	0.0167905562955999	2.65605233616047	0.00790613433241617	0.0374816815822162
557	gene1491	GB53967	LOC412353	polyubiquitin-A isoform X2	FBgn0003943	Ubiquitin-63E	Ubi-p63E	18328.6318065704	0.0444250113762941	0.0167540372019071	2.65160037792189	0.00801112965506725	0.0378660096836753
2260	gene9052	GB45041	LOC552716	metallophosphoesterase 1 homolog	FBgn0031997	Post-GPI attachment to proteins 5	PGAP5	459.336621434031	0.0444025393023895	0.0168297878674801	2.63833030172577	0.00833153877680317	0.039021542942918
1808	gene7120	GB46344	LOC411362	ubiquitin carboxyl-terminal hydrolase 8 isoform X1	FBgn0038862	Ubiquitin specific protease 8	Usp8	1119.54769604165	0.044366207385511	0.0148228590006428	2.99309380083742	0.00276164856571225	0.0174148132743784
2366	gene9484	GB43213	LOC552542	muskelin	FBgn0033757	muskelin	muskelin	716.861023854005	0.0443404730655953	0.0153514208615705	2.88836280794007	0.00387252918073787	0.0222626653383816
1199	gene445	GB40802	LOC409527	TBC domain-containing protein kinase-like protein	FBgn0029736	-	CG4041	772.993670864159	0.0443241186286739	0.0141722234549895	3.12753455867005	0.00176279094575678	0.0123842949841546
1719	gene6720	GB43874	LOC409993	5\'-3\' exoribonuclease 1	FBgn0020261	pacman	pcm	1576.2419773525	0.0443088471690369	0.0134419111365878	3.29632049481653	0.000979601931792966	0.00789461123672733
395	gene11855	GB49932	LOC725088	eIF-2-alpha kinase GCN2 isoform X3	FBgn0019990	Gcn2	Gcn2	906.704956735927	0.0443063555317483	0.0151605885854779	2.92246935413766	0.00347267793516825	0.0205222714120485
439	gene12064	GB51332	LOC412084	leucine-rich repeat-containing protein 40 isoform X1	FBgn0028487	flyers-cup	f-cup	1010.46810473935	0.0442459625126095	0.0155704508956206	2.84166224916801	0.00448790091807833	0.0247592848286168
1964	gene7799	GB55979	LOC551953	ribonuclease P protein subunit p40 isoform X2	#N/A	#N/A	#N/A	1498.45750737546	0.0437025892028998	0.0155021900542968	2.81912355930552	0.0048154977572801	0.0262047585974834
1963	gene7798	GB55967	LOC551999	kinesin-associated protein 3 isoform X1	FBgn0028421	Kinesin associated protein 3	Kap3	1549.95797620161	0.0433386715668522	0.012490590573173	3.46970556059488	0.000521029198618165	0.00490613096185744
1342	gene496	GB51866	LOC551384	autophagy-related protein 13 homolog isoform X2	FBgn0261108	Autophagy-related 13	Atg13	613.427513867234	0.0431231317192778	0.015545683616523	2.7739617493208	0.00553781890536308	0.0288271123047627
2178	gene8708	GB55148	LOC551486	serine/threonine-protein phosphatase 6 regulatory subunit 3 isoform X2	FBgn0035688	fiery mountain	fmt	1285.35322795139	0.0430239403864554	0.0133331906092629	3.22683006995832	0.00125169772380427	0.0095187245507906
142	gene1068	GB51943	LOC409706	short coiled-coil protein B	FBgn0039505	-	CG5934	992.583440287052	0.0429473345875997	0.0167669748324074	2.5614241696475	0.0104243995443777	0.0464833452410662
1129	gene4162	GB46787	LOC552023	guanylate kinase isoform X1	FBgn0036099	-	CG11811	619.687153900799	0.0428372773507808	0.0148544073532906	2.88380925148734	0.00392896660780006	0.0225159206929211
1638	gene636	GB45837	LOC410116	transcription factor 25	FBgn0027549	Nuclear localized protein 1	Nulp1	680.650435274617	0.0427296154352834	0.0145620631668685	2.9343105400409	0.00334289567461743	0.0199630255809611
1884	gene7451		LOC102656074	reticulon-1 isoform X1	FBgn0053113	Reticulon-like1	Rtnl1	7440.39736783928	0.0423825280605764	0.0157111458907747	2.6976089685134	0.00698394232899856	0.0342406731813828
1848	gene7308	GB42753	LOC724873	ras-related protein Rab-7a	FBgn0015795	Rab7	Rab7	1211.70808413431	0.0423061865505256	0.0140237058130224	3.01676226773383	0.00255490096222387	0.0164302361640988
1171	gene4312	GB42014	LOC409382	E3 ubiquitin-protein ligase TRIP12 isoform X2	#N/A	#N/A	#N/A	2841.3217822244	0.0422876215267025	0.0154613651105295	2.73505096247315	0.00623706188863475	0.0314840357667116
758	gene2421	GB47109	LOC551755	transmembrane protein 35A isoform X1	FBgn0025712	-	CG13920	1196.14976982191	0.0422749585864307	0.0150815605976492	2.80308913077738	0.00506156789748143	0.0270660947382171
1651	gene6392	GB40451	LOC409196	alanine aminotransferase 1	FBgn0030478	-	CG1640	2002.15667272118	0.0419984170758357	0.0132601768915658	3.16725918660625	0.00153883100228667	0.011204807925557
2298	gene9242	GB45214	LOC413457	zinc finger FYVE domain-containing protein 16 isoform X3	FBgn0026369	Smad anchor for receptor activation	Sara	1415.67952106	0.0416780389784559	0.0133016553720229	3.1332971583459	0.00172854346239212	0.0122232716269157
1459	gene5558	GB45436	LOC413512	coiled-coil and C2 domain-containing protein 1-like isoform X2	FBgn0261983	lethal (2) giant discs 1	l(2)gd1	589.147597295863	0.0414541337185935	0.0152396025509824	2.72015845425846	0.00652506405312103	0.0325679769644908
857	gene2914	GB53664	LOC411931	ELMO domain-containing protein C	#N/A	#N/A	#N/A	863.779173571908	0.0406542380914225	0.0156627222535365	2.59560486570227	0.00944245841465557	0.0429930669841976
1432	gene5458	GB42354	LOC411141	ATP-dependent Clp protease ATP-binding subunit clpX-like, mitochondrial isoform X3	FBgn0038745	-	CG4538	963.840286888867	0.0406528183078635	0.0145612691770653	2.79184580777433	0.00524083236712222	0.0277905759575508
2316	gene9315	GB44900	LOC552700	cullin-3	FBgn0261268	Cullin 3	Cul3	2117.64935550316	0.0400151727251251	0.0115425821854953	3.46674358320005	0.000526804175200625	0.00493896077722845
1260	gene4664	GB47846	LOC411121	WD repeat-containing protein 48	FBgn0033607	-	CG9062	758.459375427538	0.0399126576551075	0.0143756131137061	2.7764142885185	0.00549621245421873	0.0286935793872638
1408	gene5336	GB46016	LOC100578433	transmembrane protein 131	FBgn0034060	-	CG8370	1399.76605152921	0.03991027800751	0.015336395159976	2.60232457439969	0.00925941730872308	0.0423203609396149
2020	gene8039	GB48422	LOC410239	trimethylguanosine synthase isoform X1	FBgn0266195	Trimethylguanosine synthase 1	Tgs1	1022.83378697039	0.0393434144647679	0.0138473929197388	2.84121456600583	0.004494206330312	0.0247812879460382
481	gene12248	GB45934	LOC409366	integral membrane protein 2C	FBgn0031285	-	CG3662	4054.71892121312	0.0390342990893668	0.0131295325117233	2.97301515149251	0.00294889894087253	0.018286957505685
297	gene11379	GB49496	LOC411720	TGF-beta-activated kinase 1 and MAP3K7-binding protein 1 isoform X2	#N/A	#N/A	#N/A	1083.98938767845	0.0385964877674225	0.0139978414301338	2.75731711636153	0.00582778028990755	0.0299750129210641
1966	gene780	GB46476	LOC409100	ubiquitin-conjugating enzyme E2 W	FBgn0033544	-	CG7220	1065.8973475378	0.038506419946292	0.0142770449220013	2.69708613768894	0.0069949173815593	0.0342789071137177
449	gene12132	GB47651	LOC413120	dnaJ homolog subfamily B member 12	FBgn0038195	-	CG3061	1779.87638540368	0.0379006096686364	0.0149293979149986	2.53865627297402	0.0111279092771803	0.0490528059681586
1429	gene5450	GB42381	LOC550689	E3 ubiquitin-protein ligase RNF126-A isoform X1	FBgn0037653	-	CG11982	1958.65553375017	0.0364890202048287	0.0112026367138011	3.25718142407279	0.00112524488362835	0.00879892575306777
312	gene11481	GB50514	LOC409270	glycerol-3-phosphate acyltransferase 4 isoform X1	FBgn0034971	Glycerol-3-phosphate acyltransferase 4	Gpat4	1474.22944812523	0.0363214487793462	0.0126039041248752	2.88176174774781	0.00395458627862537	0.0225788045146277
726	gene2290	GB55441	LOC409164	uncharacterized protein LOC409164 isoform X1	FBgn0050053	-	CG30053	1607.71642754177	0.036308219595959	0.0141535106545615	2.5653154529726	0.0103082040518316	0.0461173636845514
314	gene11490	GB50606	LOC551824	pre-mRNA-splicing factor ATP-dependent RNA helicase DHX15 isoform X2	FBgn0033160	DEAH-box helicase 15	Dhx15	1260.60918480595	0.0358023004834327	0.0133098718627677	2.68990572205162	0.00714722076434244	0.0348511790637231
1174	gene4351	GB48628	LOC410165	RNA-binding protein Nova-1 isoform X3	FBgn0261552	pasilla	ps	12940.9501341555	0.0350154339071189	0.0122844288876835	2.85039168098615	0.0043665420497553	0.0242382757873703
236	gene11136	GB41688	LOC410565	cullin-1	FBgn0015509	Cullin 1	Cul1	1485.92198207586	0.0349949074334114	0.0130203263510154	2.68771354035086	0.00719430855829359	0.0350017058848269
1735	gene6803	GB41802	LOC552003	uncharacterized protein LOC552003 isoform X3	#N/A	#N/A	#N/A	922.757694829324	0.0347794365876842	0.0134019531886637	2.59510207938221	0.00945628293915941	0.0430187080771116
1877	gene7427		LOC102654791	protein kinase C-binding protein 1	FBgn0039863	-	CG1815	940.08343612498	0.0341472996359124	0.0123753358622435	2.75930285981927	0.00579248246309051	0.0298931985935962
1254	gene4645	GB47837	LOC551877	putative high mobility group protein B1-like 1	#N/A	#N/A	#N/A	2191.34650855116	0.0331256688522594	0.00976867769013002	3.39100847658518	0.000696359473252755	0.00611425148565539
1112	gene4059	GB52316	LOC409414	kinectin isoform X2	FBgn0038535	aluminum tubes	alt	5597.24779948632	0.0327281148405668	0.0126678991023746	2.58354716721985	0.00977900946686075	0.0441528414882403
1892	gene7477	GB42848	LOC726030	transmembrane protein 214-A	FBgn0053129	-	CG33129	2306.84981511616	0.0326079297747197	0.0116824651741126	2.79118570342297	0.00525153325368577	0.0278199780758582
1723	gene6747	GB41829	LOC726637	ubiquitin-like modifier-activating enzyme atg7 isoform X3	FBgn0034366	Autophagy-related 7	Atg7	1126.32788706123	-0.0362867165878514	0.0130029615315836	-2.79065015302188	0.00526022950711509	0.0278387133944477
1856	gene7363	GB42780	LOC725076	CCHC-type zinc finger protein CG3800	FBgn0034802	CCHC-type zinc finger nucleic acid binding protein	CNBP	4178.43333474958	-0.0363817346216776	0.0132534873130219	-2.74506880811148	0.00604982115807211	0.0307941604324322
1730	gene6788	GB41811	LOC408964	uncharacterized protein LOC408964 isoform X2	FBgn0031187	Ubiquitin specific protease 2	Usp2	2860.87314199096	-0.0366797615919527	0.0133225743800511	-2.75320373867651	0.00590151569464126	0.0302533281999401
964	gene3443	GB49585	LOC551852	ubiquitin-conjugating enzyme E2-17 kDa isoform X2	FBgn0004436	Ubiquitin conjugating enzyme 6	Ubc6	1482.40288895903	-0.037774349724223	0.0119970053319873	-3.14864824003254	0.00164027506287074	0.0117375385964444
1701	gene6647	GB43914	LOC411915	mitogen-activated protein kinase p38a isoform X3	FBgn0024846	p38b MAP kinase	p38b	603.402309788532	-0.0395623209909098	0.0143895465944266	-2.74937926162545	0.00597082555699533	0.0305216383635891
1508	gene5749	GB44237	LOC413246	ras-related protein Rap1	FBgn0004636	Rap1 GTPase	Rap1	4244.08588706407	-0.0401185262127026	0.0140686196012661	-2.85163202572427	0.00434954194604093	0.0241688502264303
1196	gene4447	GB44439	LOC409866	eukaryotic initiation factor 4A-III	FBgn0037573	-	CG7483	853.934392425819	-0.0405813225857476	0.0144526317970876	-2.80788462305704	0.00498680897496922	0.0268129584369781
1816	gene7179	GB45558	LOC551554	ras-related protein Rac1	FBgn0010333	Rac1	Rac1	1222.57407555762	-0.0408869027959867	0.0122640967341687	-3.33386988721906	0.000856467114037052	0.00709296748087017
2374	gene9513	GB43088	LOC408328	elongation factor Tu, mitochondrial	FBgn0024556	mitochondrial translation elongation factor Tu 1	mEFTu1	2396.82568116688	-0.0409504375547803	0.0149760247813578	-2.73439969235064	0.00624941331985382	0.0314980939442049
1164	gene4298		LOC102654987	ras-related protein Rab-1A	FBgn0285937	Rab1	Rab1	1949.29385250408	-0.0416765635517259	0.0126526027786639	-3.29391227092066	0.00098803330642702	0.00794475961971235
2062	gene8202	GB51050	LOC725047	nucleolin 1 isoform X1	FBgn0037137	Nopp140	Nopp140	1846.84260723417	-0.0417503703731509	0.0159405827906555	-2.61912446498664	0.00881557762120506	0.0406533752608649
1751	gene6866	GB41901	LOC551694	protein phosphatase PTC7 homolog	FBgn0035228	-	CG12091	500.757219318385	-0.0419723174879508	0.0163164088090243	-2.57239923191533	0.0100996352181606	0.0454483584817227
2000	gene7955	GB54579	LOC552225	regulator of nonsense transcripts 3B	FBgn0034923	Upf3	Upf3	641.562040854997	-0.0420292758109215	0.0158772529035927	-2.64713776785725	0.00811762747234556	0.0382688152267719
31	gene10153	GB54779	LOC551650	syntenin-1 isoform X1	#N/A	#N/A	#N/A	1319.00690475936	-0.0421701123360689	0.0158198692449544	-2.66564228079942	0.00768414082370364	0.0366793474446457
204	gene10956	GB52790	LOC725184	gamma-aminobutyric acid receptor-associated protein	FBgn0052672	Autophagy-related 8a	Atg8a	4337.88546910987	-0.0425103397489242	0.0156595457502928	-2.71465982645948	0.00663438787502524	0.0329915574006439
84	gene10381	GB40113	LOC408433	UBX domain-containing protein 4	FBgn0027554	-	CG8042	1442.38081636385	-0.0425845248823556	0.0118931871798461	-3.58058140668284	0.000342830508428818	0.00354356706557028
27	gene10125	GB54748	LOC410403	proteasome activator complex subunit 3	FBgn0029133	REG	REG	796.813665916456	-0.0434356513073635	0.0161501122142648	-2.68949532554941	0.00715601492560332	0.0348783003894243
382	gene11807	GB49960	LOC100379261	uncharacterized protein LOC100379261	#N/A	#N/A	#N/A	2990.09330737493	-0.0447131048689527	0.013807526754914	-3.23831383147887	0.00120238465482329	0.00925458830969912
1314	gene4857	GB45562	LOC552115	12 kDa FK506-binding protein	FBgn0013954	FK506-binding protein 12kD	Fkbp12	1695.84427653271	-0.0449952602604479	0.0132859764078903	-3.38667320180743	0.000707456042836107	0.00618150458157444
368	gene11755	GB49990	LOC409713	protein hu-li tai shao isoform X4	FBgn0263391	hu li tai shao	hts	5431.6006150015	-0.0454965668069908	0.0137668215182803	-3.3047981879171	0.000950448111986389	0.00769413771676304
661	gene2013	GB52458	LOC410877	cysteine-rich with EGF-like domain protein 2	FBgn0031217	-	CG11377	765.505050069577	-0.0460437472420633	0.0156676105756053	-2.93878552954042	0.00329500996547588	0.0197538582074862
1150	gene4249	GB42043	LOC408831	ribosome-releasing factor 2, mitochondrial	FBgn0051159	mitochondrial ribosome recycling factor 2	mRRF2	502.946265186156	-0.0461213019457316	0.0174867111207993	-2.63750579666597	0.00835181981311864	0.039081031522442
2314	gene9311	GB44902	LOC411505	putative tRNA pseudouridine synthase Pus10 isoform X3	FBgn0031227	-	CG3709	641.182669819743	-0.0461630755987912	0.0157260043786257	-2.93546119455076	0.00333052266150713	0.0199111745375753
392	gene11850	GB49936	LOC552081	calcium uptake protein 1 homolog, mitochondrial isoform X2	FBgn0031893	Mitochondrial calcium uptake 1	MICU1	896.789728906568	-0.0463610007505125	0.0159633932380151	-2.90420714814621	0.00368184468200209	0.0214761005208025
1705	gene6665	GB43825	LOC409341	lysosomal aspartic protease	FBgn0029093	cathD	cathD	2568.84079318359	-0.046595844032593	0.0172991479598131	-2.69353404808363	0.00706989240392531	0.0345593110276336
294	gene11369	GB49489	LOC411730	mannosyl-oligosaccharide glucosidase GCS1	FBgn0030289	Glucosidase 1	GCS1	691.069567656001	-0.0471182186321135	0.0179641163401233	-2.62290767550162	0.00871828941236399	0.040325358357831
1806	gene7117	GB51646	LOC725485	uncharacterized protein LOC725485 isoform X7	FBgn0259927	-	CG42450	8093.16081843558	-0.0471864602615674	0.0183635771555172	-2.5695680020268	0.0101825404878961	0.0457451267297614
2255	gene9041	GB45047	LOC408353	proteasome subunit beta type-7	FBgn0023174	Proteasome beta2 subunit	Prosbeta2	542.792323558868	-0.048194772425516	0.0180008950426282	-2.6773542266307	0.0074206135487064	0.0357162537038763
198	gene1091	GB55318	LOC551157	nascent polypeptide-associated complex subunit alpha isoform X2	FBgn0086904	Nascent polypeptide associated complex protein alpha subunit	Nacalpha	650.193343146952	-0.0482961745256694	0.0184083166630425	-2.62360624329281	0.00870043050392482	0.0402945689132415
188	gene10872	GB54181	LOC410497	guanine nucleotide-binding protein G(I)/G(S)/G(T) subunit beta-1	FBgn0001105	G protein beta-subunit 13F	Gbeta13F	9368.9564648275	-0.0483185126324846	0.0158075081475325	-3.05668117843274	0.00223802181417554	0.0149069995715516
2329	gene9350	GB44884	LOC550935	splicing factor 3B subunit 3	FBgn0035162	Splicing factor 3b subunit 3	Sf3b3	930.942819074648	-0.0483211956129741	0.0152600180930144	-3.16652282575563	0.00154273238024579	0.0112180762232024
883	gene3021	GB49159	LOC409406	probable nuclear transport factor 2 isoform X2	FBgn0031145	Nuclear transport factor-2	Ntf-2	782.410268624507	-0.0483539054300724	0.0164537274142602	-2.93878123860036	0.00329505558089845	0.0197538582074862
1364	gene5107	GB48536	LOC409809	T-complex protein 1 subunit beta	FBgn0030086	Chaperonin containing TCP1 subunit 2	CCT2	1027.27692411786	-0.0489249841092801	0.0161836340574787	-3.02311482918579	0.00250187289883254	0.0161924963748211
1905	gene7557	GB42881	LOC409004	ras-related protein Rab6 isoform X2	FBgn0015797	Rab6	Rab6	4244.07436691952	-0.0491230411736177	0.0130714268113965	-3.75804737175203	0.000171244466437876	0.00206700116032564
700	gene2196	GB55390	LOC408668	probable tyrosyl-DNA phosphodiesterase isoform X1	FBgn0260817	glaikit	gkt	721.511258267774	-0.049311127744449	0.0159988441309235	-3.08216814545605	0.00205498721745761	0.0139731361459263
1195	gene4432	GB44431	LOC551128	26S proteasome regulatory subunit 4	FBgn0015282	Regulatory particle triple-A ATPase 2	Rpt2	932.034854073679	-0.0493436426963988	0.0158734757170537	-3.10855943436424	0.001880018284051	0.0130380959532097
469	gene12187	GB47617	LOC409890	peptidyl-prolyl cis-trans isomerase	FBgn0004432	Cyclophilin 1	Cyp1	8380.09572528659	-0.0494940551312382	0.0143926262192299	-3.43884808632837	0.000584194959748247	0.00531538601234683
914	gene3196	GB46121	LOC412868	ubiquitin fusion degradation protein 1 homolog isoform X1	FBgn0036136	Ubiquitin fusion-degradation 1-like	Ufd1-like	310.917691023853	-0.0496417446019698	0.0194978497833817	-2.54601123475062	0.0108961681448219	0.0482877003904611
8	gene10036	GB52029	LOC408386	eukaryotic translation initiation factor 3 subunit G	FBgn0029629	eukaryotic translation initiation factor 3 subunit g1	eIF3g1	663.240039949165	-0.0497613726713221	0.0182965483133518	-2.71971367599479	0.00653384653002179	0.0325722718824942
190	gene10879	GB54129	LOC408457	protein LSM12 homolog isoform X1	FBgn0030364	LSM12 homolog	Lsm12	680.610731277453	-0.0497715475007097	0.0158796485767737	-3.13429779381313	0.00172265934796806	0.0121896505074907
717	gene2262	GB55587	LOC408678	OTU domain-containing protein 7B	#N/A	#N/A	#N/A	568.838296264866	-0.050312716691609	0.0179336652206431	-2.80548990251558	0.00502401554703245	0.0269722148099637
1789	gene7038	GB51725	LOC412728	rab5 GDP/GTP exchange factor	FBgn0262937	Rabaptin-5-associated exchange factor for Rab5	Rabex-5	630.772376972297	-0.0505646180227036	0.0183546940181457	-2.75486030836116	0.00587171989311412	0.0301435439422428
1531	gene5860	GB49244	LOC408939	charged multivesicular body protein 5	FBgn0036740	Vacuolar protein sorting 60	Vps60	525.482602375451	-0.0510221036314997	0.0166636030859975	-3.06188903853416	0.00219944969448576	0.0146961372465609
663	gene2021	GB52455	LOC726956	Golgi membrane protein 1 isoform X1	#N/A	#N/A	#N/A	517.565563390478	-0.0512349010223028	0.0195866479616061	-2.61580751962938	0.00890167222919159	0.0409803519732109
1747	gene6852	GB41770	LOC726000	28S ribosomal protein S22, mitochondrial	FBgn0039555	mitochondrial ribosomal protein S22	mRpS22	562.200460896491	-0.0513401604505218	0.0171982315350611	-2.9851999809316	0.00283392984202727	0.0177178081838449
463	gene12172	GB47577	LOC551151	MKL/myocardin-like protein 1 isoform X3	FBgn0037700	-	CG8149	396.991903913895	-0.0516596490812732	0.0188485462896227	-2.74077630643139	0.0061294221506481	0.0310528612336355
1559	gene5990	GB47973	LOC413354	integrin-linked protein kinase homolog pat-4	FBgn0028427	Integrin linked kinase	Ilk	462.56046153565	-0.0518144019523561	0.0199302788402231	-2.59978309223576	0.00932827021224861	0.0426035575583324
561	gene1500	GB53916	LOC551242	eukaryotic translation initiation factor 3 subunit E isoform X1	FBgn0025582	eukaryotic translation initiation factor 3 subunit e	eIF3e	621.056084143927	-0.0521498559421177	0.0188212910302297	-2.77079058276914	0.00559203790763467	0.029025339615818
313	gene11484	GB50513	LOC409160	dihydropteridine reductase	FBgn0035964	Dihydropteridine reductase	Dhpr	833.454967519697	-0.0522091289120412	0.0159782401412969	-3.26751434765979	0.00108496366898816	0.00856462542212964
1903	gene7542	GB42613	LOC409010	uncharacterized protein LOC409010	FBgn0261786	minus	mi	337.580197013436	-0.0523565034147188	0.0186840268316626	-2.80220660601888	0.00507543581632938	0.0271268092590442
1815	gene7162	GB45543	LOC409411	transmembrane protein 41 homolog isoform X2	FBgn0030850	Stasimon	stas	582.21237549505	-0.0525152690880741	0.0185817374213294	-2.82617647087152	0.00471073039099931	0.0257384767844423
1752	gene6874	GB41907	LOC410004	transcription initiation factor TFIID subunit 10	FBgn0028398	TBP-associated factor 10	Taf10	615.251221279453	-0.0526742577534821	0.0185996198762272	-2.83200721864251	0.00462568043773721	0.0253765722438344
2459	gene9981	GB51994	LOC409831	proteasome subunit beta type-6	FBgn0010590	Proteasome beta1 subunit	Prosbeta1	604.989197085537	-0.0530639051393913	0.0185880048910761	-2.85473914227701	0.00430721906118066	0.0239707070083551
2414	gene9748	GB40674	LOC413660	ATP-dependent RNA helicase DDX54	FBgn0052344	-	CG32344	578.984942210748	-0.0531003551158375	0.0204459967534018	-2.59710278526786	0.0094013786745444	0.0428421779041422
528	gene1398	GB54935	LOC551320	schwannomin-interacting protein 1 homolog isoform X1	FBgn0032221	Schwannomin interacting protein 1	Schip1	11633.5745867353	-0.0531479724290895	0.0200869065373381	-2.64590131538156	0.00814735810269953	0.0383291627166432
399	gene11895	GB40308	LOC409521	hsp70-binding protein 1	FBgn0036306	-	CG10973	521.086860763827	-0.0534545353635362	0.0172840648970594	-3.09270624022192	0.00198340362010397	0.0135805256754708
2352	gene9412	GB43153	LOC409574	6-phosphofructo-2-kinase/fructose-2,6-bisphosphatase isoform X1	FBgn0027621	6-phosphofructo-2-kinase	Pfrx	679.556643997528	-0.0535193415861791	0.0165129650516474	-3.24104977021311	0.00119090389690365	0.00918587844995519
793	gene263	GB53256	LOC552676	39S ribosomal protein L3, mitochondrial	FBgn0030686	mitochondrial ribosomal protein L3	mRpL3	506.72174588833	-0.0543329227549481	0.0175446652700256	-3.09683438918461	0.0019559911648871	0.0134269088169826
1501	gene5730	GB46268	LOC409410	plasminogen activator inhibitor 1 RNA-binding protein isoform X1	FBgn0024183	vasa intronic gene	vig	2269.92155694403	-0.0543362114710094	0.02141806381473	-2.53693386764682	0.0111828076906389	0.0492344666624581
741	gene2369	GB55525	LOC100577927	polynucleotide 5\'-hydroxyl-kinase NOL9 isoform X1	FBgn0034073	-	CG8414	450.084228846453	-0.0549816141459328	0.0196229544537411	-2.80190295888143	0.005080215237604	0.0271389121925667
1978	gene7852	GB42944	LOC410241	ras-related protein Rab-10 isoform X2	FBgn0015789	Rab10	Rab10	533.214591346613	-0.0555211342208403	0.0174282165608858	-3.18570371368041	0.00144402400083171	0.0106364935105631
668	gene2061	GB49812	LOC408691	RING-box protein 1A isoform X2	FBgn0025638	Regulator of cullins 1a	Roc1a	471.404034470693	-0.0557557605191084	0.020542949765118	-2.71410684232806	0.00664547294982783	0.0330314595124791
214	gene11013	GB52731	LOC412301	lysosomal acid phosphatase isoform X3	FBgn0036875	-	CG9449	450.029359278295	-0.0558097192591419	0.0191498783479744	-2.91436416696847	0.00356413874350817	0.0209594665837584
2433	gene9865	GB49326	LOC725187	putative fatty acyl-CoA reductase CG8306-like	FBgn0034142	-	CG8306	692.222781328173	-0.0561885472110937	0.0153771379981555	-3.65403153810765	0.000258154536981287	0.0028455011323443
472	gene12200	GB47594	LOC552288	golgin-45	FBgn0037688	-	CG9356	516.647472974058	-0.0563495300169847	0.0218880501114635	-2.57444266300691	0.010040172619509	0.0452184902909521
456	gene12157	GB47635	Su(var)3-9	suppressor of variegation 3-9 isoform 2	FBgn0263755	Suppressor of variegation 3-9	Su(var)3-9	1440.18649631339	-0.0563678735351082	0.014851889433757	-3.79533350194413	0.000147445119269811	0.00182692549061679
163	gene10741	GB51015	LOC727648	acylamino-acid-releasing enzyme isoform X2	#N/A	#N/A	#N/A	598.042991548477	-0.0566900197733869	0.0193533384295007	-2.92921141124536	0.00339823205948653	0.0202263222029339
621	gene1811	GB50740	LOC408708	ubiquitin-conjugating enzyme E2 S isoform X2	FBgn0030863	-	CG8188	421.820192147417	-0.0567426272172818	0.0192679750338195	-2.94491907518492	0.0032303914212659	0.0194852732402908
281	gene11309	GB54654	LOC100577909	high mobility group protein I	#N/A	#N/A	#N/A	749.738050574612	-0.0567676532544544	0.0199531275814349	-2.84505038234071	0.00444043989397458	0.0245475342704302
371	gene11759	GB50242	LOC409609	26S proteasome non-ATPase regulatory subunit 4	FBgn0015283	Regulatory particle non-ATPase 10	Rpn10	940.361847093813	-0.0567986228536745	0.0157637245906348	-3.6031219986816	0.00031441786309407	0.00330047000063046
1693	gene6603		LOC102656369	uncharacterized protein LOC102656369	FBgn0002901	mutagen-sensitive 304	mus304	406.634048300674	-0.0568021851164331	0.0202124774976193	-2.8102534745245	0.00495024964930228	0.026735807790601
2396	gene9649	GB48312	LOC411538	pre-mRNA-splicing factor RBM22	FBgn0037220	-	CG14641	269.228024718825	-0.0571783625006	0.022496356788846	-2.54167210438936	0.0110323616830005	0.0487710835400485
1959	gene7785	GB46979	LOC727262	derlin-1	FBgn0267972	Derlin-1	Der-1	439.262448899479	-0.0573113125721169	0.0224147449209367	-2.55685767445806	0.0105622423039461	0.0470008893616009
2289	gene9192	GB44971	LOC726018	replication factor C subunit 4-like	FBgn0030871	-	CG8142	318.065444517339	-0.0577021059733999	0.021175923311981	-2.72489209198982	0.00643225056597468	0.0322239627936085
1228	gene4566	GB44516	LOC726216	exostosin-2	FBgn0029175	sister of tout-velu	sotv	648.844755354773	-0.0577387816375414	0.0208294632879986	-2.77197644697878	0.0055717067854587	0.0289675658061508
837	gene2838	GB55782	LOC551042	NADH dehydrogenase	FBgn0033570	NADH dehydrogenase (ubiquinone) B14 subunit	ND-B14	401.422570570655	-0.0579222635112335	0.019951127563503	-2.90320751681183	0.00369361801861729	0.0215331345428953
1124	gene4134	GB40934	LOC409547	NSFL1 cofactor p47 isoform X1	FBgn0033179	p47	p47	744.452837995526	-0.0585103748203461	0.0198780290560793	-2.94346962947275	0.00324555665602494	0.0195658111034442
76	gene10333	GB40145	LOC410449	uncharacterized protein LOC410449 isoform X1	FBgn0031257	-	CG4133	3556.92959248778	-0.0585980885408788	0.0183787085087341	-3.18836813332293	0.0014307825263512	0.010560584296755
55	gene10240	GB50679	LOC408409	UPF0430 protein CG31712 isoform X2	FBgn0051712	-	CG31712	2591.70620759617	-0.058789012301826	0.016092112399541	-3.65328123755231	0.000258910381417308	0.00285092033252466
220	gene11045	GB41604	LOC408481	chloride intracellular channel exc-4	FBgn0030529	Chloride intracellular channel	Clic	853.999244043199	-0.0589540371894622	0.0227796119897437	-2.58801761926435	0.00965300430153568	0.0437670459738956
1838	gene726	GB44780	LOC411965	transcription initiation factor IIB isoform X1	FBgn0004915	Transcription factor IIB	TfIIB	240.604947428179	-0.0590208509299086	0.0223813526893368	-2.63705468338507	0.00836293490318776	0.0390837724297528
1904	gene7549	GB17627	LOC409007	heterogeneous nuclear ribonucleoprotein K isoform X2	#N/A	#N/A	#N/A	2903.45876756093	-0.0591418661186429	0.018273081815346	-3.23655674047136	0.00120981172260844	0.00927866261454701
155	gene10714	GB43540	LOC552071	pentatricopeptide repeat-containing protein 2, mitochondrial	#N/A	#N/A	#N/A	1459.32879035442	-0.0591559948205388	0.0196570330562425	-3.00940608133905	0.00261758994165791	0.0167435762065385
99	gene1048	GB47514	LOC408585	dynactin subunit 6	FBgn0086446	Dynactin 6, p27 subunit	DCTN6-p27	254.525733108669	-0.059293409817355	0.0223741979492832	-2.65007979064808	0.008047276315205	0.0380035705546508
789	gene2604	GB49120	LOC413448	raf homolog serine/threonine-protein kinase Raf	FBgn0003079	Raf oncogene	Raf	513.994573620185	-0.0595927482253198	0.0190124515934635	-3.13440630906368	0.00172202234567159	0.0121896505074907
2141	gene8544		LOC102654282	uncharacterized protein LOC102654282	#N/A	#N/A	#N/A	722.367630652052	-0.0598010967813118	0.0206629711777925	-2.89411896608475	0.00380224073588409	0.0220179270664092
2104	gene8378	GB50902	LOC410122	glyceraldehyde-3-phosphate dehydrogenase 2	FBgn0001091	Glyceraldehyde 3 phosphate dehydrogenase 1	Gapdh1	6745.96817519671	-0.060572643767329	0.0177110555495289	-3.42004707725848	0.000626102995595803	0.00562086308275733
1797	gene7081	GB51661	LOC552290	serine/threonine-protein phosphatase 4 catalytic subunit	FBgn0023177	Protein phosphatase 19C	Pp4-19C	489.978442620663	-0.0607502954319327	0.0201124128472477	-3.02053741106682	0.00252326534326381	0.0162947673962656
544	gene1456	GB53946	LOC551381	uncharacterized protein LOC551381	FBgn0040793	-	CG7630	1302.43370048291	-0.0608907440036639	0.0231388803612011	-2.63153372389463	0.00850004307094624	0.03958738229546
1046	gene3811	GB44063	LOC725678	actin-related protein 2/3 complex subunit 3	FBgn0038369	Actin-related protein 2/3 complex, subunit 3A	Arpc3A	416.751776726399	-0.0609246504149844	0.0190862045249488	-3.19207783482284	0.00141253263256805	0.0104616606987247
492	gene12309		LOC113219359	autophagy protein 12-like isoform X2	FBgn0036255	Autophagy-related 12	Atg12	364.199602997636	-0.0609273239423538	0.0229053059869929	-2.6599655109149	0.00781486534250417	0.0371826331177083
910	gene3179	GB41231	Ube2g1	ubiquitin-conjugating enzyme E2 G1	FBgn0058045	-	CG40045	976.321098635965	-0.0610421919440637	0.0154800644511558	-3.94327763535286	0.0000803755156794263	0.00110629105828659
756	gene2413	GB47093	LOC724363	activator of basal transcription 1	FBgn0052708	-	CG32708	260.138697081521	-0.0612918757094585	0.0234361739848907	-2.61526799335818	0.00891574696381448	0.041027644130713
2086	gene8305	GB51113	LOC412198	UDP-glucose:glycoprotein glucosyltransferase isoform X1	FBgn0014075	UDP-glucose-glycoprotein glucosyltransferase	Uggt	1331.03947260845	-0.0612952269356553	0.0187390335215672	-3.2709919038839	0.00107170978526709	0.00848736862827439
1576	gene6066	GB42422	Ant	ADP/ATP translocase	FBgn0003360	stress-sensitive B	sesB	6965.00018007733	-0.0613732475155247	0.0201815721386998	-3.04105384326509	0.00235751668183729	0.0154908999788421
2148	gene8571	GB43989	LOC413053	serine-threonine kinase receptor-associated protein	FBgn0034876	wing morphogenesis defect	wmd	537.356683607635	-0.0615900461757233	0.0182597468911695	-3.37299561394843	0.000743551370535289	0.00639845521486946
164	gene10742	GB51031	LOC727650	uncharacterized protein LOC727650 isoform X2	FBgn0042180	-	CG18870	214.793363063252	-0.0617424788736334	0.0236937802282524	-2.6058517585139	0.00916461164180191	0.0419581350134427
888	gene3042	GB16665	LOC726043	leucine-rich repeat-containing protein 57	FBgn0029925	-	CG3040	539.772865340517	-0.0617989804378854	0.0204834009607591	-3.01702732648139	0.00255266799107373	0.0164256650516855
462	gene1217		LOC113218556	glutamic acid-rich protein-like	FBgn0035063	-	CG3594	925.064833109896	-0.0618466009716898	0.022614412599786	-2.73483119222274	0.00624122740396392	0.0314840357667116
1308	gene4835	GB45635	LOC412549	39S ribosomal protein L17, mitochondrial	FBgn0035122	mitochondrial ribosomal protein L17	mRpL17	247.694515702983	-0.0618568461217673	0.0226487805663165	-2.73113362287422	0.0063116875230179	0.0317230647698585
26	gene10124	GB54764	LOC100576819	putative inactive caspase B	FBgn0026404	Death regulator Nedd2-like caspase	Dronc	300.763057595385	-0.0621307753694674	0.0231672706426913	-2.68183405493509	0.00732197704281737	0.0354470409461832
1298	gene4796	GB45657	LOC411134	cdc42 homolog isoform X1	#N/A	#N/A	#N/A	501.120136402713	-0.0623389494723991	0.0218122939075233	-2.85797311079225	0.00426356519237904	0.0238014133424533
531	gene141	GB50347	LOC551574	polymerase delta-interacting protein 2 isoform X1	FBgn0037329	Polymerase (DNA-directed), delta interacting protein 2	POLDIP2	1086.90296421482	-0.0624719075645781	0.0147734791164583	-4.22865237579562	0.0000235095267224161	0.000411836530619468
1300	gene4803	GB45720	LOC410095	proteasome subunit alpha type-7-1	FBgn0004066	Proteasome alpha4 subunit	Prosalpha4	528.320752461996	-0.0627877686486578	0.0213939872001496	-2.93483248640155	0.00333727799569269	0.0199405132068216
1543	gene5900	GB49629	LOC409387	ubiquitin carboxyl-terminal hydrolase isoform X1	FBgn0010288	Ubiquitin carboxy-terminal hydrolase	Uch	308.953005663148	-0.0627926320555403	0.0219874295505905	-2.8558423307764	0.00429228228582635	0.0239369602823526
1397	gene5281	GB42966	LOC409317	GATOR complex protein NPRL2 isoform X2	FBgn0030800	Nitrogen permease regulator-like 2	Nprl2	322.898110694563	-0.0628660291026181	0.0203825468613524	-3.08430685969961	0.00204027035964655	0.0138993418250922
22	gene10117	GB10503	LOC551149	myosin-2 essential light chain isoform X3	FBgn0004687	Myosin light chain cytoplasmic	Mlc-c	913.969109300821	-0.0634529684552361	0.0160648497354825	-3.94980155432685	0.0000782160136527929	0.00108626641354863
2397	gene9652	GB48308	LOC551103	probable pyruvate dehydrogenase E1 component subunit alpha, mitochondrial isoform X2	FBgn0028325	Pyruvate dehydrogenase E1 alpha subunit	Pdha	958.3217291248	-0.0635983209595228	0.0215567780016916	-2.95027025627542	0.00317496074055691	0.019204597170039
438	gene12062	GB51334	LOC551771	methionine aminopeptidase 2	FBgn0283478	uninitiated	und	2239.92060520304	-0.0638539886050887	0.0137901318555985	-4.63041175194894	0.0000036493929543605	0.0000913703001635827
182	gene10849	GB54109	LOC552532	probable leucine--tRNA ligase, mitochondrial isoform X1	FBgn0027085	Leucyl-tRNA synthetase, mitochondrial	LeuRS-m	598.872719659102	-0.064018077301021	0.0209100647724748	-3.06159153487137	0.00220163664567627	0.0147016466853296
620	gene1810	GB50832	LOC725396	THO complex subunit 4	FBgn0010774	RNA and export factor binding protein 1	Ref1	548.129813674428	-0.0641724516994771	0.0213577103747727	-3.00465033814094	0.0026588632151715	0.0169373039875535
605	gene1727	GB43444	LOC408717	sialomucin core protein 24	FBgn0045823	visgun	vsg	2151.81367491245	-0.0642664916294715	0.0199723398635178	-3.21777478596101	0.00129189213538167	0.0097529301943772
1788	gene7037	GB51691	LOC726341	ubiquinol-cytochrome-c reductase complex assembly factor 1	FBgn0035722	-	CG10075	353.136077843048	-0.0644954665513476	0.0244871000250406	-2.63385482500559	0.00844215754461872	0.0394198710791781
542	gene1446	GB54968	LOC409229	phosphorylated adapter RNA export protein	FBgn0033380	Phosphorylated adaptor for RNA export	Phax	197.905703803607	-0.0645056865568171	0.0252274655526452	-2.55696262560364	0.0105590561680843	0.0470008893616009
1943	gene7732	GB53357	LOC408983	protein transport protein Sec23A isoform X1	FBgn0262125	Secretory 23	Sec23	1235.95337817132	-0.0647075277733791	0.0242963307710363	-2.66326337022531	0.00773868187079262	0.0369015095305891
2420	gene9784	GB40629	LOC410363	uncharacterized protein LOC410363 isoform X1	FBgn0261928	-	CG42795	4143.34814718708	-0.0647877172304783	0.0240717727075626	-2.6914393890951	0.00711444246256174	0.0347227266456371
1667	gene6472	GB40389	PRF	profilin	FBgn0000308	chickadee	chic	1743.85091713003	-0.0648491443182449	0.0211306071068818	-3.06896739834441	0.00214800030530006	0.0144327965719134
768	gene2454	GB42109	LOC550978	non-structural maintenance of chromosomes element 3 homolog	FBgn0037481	MAGE	MAGE	410.554018643076	-0.0648823728849384	0.024991014636408	-2.59622803751293	0.00942534881158985	0.0429332794537215
1085	gene3948	GB53015	LOC725548	protein FAM151B isoform X2	FBgn0031968	-	CG7231	6591.83590711064	-0.0650129539483708	0.0221137010669316	-2.93993998343361	0.00328275826115076	0.019734955095308
2059	gene8196	GB50996	LOC552458	DNA-directed RNA polymerase II subunit RPB3	FBgn0026373	RNA polymerase II 33kD subunit	RpII33	252.93364609733	-0.065026912833172	0.0227279171522463	-2.86110303894455	0.00422169819331321	0.0236533464195446
899	gene3129	GB41207	LOC410072	26S proteasome non-ATPase regulatory subunit 14	FBgn0028694	Regulatory particle non-ATPase 11	Rpn11	322.838520881752	-0.0650449252864014	0.0253503182380887	-2.56584255375034	0.0102925535550439	0.0461173636845514
97	gene10478	GB49903	LOC551363	vesicle transport through interaction with t-SNAREs homolog 1A	FBgn0260862	Vesicle transport through interaction with t-SNAREs 1a	Vti1a	249.810240826948	-0.0651494900753518	0.0223843669367687	-2.91049062318296	0.00360861794657738	0.0211748756180079
1027	gene373	GB40733	Rnft2	ring finger protein, transmembrane 2	FBgn0039150	-	CG13605	364.051708946451	-0.0654733293175723	0.0207380348735161	-3.15716169429275	0.00159312978621018	0.0114611814382636
408	gene1193	GB14937	LOC726061	mitochondrial import inner membrane translocase subunit Tim10	FBgn0027360	Translocase of inner membrane 10	Tim10	268.917863375357	-0.0656142000560452	0.0235924923699506	-2.78114745263697	0.00541671280868386	0.0283608675004889
682	gene2128	GB55661	LOC410844	neuronal membrane glycoprotein M6-a isoform X2	FBgn0037092	M6	M6	323.260321266701	-0.06576522529691	0.022855584619168	-2.87742476916366	0.00400935498071891	0.0227231878135177
39	gene10180	GB54714	LOC413266	obg-like ATPase 1 isoform X1	FBgn0030151	-	CG1354	1662.91288509389	-0.065781407231067	0.019798953812461	-3.32246884629155	0.000892246341784332	0.00732096028885592
1825	gene721	GB44786	LOC412613	CDK-activating kinase assembly factor MAT1	FBgn0024956	Menage a trois 1	Mat1	223.413769082001	-0.0658029816165775	0.0223413536810113	-2.94534442971133	0.00322595329983151	0.0194693859387482
623	gene1828	GB50841	LOC725826	caseinolytic peptidase B protein homolog	#N/A	#N/A	#N/A	333.333193951235	-0.0658572087414134	0.0227002031157007	-2.90117266377511	0.00371768967694125	0.0216383976827794
543	gene1448	GB54961	LOC725712	uncharacterized protein LOC725712	FBgn0001989	NADH dehydrogenase (ubiquinone) B17 subunit	ND-B17	1104.0034343177	-0.066035995417802	0.0172504329950821	-3.82807755820553	0.000129148063673595	0.0016278310210742
1090	gene3967	GB40895	LOC551339	WD repeat domain-containing protein 83	FBgn0028897	-	CG4935	232.835680511643	-0.0662957410628931	0.0249595174513379	-2.65613072016099	0.00790429681142194	0.0374816815822162
536	gene1427	GB54952	LOC552654	proteasome subunit alpha type-1	FBgn0250843	Proteasome alpha6 subunit	Prosalpha6	532.273093919832	-0.0663287284888064	0.020710322502703	-3.20268931013264	0.00136150780462584	0.0101674953077629
1929	gene7666	GB53314	LOC411822	aldehyde dehydrogenase family 3 member B1 isoform X3	FBgn0010548	Aldehyde dehydrogenase type III	Aldh-III	626.034442129263	-0.0666652788496376	0.0237808234330943	-2.80332087899293	0.00505793190896679	0.0270600610955184
519	gene1363	GB55012	LOC409887	transcription factor Dp-1	FBgn0011763	DP transcription factor	Dp	660.608554849235	-0.0666914795779388	0.023414289921703	-2.84832381425847	0.00439501808649019	0.0243463245232626
288	gene11344	GB49471	LOC409355	glutaredoxin 3	FBgn0032509	-	CG6523	275.640447406409	-0.0667199582509737	0.0260644762680397	-2.55980429320139	0.0104731123425297	0.0466619964030708
1051	gene3825	GB44141	LOC408785	protein-L-isoaspartate(D-aspartate) O-methyltransferase isoform X1	FBgn0086768	Protein-L-isoaspartate (D-aspartate) O-methyltransferase	Pcmt	338.026813535124	-0.0667445760963067	0.0233104497508616	-2.8632899326123	0.00419266722542935	0.0235518334355066
1335	gene4924	GB48072	LOC409842	eukaryotic translation initiation factor 3 subunit M	FBgn0033902	eukaryotic translation initiation factor 3 subunit m	eIF3m	406.837077771603	-0.0670285119741956	0.0192301820754026	-3.48558904493848	0.000491054758908633	0.00466458794311889
1135	gene4177	GB46775	LOC411069	bifunctional arginine demethylase and lysyl-hydroxylase PSR	FBgn0038948	phosphatidylserine receptor	PSR	482.407371018663	-0.0670442602216615	0.0247366451265115	-2.71032146351192	0.00672180255559687	0.0332752422116527
1590	gene6117	GB44365	LOC411534	circadian locomoter output cycles protein kaput isoform X1	FBgn0261703	germ cell-expressed bHLH-PAS	gce	2454.82189357886	-0.067090734620441	0.0242681997388767	-2.76455342144578	0.00570007728098927	0.0294868331443697
1458	gene5530	GB45452	LOC552520	AP-3 complex subunit mu-1 isoform X2	FBgn0000330	carmine	cm	350.727112573176	-0.0671165330228493	0.0257544059851843	-2.60602139538607	0.00916007396102641	0.0419581350134427
57	gene10249	GB50663	LOC408412	protein l(2)37Cc	FBgn0002031	lethal (2) 37Cc	l(2)37Cc	624.557153121669	-0.0672694535626943	0.0205407657090587	-3.27492433901954	0.00105690276200025	0.00840459668735796
2277	gene9148	GB45181	LOC552282	probable Bax inhibitor 1	FBgn0035871	Bax Inhibitor-1	BI-1	3928.04051778032	-0.0673861040598384	0.0191664104327509	-3.51584373590849	0.000438358906443469	0.0042769719343865
466	gene1218	GB48928	LOC414042	thioredoxin-related transmembrane protein 1	FBgn0034914	-	CG5554	611.988618106158	-0.0676362741102078	0.0254193960883501	-2.66081357224714	0.00779521046489441	0.0371218517769972
2351	gene9411	GB43154	LOC412705	YEATS domain-containing protein 4 isoform X2	FBgn0031873	Gas41	Gas41	139.408173044882	-0.0677115102432345	0.0254631122229009	-2.65920008718873	0.00783264309887957	0.0372354648947063
2028	gene8061	GB48408	LOC412094	protein catecholamines up	FBgn0002022	Catecholamines up	Catsup	465.739436952265	-0.0678714030768007	0.025450035494422	-2.66684905377348	0.00765660518410007	0.0366071894291643
1423	gene5422	GB53574	LOC409707	zwei Ig domain protein zig-8 isoform X1	FBgn0052600	defective proboscis extension response 8	dpr8	1971.44989156	-0.0679796776051304	0.0252387432716664	-2.69346523610175	0.00707135193670789	0.0345593110276336
413	gene11953	GB54384	LOC725315	uncharacterized protein LOC725315 isoform X1	FBgn0033961	NADH dehydrogenase (ubiquinone) B15 subunit	ND-B15	430.662078936695	-0.0680595284900476	0.0235661391945315	-2.88802200174735	0.00387672754490368	0.0222626653383816
2041	gene812	GB46431	LOC414004	eukaryotic translation initiation factor 3 subunit A	FBgn0037249	eukaryotic translation initiation factor 3 subunit a	eIF3a	1234.61960245785	-0.0681314302103917	0.020321947134286	-3.35260345675461	0.00080055315335202	0.00673850942107773
433	gene1203	GB48940	LOC726349	actin-binding LIM protein 2 isoform X6	FBgn0051352	Uncoordinated 115a	Unc-115a	3173.98935719859	-0.0681806299475825	0.0259725421788481	-2.62510421498548	0.00866224498795613	0.0401694394778834
2309	gene9299	GB44909	LOC724877	integral membrane protein GPR155 isoform X3	FBgn0036741	-	CG7510	765.845258243241	-0.0682004875097273	0.02359388068167	-2.89060067862054	0.00384506348187118	0.0221703161815915
1242	gene460	GB40795	LOC724144	enhancer of rudimentary homolog	FBgn0011586	enhancer of rudimentary	e(r)	378.352196213155	-0.0683461499221482	0.0211900825923206	-3.22538383814122	0.00125803876596587	0.00954215184122907
885	gene3027	GB49155	LOC551538	lysine--tRNA ligase isoform X2	FBgn0027084	Lysyl-tRNA synthetase	LysRS	942.178114079686	-0.0687172433812495	0.0193119716750873	-3.5582717568862	0.000373302978120846	0.00378825215776803
798	gene2648	GB46962	LOC551916	SH3 domain-binding glutamic acid-rich protein homolog isoform X2	FBgn0035772	Sh3beta	Sh3beta	530.345314759609	-0.0687241259479109	0.0245964547060474	-2.79406633066569	0.00520498012072827	0.0276684435875758
747	gene2383	GB55493	LOC410132	GPI transamidase component PIG-T	FBgn0030035	Phosphatidylinositol glycan anchor biosynthesis class T	PIG-T	587.889614760833	-0.0687741269293816	0.0170494856448839	-4.03379482301385	0.0000548832443772959	0.000827157947032682
1032	gene3762	GB44039	LOC411014	malate dehydrogenase, cytoplasmic	FBgn0262782	Malate dehydrogenase 1	Mdh1	977.304983711936	-0.0689295463715617	0.0248262921457512	-2.77647366617969	0.00549520864081609	0.0286935793872638
713	gene2244	GB55422	LOC408673	maspardin	#N/A	#N/A	#N/A	316.877786794128	-0.0689462223575608	0.0214710397932544	-3.21112638332596	0.00132215772631437	0.00993551812302113
1641	gene637		LOC102654555	leucine-rich repeat-containing protein 59 isoform X2	FBgn0036008	-	CG3408	378.155334131711	-0.0689806769196238	0.0238545102257822	-2.89172472068066	0.00383133483576312	0.0221327270946038
1040	gene3791	GB44165	LOC725062	39S ribosomal protein L4, mitochondrial	FBgn0001995	mitochondrial ribosomal protein L4	mRpL4	180.924201440171	-0.0690575762496763	0.0271352935945045	-2.54493565765812	0.0109297875691715	0.0483826354277902
725	gene2286	GB55570	LOC552562	transmembrane protein 53-A	FBgn0021979	lethal (2) k09913	l(2)k09913	319.8560007172	-0.069057975440058	0.0271383181831261	-2.54466673189042	0.010938207802073	0.0483945061058508
1387	gene5236	GB41469	LOC408882	septin-2 isoform X2	FBgn0014029	Septin 2	37500	780.521283517971	-0.0691179372529208	0.0173833289704556	-3.97610477086365	0.0000700532717331272	0.000997701280939892
1837	gene7259	GB17597	LOC411347	peripheral plasma membrane protein CASK isoform X6	FBgn0013759	CASK	CASK	8644.96478516015	-0.0692274775069659	0.0259225376183907	-2.67055172321758	0.00757267036180832	0.0362862725907076
1434	gene5460	GB42355	LOC551088	asparagine--tRNA ligase, cytoplasmic	FBgn0086443	Asparaginyl-tRNA synthetase	AsnRS	887.495158468156	-0.0693033388196794	0.0248321057596225	-2.79087643595527	0.00525655354494707	0.0278329093736623
979	gene3524	GB55919	LOC409134	T-complex protein 1 subunit alpha	FBgn0003676	Chaperonin containing TCP1 subunit 1	CCT1	1146.25891001517	-0.0694344650435389	0.015569490431759	-4.45964916757359	0.0000082093921247769	0.000177530161159253
1194	gene443	GB40775	LOC412212	apoptosis-inducing factor 1, mitochondrial	FBgn0031392	Apoptosis inducing factor	AIF	632.075729930227	-0.0694608241338599	0.0233859171742015	-2.97019884302364	0.00297607046220282	0.0183513007757889
1273	gene4704	GB41295	LOC724564	dehydrodolichyl diphosphate synthase complex subunit Nus1	FBgn0031312	Transport and Golgi organization 14	Tango14	177.09456374633	-0.0695526524614122	0.0272641105485396	-2.55106992533588	0.0107392776755954	0.0476707303156522
1192	gene4425	GB44687	LOC551903	DNA replication licensing factor Mcm5 isoform X2	FBgn0017577	Minichromosome maintenance 5	Mcm5	1073.71549740382	-0.0696131479433756	0.0242592296518268	-2.86955311205167	0.00411052292161296	0.0231990862171158
1514	gene5760	GB44251	LOC411233	U3 small nucleolar ribonucleoprotein protein MPP10	FBgn0032051	-	CG13097	421.685701482283	-0.0698647639852035	0.0170989404583059	-4.08591188182461	0.0000439040399260684	0.000687617554197684
2461	gene9989	GB52070	LOC725086	phosphatidylinositol N-acetylglucosaminyltransferase subunit P isoform X1	FBgn0260224	-	CG42498	269.528768654	-0.0698750752239231	0.0260508941270912	-2.68225247406221	0.00731282465981475	0.0354186224883577
255	gene11226	GB46177	LOC412430	major facilitator superfamily domain-containing protein 6 isoform X1	FBgn0034093	-	CG15706	215.79448988049	-0.0699921145965989	0.0270901495200906	-2.58367398617314	0.00977541481426947	0.0441528414882403
2214	gene8853	GB54052	LOC409136	inositol polyphosphate 5-phosphatase E isoform X1	FBgn0036273	Inositol polyphosphate 5-phosphatase E	INPP5E	813.852107611786	-0.0700873747674139	0.0151712339765127	-4.61975439017811	0.00000384194565714288	0.000094870561982217
2091	gene833	GB46420	LOC409258	eukaryotic translation initiation factor 3 subunit I	FBgn0015834	eukaryotic translation initiation factor 3 subunit i	eIF3i	385.055864651331	-0.0701727960543101	0.0227449749996735	-3.08519996418186	0.00203415342742678	0.0138664242800773
266	gene1126	GB42252	LOC408578	armadillo repeat-containing protein 6 homolog	FBgn0034315	-	CG5721	228.909690909007	-0.0704690241704109	0.0253082951803097	-2.78442398701106	0.00536228881960745	0.0281578874220847
833	gene2818		LOC102654169	acyl carrier protein, mitochondrial isoform X3	FBgn0011361	NADH dehydrogenase (ubiquinone) acyl carrier protein	ND-ACP	513.180627930855	-0.0708094124472886	0.0213434584134668	-3.31761662405241	0.000907890047893521	0.00741077269804765
1415	gene5382	GB43403	LOC411150	chromatin assembly factor 1 subunit A	FBgn0030054	Chromatin assembly factor 1, p180 subunit	Caf1-180	439.647384784194	-0.0708500835644364	0.0236722569385136	-2.99295853996781	0.00276287279452653	0.0174148132743784
342	gene11651	GB50042	LOC552816	vesicular integral-membrane protein VIP36 isoform X2	FBgn0039160	-	CG5510	831.566093549009	-0.0709387194245046	0.0155831569864645	-4.55226880446124	0.00000530704673001471	0.000123157723147503
2320	gene9322	GB44897	LOC551964	UDP-N-acetylhexosamine pyrophosphorylase	FBgn0259749	mummy	mmy	572.812158397451	-0.0709933363047862	0.0267167817455023	-2.65725628861485	0.00787795276628735	0.0374003468108257
1923	gene7644	GB53439	LOC552798	putative sodium-coupled neutral amino acid transporter 10 isoform X1	FBgn0050394	-	CG30394	770.767632378819	-0.0711496726457977	0.0174696631528019	-4.0727558409955	0.0000464601213103315	0.000721368588575234
2387	gene9609	GB55082	LOC550854	protein PBDC1	FBgn0037087	-	CG7519	156.341657421584	-0.071174018809361	0.0276454261479302	-2.57453144069872	0.0100375963246663	0.0452184902909521
1073	gene3907	GB52980	LOC552428	uncharacterized protein LOC552428	FBgn0051195	-	CG31195	610.798017900528	-0.0711849994883845	0.0218271430188739	-3.26130632061332	0.00110900165086038	0.00870344495595225
2339	gene9378		LOC100576519	TLD domain-containing protein 1	FBgn0031904	-	CG5149	584.546953470558	-0.0711923649815736	0.0199078954758919	-3.57608693836003	0.00034877570453155	0.00359468827850999
234	gene11118	GB41697	LOC408503	uncharacterized Golgi apparatus membrane protein-like protein CG5021 isoform X3	FBgn0035944	-	CG5021	606.675503889293	-0.0714244189865459	0.0219467479721744	-3.2544420283635	0.00113615345977024	0.00887136901908875
2241	gene8954	GB47299	LOC409171	esterase FE4 isoform X1	FBgn0039084	-	CG10175	947.363499256618	-0.0714594961498315	0.0248629756790832	-2.87413289029394	0.00405138456495773	0.0229132551574732
2101	gene8375	GB51158	LOC726321	uncharacterized protein LOC726321	FBgn0032021	-	CG7781	7532.00151962137	-0.0715343045940151	0.024701374243146	-2.89596456820065	0.00377995075852794	0.0219074373090195
273	gene11275	GB54448	LOC551839	1,2-dihydroxy-3-keto-5-methylthiopentene dioxygenase isoform X1	FBgn0052068	Acireductone dioxygenase 1	Adi1	306.73885900111	-0.0715953071891008	0.0228110980346745	-3.13861731163799	0.00169746973846679	0.0120567899227873
1715	gene6706	GB43883	LOC551751	gem-associated protein 2	FBgn0036850	Gemin2	Gem2	265.473645753698	-0.0718134351995383	0.0240081291559408	-2.99121329834099	0.00277871327748885	0.017463615590984
2019	gene8036	GB48423	LOC725880	small nuclear ribonucleoprotein F	FBgn0000426	Small ribonucleoprotein particle protein SmF	SmF	178.501685194299	-0.0720378219057668	0.0279052669542616	-2.58151344776028	0.00983681588855359	0.0443952656852287
2149	gene8577	GB43938	LOC725194	cytosolic endo-beta-N-acetylglucosaminidase isoform X2	FBgn0030839	-	CG5613	437.942550594359	-0.072057859398504	0.0228651444380066	-3.15142813087718	0.00162474142004167	0.0116573036327591
1988	gene7900	GB55873	LOC409668	proteasome inhibitor PI31 subunit isoform X1	FBgn0033669	Proteasome inhibitor 31 kDa	PI31	378.216976082717	-0.072096005497192	0.0214041009032417	-3.36832674369765	0.00075625912089716	0.00646954535700598
2198	gene8797	GB48821	LOC727192	structural maintenance of chromosomes protein 6 isoform X3	FBgn0266282	java no jive	jnj	275.865578836922	-0.0721245532878566	0.025628470766166	-2.814235540853	0.00488933889382116	0.0264863734955945
660	gene2007	GB52432	LOC408697	KN motif and ankyrin repeat domain-containing protein 3 isoform X1	FBgn0027596	Kank	Kank	560.326901702924	-0.0723721037318644	0.0243772297962854	-2.96884036195501	0.00298925847646958	0.0183819635570207
2357	gene944	GB47450	LOC411473	carnitine O-palmitoyltransferase 2, mitochondrial	FBgn0035383	Carnitine palmitoyltransferase 2	CPT2	279.937696293073	-0.0724419697616567	0.022603352864504	-3.20492142010571	0.00135099358327436	0.0101169824823828
50	gene10229		LOC102656183	histidine triad nucleotide-binding protein 1	FBgn0031459	-	CG2862	471.680399974994	-0.0724873589807597	0.0231520221304727	-3.13092992794577	0.00174253732745944	0.0122659623617839
2376	gene9521	GB43084	LOC551624	TOX high mobility group box family member 3 isoform X3	#N/A	#N/A	#N/A	1707.5269064194	-0.072644849902589	0.0250509669899854	-2.89988206569551	0.00373303085642723	0.0217042758468245
1180	gene4371	GB48617	LOC724306	uncharacterized protein C15orf41 homolog isoform X2	FBgn0036536	-	CG12713	267.852934694261	-0.0727233984128992	0.0223201577980124	-3.25819373998222	0.00112123829232268	0.0087751631283851
253	gene11217	GB46179	LOC100578725	uncharacterized protein LOC100578725	FBgn0026090	-	CG14812	138.61786574344	-0.0728202753023458	0.0281523009907747	-2.58665447368613	0.00969127197147242	0.0438917532806915
877	gene301	GB54865	LOC410753	TATA-box-binding protein	#N/A	#N/A	#N/A	133.609656523934	-0.0729522612632924	0.0282040333026752	-2.58658967249102	0.00969309450179025	0.0438917532806915
718	gene2263	GB55432	LOC552747	glucosidase 2 subunit beta	FBgn0032643	Glucosidase 2 beta subunit	GCS2beta	1138.57305598597	-0.0730540119252169	0.0261170919762163	-2.79717251797191	0.00515519985121522	0.0274553234411083
1077	gene392	GB40748	LOC411372	glutathione synthetase	#N/A	#N/A	#N/A	270.7959822401	-0.0731531308398061	0.0239536493502133	-3.05394513254636	0.00225853383422165	0.0149704168335908
232	gene11098	GB41711	LOC408493	uncharacterized protein LOC408493	FBgn0285951	mitochondrial ribosomal protein S34	mRpS34	290.754077842339	-0.0732361077248181	0.0238549660636539	-3.07005709123195	0.00214017856140201	0.014398171356664
1200	gene4458	GB44670	LOC411105	luciferin 4-monooxygenase	FBgn0039156	-	CG6178	444.3650596395	-0.0733916453266887	0.0255933199136257	-2.86760942208266	0.00413585759719498	0.0233055035672747
1586	gene6090	GB42409	LOC408922	discoidin domain-containing receptor 2 isoform X2	#N/A	#N/A	#N/A	1821.96311365974	-0.0735506650367576	0.0241596828967039	-3.04435556340817	0.00233179368759129	0.0153616518209997
2176	gene8698	GB55155	LOC551609	uncharacterized protein LOC551609	FBgn0037106	-	CG11307	351.116275353769	-0.0738777085279362	0.023318564469047	-3.16819282018845	0.00153389750063474	0.0111764266909854
15	gene1009	GB47405	LOC551205	neutral alpha-glucosidase AB isoform X1	FBgn0027588	Glucosidase 2 alpha subunit	GCS2alpha	1673.99445520316	-0.0738927764788545	0.0256524867490035	-2.88053073379815	0.00397006243801737	0.0226073581892588
1377	gene5189	GB41499	LOC411172	tetratricopeptide repeat protein 5	#N/A	#N/A	#N/A	260.941967757353	-0.0740283432879454	0.0274961904029849	-2.69231272416229	0.00709583747325312	0.0346632784852306
983	gene3560	GB43808	LOC100577876	viral IAP-associated factor homolog	FBgn0036237	viral IAP-associated factor	viaf	311.086179106015	-0.0743993563666933	0.0229768870966394	-3.23800852803837	0.00120367211437905	0.00925688497165897
2030	gene807	GB46437	LOC552440	histone chaperone asf1	FBgn0029094	anti-silencing factor 1	asf1	233.570997259342	-0.0744751909122321	0.0248309818592776	-2.99928497931732	0.00270614059154464	0.0171508554226623
1490	gene5684	GB43265	LOC552491	NADPH-dependent diflavin oxidoreductase 1 isoform X1	FBgn0263916	Equilibrative nucleoside transporter 2	Ent2	1408.20305210453	-0.074572298718868	0.0217456928722865	-3.42929053384661	0.000605161349531738	0.00545555231645529
1748	gene6857	GB41898	LOC411282	basic-leucine zipper transcription factor A isoform X1	FBgn0028408	DNA fragmentation factor-related protein 2	Drep2	6479.82046378863	-0.0746474204153118	0.028787701313181	-2.59303164234002	0.00951340173444201	0.0432066995439241
1460	gene5565	GB45433	Smb	small ribonucleoprotein particle protein B	FBgn0262601	Small ribonucleoprotein particle protein SmB	SmB	208.248789807757	-0.074695045631226	0.0263833542737559	-2.83114288108267	0.00463819963968027	0.0254323233291615
2231	gene8918	GB47268	LOC410308	electron transfer flavoprotein subunit beta	FBgn0039697	-	CG7834	390.772891004177	-0.074722943602701	0.0249759154432911	-2.99179999117	0.00277337899624061	0.0174527572452627
2213	gene8845	GB54044	LOC552085	developmentally-regulated GTP-binding protein 2 isoform X1	FBgn0038723	-	CG6195	201.846408782185	-0.0750801509999799	0.0293940591499265	-2.55426277184203	0.0106412915036276	0.0472941419339563
939	gene3328	GB53080	LOC411533	alpha-2-macroglobulin receptor-associated protein	FBgn0037756	-	CG8507	579.082095721227	-0.0751741009930782	0.0188964652726849	-3.97820967616326	0.0000694361275823424	0.000992430798332525
2401	gene9668	GB54702	LOC725268	S1 RNA-binding domain-containing protein 1 isoform X2	FBgn0051156	-	CG31156	511.715651052241	-0.0753452625486394	0.0262611615669432	-2.86907577780116	0.00411673156865387	0.0232098486715486
1278	gene4719	GB41343	LOC552545	division abnormally delayed protein isoform X1	FBgn0263930	division abnormally delayed	dally	3113.52553489929	-0.075368066852759	0.0243456631043027	-3.09574919072296	0.00196316338902934	0.0134675754170475
1229	gene4569	GB44518	LOC726139	tubulin-folding cofactor B	FBgn0034451	tubulin-binding cofactor B	TBCB	481.992140801786	-0.0754430933383701	0.0215722807580507	-3.49722378382338	0.000470127281193885	0.00450545603140605
223	gene11066		LOC113218579	uncharacterized protein LOC113218579	FBgn0052638	-	CG32638	416.044680223137	-0.0755635767797682	0.0247798799965227	-3.04939236147922	0.0022930478711297	0.0151526513027316
201	gene10934	GB52803	LOC724487	28 kDa heat- and acid-stable phosphoprotein	FBgn0032115	-	CG4438	441.176106781693	-0.0755760626443836	0.0231478175469689	-3.26493253590898	0.00109490151409624	0.00861785721270059
238	gene11138	GB41657	LOC100576530	uncharacterized protein LOC100576530	#N/A	#N/A	#N/A	363.893975030948	-0.0757067081053197	0.0256305707123304	-2.95376599120746	0.00313921947256175	0.0190739399371699
738	gene2354	GB55533	LOC725626	RNA-binding protein squid	#N/A	#N/A	#N/A	1234.29638063424	-0.0761444118315754	0.0220293494720423	-3.4564984285265	0.000547242398596211	0.0050820075071013
708	gene2227	GB55413	LOC410816	zinc transporter 9 isoform X1	FBgn0033762	Zinc transporter 49B	ZnT49B	493.475070751506	-0.0761496984956578	0.0204356897340232	-3.72630919175078	0.000194304036160183	0.00228402489564764
2180	gene8710	GB55232	LOC725274	3-hydroxyacyl-CoA dehydrogenase type-2	FBgn0021765	scully	scu	609.422856821081	-0.0762969142324569	0.0281783990778498	-2.70763835878922	0.00677638183708254	0.033481655862618
2046	gene8135	GB54253	LOC727266	uncharacterized protein LOC727266	FBgn0033032	kune-kune	kune	145.539649153125	-0.0763503009040801	0.0290458647412029	-2.6286117347291	0.00857341851691762	0.0398259833043728
54	gene10235	GB48250	LOC550955	putative gamma-glutamylcyclotransferase CG2811 isoform X2	FBgn0035082	-	CG2811	625.21353739024	-0.0763549662527611	0.0264354692364791	-2.88835297643957	0.00387265023632486	0.0222626653383816
2345	gene940	GB55287	LOC724618	cysteine-rich motor neuron 1 protein	FBgn0037015	crimpy	cmpy	1727.21163119446	-0.0766973956671882	0.0283947776589502	-2.70110921763152	0.00691086402517108	0.0339595326482792
1580	gene6076	GB42494	LOC100578503	negative elongation factor B	FBgn0027553	NELF-B	NELF-B	264.727425709036	-0.0767295902727153	0.0218266043858574	-3.51541581623354	0.000439065936483502	0.00428000047027413
760	gene2429	GB47103	LOC552649	elongation factor 1-beta\'	FBgn0028737	eukaryotic translation elongation factor 1 beta	eEF1beta	780.572807038172	-0.0768298319085383	0.0207160049865418	-3.70871854676859	0.00020831081963553	0.002422286696861
1500	gene5725	GB46272	LOC726196	ubiquitin-fold modifier 1 isoform X2	FBgn0085220	Ubiquitin-fold modifier 1	Ufm1	182.245179934334	-0.0769259863494069	0.0290706591402166	-2.64617276059581	0.0081408228370766	0.0383279316033567
1212	gene4494	GB17859	LOC724133	uncharacterized protein LOC724133	FBgn0032486	mitochondrial translation release factor 1	mRF1	163.444600205479	-0.0769403661215626	0.027898704229986	-2.75784729954827	0.00581833702773054	0.0299655177523277
711	gene2240	GB55420	LOC408672	programmed cell death protein 6 isoform X3	FBgn0086378	Apoptosis-linked gene-2	Alg-2	512.186863713251	-0.0769942809948809	0.0189346268984655	-4.06632152868672	0.0000477610302228719	0.000738380053202021
503	gene1275	GB51619	LOC410671	proto-oncogene tyrosine-protein kinase ROS isoform X2	FBgn0003366	sevenless	sev	1593.94459638191	-0.077078047647658	0.0304282531696328	-2.53310787240923	0.0113056154814177	0.0496333997803003
791	gene2616	GB49084	LOC100577120	dual specificity protein kinase TTK	FBgn0000063	Monopolar spindle 1	Mps1	261.57676915839	-0.0774623281656923	0.0278390056156472	-2.78251059808522	0.00539401035651389	0.0282694345590779
1371	gene5150	GB41522	LOC408891	methyl-CpG-binding domain protein 2 isoform X4	FBgn0027950	Methyl-CpG binding domain protein-like	MBD-like	185.103145924738	-0.0776518162013917	0.0285332739556021	-2.72144781991083	0.00649966454345007	0.0324712407816526
1421	gene541	GB48958	LOC551318	uncharacterized protein LOC551318	#N/A	#N/A	#N/A	291.361432524146	-0.0778861805717974	0.0279582780283365	-2.78580034481586	0.00533957484606701	0.0280522649288749
1152	gene4270	GB42036	LOC410030	protein SEC13 homolog	FBgn0024509	Secretory 13	Sec13	398.646556696048	-0.0781401427079296	0.0248142372610494	-3.1490044157265	0.00163827719768292	0.0117310213936273
2001	gene7956	GB54578	LOC552246	transmembrane protein 43 homolog isoform X2	FBgn0035825	-	CG8111	309.93942775318	-0.0782215605497285	0.0280439146302326	-2.78925255554024	0.00528298496165704	0.0278634852009976
606	gene1729	GB43446	LOC408718	leukocyte tyrosine kinase receptor isoform X4	FBgn0040505	Anaplastic lymphoma kinase	Alk	6473.19079682936	-0.0784305977049466	0.0268588305869862	-2.9201047101041	0.00349913793668052	0.020656016124026
970	gene3480	GB49606	LOC727483	protein stunted isoform X2	FBgn0014391	stunted	sun	390.594424731199	-0.0787713784242646	0.0251511427725282	-3.13192045135636	0.00173666922894161	0.0122486259147117
895	gene3098		LOC102655259	5-methylcytosine rRNA methyltransferase NSUN4	FBgn0283525	lethal (2) 10685	l(2)10685	264.150248801503	-0.0788480694388254	0.0244263408915789	-3.22799349230439	0.00124661810096415	0.00950018073976284
1084	gene3944		LOC113218723	fibrous sheath CABYR-binding protein-like	FBgn0027932	A kinase anchor protein 200	Akap200	2901.08021838734	-0.0792900431292415	0.0230508317998966	-3.4397909722979	0.000582163621140606	0.00531033612487598
563	gene1522	GB42298	LOC551732	protein farnesyltransferase/geranylgeranyltransferase type-1 subunit alpha isoform X1	FBgn0031633	Farnesyl transferase alpha	Fnta	544.913828673569	-0.0793526684446784	0.0286558642270483	-2.76915984162772	0.00562010556491788	0.0291429885396582
1385	gene5217	GB41453	LOC551178	serine/threonine-protein phosphatase PGAM5, mitochondrial	#N/A	#N/A	#N/A	187.035231069527	-0.0794393544593584	0.0301083357994707	-2.63845052707147	0.0083285851775155	0.039021542942918
1234	gene4587	GB44532	LOC408852	protein similar isoform X2	FBgn0266411	similar	sima	3437.56731369967	-0.0796739364348305	0.0225229435694926	-3.53745664677459	0.000404000504301334	0.00401803635199603
1388	gene5237	GB52925	LOC724172	neurobeachin isoform X7	FBgn0266098	rugose	rg	23213.8802504172	-0.0797965674688505	0.0292549337283664	-2.72762769554585	0.00637915616296168	0.0320025449346906
2332	gene9362	GB44879	LOC413144	actin-related protein 10 isoform X1	FBgn0031050	Actin-related protein 10	Arp10	206.402897067809	-0.0799874135168586	0.0277948840058948	-2.87777468327965	0.00400491075201566	0.0227099274435108
1940	gene7718	GB53349	LOC408986	proteasome subunit alpha type-3	FBgn0023175	Proteasome alpha7 subunit	Prosalpha7	375.017696993617	-0.0800695292247027	0.024296275776943	-3.29554743121116	0.000982301197775339	0.00790455796062169
720	gene227	GB53199	LOC411799	N-acetylgalactosaminyltransferase 7	FBgn0030930	Polypeptide N-Acetylgalactosaminyltransferase 7	Pgant7	320.33320790562	-0.0801535907120458	0.0253376140406382	-3.16342298779553	0.00155925599616439	0.0112925714460469
2022	gene8045	GB19338	LOC410226	activating transcription factor of chaperone isoform X1	FBgn0000370	cryptocephal	crc	7395.88917991345	-0.0801683357153021	0.0169196532272427	-4.73817841527753	0.00000215647911419335	0.0000595155143766251
1608	gene6202	GB48111	LOC411695	proteasome subunit beta type-1	FBgn0002284	Proteasome beta6 subunit	Prosbeta6	603.918974677052	-0.080192983624428	0.0241102811623959	-3.32609076950553	0.000880732425000674	0.00724941540669891
1099	gene3994	GB47542	LOC409796	eukaryotic translation initiation factor 3 subunit J	FBgn0027619	eukaryotic translation initiation factor 3 subunit j	eIF3j	780.981020570533	-0.0804263293208255	0.0186164997548638	-4.32016385356292	0.0000155913388756785	0.000296207989097617
2445	gene992	GB47477	LOC726348	peroxisome assembly factor 2	FBgn0033564	Peroxin 6	Pex6	507.733579132001	-0.0804370856109006	0.0207191989382837	-3.88224881910245	0.00010349489797948	0.0013537132655716
1369	gene5144		LOC107964583	#N/A	#N/A	#N/A	#N/A	5701.75310535193	-0.0805664419039732	0.0316580537245575	-2.54489560871131	0.0109310411614264	0.0483826354277902
1411	gene5343	GB46066	LOC550824	nucleosome assembly protein 1-like 1 isoform X1	FBgn0015268	Nucleosome assembly protein 1	Nap1	1242.28233407281	-0.0806018361473256	0.0131814135266009	-6.11480976487584	0.000000000966722154081401	0.0000000984141392895509
2368	gene9491	GB43103	LOC409976	transmembrane emp24 domain-containing protein 5	FBgn0061492	logjam	loj	312.433230465553	-0.0806409216189627	0.0275672091212964	-2.92524793729175	0.00344181880050966	0.0204181784916436
153	gene10711	GB43544	LOC413110	DNA-directed RNA polymerases I, II, and III subunit RPABC1	FBgn0033571	Rpb5	Rpb5	245.795022064937	-0.080676640625921	0.0271871245202109	-2.96745764951884	0.00300273645848094	0.0184518846135712
537	gene1428	GB54978	LOC552644	lipoyl synthase, mitochondrial isoform X1	FBgn0029158	Lipoic acid synthase	Las	261.920896071784	-0.0806895541043215	0.0302658449227391	-2.66602681373347	0.00767535709316612	0.0366643551980326
814	gene272	GB54848	LOC412141	tumor suppressor candidate 3	FBgn0032015	Oligosaccharide transferase gamma subunit	Ostgamma	509.848658874621	-0.0807805404421826	0.0265298919841447	-3.04488764939036	0.00232767245010596	0.0153438689120913
1623	gene6268	GB47881	LOC409397	signal peptidase complex catalytic subunit SEC11A	FBgn0262801	twisted bristles roughened eye	twr	390.063667357083	-0.08103446172055	0.0306475706904228	-2.644074551262	0.00819146121427928	0.0384489160344879
1925	gene7651	GB53434	LOC411845	p21-activated protein kinase-interacting protein 1-like	FBgn0030630	-	CG12608	330.315145883933	-0.0812542412101508	0.0316178352171625	-2.56988628892737	0.0101731901446918	0.0457221552900328
113	gene10515	GB40278	LOC409736	probable methylmalonate-semialdehyde dehydrogenase	FBgn0023537	-	CG17896	566.056678923409	-0.0818150702833445	0.0296680737947736	-2.75768055753446	0.00582130543490092	0.0299655177523277
58	gene1025	GB47392	LOC413674	protein BCCIP homolog	FBgn0038183	-	CG9286	280.375291750358	-0.0818750072598816	0.0259713397587744	-3.15251381023654	0.00161871164445294	0.0116242617413327
1186	gene4401	GB44702	LOC725628	N-alpha-acetyltransferase 40	FBgn0039687	N(alpha)-acetyltransferase 40	Naa40	225.790159305652	-0.0820482363107639	0.0254030248486648	-3.22986088466061	0.00123850465324385	0.00945838903974123
52	gene10231	GB48245	LOC408407	translation machinery-associated protein 7 homolog	FBgn0026879	-	CG13364	207.525770651335	-0.0820930439605211	0.0260917537115566	-3.14632143427601	0.00165338187287182	0.0118000289617459
2353	gene9415	GB43151	LOC726757	replication protein A 14 kDa subunit	#N/A	#N/A	#N/A	257.336537027675	-0.0822617099476114	0.0298225739993244	-2.758370553443	0.00580903071365934	0.0299499524276627
1901	gene7538	GB42871	LOC409011	uncharacterized protein LOC409011	FBgn0032229	-	CG5045	264.548842591288	-0.0822794424931687	0.0227571485011413	-3.61554271568964	0.000299719046163589	0.0031833348692434
1488	gene5675	GB40273	LOC100576110	zinc finger protein GLI4 isoform X4	FBgn0039039	lame duck	lmd	297.864522608682	-0.0824640931953858	0.0318769531314529	-2.58695029149504	0.00968295599002371	0.0438844091089231
1770	gene696	GB44725	LOC552067	uncharacterized protein LOC552067	FBgn0033232	-	CG12159	192.547736773475	-0.0827313765410868	0.0279132563777923	-2.96387406117573	0.00303792588813324	0.0186279813909239
1028	gene3747	GB44031	Dl	dorsal protein isoform X1	FBgn0260632	dorsal	dl	710.549462392997	-0.0828307316903085	0.0287822380585883	-2.87784193576958	0.00400405709658347	0.0227099274435108
812	gene2716	GB46899	LOC552551	small integral membrane protein 14	FBgn0035020	-	CG13585	681.249074548373	-0.0833162165702414	0.0302312922546785	-2.75595948292113	0.00585202455606344	0.0300567334528703
534	gene142	GB50352	LOC412610	glutathione synthetase isoform X2	FBgn0052495	Glutathione synthetase 2	Gss2	269.808448935022	-0.0833313831552262	0.0231936476102691	-3.5928537225137	0.000327076215176885	0.00341012506084422
1634	gene6319	GB51396	LOC552717	hydroxysteroid dehydrogenase-like protein 2 isoform X1	FBgn0039537	-	CG5590	368.733606198577	-0.0836330202627174	0.0215760632278692	-3.87619462269146	0.00010610282706996	0.00138105245331435
1775	gene6997	GB41973	LOC551696	thioredoxin domain-containing protein 9	FBgn0037843	-	CG4511	282.219361867499	-0.0839319422359494	0.0247251616589022	-3.39459629804807	0.000687298643249043	0.00605509687979216
402	gene11900	GB50866	LOC409228	scavenger receptor class B member 1	FBgn0010435	epithelial membrane protein	emp	1576.05627806047	-0.0839478370576186	0.0305972557723617	-2.74363941923995	0.00607622400182089	0.0308848484237632
785	gene2581	GB49132	LOC410972	nuclear pore complex protein Nup54 isoform X1	FBgn0033737	Nucleoporin 54kD	Nup54	240.393670162133	-0.0839675110569525	0.0262973790641055	-3.19299922826011	0.0014080332284727	0.0104498158657558
16	gene10090	GB40252	LOC727025	DNA-directed RNA polymerases I, II, and III subunit RPABC4	FBgn0262954	Rpb12	Rpb12	252.50317652328	-0.0839951568628915	0.0312988500403927	-2.68364993456602	0.00728233134381827	0.0353184887780418
1621	gene6266	GB47886	LOC724264	NADH dehydrogenase	FBgn0037172	NADH dehydrogenase (ubiquinone) B14.5 A subunit-like	ND-B14.5AL	371.734011809826	-0.0842602398169475	0.0271758763546751	-3.10055281078183	0.00193159765411146	0.0133017678912041
2331	gene9361	GB45285	LOC413145	eukaryotic translation initiation factor 3 subunit F	FBgn0037270	eukaryotic translation initiation factor 3 subunit f1	eIF3f1	412.578926806191	-0.0842806065848752	0.0245276084067537	-3.43615264836291	0.000590038422245463	0.00535500808616551
1650	gene6391	GB40444	LOC409195	MIP18 family protein galla-1	FBgn0034543	galla-1	galla-1	284.522872564987	-0.0843692730323968	0.0228552090494619	-3.69146800844437	0.000222963444516861	0.00254065314654852
1297	gene4785	GB45703	LOC408866	uncharacterized aarF domain-containing protein kinase 1	FBgn0035039	aarF domain containing kinase	Adck	226.727206107925	-0.0843703761427141	0.0268826063943027	-3.13847455507867	0.00169829679201526	0.0120567899227873
1367	gene5115	GB48531	LOC725673	ribonucleoside-diphosphate reductase large subunit	FBgn0011703	Ribonucleoside diphosphate reductase large subunit	RnrL	338.286244042666	-0.0845757818175355	0.0251123605278972	-3.36789453638103	0.000757445646599302	0.00646954535700598
38	gene1018		LOC102655896	nucleoplasmin-like protein isoform X1	FBgn0016685	Nucleoplasmin	Nlp	1773.50976709582	-0.084577405665786	0.0210393585187427	-4.01996123553106	0.0000582077182469886	0.000866371707038971
1996	gene7943	GB54601	LOC412526	protein disulfide-isomerase A6 homolog	FBgn0025678	calcium-binding protein 1	CaBP1	1444.14605765426	-0.0846121291147831	0.0284736154760829	-2.97159765980036	0.00296254636497546	0.0182929564556088
1985	gene7883	GB46395	LOC409723	40S ribosomal protein S12, mitochondrial	FBgn0003714	technical knockout	tko	284.480976835046	-0.0846199136307428	0.0248229513087808	-3.40893846900507	0.000652161875957264	0.00580650066291653
788	gene2591	GB49073	LOC725829	uncharacterized protein LOC725829 isoform X3	FBgn0264443	-	CG43861	2269.58650616262	-0.0848848973568494	0.0294507861297712	-2.88226253054213	0.00394830618931737	0.0225787875405001
1622	gene6267	GB47880	Sod1	superoxide dismutase 1	FBgn0003462	Superoxide dismutase 1	Sod1	1712.28158999307	-0.084932482043235	0.0220080258690795	-3.85915949701614	0.000113777665264235	0.0014686301266344
493	gene12313	GB52673	LOC100577816	gamma-tubulin complex component 6 isoform X2	FBgn0026432	Grip163	Grip163	736.444037517966	-0.0849786751690377	0.0254183326863297	-3.34320414394216	0.000828169508026136	0.00691166060410676
2209	gene8836	GB49424	LOC724527	coiled-coil domain-containing protein 28A isoform X2	FBgn0031395	-	CG10874	318.249027999954	-0.0851486098149275	0.0263981449150501	-3.22555278368756	0.0012572964926859	0.00954215184122907
1261	gene4665	GB47815	LOC408860	haloacid dehalogenase-like hydrolase domain-containing protein 2	FBgn0032032	-	CG17294	333.368604210181	-0.0851513536552743	0.0294858544599921	-2.88787132727701	0.00387858500937424	0.0222626653383816
1819	gene7195	GB47191	LOC100576348	uncharacterized protein LOC100576348 isoform X2	#N/A	#N/A	#N/A	228.953299809731	-0.0852498535246786	0.0298054385857805	-2.860211342951	0.00423358767792455	0.023695355099836
686	gene2149	GB55365	LOC100577606	uncharacterized protein LOC100577606	#N/A	#N/A	#N/A	186.615062474617	-0.0854784720546891	0.033669782448279	-2.53872956221189	0.011125578640325	0.0490528059681586
868	gene2979	GB11862	LOC726175	nuclear protein 1	FBgn0032400	-	CG6770	3395.79681471885	-0.0855004757518319	0.0291693321367425	-2.93117700984772	0.00337680310709889	0.0201098688348257
1733	gene6801	GB19145	LOC726689	prefoldin subunit 1	FBgn0031776	Prefoldin 1	Pfdn1	401.996336369239	-0.0855208044164613	0.0240013935051873	-3.56315996394035	0.000366417239438675	0.00372668089611946
672	gene2087	GB49768	LOC551914	actin-like protein 6B	#N/A	#N/A	#N/A	539.40978041417	-0.0855350454365861	0.0333322296678009	-2.56613632778408	0.0102838400977893	0.0461042453241564
2043	gene813	GB46430	LOC724330	protein FAM45A	#N/A	#N/A	#N/A	160.657485852242	-0.085578767455951	0.03145272318957	-2.72086988907623	0.00651103831745193	0.0325130099415196
1836	gene7251	GB43750	LOC411936	prefoldin subunit 5	FBgn0038976	Prefoldin 5	Pfdn5	230.673068002195	-0.0855993552344369	0.0248181701464471	-3.4490598915767	0.000562541916600823	0.00517068979730791
670	gene2069	GB49757	Fabp	FABP-like protein	FBgn0037913	fatty acid binding protein	fabp	3114.29765372744	-0.0856300457518892	0.026552267845796	-3.22496165861203	0.00125989540844339	0.00954742370260715
640	gene1907	GB52352	LOC409871	WD repeat and HMG-box DNA-binding protein 1	FBgn0033890	Chromosome transmission fidelity 4	Ctf4	801.716503591309	-0.0857645133220257	0.0227942903976702	-3.76254368202626	0.000168193919521271	0.0020393040287124
329	gene11583	GB50157	LOC408528	colorectal mutant cancer protein isoform X2	FBgn0085433	-	CG34404	3655.68712156594	-0.0860470642064658	0.0291498231358698	-2.95188975265452	0.00315835674444176	0.0191470941737478
1100	gene4001	GB55107	LOC725337	tRNA modification GTPase GTPBP3, mitochondrial isoform X3	FBgn0039189	-	CG18528	374.317030274402	-0.0861695076127294	0.0260994710877036	-3.30158060763641	0.000961417052774364	0.00777127446927952
1241	gene4599	GB44536	LOC100576683	uncharacterized protein LOC100576683 isoform X1	FBgn0053958	-	CG33958	6781.14452203646	-0.0862369856067741	0.0317187325201267	-2.71880301497084	0.00655186138383278	0.0326413371158539
141	gene10676	GB43625	LOC724247	rRNA methyltransferase 3, mitochondrial	FBgn0036889	-	CG14100	178.834216492674	-0.0862686668315242	0.0291568731209526	-2.95877635690399	0.00308863162906794	0.0188514841115793
330	gene11585		LOC107965598	#N/A	#N/A	#N/A	#N/A	150.711745138759	-0.0865652182717899	0.0307186400868489	-2.81800294632345	0.00483233664110841	0.0262698965713858
1359	gene5088	GB48580	LOC724323	problable inactive peptidyl-prolyl cis-trans isomerase-like 6	#N/A	#N/A	#N/A	189.168343831539	-0.0867120457293	0.0338698109114468	-2.56015736125631	0.0104624776813749	0.046633868921816
2428	gene9834	GB49347	LOC411378	prostaglandin reductase 1	#N/A	#N/A	#N/A	417.18308585586	-0.086842415435406	0.0329276272609857	-2.63737240303073	0.00835510515450595	0.039081031522442
1967	gene7805	GB55970	LOC727275	proliferating cell nuclear antigen	FBgn0005655	Proliferating cell nuclear antigen	PCNA	354.315350138091	-0.0870606884562281	0.0190742290020992	-4.56430970010093	0.00000501140538368506	0.000117052111461787
697	gene2183	GB55626	LOC100576706	peptidyl-prolyl cis-trans isomerase D isoform X2	FBgn0036020	-	CG8336	150.746063851047	-0.0872267295824823	0.0310684558032244	-2.80756565871644	0.00499175027151157	0.0268256858465544
1525	gene5800	GB42567	LOC411229	venom dipeptidyl peptidase 4-like isoform X3	FBgn0259175	omega	ome	815.749414514725	-0.0874038359147214	0.0272841290035692	-3.20346806391685	0.00135783098821087	0.0101540916103835
1656	gene6400	GB15805	LOC724533	small nuclear ribonucleoprotein Sm D3	FBgn0023167	Small ribonucleoprotein particle protein SmD3	SmD3	441.514837556735	-0.0874613596436759	0.0262065788868576	-3.33738180863955	0.000845716826170059	0.00702550444280301
1946	gene7739	GB53398	LOC411293	zinc finger protein 622	FBgn0030878	-	CG6769	218.153336123207	-0.0875449464094948	0.0281620701008325	-3.1086119058736	0.00187968447075707	0.0130380959532097
1839	gene7271	GB15085	LOC411344	fasciclin-1 isoform X5	FBgn0285925	Fasciclin 1	Fas1	1793.49092262623	-0.0875516442410494	0.0306213645036122	-2.85916861185992	0.00424752951510025	0.0237487518121486
1066	gene3879		LOC726866	uncharacterized protein LOC726866 isoform X1	FBgn0032694	Misexpression suppressor of ras 3	MESR3	1366.09950859794	-0.087890428389756	0.02430675502236	-3.61588489738366	0.000299323363440856	0.00318226444816776
2336	gene937	GB55288	LOC408589	uncharacterized protein LOC408589 isoform X2	#N/A	#N/A	#N/A	754.968119197128	-0.0884495504488582	0.0226070475476134	-3.91247686203038	0.0000913542934807061	0.00122005467939393
1025	gene3724	GB44205	LOC411206	proteasome subunit beta type-5	FBgn0029134	Proteasome beta5 subunit	Prosbeta5	584.563743997697	-0.0884733365662309	0.0203910090700452	-4.33884052830912	0.0000143236409423194	0.000277997139224044
1070	gene3897	GB52977	LOC552336	UBX domain-containing protein 1	FBgn0035830	-	CG8209	339.31871523147	-0.0885474048391365	0.0292664926342312	-3.02555574204913	0.00248176654085194	0.0161232647455348
774	gene250	GB53247	LOC552602	transmembrane emp24 domain-containing protein	FBgn0029709	CHOp24	CHOp24	519.475592994901	-0.0886208369667026	0.0274064815772871	-3.23357220140751	0.00122252429799337	0.00936285287412805
2273	gene9131	GB45171	LOC551283	SUMO-conjugating enzyme UBC9-B	FBgn0010602	lesswright	lwr	804.128840252691	-0.0886527405666918	0.0187619923956128	-4.72512400055239	0.00000229974981690541	0.0000626681825106724
905	gene3152	GB41252	LOC724559	cell cycle checkpoint protein RAD17	FBgn0025808	Rad17	Rad17	321.756473304857	-0.0886802623438888	0.0256848511636462	-3.45262901384474	0.000555151931638605	0.00513337146042176
217	gene11027	GB52741	LOC726670	RING finger protein 207 isoform X2	#N/A	#N/A	#N/A	1020.01741676431	-0.0886933724649209	0.0297032813511489	-2.98597893668371	0.00282672112578877	0.0177039685775879
2152	gene8583	GB43942	LOC411889	putative serine protease K12H4.7	FBgn0035726	-	CG9953	425.931255136501	-0.0892881774227562	0.0230032786815606	-3.88154135150871	0.000103796497883424	0.00135601453832933
1597	gene6143	GB44311	Arp1	actin related protein 1	FBgn0000042	Actin 5C	Act5C	8089.27306088874	-0.0893364789769235	0.0263841347501897	-3.38599237089937	0.000709213552696921	0.00618684191362366
1417	gene5391	GB53550	LOC408875	heat shock protein beta-1 isoform X2	FBgn0031037	-	CG14207	4145.05611053052	-0.0896296450643032	0.0267239751945903	-3.35390391630234	0.000796800259615915	0.00671215581695187
1952	gene7757	GB53389	LOC411542	signal recognition particle receptor subunit alpha homolog	FBgn0010391	GTP-binding protein	Gtp-bp	916.00807896313	-0.0898076897537635	0.0205113407583781	-4.37844072758044	0.0000119531439645221	0.000238863660224366
2324	gene9328	GB44894	LOC411863	dehydrogenase/reductase SDR family member 7	FBgn0031360	-	CG31937	507.944683751762	-0.0899495971645233	0.0254043228312595	-3.54072012712112	0.000399036613086339	0.00397599639133396
689	gene2155		LOC725718	cofilin/actin-depolymerizing factor homolog	FBgn0011726	twinstar	tsr	1804.37865922445	-0.0900890612555182	0.0197774621794158	-4.55513758227698	0.00000523513023335595	0.00012175062575031
965	gene3448	GB49537	LOC408815	probable DNA mismatch repair protein Msh6	FBgn0036486	Msh6	Msh6	368.793825890372	-0.0901002257172011	0.0255087564531626	-3.53212928598213	0.000412227762535252	0.00408480237421295
206	gene10959	GB52698	LOC725310	synaptobrevin-1	FBgn0003660	Synaptobrevin	Syb	421.628860239209	-0.0901793533271785	0.0303478050327028	-2.97152803077525	0.00296321822670783	0.0182929564556088
2421	gene9787	GB40700	LOC100576956	metalloproteinase inhibitor 3	FBgn0025879	Tissue inhibitor of metalloproteases	Timp	2941.70059708566	-0.0904719572830984	0.0268838258087178	-3.36529324088094	0.000764623491785548	0.00651227474337636
25	gene10121		LOC107965449	ras-related protein RabJ isoform X1	FBgn0015372	RabX1	RabX1	120.700984573956	-0.090531467670842	0.0350243036720587	-2.5848184882849	0.00974302740856255	0.0440397000864901
2047	gene8136	GB54254	LOC551516	uncharacterized protein LOC551516	FBgn0010894	sinuous	sinu	193.294908091638	-0.0906872473802882	0.0324716623303537	-2.79281197425843	0.00522520545198222	0.0277349690272209
208	gene10966	GB19003	LOC552579	proteasome subunit beta type-3	FBgn0026380	Proteasome beta3 subunit	Prosbeta3	351.250156190297	-0.0907798142868241	0.024879598637512	-3.648765223646	0.000263503773717544	0.00286640042559074
2425	gene9809	GB40704	LOC552070	dynein intermediate chain 2, ciliary isoform X2	FBgn0034566	-	CG9313	265.008672037388	-0.0908342366754657	0.0325559984904215	-2.7900921761681	0.00526930375589929	0.027849215206877
1086	gene3949	GB53014	LOC410982	protein croquemort	#N/A	#N/A	#N/A	2217.90527565004	-0.0909247868577903	0.0268224065281851	-3.38988176777673	0.000699227735169189	0.0061244857875087
391	gene1185	GB45496	LOC725980	28S ribosomal protein S36, mitochondrial	FBgn0265177	-	CG44242	138.371171305553	-0.0911080121928254	0.0318813413054947	-2.85772205503546	0.00426693965914185	0.0238079347785935
2244	gene8972	GB47309	LOC727405	interaptin	#N/A	#N/A	#N/A	212.615135087617	-0.0911331336356479	0.0274641455600063	-3.31825847035843	0.000905806227551589	0.00740496591023424
508	gene1306	GB51585	LOC100578551	39S ribosomal protein L34, mitochondrial	FBgn0083983	mitochondrial ribosomal protein L34	mRpL34	173.691878561288	-0.0913782536126897	0.0323034696476543	-2.82874423736476	0.0046731028493423	0.0255976918006359
1316	gene4862	GB45569	LOC726620	transcription factor BTF3 homolog 4	FBgn0000181	bicaudal	bic	1260.16779547881	-0.091452722929308	0.0189709095475412	-4.82068203952621	0.00000143068234623472	0.0000424134428522497
35	gene10176	GB54716	LOC409845	potassium voltage-gated channel subfamily H member 8 isoform X2	FBgn0011589	Eag-like K[+] channel	Elk	1085.66500377808	-0.091813619247904	0.0285823749872296	-3.21224598337002	0.00131701557332799	0.0099041071670016
875	gene300	GB54830	LOC551202	intraflagellar transport protein 52 homolog	FBgn0031829	Intraflagellar transport 52	IFT52	190.961211695914	-0.0919036202211441	0.0309160371504007	-2.97268436358936	0.00295207858167948	0.018286957505685
2395	gene9645	GB48304	LOC100578660	eukaryotic translation initiation factor 2 subunit 2 isoform X2	FBgn0004926	eukaryotic translation initiation factor 2 subunit beta	eIF2beta	977.448772410298	-0.0919150282567076	0.0248395237491076	-3.70035388701886	0.000215299015259764	0.00248028690492102
1542	gene5899	GB49621	LOC412394	alpha-L-fucosidase isoform X2	FBgn0285958	alpha-L-fucosidase	Fuca	1204.91895505236	-0.0919283017667327	0.0194840997063252	-4.71811903820681	0.00000238035207453609	0.0000645386412972838
184	gene10856	GB54112	LOC413601	adenine phosphoribosyltransferase	FBgn0000109	Adenine phosphoribosyltransferase	Aprt	165.901241561233	-0.0920011829513384	0.0335576329318797	-2.74158738007822	0.00611430955209981	0.0310133771578164
2174	gene8694		LOC102656136	prefoldin subunit 4	FBgn0035603	Prefoldin 4	Pfdn4	232.674448817049	-0.0920678969913951	0.024462416116296	-3.76364691671084	0.000167453273176638	0.00203260772873915
517	gene1352	GB55017	LOC410784	putative GTP-binding protein 6	FBgn0039339	-	CG5116	240.347736455028	-0.0921082971432439	0.0310192065496128	-2.96939565478324	0.00298386131335167	0.0183783375755581
480	gene12245	GB45978	LOC551652	dynein light chain Tctex-type 1	FBgn0024432	Dynein light chain 90F	Dlc90F	163.951857319675	-0.0926723049891988	0.0334326597612484	-2.77190943379906	0.00557285391655722	0.0289675658061508
2398	gene966	GB47463	LOC411704	guanine nucleotide-binding protein G(i) subunit alpha	FBgn0001104	G protein alpha i subunit	Galphai	136.812915113647	-0.0927872339030266	0.0361694093209753	-2.56535109765306	0.0103071450347877	0.0461173636845514
2455	gene9968	GB17084	LOC724243	fasciclin-3 isoform X5	FBgn0000636	Fasciclin 3	Fas3	2853.38486901997	-0.0933498046738337	0.027188978877106	-3.43336927421123	0.000596129590509817	0.00538763351021058
2056	gene8159	GB52625	LOC412916	ETS-like protein pointed isoform X2	FBgn0003118	pointed	pnt	1833.21687939931	-0.0935142557776323	0.0335940210976286	-2.7836577081936	0.00537497246230752	0.0281970480509288
1807	gene7118	GB51768	LOC412959	uncharacterized protein LOC412959	FBgn0036333	MICAL-like	MICAL-like	863.668876849916	-0.0935991862056137	0.0234439710266245	-3.99246297051453	0.0000653905466366703	0.000951144576144581
2051	gene8144	GB52632	LOC552639	acylphosphatase-1	FBgn0085190	-	CG34161	256.626188493664	-0.0936052581200162	0.0254140146796694	-3.68321413597428	0.000230311531988838	0.00260786121898379
1889	gene7469	GB42652	LOC552421	inner centromere protein A isoform X4	FBgn0265191	Glycogenin	Gyg	579.74564579238	-0.0936912148031242	0.0284917130895078	-3.28836720027293	0.00100770312687288	0.00806087801488897
2140	gene8541	GB46614	LOC413310	F-actin-monooxygenase Mical isoform X1	FBgn0053208	Molecule interacting with CasL	Mical	1567.11906436117	-0.0937693127203213	0.0360028850604715	-2.60449440545733	0.00920099230848199	0.0420889817722888
269	gene11267	GB54432	LOC410151	retinal homeobox protein Rx2	FBgn0011701	reversed polarity	repo	2751.66469181704	-0.0938265748547677	0.0356326502094324	-2.63316296439636	0.00845937474179362	0.0394661101766947
1592	gene6126	GB44358	LOC100578975	dynein regulatory complex subunit 3	FBgn0032163	TbCMF46	TbCMF46	126.9078031672	-0.0940182650062252	0.0328546297114518	-2.86164433542388	0.00421449556360971	0.0236271852080274
12	gene10078	GB47901	LOC727118	cytochrome P450 302a1, mitochondrial	FBgn0000449	disembodied	dib	291.667416979245	-0.0940527320668758	0.0342530880421145	-2.74581760194109	0.0060360311636292	0.0307529803053459
734	gene2346	GB55477	LOC552593	39S ribosomal protein L19, mitochondrial	FBgn0037608	mitochondrial ribosomal protein L19	mRpL19	122.384347559201	-0.0942210347726414	0.0323994961602851	-2.90810185153855	0.00363629884755863	0.0212794473232132
1137	gene4183	GB46772	LOC725146	very-long-chain enoyl-CoA reductase isoform X2	FBgn0035471	Sc2	Sc2	344.750029650778	-0.0946591347294838	0.0300808975314314	-3.14681882847993	0.00165057199836793	0.0117927164432086
2382	gene9578	GB40232	LOC409954	peroxiredoxin 1	FBgn0040309	thioredoxin peroxidase 1	Jafrac1	2043.69961226801	-0.0948471737787515	0.0239580440152313	-3.95888636478222	0.0000753000509507523	0.00105664869936225
1724	gene6753	GB41842	LOC552503	PDZ domain-containing protein GIPC3	FBgn0010504	kermit	kermit	208.72632272372	-0.0948519748066314	0.0338765321776667	-2.79993165502233	0.00511134272711044	0.0272512348657356
1294	gene4767	GB45673	LOC725899	alpha-N-acetylgalactosaminidase	FBgn0032192	-	CG5731	624.190557634511	-0.0951015556462301	0.0356015148665957	-2.67127834314326	0.0075562959678993	0.0362238959527327
2371	gene9504	GB43095	LOC410271	BMP-binding endothelial regulator protein	FBgn0000395	crossveinless 2	cv-2	1050.7396552631	-0.0951614204846277	0.0253704263530142	-3.75087982994506	0.000176215144419177	0.0021151697702195
2370	gene950	GB47436	LOC726218	acetyl-CoA acetyltransferase, mitochondrial	FBgn0029969	-	CG10932	450.98600863798	-0.0952342594124814	0.0282431138665726	-3.37194616225362	0.000746390371704107	0.00641776772992751
323	gene1154		LOC102656224	uncharacterized protein LOC102656224	#N/A	#N/A	#N/A	951.580659471106	-0.0953054821173711	0.025352549275021	-3.75920705580769	0.000170452730220836	0.0020627493760445
154	gene10712	GB43543	GluCl	glutamate-gated chloride channel isoform X3	FBgn0024963	GluClalpha	GluClalpha	13433.1738326797	-0.0953479254776667	0.0189493904906477	-5.03171463613696	0.00000048611246874405	0.000017602817618178
1536	gene5878		LOC113218892	28S ribosomal protein S21, mitochondrial	FBgn0044511	mitochondrial ribosomal protein S21	mRpS21	120.970894652223	-0.0957357418556371	0.033849989714038	-2.82823547848625	0.00468053641373018	0.0256254025573629
859	gene2928		LOC102656442	splicing factor 3B subunit 5	FBgn0040534	Splicing factor 3b subunit 5	Sf3b5	121.252101814625	-0.0958831359256122	0.0350028704849435	-2.73929350928109	0.0061571378535643	0.0311640124661409
2078	gene8259	GB51088	LOC408288	isovaleryl-CoA dehydrogenase, mitochondrial	FBgn0035911	-	CG6638	220.639437306645	-0.0959725702116359	0.0348971655493456	-2.75015373600839	0.00595673104507629	0.0304640211883499
1003	gene3651	GB50448	LOC100578248	uncharacterized serine-rich protein C215.13	FBgn0039804	-	CG15544	552.197933059324	-0.0960154926758174	0.0304112625627409	-3.15723467507242	0.00159273108597114	0.0114611814382636
1108	gene4042		LOC411058	uncharacterized protein LOC411058	FBgn0023545	Phosphatidylinositol glycan anchor biosynthesis class K	PIG-K	573.942265666264	-0.0961407453444468	0.0331964109581315	-2.8961186637225	0.00377809507554002	0.0219074373090195
993	gene360	GB40843	LOC411407	leucine-rich repeat-containing protein 47	#N/A	#N/A	#N/A	320.743882922276	-0.0962692967255245	0.0273877903691801	-3.51504431090789	0.000439680619055399	0.00428212415182925
586	gene163	GB50367	LOC726235	lymphoid-specific helicase	#N/A	#N/A	#N/A	239.643026457407	-0.0962706051262938	0.0267508659955211	-3.59878462037126	0.000319707824910055	0.00334299141337636
2207	gene883	GB52133	LOC725885	Krueppel-like factor 7	FBgn0040765	luna	luna	2766.62558202617	-0.0965961263493448	0.0272575115247572	-3.54383510987823	0.000394351796112268	0.00394388344008108
1401	gene5307	GB46039	LOC550827	tubulin alpha-1 chain	#N/A	#N/A	#N/A	4873.37728331278	-0.0967274071024732	0.0311619164259734	-3.10402626655693	0.00190906381657824	0.0131633914662593
2449	gene994	GB47478	Gtpx1	glutathione peroxidase-like 1 isoform X1	FBgn0035438	PHGPx	PHGPx	1167.4837072851	-0.0967472507278529	0.0243462916564175	-3.97379823149991	0.0000707354909632941	0.00100435089866435
233	gene11105	GB41704	LOC727232	uncharacterized protein LOC727232 isoform X9	FBgn0034420	-	CG10737	2522.2519614699	-0.096886764584313	0.0314693447239633	-3.07876650861864	0.00207859520904612	0.0140804274330299
1971	gene7818	GB56034	LOC408304	nuclear migration protein nudC	FBgn0021768	nudC	nudC	1157.69968295742	-0.0970033727645205	0.0246967317338425	-3.9277817733103	0.0000857329483138532	0.00116078324373248
285	gene11332		LOC102653759	zinc finger CCHC domain-containing protein 4	FBgn0033948	-	CG12863	240.81811498676	-0.0971504107550379	0.0289145641789465	-3.35991267770087	0.000779671115372259	0.00661172572073294
1106	gene4033	GB44400	LOC726806	uncharacterized protein LOC726806 isoform X2	FBgn0034266	-	CG4975	156.236548627385	-0.0971639986028261	0.0383850817869139	-2.53129585973556	0.0113641946836792	0.0498095145538514
1817	gene7185		LOC102656685	39S ribosomal protein L42, mitochondrial	FBgn0033480	mitochondrial ribosomal protein L42	mRpL42	166.377517128854	-0.0973396861806327	0.0325905802080891	-2.98674296557852	0.00281966681715686	0.0176901305953138
2363	gene9469	GB43115	LOC725352	U6 snRNA-associated Sm-like protein LSm7 isoform X1	FBgn0261068	Like Sm 7	LSm7	162.769666081991	-0.0974537803611631	0.0266855088992875	-3.65193636474983	0.0002602703869491	0.00285714928338528
1219	gene452	GB40800	LOC727074	signal peptidase complex subunit 3	FBgn0039172	Spase 22/23-subunit	Spase22-23	382.275086029291	-0.097545449493454	0.022358729192968	-4.36274569326296	0.0000128440214054642	0.000253381782424797
2335	gene9369	GB45288	LOC552835	glutaredoxin-related protein 5, mitochondrial	FBgn0030584	-	CG14407	140.913924720727	-0.0978532638119937	0.0288217444284202	-3.39511940559378	0.00068598675707969	0.0060527253439468
2323	gene9327	GB45264	LOC411862	28S ribosomal protein S2, mitochondrial	FBgn0031639	mitochondrial ribosomal protein S2	mRpS2	158.646255935975	-0.0979547067157603	0.0355220260177539	-2.75757657141522	0.00582315732801697	0.0299655177523277
1209	gene4484	GB44654	LOC726828	SPRY domain-containing SOCS box protein 3	FBgn0036549	-	CG10516	187.356864420858	-0.098062777027151	0.0270216196639574	-3.6290488226341	0.00028446744211745	0.00304834971985044
1183	gene438	GB40807	LOC724585	uncharacterized protein LOC724585	FBgn0030991	-	CG7453	283.345743044715	-0.0982301614861275	0.0252056437500357	-3.89714948208725	0.0000973315470867983	0.0012903006444885
855	gene2905	GB53668	LOC413997	translocator protein	FBgn0031263	Translocator protein	Tspo	196.361450598018	-0.0983418132020267	0.0313957928401652	-3.13232456662844	0.00173428037634437	0.0122486259147117
1042	gene3797	GB44160	LOC725102	protein dpy-30 homolog	FBgn0035491	Dpy-30-like 2	Dpy-30L2	169.8519783658	-0.0983753034905485	0.029321250598297	-3.35508552613585	0.000793404508834499	0.00670448555585989
2372	gene9505	GB43094	LOC726019	LOW QUALITY PROTEIN: protein PTHB1-like	FBgn0036829	Ionotropic receptor 75d	Ir75d	428.376581148115	-0.0984473366932899	0.0314064978738348	-3.13461682638954	0.00172078719219191	0.0121896505074907
1052	gene3830	GB44138	LOC410999	L-2-hydroxyglutarate dehydrogenase, mitochondrial isoform X1	FBgn0032729	L-2-hydroxyglutarate dehydrogenase	L2HGDH	479.345470219896	-0.0984483900242986	0.0247609702298884	-3.97595042158178	0.0000700987295282777	0.000997701280939892
1013	gene3693	GB43999	LOC552429	peroxiredoxin-5, mitochondrial	FBgn0038570	Peroxiredoxin 5	Prx5	444.441860176562	-0.0984692070131878	0.0240741890011113	-4.09023984187555	0.0000430927336353171	0.00068065358186699
1479	gene5629	GB45381	LOC727310	putative sodium-coupled neutral amino acid transporter 7	#N/A	#N/A	#N/A	139.015505408801	-0.0987930135130904	0.028590606776779	-3.45543605577931	0.000549403492431752	0.00509768967053399
195	gene10899	GB54168	LOC726492	transcription factor MafG	FBgn0034534	maf-S	maf-S	96.7001611149437	-0.0988139910290329	0.0348564193201031	-2.83488645582258	0.00458419753934411	0.0251874112255918
1653	gene6397	GB40439	crh-BP	corticotropin releasing hormone binding protein	FBgn0039770	-	CG15537	515.869138649923	-0.099001245008635	0.0299883232557765	-3.30132645844295	0.00096228844109269	0.00777249593400541
1739	gene6829	GB41881	LOC411856	U3 small nucleolar ribonucleoprotein protein IMP4	FBgn0039274	-	CG11920	136.584679169603	-0.0990268403493708	0.034167823656346	-2.89824840309893	0.0037525325169893	0.0218059118959782
200	gene10932	GB52688	LOC409862	serine/arginine-rich splicing factor 2	FBgn0265298	SR family splicing factor SC35	SC35	1479.72085648566	-0.0990782603724208	0.0206478063186406	-4.79848846136134	0.00000159867516064937	0.0000464994707778097
1899	gene7515	GB42865	LOC100577409	solute carrier organic anion transporter family member 3A1	FBgn0036732	Organic anion transporting polypeptide 74D	Oatp74D	2373.31973504718	-0.0990869422637763	0.0271872031121529	-3.64461698597762	0.000267790307040513	0.00290716821254947
850	gene2896	GB53703	LOC724188	protein transport protein Sec61 subunit beta	FBgn0010638	Sec61 beta subunit	Sec61beta	467.323620094409	-0.0992187649321197	0.0377196745766201	-2.63042473313433	0.00852782508281378	0.0396483242001911
1227	gene4563		LOC107964437	THAP domain-containing protein 4	#N/A	#N/A	#N/A	131.846379694768	-0.0994274065678739	0.0300717890476649	-3.30633493106372	0.000945250261871524	0.00766355790823112
256	gene1123	GB40022	LOC725458	hydroxylysine kinase	FBgn0086909	-	CG31751	366.22116154041	-0.0999268315756431	0.0275240740663543	-3.63052473026857	0.000282845600740631	0.0030370018682509
237	gene11137	GB41686	Tom7	translocase of outer membrane 7	FBgn0033357	Translocase of outer membrane 7	Tom7	183.915037381534	-0.100140926110271	0.0317014668653904	-3.15887357943042	0.00158380176869198	0.011424334816815
943	gene3351	GB53136	LOC551918	chromatin assembly factor 1 subunit B	FBgn0033526	Chromatin assembly factor 1, p105 subunit	Caf1-105	222.609303431256	-0.100233389177601	0.0275196496143875	-3.64224801485836	0.000270267490809753	0.00291645649332805
638	gene1898	GB52347	LOC552075	saccharopine dehydrogenase-like oxidoreductase	FBgn0037298	Saccheropin dehydrogenase 1	Sccpdh1	2505.89924015237	-0.100286815245543	0.0192639964981584	-5.20591951182767	0.00000019303830959513	0.00000816892705427862
2299	gene9247	GB44938	LOC726781	ubiquitin-like-conjugating enzyme ATG10 isoform X6	FBgn0040780	Autophagy-related 10	Atg10	162.622059075292	-0.100741111785889	0.0295543406317086	-3.40867397588987	0.000652794451246379	0.00580734123940616
227	gene11082		LOC100577180	uncharacterized protein LOC100577180	#N/A	#N/A	#N/A	123.717381533124	-0.100779926812295	0.0368509530338564	-2.73479838417489	0.006241849461015	0.0314840357667116
2265	gene9071		LOC107965147	uncharacterized protein LOC107965147	FBgn0032129	junctophilin	jp	3880.44872895186	-0.100802263799107	0.0338505648194869	-2.9778606158169	0.00290267955185718	0.0180743306659497
352	gene11689	GB50024	LOC408512	origin recognition complex subunit 1	FBgn0022772	Origin recognition complex subunit 1	Orc1	151.644375322299	-0.10114171231011	0.0314840556955159	-3.21247406268928	0.001315970304955	0.0099041071670016
2039	gene8117	GB54243	LOC551072	carbonyl reductase	#N/A	#N/A	#N/A	483.614130087995	-0.101182135690046	0.0263597980976677	-3.8385019230856	0.000123787245248366	0.00156782648295202
361	gene1173	GB45505	LOC725609	heat shock factor binding protein 1-like	FBgn0032429	-	CG5446	272.58182313918	-0.101297539495297	0.0228269866642474	-4.43762205608825	0.00000909581460054984	0.00019087431932513
2114	gene8415	GB50874	LOC551360	transcription factor Ken isoform X2	FBgn0011236	ken and barbie	ken	1129.29865278744	-0.101703408537425	0.0301425319227404	-3.37408313270116	0.000740619973204868	0.00638341064764675
245	gene1117	GB40030	LOC724496	adenylyltransferase and sulfurtransferase MOCS3	FBgn0032054	Ubiquitin activating enzyme 4	Uba4	86.0254238992562	-0.102167145263277	0.0383281280297784	-2.66559183855523	0.00768529372369048	0.0366793474446457
683	gene2131	GB55355	LOC552124	CD151 antigen	FBgn0036769	Tetraspanin 74F	Tsp74F	366.875855010388	-0.102389267898325	0.0332367025263058	-3.08060848747817	0.00206578082820058	0.0140024126363772
2105	gene8392	GB50891	LOC409650	solute carrier organic anion transporter family member 2A1	FBgn0034716	Organic anion transporting polypeptide 58Dc	Oatp58Dc	507.570981200486	-0.102475994875197	0.037924071845787	-2.70213587011176	0.00688956022415064	0.0339011602274554
387	gene11831	GB49947	LOC410573	synaptogenesis protein syg-2 isoform X5	FBgn0083950	sidestep VI	side-VI	441.783655049613	-0.102640037991379	0.0317830757607989	-3.22939286190719	0.00124053352687236	0.00946718337233352
1439	gene5471		LOC102655284	uncharacterized protein LOC102655284	FBgn0051133	Seryl-tRNA synthetase-like insect mitochondrial protein	Slimp	157.136792399944	-0.102755471011317	0.0298602888859385	-3.44120820142854	0.000579122732530855	0.00528706717998347
1444	gene5488	GB45476	LOC725881	uncharacterized protein LOC725881	FBgn0031505	NADH dehydrogenase (ubiquinone) B14.5 B subunit	ND-B14.5B	425.130836463087	-0.102965669977303	0.0248490055669691	-4.14365354379296	0.0000341816025458459	0.000558023711153136
679	gene2111	GB49784	LOC551395	acetyl-CoA acetyltransferase, cytosolic	FBgn0035203	-	CG9149	309.147211269748	-0.102994470422835	0.0338735127878733	-3.04056066070911	0.00236138118745278	0.0154997958599774
950	gene338	GB40861	LOC724327	uncharacterized protein LOC724327 isoform X3	FBgn0030026	sniffer	sni	109.771003539122	-0.103096726363866	0.0360147531614806	-2.86262482215572	0.00420147733110302	0.0235890436420045
499	gene1259	GB51625	LOC724638	H/ACA ribonucleoprotein complex subunit 3	FBgn0033548	-	CG7637	67.0830169661398	-0.103369635991565	0.0376726749179453	-2.7438889385135	0.00607160756161199	0.0308759270487064
1006	gene3656	GB50447	LOC725701	sialin-like isoform X2	#N/A	#N/A	#N/A	806.094134281291	-0.103633958198288	0.0313432078177677	-3.30642475399536	0.000944947262599081	0.00766355790823112
2305	gene9275	GB45230	LOC410266	replication factor C subunit 5 isoform X1	FBgn0032244	Replication factor C subunit 3	RfC3	172.0151801757	-0.103794216461554	0.0346115234697302	-2.99883408923992	0.00271014843477558	0.0171626829575488
219	gene11036	GB41744	LOC100576374	protein MMS22-like isoform X2	FBgn0023513	-	CG14803	153.707281411796	-0.103943805811056	0.0346009365816104	-3.0040749205124	0.00266389717764215	0.0169593595539448
1398	gene5287	GB42960	LOC409977	uncharacterized protein LOC409977	FBgn0031070	-	CG12702	266.996559148117	-0.104019871457788	0.0385797230857701	-2.69623167658649	0.00701288722858712	0.0343380545638071
1507	gene5748	GB46259	LOC724262	putative peroxisomal biogenesis factor 10	FBgn0035233	Peroxin 10	Pex10	88.4229449904413	-0.104111722116799	0.0374782757265385	-2.77792187870257	0.00547077695637774	0.0286161677829724
1470	gene560	GB41085	LOC727267	tektin-B1 isoform X2	FBgn0034816	-	CG3085	114.965727424266	-0.104323064766143	0.0381251222946086	-2.73633390497728	0.00621279496887694	0.0313868307627112
2367	gene9485	GB43214	LOC413097	dynein heavy chain 12, axonemal	FBgn0013811	Dynein heavy chain at 62B	Dhc62B	259.077047549688	-0.105441420441216	0.0404787012300623	-2.60486174795816	0.00919113385414013	0.042061715614939
292	gene11363	GB49458	LOC411849	probable sulfite oxidase, mitochondrial	FBgn0030966	Sulfite oxidase	Suox	349.218465456739	-0.105614380107279	0.0305686441562892	-3.45499066191163	0.000550311881999338	0.00510173154523613
622	gene1814	GB50738	LOC725530	uncharacterized protein LOC725530	#N/A	#N/A	#N/A	407.671534342204	-0.105989206904982	0.0295463996261537	-3.58721225753555	0.000334232242874607	0.00347131870342626
354	gene11713	GB50014	LOC726041	DNA-directed primase/polymerase protein isoform X2	#N/A	#N/A	#N/A	129.983736634763	-0.106241292762303	0.0363239524070697	-2.92482744090441	0.00344647277623843	0.020434553696917
476	gene12223	GB45612	LOC100576384	tyrosine-protein phosphatase 10D isoform X4	FBgn0004370	Protein tyrosine phosphatase 10D	Ptp10D	2431.10690009032	-0.106353223015529	0.029129494950032	-3.65104932982752	0.000261171065726861	0.00285831335726019
453	gene12149		LOC102656292	#N/A	#N/A	#N/A	#N/A	253.825997733702	-0.106665487974453	0.0331756754337649	-3.21517155505725	0.00130366585699115	0.00982392336787117
2333	gene9364	GB45286	LOC551211	elongation factor 1-gamma	FBgn0029176	eukaryotic translation elongation factor 1 gamma	eEF1gamma	1528.24815301478	-0.107354028631558	0.029021930524294	-3.69906573036874	0.000216394558896911	0.00248416349474102
1841	gene7277	GB44842	LOC409024	tropomodulin isoform X1	FBgn0082582	tropomodulin	tmod	2927.63782202515	-0.107355994079188	0.0231502539117791	-4.63735708853561	0.00000352892444532528	0.0000891817885000118
992	gene3585	GB50480	LOC725011	cytochrome c oxidase assembly protein COX18, mitochondrial isoform X3	FBgn0035960	-	CG4942	146.785355999285	-0.107885427854145	0.0328395726266394	-3.28522630549181	0.00101900489550923	0.00813319661792909
2044	gene8130	GB54266	LOC412363	cilia- and flagella-associated protein 20	FBgn0032248	Basal body up regulated gene 22	Bug22	209.927258239877	-0.108266603067393	0.0347692491887341	-3.11386082798917	0.00184656568161412	0.0128923535025061
1064	gene3872	GB44096	PIH1D1	PIH1 domain-containing protein 1	FBgn0032455	Pih1D1	Pih1D1	96.5897712435966	-0.108793052958281	0.042990580269625	-2.53062536667244	0.0113859387583753	0.0498643121516345
2090	gene8325	GB50924	LOC413792	nucleoprotein TPR isoform X2	FBgn0031313	-	CG5080	697.183194507027	-0.108967991458077	0.0261154475877253	-4.17254925813692	0.0000301210452756157	0.000505499532766982
310	gene11468	GB50519	LOC412554	transmembrane emp24 domain-containing protein eca	FBgn0069242	eclair	eca	425.550896247348	-0.108999013125323	0.0296137979738073	-3.68068334975914	0.000232609726952109	0.00262561879031403
559	gene1496	GB53918	LOC413255	2-methoxy-6-polyprenyl-1,4-benzoquinol methylase, mitochondrial	FBgn0030460	-	CG2453	120.209421275528	-0.109285444284724	0.0371596406348231	-2.94097150612135	0.00327184629149784	0.0196912957788919
1395	gene5264	GB46337	LOC411156	elongator complex protein 4 isoform X2	FBgn0031711	-	CG6907	124.797922819755	-0.109405549619029	0.0375710070044089	-2.91196745421782	0.0035916005534313	0.0211094561939418
424	gene12007		LOC409638	elongation of very long chain fatty acids protein AAEL008004 isoform X1	FBgn0051522	-	CG31522	336.818082506894	-0.109657027215966	0.0404138928371546	-2.71334977943903	0.00666067597531629	0.0330765552000175
2246	gene8981	GB47315	LOC727424	mitochondrial thiamine pyrophosphate carrier	FBgn0037852	Thiamine pyrophosphate carrier protein 1	Tpc1	86.4267681206194	-0.109734438578094	0.0414967653265644	-2.64440945491834	0.00818335975918062	0.0384443339840305
2362	gene9467	GB43116	LOC409762	sarcoplasmic calcium-binding protein 1	FBgn0020908	Sarcoplasmic calcium-binding protein 1	Scp1	219.358492375546	-0.10982845058837	0.0278495398768842	-3.94363609143612	0.0000802554133483135	0.00110629105828659
1043	gene3799	GB44059	LOC409115	probable dolichol-phosphate mannosyltransferase	FBgn0032799	-	CG10166	229.875124151727	-0.110084065740986	0.0338647573966196	-3.25069701376258	0.00115122473749906	0.00893731377147653
2431	gene9840		LOC107965363	#N/A	#N/A	#N/A	#N/A	75.9161157768115	-0.110325166958454	0.0419817791624117	-2.62792976285372	0.00859062512697933	0.0398887417148167
2319	gene9320	GB45261	LOC409329	mannose-1-phosphate guanyltransferase beta	FBgn0037279	-	CG1129	907.618815626683	-0.11033669617774	0.0336765779839379	-3.27636306249302	0.00105153291088943	0.00836806168245415
197	gene10906	GB54165	LOC552776	signal recognition particle subunit SRP68	FBgn0035947	Signal recognition particle protein 68	Srp68	379.017170982526	-0.110389431204374	0.0301306596558156	-3.66369115264517	0.00024860652792019	0.00275715626185691
1131	gene4166	GB46785	LOC552102	proteasome assembly chaperone 1	FBgn0037378	-	CG2046	74.6386782110851	-0.110599563645721	0.0426778203524002	-2.59149981729329	0.00955585923310539	0.043381269240404
739	gene2360	GB55482	LOC413207	Na(+)/H(+) exchange regulatory cofactor NHE-RF1	FBgn0010620	-	CG10939	1620.18058019917	-0.110665020964348	0.0272653335962155	-4.05881778683642	0.0000493217794788632	0.000758164276860987
1216	gene4505		LOC113218811	#N/A	#N/A	#N/A	#N/A	222.164723654044	-0.110715538137962	0.0374403699799803	-2.95711656153938	0.00310530704455923	0.0189104787346719
347	gene11669	GB50198	LOC413964	serine/threonine-protein kinase grp	FBgn0261278	grapes	grp	172.136423697725	-0.110840575726176	0.0353886523429949	-3.13209371896629	0.00173564461925639	0.0122486259147117
42	gene10201	GB14288	LOC724643	borealin isoform X1	FBgn0032105	borealin-related	borr	89.9501779294921	-0.110968591906775	0.0360201476905427	-3.08073672712647	0.00206489138749786	0.0140024126363772
2451	gene9945	GB52107	LOC408388	tubulin alpha-1 chain	FBgn0003884	alpha-Tubulin at 84B	alphaTub84B	13149.1285433428	-0.111118415150847	0.0179579801557225	-6.18769005129109	0.000000000610522196105807	0.0000000672259695732424
239	gene11147	GB41663	LOC727309	glutaredoxin-C4 isoform X1	FBgn0036820	Glutaredoxin 1	Grx1	217.797086930405	-0.111121903216269	0.0302078259303698	-3.67857996376202	0.000234536159937968	0.00264459738964537
1325	gene4887	GB51198	Gat-1B	GABA neurotransmitter transporter-1B	#N/A	#N/A	#N/A	1929.23185918464	-0.111376578974504	0.0416106290511886	-2.67663771286637	0.00743649977599877	0.0357551777552303
86	gene10389	GB40107	LOC410463	ATPase WRNIP1	#N/A	#N/A	#N/A	102.47171855099	-0.112060353734383	0.0405881603569018	-2.76091236333473	0.00576401410059207	0.0297930885742879
2117	gene8422		LOC102654569	#N/A	#N/A	#N/A	#N/A	253.473336938115	-0.112397073428545	0.0373631239440792	-3.0082354354729	0.00262769482520915	0.0167783756561136
2138	gene8533	GB46619	LOC726923	DNA polymerase epsilon subunit 3	FBgn0043002	Chromatin accessibility complex 14kD protein	Chrac-14	99.792986256727	-0.112538935402843	0.0369924801245698	-3.04221114734332	0.00234847094572958	0.015462080521884
704	gene2211	GB55403	LOC410819	proton channel OtopLc isoform X1	FBgn0259994	Otopetrin-like a	OtopLa	9276.56351765282	-0.11330572741963	0.0356829887255041	-3.17534297060285	0.00149659498273681	0.0109415694164722
2210	gene8839	GB49423	LOC411719	queuine tRNA-ribosyltransferase catalytic subunit	FBgn0031321	tRNA-guanine transglycosylase	Tgt	204.871990992721	-0.113386733137011	0.0375949054411563	-3.01601325515991	0.00256122063255471	0.0164610672101834
526	gene1394	GB54996	LOC725724	uncharacterized protein LOC725724 isoform X3	#N/A	#N/A	#N/A	884.135936649366	-0.113563468079755	0.0341116660015705	-3.32916803519731	0.000871058340381629	0.00719172957234748
98	gene10479	GB49871	LOC550798	protein ERGIC-53	FBgn0035909	ergic53	ergic53	1472.97669509636	-0.113786149229125	0.0331348670270157	-3.4340306582897	0.000594676931259205	0.00537900986187601
2085	gene8302	GB50936	Obp10	odorant binding protein 10 precursor	FBgn0011281	Odorant-binding protein 83a	Obp83a	1663.98815767198	-0.114066510436203	0.0316788828682134	-3.60071126594738	0.000317347843844313	0.00332475784749901
1563	gene6010	GB40983	LOC724567	methylosome protein 50 isoform X2	FBgn0003978	valois	vls	124.22033359262	-0.114281036023904	0.0380599815045401	-3.00265611033658	0.00267634668441448	0.0170085141763938
2389	gene9622	GB55077	LOC412148	ras suppressor protein 1 isoform X2	FBgn0028546	icarus	ics	225.228994315667	-0.114306202413224	0.0254218420546079	-4.49637764909744	0.00000691209236283705	0.000154747694372146
2388	gene962	GB47462	LOC409911	protein disulfide-isomerase A3	FBgn0033663	Endoplasmic reticulum p60	ERp60	2573.16509238954	-0.114427670342288	0.0268335828342342	-4.2643455795363	0.0000200488942150087	0.000362391319052192
515	gene1343	GB49273	LOC408645	glutamate receptor ionotropic, kainate 2 isoform X2	FBgn0038837	Kainate-type ionotropic glutamate receptor subunit 1D	KaiR1D	2008.52555899829	-0.114444721393732	0.0247602733456879	-4.622110579957	0.00000379855425945895	0.0000944474631654874
1820	gene7199	GB47188	LOC725563	uncharacterized protein LOC725563	FBgn0030887	-	CG6867	1464.80941240031	-0.114513406032569	0.0202891719542725	-5.64406503580619	0.0000000166081289576706	0.00000106666332397478
96	gene10475	GB49869	LOC551250	microsomal triglyceride transfer protein large subunit	FBgn0266369	Microsomal triacylglycerol transfer protein	Mtp	744.48381180665	-0.114611018236774	0.0326307111333823	-3.51236654844224	0.000444134990396438	0.00430839195871821
1778	gene7008	GB51712	LOC725039	eukaryotic translation initiation factor 4E-binding protein 1	FBgn0261560	Thor	Thor	478.695667613383	-0.114638509704724	0.024109073770268	-4.75499435594659	0.00000198451961296592	0.0000557067276999018
1218	gene4514	GB44483	LOC724743	PRKC apoptosis WT1 regulator protein isoform X9	#N/A	#N/A	#N/A	1663.65911592393	-0.114853170344152	0.0427294092659584	-2.68791851601031	0.00718989393548982	0.034996006070307
952	gene3393	GB53118	LOC412993	glutamate receptor ionotropic, kainate 2 isoform X3	#N/A	#N/A	#N/A	545.771915596211	-0.115587700211039	0.0450637854036783	-2.56497982083866	0.0103181805604843	0.0461173636845514
2089	gene832	GB46510	LOC552095	poly	FBgn0010247	Poly-(ADP-ribose) polymerase	Parp	217.743028902433	-0.1156062722905	0.0351535417994811	-3.28860952190617	0.00100683602887052	0.00805991660796867
1945	gene7736	GB53359	LOC408980	nucleic acid dioxygenase ALKBH1	FBgn0065035	AlkB	AlkB	325.072803440433	-0.115864476508382	0.0284926565648456	-4.06646801236977	0.0000477310333010907	0.000738380053202021
1555	gene5959	GB43300	LOC408936	RNA-binding protein squid isoform X1	FBgn0263396	squid	sqd	7278.61957586476	-0.116856730807336	0.0308482196990665	-3.788119118293	0.000151792073806909	0.00186984962151867
494	gene12318	GB52671	LOC551434	selenium-binding protein 1-like isoform X1	FBgn0038115	-	CG7966	962.787803406488	-0.116863263103332	0.0269567099009308	-4.33521982218226	0.0000145614534624111	0.000281095964781534
655	gene1993	GB52470	LOC726711	ribonuclease H2 subunit C	FBgn0050105	-	CG30105	82.0126099430224	-0.117152482849596	0.039095459103403	-2.99657519150091	0.00273030895075383	0.0172498617608809
1893	gene7479	GB42648	Rpn1	dolichyl-diphosphooligosaccharide--protein glycosyltransferase subunit 1	FBgn0053303	-	CG33303	738.048122630173	-0.117818311687318	0.0343698634000534	-3.42795402809589	0.000608148434286742	0.00547790463638417
1176	gene4356		LOC100578106	uncharacterized protein LOC100578106 isoform X1	#N/A	#N/A	#N/A	366.983918247964	-0.11791184384607	0.0225792476884904	-5.22213341528534	0.000000176873459262692	0.00000769613507622464
1251	gene4632	GB44559	LOC552559	probable small nuclear ribonucleoprotein Sm D1	FBgn0261933	Small ribonucleoprotein particle protein SmD1	SmD1	101.802583287438	-0.117979383559877	0.0349156323033856	-3.37898459162193	0.000727540856985933	0.00629077995812116
706	gene2219		LOC102653940	cyclin-dependent kinase inhibitor 1	FBgn0010316	dacapo	dap	408.99423390844	-0.118215151586202	0.0317766417460732	-3.72019021175546	0.000199072791030184	0.00232740464572775
1293	gene4766	GB45690	LOC552657	phosphoribosylformylglycinamidine synthase	FBgn0000052	Phosphoribosylformylglycinamidine synthase	Pfas	184.722867404191	-0.118227635589316	0.0440359130449358	-2.68480036893235	0.00725731394546892	0.0352288235652519
1779	gene7009	GB51710	LOC411989	eukaryotic initiation factor 4A-I	FBgn0001942	eukaryotic translation initiation factor 4A	eIF4A	6309.20793723842	-0.118302225994595	0.0180971966060762	-6.53704706699572	0.0000000000627453075788904	0.00000000953640301526488
265	gene11258	GB51800	LOC409090	uncharacterized protein LOC409090	FBgn0015903	apontic	apt	510.537782213779	-0.118324447116306	0.0253919724959581	-4.65991553571277	0.00000316339166262403	0.0000816654531851099
373	gene11770	GB50247	LOC100577551	eukaryotic translation initiation factor 5B isoform X2	#N/A	#N/A	#N/A	329.941911943339	-0.118677188033654	0.0270151144158889	-4.39299224155255	0.0000111801118623122	0.000225926193082792
722	gene2276	GB55574	LOC409192	probable phospholipid-transporting ATPase VD	FBgn0032120	-	CG33298	3514.35891352467	-0.118680360210453	0.0293872140488443	-4.03850327605722	0.0000537933422630897	0.00081514852727908
1644	gene6375	GB41150	LOC409326	40S ribosomal protein S2	FBgn0004867	Ribosomal protein S2	RpS2	4264.36687093535	-0.118829228190723	0.025944625227066	-4.58010964316255	0.00000464732235788524	0.000109976437640219
973	gene3492	GB49614	LOC725942	glutathione S-transferase 1-1	FBgn0250732	GST-containing FLYWCH zinc-finger protein	gfzf	310.399258887843	-0.119187476851857	0.0325021799816032	-3.66706100696381	0.000245354273507075	0.00273231988174907
796	gene2641	GB49097	LOC100576467	14 kDa phosphohistidine phosphatase	FBgn0001280	janus A	janA	401.148698734948	-0.119358702708246	0.0286370074108866	-4.16798798127456	0.0000307300133432613	0.000513324417936738
1184	gene4382	GB50302	LOC411091	RNA-binding protein 34	FBgn0032620	-	CG12288	550.596308318997	-0.119526250142356	0.0314397177990258	-3.80175963748819	0.000143672074280642	0.00178407980847228
1402	gene5310	GB46027	LOC100578875	beta-1,4-mannosyl-glycoprotein 4-beta-N-acetylglucosaminyltransferase	FBgn0051849	-	CG31849	340.144384448441	-0.119542026676203	0.0238625373897649	-5.00961086927315	0.000000545401999197226	0.0000191707914440953
874	gene30	GB42183	LOC100578600	uncharacterized protein LOC100578600	#N/A	#N/A	#N/A	534.492370594062	-0.119971077109265	0.0285405910681868	-4.20352461596328	0.0000262790558364335	0.000453723666449527
1062	gene3868	GB44092	LOC408777	serine/threonine-protein phosphatase 6 regulatory ankyrin repeat subunit A isoform X1	FBgn0016920	no mechanoreceptor potential C	nompC	129.681726116166	-0.12012582464637	0.0468215058097359	-2.56561215981633	0.0102993917296491	0.0461173636845514
1725	gene6759	GB41846	LOC552051	dolichyl-diphosphooligosaccharide--protein glycosyltransferase 48 kDa subunit	FBgn0014868	Oligosaccharyltransferase 48kD subunit	Ost48	644.282786618456	-0.120243304035277	0.0298627046079165	-4.0265376366279	0.0000566041826645117	0.000847178550808246
448	gene12131	GB47552	LOC413121	39S ribosomal protein L22, mitochondrial isoform X1	FBgn0030786	mitochondrial ribosomal protein L22	mRpL22	219.136735828608	-0.120410865200778	0.0348886224966551	-3.4512931891284	0.000557907147744949	0.00514122632904846
1069	gene3896	GB18954	LOC552322	histone H2A	#N/A	#N/A	#N/A	872.367874584129	-0.120856589009255	0.0282502695464587	-4.27806852640826	0.0000188521990076593	0.000344803524562122
2391	gene9638		LOC100576840	uncharacterized protein LOC100576840	#N/A	#N/A	#N/A	144.213447948717	-0.120872404383853	0.047260716773573	-2.55756604291372	0.010540754040626	0.0469439854941787
900	gene3130	GB41266	LOC413805	H/ACA ribonucleoprotein complex subunit 4	FBgn0259937	Nucleolar protein at 60B	Nop60B	236.092707299615	-0.120991948223224	0.0365719833785551	-3.30832339528434	0.000938563598110979	0.00762653598434908
2354	gene9419	GB43180	LOC409870	minor histocompatibility antigen H13	FBgn0031260	Signal peptide peptidase	Spp	725.487737766572	-0.121124956880731	0.0456070737353755	-2.65583706561686	0.00791118279173539	0.0374816815822162
1338	gene4933	GB48078	LOC410005	beta-1,4-glucuronyltransferase 1	FBgn0041706	-	CG3253	315.387043507388	-0.121161174787366	0.0295766137116527	-4.09651949910786	0.0000419408176283626	0.000664586436163966
335	gene11602	GB50167	LOC726731	probable 28S ribosomal protein S26, mitochondrial	FBgn0036774	mitochondrial ribosomal protein S26	mRpS26	146.490411889672	-0.121524839257181	0.0304432301059716	-3.99185102350042	0.0000655595554926072	0.000952157689529911
400	gene11896	GB40307	LOC412547	DNA-directed RNA polymerase II subunit RPB9	FBgn0004855	RNA polymerase II 15kD subunit	RpII15	75.3248623460715	-0.121660986457444	0.0377167381354094	-3.22564973727741	0.00125687070339863	0.00954215184122907
1468	gene5592	GB45416	LOC100576143	HAUS augmin-like complex subunit 3 isoform X1	#N/A	#N/A	#N/A	86.2210233333837	-0.121869963611666	0.0459010983148149	-2.65505550163124	0.00792953607238767	0.037546127142227
2045	gene8131	GB54264	LOC551666	double-stranded RNA-binding protein Staufen homolog 2 isoform X4	FBgn0003520	staufen	stau	5150.56446470032	-0.122102745614271	0.02529083326409	-4.82794474738174	0.00000137949353174036	0.0000414602340285263
1255	gene4647	GB47838	LOC551920	mucin-5AC	FBgn0034974	-	CG16786	82.4711966710077	-0.122125094777949	0.0464082614341829	-2.63153781253256	0.00849994079386962	0.03958738229546
2228	gene8909	GB47243	LOC551736	nephrin isoform X5	FBgn0024189	sticks and stones	sns	1036.32897405393	-0.122416438016116	0.0348490439358502	-3.51276316909753	0.000443472577976527	0.00430839195871821
715	gene2250	GB55594	LOC725958	mucosa-associated lymphoid tissue lymphoma translocation protein 1	#N/A	#N/A	#N/A	92.70203842577	-0.123030428133895	0.0438662032442689	-2.80467464778751	0.00503673924411176	0.0270136447232654
616	gene1794	GB50746	LOC552471	39S ribosomal protein L52, mitochondrial	FBgn0033208	mitochondrial ribosomal protein L52	mRpL52	172.222098324265	-0.123086937191414	0.0315412381331333	-3.90241298302474	0.0000952384812900315	0.00126410633653226
1206	gene4476	GB44457	LOC411100	FGGY carbohydrate kinase domain-containing protein	FBgn0035484	-	CG11594	255.320954648087	-0.123218789725255	0.0335707042105411	-3.6704261236964	0.000242146449641137	0.00271058333825467
604	gene1718	GB43464	LOC551273	lysosomal Pro-X carboxypeptidase	FBgn0032864	-	CG2493	283.160537136197	-0.123436272615635	0.0407532442431081	-3.02886984602481	0.00245470411392799	0.0160178216556527
1842	gene7278		LOC102653713	#N/A	#N/A	#N/A	#N/A	220.09100092508	-0.123702118734334	0.0439072845565137	-2.81734841914705	0.00484219651867695	0.0262837739602832
509	gene1309		LOC107965508	tRNA (guanine-N(7)-)-methyltransferase non-catalytic subunit WDR4	FBgn0029857	wuho	wuho	100.395002257111	-0.123766380276243	0.0442670258509955	-2.79590457901656	0.00517546784881115	0.0275386950475943
1669	gene6492	GB40521	LOC100578337	uncharacterized protein LOC100578337	FBgn0283651	-	CG46301	811.879432316172	-0.124175362527948	0.0358082747318983	-3.46778400963651	0.000524768889971793	0.00493590734955467
1271	gene4687		LOC102656586	#N/A	#N/A	#N/A	#N/A	53.9580181915008	-0.124267944307391	0.0472024760756202	-2.63265732306731	0.00847197765986543	0.0395078266757164
707	gene2226	GB55601	LOC725358	protein YIPF1	FBgn0030435	-	CG4645	474.110069908716	-0.124457818361847	0.0204485674021271	-6.08638326169006	0.00000000115489794117753	0.000000116471997039689
2325	gene9329	GB44893	LOC409636	uncharacterized protein LOC409636 isoform X2	FBgn0033582	-	CG9084	105.883198030162	-0.124994092906278	0.0399561630270439	-3.12828068154785	0.00175832180523415	0.0123676977666514
258	gene1124	GB40027	LOC410696	protein madd-4 isoform X3	FBgn0051619	no long nerve cord	nolo	3135.66380735463	-0.125094297905172	0.0256109558960757	-4.88440565876496	0.0000010374129842875	0.0000329256573924894
1344	gene4965	GB54478	LOC409721	uncharacterized protein YER152C	FBgn0036117	-	CG6321	229.824686267364	-0.125106679678172	0.0398559762817592	-3.13896914213663	0.00169543300607668	0.0120567899227873
1169	gene4309	GB42015	LOC724974	tubulin polyglutamylase TTLL7	FBgn0037838	Tubulin tyrosine ligase-like 15	TTLL15	203.526486493083	-0.125180423939915	0.0332395430272779	-3.76600917278513	0.000165877700182007	0.00202092443494839
1481	gene5633	GB45382	LOC409358	intraflagellar transport protein 74 homolog	#N/A	#N/A	#N/A	333.930710079808	-0.125329067011426	0.0416070873098676	-3.01220477362526	0.00259357576944848	0.0166571064977609
1079	gene393	GB40823	LOC725920	vitellogenin receptor	FBgn0004649	yolkless	yl	167.518633134039	-0.125332097884012	0.0371444120428454	-3.3741844598171	0.000740347394186358	0.00638341064764675
2079	gene8260	GB30104	LOC726668	PDZ and LIM domain protein 3 isoform X3	FBgn0035917	Z band alternatively spliced PDZ-motif protein 66	Zasp66	811.259409207515	-0.125643679570769	0.0433066917263764	-2.90125323736619	0.00371673381204816	0.0216383976827794
1236	gene4590	GB44533	LOC408851	putative cysteine proteinase CG12163 isoform X2	FBgn0260462	-	CG12163	2623.8551561544	-0.125799047311826	0.0192893057409526	-6.52169907000569	0.0000000000695153795334513	0.000000010418617507576
1944	gene7734	GB53358	LOC726721	protein transport protein Sec61 subunit gamma isoform X2	FBgn0031049	Sec61 gamma subunit	Sec61gamma	491.236073427488	-0.126051347612759	0.037013428859764	-3.40555715846649	0.000660291897033994	0.00586437025587969
2458	gene9977	GB15436	LOC724802	protein Asterix	FBgn0035592	-	CG10674	98.9627422898568	-0.126608348445936	0.0360644856687928	-3.51061012234239	0.000447079585546694	0.00432684825796805
240	gene11148	GB41664	LOC409614	group XIIA secretory phospholipase A2	FBgn0036545	GXIVsPLA2	GXIVsPLA2	182.841942905929	-0.126720530621148	0.0323132762816572	-3.92162433535349	0.0000879540435468012	0.00118639010489192
210	gene10998	GB52723	LOC726322	uncharacterized protein LOC726322 isoform X3	#N/A	#N/A	#N/A	1465.74973515009	-0.126772899734611	0.0325752693966636	-3.89169152190021	0.0000995477628156152	0.00131162381995519
1804	gene7115	GB51647	LOC408955	4-aminobutyrate aminotransferase, mitochondrial isoform X3	FBgn0036927	gamma-aminobutyric acid transaminase	Gabat	3465.46465005177	-0.127034083413628	0.028565844983807	-4.4470619890866	0.00000870527228542313	0.000184918490614175
1828	gene7218	GB47146	LOC413382	SAM and SH3 domain-containing protein 1 isoform X1	FBgn0051163	Shal K[+] channel interacting protein	SKIP	450.958029294154	-0.127317024577553	0.0370202752357491	-3.43911609967198	0.00058361688579366	0.00531460743848049
209	gene10992	GB52761	LOC410535	runt-related transcription factor 1 isoform X4	FBgn0083981	Runt related A	RunxA	389.455791020098	-0.127497175672641	0.0385761182292997	-3.30508048826445	0.000949491284116756	0.00769216249767561
261	gene11245	GB46231	LOC726435	signal recognition particle subunit SRP72	FBgn0038810	Signal recognition particle protein 72	Srp72	370.566959899969	-0.127551756890378	0.0344024561863975	-3.70763518160691	0.000209203745972493	0.00242757316835188
917	gene3217	GB46112	LOC551540	replication factor C subunit 2	FBgn0260985	Replication factor C subunit 4	RfC4	80.9813338029754	-0.127899086999752	0.0466890017260084	-2.73938362936779	0.00615545015833497	0.0311640124661409
1708	gene6677	GB43837	LOC100577711	uncharacterized protein LOC100577711	FBgn0033369	-	CG8197	95.0645298609057	-0.127973439140284	0.0479404515613497	-2.66942498396194	0.00759812436923212	0.0363920816992383
1643	gene6373		LOC100578363	uncharacterized protein LOC100578363	FBgn0261016	closca	clos	111.986203683992	-0.12804274900181	0.045585677131507	-2.80883727212011	0.00497207715330433	0.0268000422384151
1932	gene7684	GB53420	LOC100576355	uncharacterized protein LOC100576355 isoform X1	FBgn0050044	stanley-cup	s-cup	442.97736077977	-0.128284427009056	0.0357754091015042	-3.58582697531368	0.000336011698136069	0.00348309532621164
1092	gene3974	GB40875	LOC409589	60S ribosomal protein L10	FBgn0024733	Ribosomal protein L10	RpL10	1115.35441812597	-0.12945466584596	0.0319616489493485	-4.05031248704079	0.0000511492827685801	0.000782848196157346
1876	gene742	GB44772	LOC411997	ATP-binding cassette sub-family G member 4 isoform X2	#N/A	#N/A	#N/A	141.254752641577	-0.129481921027099	0.0425115311752672	-3.04580704217096	0.00232056707083065	0.0153063809665853
2225	gene8884	GB43520	LOC552482	protoporphyrinogen oxidase	FBgn0020018	Protoporphyrinogen oxidase	Ppox	231.097867210101	-0.129513551290256	0.0428824520980032	-3.02019928791076	0.00252608412955442	0.016303214020348
1921	gene7627		LOC102654585	zinc finger protein 37 homolog	#N/A	#N/A	#N/A	114.776689301208	-0.129595685220392	0.0484535345735403	-2.67463842134568	0.00748098861270596	0.0358788213865378
79	gene10346	GB40140	LOC408427	piezo-type mechanosensitive ion channel component isoform X6	FBgn0264953	Piezo	Piezo	2864.33230778649	-0.129783518578683	0.0469375916774829	-2.76502295794063	0.0056918789723589	0.0294585448396762
666	gene2052	GB49813	LOC410872	SUMO-activating enzyme subunit 1	FBgn0029512	Activator of SUMO 1	Aos1	160.721354863958	-0.130263930891865	0.032757704247461	-3.97658913786552	0.0000699108005995082	0.000997701280939892
186	gene10864		LOC113219222	uncharacterized protein LOC113219222	#N/A	#N/A	#N/A	76.4682095414379	-0.13072925629136	0.0425409645446098	-3.07302050366706	0.00211903927604892	0.0142826688493716
1442	gene5482	GB45315	LOC725761	uncharacterized abhydrolase domain-containing protein DDB_G0269086	FBgn0260991	Inner centromere protein	Incenp	258.887046710807	-0.130972068157923	0.0390835467426275	-3.35107939462094	0.000804972198628513	0.00677042478207349
762	gene2432	GB52256	LOC552241	60S ribosomal protein L5	FBgn0064225	Ribosomal protein L5	RpL5	1233.1381420643	-0.131419912579965	0.0328516618042924	-4.00040379579195	0.0000632344907428295	0.000925866200279339
451	gene12134	GB47553	LOC551710	electron transfer flavoprotein subunit alpha, mitochondrial	FBgn0010516	walrus	wal	205.910276737443	-0.131429192221916	0.0261720249369585	-5.02174335147909	0.00000051204574597048	0.0000182359262203546
1754	gene6880	GB41757	LOC726411	immunoglobulin domain-containing protein oig-4	FBgn0036146	-	CG14141	1097.45719644965	-0.131866309841194	0.0487407279327233	-2.70546451467053	0.00682089352994339	0.033624605793339
909	gene3171	GB41227	Cpap3-b	cuticular protein analogous to peritrophins 3-B precursor	FBgn0027600	obstructor-B	obst-B	103.419332043038	-0.132649374843088	0.0488394176895726	-2.71603104865455	0.00660697215812796	0.0328874337683237
1908	gene7572		LOC100642173	uncharacterized protein LOC100642173 precursor	#N/A	#N/A	#N/A	310.6273003585	-0.133100220678516	0.0489016788009017	-2.72179246075417	0.00649289046438666	0.0324524228815176
365	gene11743	GB49999	LOC408516	protein D2 isoform X3	FBgn0032453	-	CG6180	1292.34101320784	-0.133114988821891	0.0209861300534214	-6.3429983747856	0.000000000225335808949024	0.0000000279494105099875
364	gene11740	GB50232	LOC726476	alpha-1,6-mannosyl-glycoprotein 2-beta-N-acetylglucosaminyltransferase isoform X1	FBgn0039738	Mannosyl (alpha-1,6-)-glycoprotein beta-1,2-N-acetylglucosaminyltransferase	Mgat2	3158.67920161945	-0.133175479960724	0.0465642166721329	-2.86003909178666	0.00423588789660334	0.0236959389799101
677	gene2102	GB49789	LOC410856	28S ribosomal protein S29, mitochondrial isoform X1	FBgn0034727	mitochondrial ribosomal protein S29	mRpS29	426.446096191378	-0.13317551952767	0.0260776007066352	-5.10689311589102	0.000000327498870226304	0.0000126215725307573
2031	gene8073		LOC113219060	#N/A	#N/A	#N/A	#N/A	3616.3839456927	-0.133306423656259	0.0451374798630383	-2.95334219058649	0.00314353289186889	0.0190786633499197
2450	gene9940	GB52115	LOC551913	protein CREG1	FBgn0025456	Cellular Repressor of E1A-stimulated Genes	CREG	463.414869552502	-0.133386865687819	0.0415609404654278	-3.2094284728416	0.00132999133144771	0.00998742968521382
272	gene11272	GB54430	LOC724207	phospholipid scramblase 2 isoform X1	FBgn0052056	scramblase 1	scramb1	294.508297056512	-0.133421910554138	0.0344187115215399	-3.87643536483463	0.000105997950785726	0.00138105245331435
913	gene3191	GB46140	LOC725591	protein crumbs isoform X1	FBgn0259685	crumbs	crb	378.871327774058	-0.133521457984931	0.0498190607007069	-2.68012796923399	0.00735940196182274	0.0355393713078992
1472	gene5604	GB45403	LOC725480	innexin inx1	FBgn0004646	optic ganglion reduced	ogre	1256.01467075335	-0.133792595969668	0.0339870516178473	-3.93657553688507	0.0000826526118839524	0.00113185829294382
132	gene10613	GB43778	LOC409822	enhancer of split m7 protein	FBgn0002735	Enhancer of split mgamma, helix-loop-helix	E(spl)mgamma-HLH	503.555582244658	-0.134206199933714	0.0486101512442194	-2.76086777141377	0.00576480112530008	0.0297930885742879
1515	gene577	GB41074	LOC409078	uncharacterized protein LOC409078 isoform X3	FBgn0035648	-	CG13288	1379.15457562815	-0.134450759763302	0.0338925944822517	-3.96696569906174	0.0000727934640407505	0.001028160039874
378	gene1179	GB45501	otd2	uncharacterized protein LOC551357 isoform X1	#N/A	#N/A	#N/A	127.656123434227	-0.134914032253838	0.0460113585639477	-2.93218971281474	0.00336581071345731	0.0200554739971937
1639	gene6361	GB41140	LOC726504	histone PARylation factor 1 isoform X1	FBgn0037377	-	CG1218	336.76827707702	-0.135173670043205	0.0256611534205462	-5.26763812319422	0.000000138190178706524	0.00000634557539754086
1257	gene4650	GB47839	LOC411647	calumenin	FBgn0025682	supercoiling factor	scf	983.743503126594	-0.135235402834541	0.0289202713100898	-4.67614571746287	0.00000292316930165303	0.0000758267306109082
143	gene10681	GB43564	LOC100578443	uncharacterized protein LOC100578443	#N/A	#N/A	#N/A	72.9652294564499	-0.135515286297076	0.0481923674140318	-2.81196574413606	0.00492397470228197	0.0266072163306584
465	gene12178	GB47584	LOC409655	uncharacterized protein LOC409655 isoform X4	FBgn0033504	CAP	CAP	6772.26141381822	-0.136308809430732	0.0469193670560759	-2.90517153114666	0.00367051883595516	0.0214332082028096
2327	gene9337	GB44889	LOC413259	neurogenic protein big brain	FBgn0000180	big brain	bib	424.39175844618	-0.136335190252757	0.0315874920192278	-4.31611316814161	0.0000158800588515304	0.000301162943878496
2291	gene9197	GB44969	LOC552557	lipoamide acyltransferase component of branched-chain alpha-keto acid dehydrogenase complex, mitochondrial	FBgn0030612	-	CG5599	202.383266623828	-0.136362426546837	0.0350705484349107	-3.88823193911321	0.000100977110022561	0.00132560096624508
415	gene11958	GB54388	LOC552554	RNA 3\'-terminal phosphate cyclase isoform X1	FBgn0025630	RNA 3'-terminal phosphate cyclase	Rtca	228.902157562005	-0.137103700884588	0.039655661109978	-3.45735506727161	0.000545505581804996	0.00507461270108423
2229	gene8916	GB47267	LOC100578343	#N/A	#N/A	#N/A	#N/A	263.208653387759	-0.137128027745541	0.0373883999565859	-3.66766237401892	0.000244778105833539	0.00272871956616707
446	gene12113	GB51304	LOC100578921	uncharacterized protein LOC100578921	#N/A	#N/A	#N/A	106.16568139916	-0.137161333664805	0.033285417299501	-4.12076352928468	0.0000377618857611795	0.000605480697249462
412	gene11952	GB54331	LOC552756	cathepsin L1	FBgn0013770	Cysteine proteinase-1	Cp1	1436.0602629125	-0.137191263444961	0.0240736550628149	-5.69881320833878	0.0000000120644321827573	0.000000793824924903254
83	gene10367	GB40119	LOC552210	fumarylacetoacetase	FBgn0016013	Fumarylacetoacetase	Faa	280.170539618436	-0.137282591209808	0.0289920559460198	-4.7351795769646	0.00000218861226607616	0.0000602482524572139
2350	gene9409	GB43175	LOC726814	solute carrier family 2, facilitated glucose transporter member 1 isoform X1	FBgn0028563	sugar transporter 1	sut1	215.242106509499	-0.137331101754995	0.0488748031347927	-2.80985483207466	0.0049563850256475	0.0267421754058811
1394	gene5256	GB46325	LOC411157	fat-like cadherin-related tumor suppressor homolog isoform X5	FBgn0261574	kugelei	kug	1137.2739477372	-0.137727612513351	0.0291835949658195	-4.71935046640624	0.00000236598891803906	0.0000643107970140039
1790	gene7048	GB51684	LOC726832	uncharacterized protein LOC726832 isoform X1	#N/A	#N/A	#N/A	124.010952454487	-0.137843424555068	0.0369221287001461	-3.73335529147113	0.000188945769207571	0.00223075907606006
2122	gene845		LOC102656491	signal peptidase complex subunit 1	FBgn0040623	Spase 12-subunit	Spase12	207.219709695295	-0.137962408932776	0.036187502719153	-3.81243243015376	0.000137605854583485	0.00171269293749756
2102	gene8376	GB51159	LOC413925	uncharacterized protein LOC413925 isoform X4	#N/A	#N/A	#N/A	397.604345774274	-0.138079069381752	0.0420610991392475	-3.28282123404878	0.00102773816518972	0.00819683853700093
2071	gene8239	GB50970	LOC408291	3-ketoacyl-CoA thiolase, mitochondrial	FBgn0040064	yippee interacting protein 2	yip2	430.978039147469	-0.138468786366612	0.0302471630355175	-4.57790987551513	0.00000469644940707602	0.000110814498984992
1089	gene3961	GB53008	LOC408767	protein dachsous isoform X1	FBgn0284247	dachsous	ds	552.927437741223	-0.138860668495528	0.0476103112557747	-2.91660913010069	0.00353858909904282	0.0208432941963816
702	gene2208	GB55610	LOC724919	mitochondrial amidoxime reducing component 2	FBgn0033451	Mitochondrial amidoxime reducing component	Marc	395.750827089001	-0.13891065002067	0.0385412769772181	-3.60420465836616	0.000313110266875876	0.00328994439129268
1453	gene5512		LOC102655018	#N/A	#N/A	#N/A	#N/A	200.951581733323	-0.139020615364728	0.0489091421155136	-2.84242596274514	0.00447716285969488	0.0247252120874962
2347	gene9403	GB43171	LOC409265	dolichyl-diphosphooligosaccharide--protein glycosyltransferase subunit STT3A	FBgn0031149	Catalytic subunit 3A of the oligosaccharyltransferase complex	Stt3A	532.03599112597	-0.139423823977358	0.0449831554092414	-3.09946740527487	0.00193868908168349	0.0133335843724962
866	gene2968	GB53748	LOC725960	neurofilament heavy polypeptide	#N/A	#N/A	#N/A	46477.218408328	-0.1395559568653	0.0309469385341009	-4.50952383259239	0.00000649732955476134	0.000147605648895641
1053	gene3831	GB44072	LOC410998	E3 ubiquitin-protein ligase TRIM9 isoform X2	FBgn0051721	Tripartite motif containing 9	Trim9	471.666092793131	-0.139631375083191	0.0282349948308465	-4.94533028674915	0.000000760148704005476	0.0000254934981237071
1093	gene3977	GB40877	LOC552227	translocon-associated protein subunit delta	FBgn0021795	Translocon-associated protein delta	Tapdelta	332.960471251856	-0.139643609692731	0.0441657850420193	-3.16180522003344	0.00156794404337578	0.0113326752659531
2143	gene8550	GB46652	Ppib	peptidyl-prolyl cis-trans isomerase B precursor	FBgn0034753	-	CG2852	1016.52100891635	-0.139733603198204	0.035735529650114	-3.91021497558127	0.0000922140145359001	0.00123001412961298
1548	gene5928		LOC113218567	CCR4-NOT transcription complex subunit 6-like isoform X2	#N/A	#N/A	#N/A	416.366905995013	-0.140645763081154	0.0499203027270211	-2.81740605320938	0.00484132758184275	0.0262837739602832
925	gene3271	GB48904	LOC552283	uncharacterized protein LOC552283	FBgn0010226	Glutathione S transferase S1	GstS1	7208.08327974945	-0.141367321995651	0.0256204367070299	-5.51775614179371	0.0000000343355425292706	0.0000019398682692846
440	gene12067	GB51283	LOC408559	retinal dehydrogenase 1	FBgn0051075	-	CG31075	887.1590956963	-0.141479289536334	0.0302007264277897	-4.68463200296235	0.00000280463369593159	0.0000734582577980529
2177	gene8701	GB55226	LOC550973	myosin regulatory light chain sqh	FBgn0003514	spaghetti squash	sqh	371.434737030854	-0.141595911945576	0.0271460712797145	-5.21607382838441	0.000000182755358274656	0.00000782584552040402
1612	gene6218	GB48163	LOC408909	uncharacterized protein LOC408909 isoform X2	FBgn0030718	NADH dehydrogenase (ubiquinone) 20 kDa subunit	ND-20	2085.06855184957	-0.141791686296888	0.0525892660642348	-2.69620964330814	0.00701335114990556	0.0343380545638071
82	gene10352	GB40134	LOC408429	tensin-1 isoform X11	FBgn0000244	blistery	by	4450.3266425548	-0.141808977220015	0.0378669870014809	-3.74492370397648	0.000180448604515173	0.00214699767785259
1811	gene7136	GB55961	LOC727568	dolichyl-diphosphooligosaccharide--protein glycosyltransferase subunit DAD1	FBgn0263852	Defender against apoptotic cell death 1	Dad1	155.009323050725	-0.142089101818984	0.041823966210748	-3.3973129449992	0.000680510946643001	0.00601917510264314
996	gene3614	GB50418	LOC412703	protein toll	FBgn0262473	Toll	Tl	113.74490439735	-0.142149159750828	0.0541895044998043	-2.62318618822841	0.00871116530227229	0.040325358357831
1143	gene4206	GB46713	LOC409167	translation elongation factor 2 isoform X2	FBgn0000559	eukaryotic translation elongation factor 2	eEF2	17672.9585795866	-0.142287150278745	0.0250141179195658	-5.68827374750038	0.000000012832999078059	0.000000834222247297195
1188	gene4416	GB44422	LOC412543	uncharacterized protein LOC412543 isoform X5	FBgn0034583	-	CG10527	2942.89135773869	-0.143203354238452	0.0337921254161232	-4.23777292712479	0.0000225747913841791	0.000398698156835805
2204	gene8824	GB52656	LOC552154	uncharacterized protein LOC552154	FBgn0031629	C-type lectin 27kD	Clect27	308.748055705226	-0.143317170613113	0.0537559908646629	-2.66606881033838	0.00767439832697689	0.0366643551980326
2452	gene9946		LOC102656500	#N/A	#N/A	#N/A	#N/A	57.4808972145519	-0.143693008414623	0.0509677274704662	-2.81929400320796	0.00481294124023144	0.0262040610107656
2413	gene9746	GB40653	LOC724142	60S ribosomal protein L24 isoform X1	FBgn0032518	Ribosomal protein L24	RpL24	571.971110550683	-0.143827556389267	0.032937700515152	-4.36665444581061	0.000012616408676107	0.000250724983469376
2422	gene9794	GB40618	TpnCIIIb	troponin C type IIIb	#N/A	#N/A	#N/A	123.631208325105	-0.14395287287582	0.045305187498096	-3.17740375496447	0.00148600002361769	0.0108788509191713
538	gene1435		LOC100576885	GRIP and coiled-coil domain-containing protein PFC0235w isoform X1	FBgn0036206	-	CG5964	278.031880559455	-0.144024341903658	0.0422358937187262	-3.40999868175637	0.000649631934817784	0.00578875161735649
122	gene1057	GB49728	LOC551206	uncharacterized protein LOC551206	FBgn0038545	pasiflora 1	pasi1	149.007840991912	-0.14443951923246	0.0329434782781326	-4.38446474938068	0.0000116271307944877	0.00023321258067531
1846	gene730	GB44777	LOC725882	uncharacterized protein LOC725882	FBgn0032299	-	CG17127	127.335689480321	-0.144922796815997	0.0493463177482716	-2.93685128757299	0.003315630597243	0.0198331318042402
1771	gene6973	GB48859	LOC551296	UPF0160 protein MYG1, mitochondrial isoform X2	FBgn0037652	-	CG11980	140.493971107492	-0.146629742653045	0.0401767197457886	-3.6496195702591	0.000262628970726844	0.00286640042559074
2227	gene8908		LOC107965212	#N/A	#N/A	#N/A	#N/A	578.10589528659	-0.147267945913941	0.0256861387716126	-5.73336254325219	0.00000000984588641122448	0.000000659919007847972
147	gene10689	GB43559	LOC552445	60S ribosomal protein L3	FBgn0020910	Ribosomal protein L3	RpL3	3381.88188354998	-0.147535797932847	0.024296506015207	-6.07230512241166	0.00000000126087066060888	0.000000123691411805731
1113	gene406	GB40818	LOC726119	uncharacterized protein LOC726119 isoform X1	FBgn0086693	inactive	iav	51.1611675726105	-0.147688113008536	0.0532989613756776	-2.77093791692405	0.00558950829172313	0.029025339615818
2393	gene9641	GB55063	LOC409892	dnaJ homolog subfamily C member 9 isoform X2	FBgn0037878	-	CG6693	363.526066089351	-0.147700030627495	0.0283149476407527	-5.21632716759524	0.000000182505704563376	0.00000782584552040402
1541	gene5898	GB49628	LOC412393	cytosolic non-specific dipeptidase	FBgn0259979	-	CG17337	1211.73680143785	-0.14842956194218	0.0363666643464906	-4.08147309107012	0.0000447511595352718	0.000698012500213298
1973	gene784	GB46448	LOC409646	cationic amino acid transporter 3 isoform X1	FBgn0037203	slimfast	slif	798.009033819891	-0.148586881942969	0.0340388378705073	-4.36521606607818	0.0000126997165214927	0.000251772300088161
1419	gene5403	GB53567	LOC412889	branched-chain-amino-acid aminotransferase, cytosolic	FBgn0030482	-	CG1673	193.469602778021	-0.148650207284914	0.0514554472929804	-2.88891099203783	0.00386578480897154	0.022248364732593
428	gene1202	GB45530	LOC412778	chondroitin sulfate proteoglycan 4	FBgn0032683	kon-tiki	kon	1029.6942862184	-0.14899665856825	0.0469638988542121	-3.17257855934776	0.00151091675666478	0.0110387966967973
358	gene11723		LOC408510	uncharacterized protein LOC408510	#N/A	#N/A	#N/A	62.8145632555781	-0.149262685194764	0.0585425550904406	-2.54964418557019	0.0107832910983599	0.0478464203299351
1480	gene563	GB41084	LOC725383	60S ribosomal protein L38	FBgn0040007	Ribosomal protein L38	RpL38	1821.23552065937	-0.149574758961303	0.0302465477825161	-4.94518448970776	0.000000760717857087729	0.0000254934981237071
953	gene3408		LOC102656142	protein zwilch homolog	#N/A	#N/A	#N/A	85.1918439278211	-0.149796658061774	0.0504052178240258	-2.97184824366284	0.00296012959080919	0.0182929564556088
192	gene10884	GB54132	LOC726227	DNA primase small subunit	FBgn0011762	DNA polymerase alpha 50kD	DNApol-alpha50	72.2708492007682	-0.149817793368696	0.0556061423790507	-2.69426698128837	0.00705436333988094	0.0345075407074593
309	gene11465	GB50521	LOC410623	ionotropic receptor 93a isoform X1	FBgn0259215	Ionotropic receptor 93a	Ir93a	86.4103518543357	-0.149913852634335	0.058524160326776	-2.56157203789468	0.0104199629189879	0.0464827696811898
1793	gene7075	GB51666	LOC412694	uncharacterized protein LOC412694	FBgn0032075	Tetraspanin 29Fb	Tsp29Fb	747.15765685813	-0.150002116402447	0.0486660078389282	-3.0822769950417	0.00205423585893963	0.0139731361459263
1922	gene7628	GB53491	LOC100578093	myeloid zinc finger 1	#N/A	#N/A	#N/A	147.427604440278	-0.15020535775961	0.0380797317181727	-3.94449621838926	0.0000799679154769816	0.00110629105828659
2168	gene8669	GB55214	Mrjp8	major royal jelly protein 8 precursor	#N/A	#N/A	#N/A	67.3544942626533	-0.150430463004078	0.04715630379143	-3.19003931413761	0.00142253440673503	0.0105212945737339
1024	gene3723	GB44206	LOC408918	death-associated protein 1	FBgn0033624	-	CG12384	693.163888530086	-0.150724168525603	0.0432539337366165	-3.48463493386286	0.000492808912360499	0.00467713366163777
1170	gene4310	GB42088	LOC725147	40S ribosomal protein S29 isoform X2	FBgn0261599	Ribosomal protein S29	RpS29	473.17669657705	-0.150742951758525	0.0342622764246153	-4.39967706437116	0.0000108412088910701	0.000220569026867962
1776	gene7	GB42141	LOC408567	probable medium-chain specific acyl-CoA dehydrogenase, mitochondrial	FBgn0035811	-	CG12262	410.841937075399	-0.151367321695627	0.0328617165144325	-4.60619035615952	0.00000410112994256307	0.0000994500971015686
2077	gene8254		LOC102656356	zinc finger protein SNAI2	FBgn0035687	PR/SET domain 13	Prdm13	43.6881572444292	-0.151407783099777	0.0588743754673929	-2.5717093709747	0.0101197804401042	0.0455200294827695
770	gene2466	GB53287	LOC550691	putative inorganic phosphate cotransporter isoform X2	FBgn0031645	-	CG3036	1040.37673166694	-0.151569485076788	0.0349878861633932	-4.33205608275273	0.0000147723299005865	0.000284150110440693
405	gene11910	GB54355	LOC409854	Y-box factor homolog isoform X2	FBgn0022959	ypsilon schachtel	yps	6586.16123816856	-0.151616685694268	0.0238915603286951	-6.34603531993545	0.000000000220934532147849	0.0000000277221457721795
2170	gene8675	GB55219	LOC724286	uncharacterized protein LOC724286	FBgn0038420	-	CG10311	156.788198557249	-0.151948712577279	0.0483900227111055	-3.14008351441436	0.00168899677669825	0.0120224038373027
1061	gene3867	GB44116	ACSF2	acyl-CoA synthetase family member 2, mitochondrial isoform X1	FBgn0031703	-	CG12512	159.744169820552	-0.152283544162626	0.046147253582356	-3.29994815164581	0.000967026924778581	0.00780492710941336
181	gene10848	GB54192	LOC552517	60S ribosomal protein L13	FBgn0011272	Ribosomal protein L13	RpL13	1310.87983230296	-0.152539471155744	0.0292247792663094	-5.21952517641741	0.000000179382430014761	0.00000777395904533852
2171	gene8678	GB55220	LOC413567	L-xylulose reductase	FBgn0030968	-	CG7322	398.973907430997	-0.153055655760691	0.0352717763460414	-4.33932372044736	0.0000142921858265024	0.00027788644550232
577	gene1586	GB50700	LOC409950	fibrillin-1	FBgn0051999	-	CG31999	791.193134137505	-0.153142275145612	0.0435088276376747	-3.51979778496732	0.00043187592815466	0.00424055790784071
450	gene12133	GB47650	Rpl39	ribosomal protein L39	FBgn0023170	Ribosomal protein L39	RpL39	539.131799438664	-0.15353683266973	0.0354567469666749	-4.33025716696562	0.0000148935304841228	0.00028546374325785
2240	gene8943	GB47285	LOC408348	#N/A	#N/A	#N/A	#N/A	190.531210359597	-0.154742882647672	0.041751021782814	-3.7063256428222	0.000210287886953659	0.00243739697971744
695	gene2174	GB55635	LOC726230	uncharacterized protein LOC726230 isoform X2	FBgn0032202	REPTOR-binding partner	REPTOR-BP	1387.55710439799	-0.155031881048965	0.035242771089001	-4.39896966834565	0.0000108766025234062	0.000220619206447511
2293	gene9219		LOC107965253	#N/A	#N/A	#N/A	#N/A	80.5966416182345	-0.155842967595126	0.0559098008522944	-2.78739979787874	0.00531328832229505	0.0279686313589687
73	gene10318	GB40150	Foxp	foxP protein isoform X3	FBgn0262477	Forkhead box P	FoxP	1658.8648178492	-0.156461327263701	0.0557009253875269	-2.80895382213411	0.00497027752159223	0.0268000422384151
2130	gene8497	GB47349	LOC725539	phosphoacetylglucosamine mutase	FBgn0036298	nesthocker	nst	100.70161701549	-0.156563441512173	0.0458143282537414	-3.4173466572521	0.000632347054007174	0.00566748925231845
24	gene10120	GB54750	LOC100576722	uncharacterized protein LOC100576722 isoform X1	FBgn0259226	-	CG42326	131.587131123816	-0.156869110045856	0.0472097757508717	-3.32280989585	0.000891156240841192	0.00731846803266157
975	gene3498	GB55901	LOC413884	ubiquitin-40S ribosomal protein S27a	FBgn0003942	Ribosomal protein S27A	RpS27A	1212.42198267261	-0.15690021927727	0.0324936060178112	-4.82864903302102	0.0000013746243642838	0.0000414345573044316
527	gene1395	GB54932	LOC551208	3-hydroxyisobutyrate dehydrogenase, mitochondrial isoform X1	FBgn0034390	-	CG15093	167.121752103763	-0.156928733029645	0.038123256871095	-4.11635169472175	0.0000384916812575854	0.000614443391199118
1198	gene4449	GB44676	LOC413319	dynein regulatory complex subunit 7 isoform X3	FBgn0083946	lost boys	lobo	282.531887976925	-0.157004705179827	0.0419023639332902	-3.7469176066005	0.000179020855422466	0.00214170072157853
554	gene1482	GB53931	LOC410775	laminin subunit alpha-1 isoform X1	FBgn0261563	wing blister	wb	446.0921250454	-0.157238486208455	0.0519013331226355	-3.02956546100507	0.00244905823811512	0.0160071395805574
2249	gene8990	GB45096	LOC725821	uncharacterized LOC725821	#N/A	#N/A	#N/A	102.148374421176	-0.158101693531445	0.042504533447777	-3.71964307585439	0.000199504508507937	0.00232992765293198
2202	gene8814	GB45304	LOC550884	N-sulphoglucosamine sulphohydrolase	FBgn0038660	-	CG14291	142.096175270776	-0.158296635753459	0.0443450855886018	-3.56965453222952	0.000357452308777273	0.00366312237798248
2067	gene8229	GB51072	LOC550651	40S ribosomal protein S4	FBgn0011284	Ribosomal protein S4	RpS4	2359.15375536566	-0.158372789338985	0.0333557262705401	-4.74799403420156	0.00000205444094835344	0.0000571378151383556
506	gene1294	GB51607	LOC411927	monoacylglycerol lipase ABHD12 isoform X2	FBgn0034419	-	CG15111	396.548061444864	-0.158649900017648	0.0284045295047448	-5.58537327615818	0.000000023319878210402	0.00000141373486386769
454	gene12150	GB47567	LOC413852	nitrilase and fragile histidine triad fusion protein NitFhit isoform X1	FBgn0024945	Nitrilase and fragile histidine triad fusion protein	NitFhit	181.270257002709	-0.158823496472288	0.0359543483399933	-4.41736545939905	0.00000999112211032015	0.000207334997485509
863	gene2945	GB53731	LOC725359	uncharacterized protein LOC725359	FBgn0053508	pickpocket 13	ppk13	62.0733359117055	-0.159408760177254	0.0587393652575206	-2.71383184817178	0.00665099165747779	0.0330436698783807
117	gene10556	GB12637	LOC409202	40S ribosomal protein S9	FBgn0010408	Ribosomal protein S9	RpS9	1244.64280025123	-0.159719355583741	0.0330947219948701	-4.82612773144003	0.00000139213241971006	0.0000414986213842299
30	gene10151	GB54731	LOC408400	CKLF-like MARVEL transmembrane domain-containing protein 8	FBgn0030234	-	CG15211	143.524444665728	-0.160404392163158	0.0506859689300426	-3.16467053011357	0.00155258650190003	0.0112669542313404
1056	gene3838	GB44133	LOC408782	tubulin beta-1 chain	FBgn0284243	beta-Tubulin at 56D	betaTub56D	10936.1816070531	-0.160426432048632	0.0205351171789553	-7.81229688881637	0.0000000000000056155092867595	0.00000000000378731004458886
892	gene3062	GB47041	LOC724652	uncharacterized protein LOC724652 isoform X4	FBgn0050460	-	CG30460	150.405871030251	-0.160465515698876	0.0531730261195665	-3.01779920025706	0.00254617555069635	0.0164230605902954
636	gene1894	GB52504	LOC413350	lachesin isoform X4	#N/A	#N/A	#N/A	505.718331188856	-0.160492812625396	0.0407064366739256	-3.94268881629227	0.0000805731710014244	0.00110671416180162
595	gene1687	GB43419	LOC100578624	delta(3,5)-Delta(2,4)-dienoyl-CoA isomerase, mitochondrial isoform X1	FBgn0031092	-	CG9577	167.591220099646	-0.160866950604115	0.0327890546115758	-4.90611737696526	0.00000092896944573724	0.0000300135008651214
60	gene10257	GB50658	LOC551739	DNA primase large subunit isoform X2	FBgn0259676	DNA polymerase alpha 60kD	DNApol-alpha60	40.0558872431726	-0.161641158147925	0.0637825204657916	-2.53425479218272	0.0112686762721895	0.0495278685866743
795	gene2637	GB49095	LOC551217	high affinity copper uptake protein 1 isoform X1	FBgn0062413	Copper transporter 1A	Ctr1A	195.439985169054	-0.161781431850578	0.0551635618184211	-2.9327589901302	0.00335964580352033	0.0200297999258497
2285	gene9174	GB44978	LOC552683	chitinase domain-containing protein 1	FBgn0031996	-	CG8460	243.444932804682	-0.162079071166209	0.0364528933304052	-4.4462608138438	0.00000873778545815182	0.00018524448502734
1814	gene7161	GB45546	LOC727592	uncharacterized protein LOC727592	FBgn0029914	-	CG4558	43.8747768534695	-0.162179130823982	0.063468474741395	-2.5552706518439	0.0106105259153676	0.0471768377225925
924	gene3258	GB47159	LOC412235	caspase-1	FBgn0019972	Death related ICE-like caspase	Drice	154.981780205044	-0.162337606118722	0.0461260106344393	-3.51943738220264	0.000432463108624812	0.00424246309560941
1646	gene638	GB45836	LOC102654510	uncharacterized protein LOC102654510	#N/A	#N/A	#N/A	240.041795790869	-0.164068878062464	0.0381457567230361	-4.30110429460647	0.0000169949042871729	0.000315648902173637
1232	gene4574	GB44520	LOC552106	uncharacterized protein LOC552106	FBgn0038834	Ribosomal protein S30	RpS30	593.244060762769	-0.164181959794923	0.0349965491097296	-4.69137569193296	0.00000271374132967398	0.0000715989796785133
955	gene3414	GB13692	LOC724531	40S ribosomal protein S28	FBgn0030136	Ribosomal protein S28b	RpS28b	677.692647516656	-0.164209663289211	0.0364009426773687	-4.51113765774269	0.00000644808558987061	0.00014710632473635
397	gene11889	GB40301	LOC552086	aldose 1-epimerase isoform X1	FBgn0035679	-	CG10467	472.475165190895	-0.164643739208964	0.0359029341858618	-4.58580177198441	0.00000452247535466724	0.000107730753978398
1879	gene743	GB44771	LOC552371	ATP-binding cassette sub-family G member 1 isoform X1	#N/A	#N/A	#N/A	183.061763092082	-0.164729044524191	0.0551871230819265	-2.98491813533471	0.00283654226798539	0.0177238723878578
2186	gene8727	GB55139	LOC409861	nucleoside diphosphate kinase	FBgn0000150	abnormal wing discs	awd	790.727713079508	-0.165082292390004	0.032398434262738	-5.09537871649149	0.000000348044782017009	0.0000132691528086823
1562	gene5995	GB47977	LOC551259	titin isoform X24	FBgn0086906	sallimus	sls	3026.00344492523	-0.165177145670949	0.0558118023155285	-2.95953792599513	0.00308100775811763	0.0188369148543044
196	gene109	GB47675	LOC411665	heparan sulfate 2-O-sulfotransferase pipe isoform X3	FBgn0003089	pipe	pip	185.470442958708	-0.16534739648183	0.0458068358272906	-3.60966640667461	0.000306591039764815	0.00323496220192762
157	gene10720		LOC100576767	uncharacterized protein LOC100576767 isoform X2	#N/A	#N/A	#N/A	49.0426936981867	-0.165776274819479	0.0557536600486358	-2.97337026259562	0.00294548897610555	0.0182776144572484
2278	gene9152	GB44988	LOC409314	prohormone-2 precursor	#N/A	#N/A	#N/A	3668.76526756865	-0.165784378893508	0.0487801832335648	-3.39860098720241	0.00067731452394619	0.00599581708605688
282	gene11311		LOC102656197	swi5-dependent recombination DNA repair protein 1 homolog isoform X1	#N/A	#N/A	#N/A	58.9231821302066	-0.16596669842672	0.0512287229093224	-3.23971961433608	0.00119647289011653	0.00921565949839217
2035	gene8097	GB54293	LOC724457	uncharacterized protein LOC724457	#N/A	#N/A	#N/A	49.633106988256	-0.166066835421522	0.0580508995379635	-2.86071080281743	0.00422692436235031	0.0236703377239866
[truncated: 605 more rows]
